# Supplementary material for: Engineering DszC Mutants from Transition State Macrodipole Considerations and Evolutionary Sequence Analysis
Source: J Chem Inf Model. 2022 Dec 19;63(1):20–6. doi: 10.1021/acs.jcim.2c01337 (PMC9832474; doi:10.1021/acs.jcim.2c01337)
Supplement: Supplementary file 2 — ci2c01337_si_002.zip [file ci2c01337_si_002.zip]

Archive with 41 entries (36 files):
- SI_gaussian-prep/distance.cpptraj
- SI_gaussian-prep/dszc-INT1.com
- SI_gaussian-prep/dszc-INT1.pdb
- SI_gaussian-prep/dszc-REACT.com
- SI_gaussian-prep/dszc-REACT.pdb
- SI_gaussian-prep/dszc-TS1.com
- SI_gaussian-prep/dszc-TS1.pdb
- SI_gaussian-prep/gau_addprobe.py
- SI_gaussian-prep/gau_fixmut.py
- SI_gaussian-prep/gau_prep-mutation.sh
- SI_gaussian-prep/leaprc_mut
- SI_gaussian-prep/ligand_params/
- SI_gaussian-prep/ligand_params/C4aOOH/
- SI_gaussian-prep/ligand_params/C4aOOH/C4aOOH.frcmod
- SI_gaussian-prep/ligand_params/C4aOOH/C4aOOH.prepc
- SI_gaussian-prep/ligand_params/DBT/
- SI_gaussian-prep/ligand_params/DBT/DBT.frcmod
- SI_gaussian-prep/ligand_params/DBT/DBT.prepc
- SI_gaussian-prep/ligand_params/FMNH/
- SI_gaussian-prep/ligand_params/FMNH/FMNH.frcmod
- SI_gaussian-prep/ligand_params/FMNH/FMNH.prepc
- SI_gaussian-prep/ligand_params/leap_ligands.in
- SI_gaussian-prep/MUT_INTERFACE
- SI_gaussian-prep/parameterize_pdb.sh
- SI_gaussian-prep/plt_format.py
- SI_gaussian-prep/pml_format.py
- SI_gaussian-prep/rppn/
- SI_gaussian-prep/rppn/.gmx_fepItp.py.swp
- SI_gaussian-prep/rppn/__init__.py
- SI_gaussian-prep/rppn/__init__.pyc
- SI_gaussian-prep/rppn/atom.py
- SI_gaussian-prep/rppn/atom.pyc
- SI_gaussian-prep/rppn/elements.py
- SI_gaussian-prep/rppn/elements.pyc
- SI_gaussian-prep/rppn/gaussian.py
- SI_gaussian-prep/rppn/gaussian.pyc
- SI_gaussian-prep/rppn/pdb.py
- SI_gaussian-prep/rppn/pdb.pyc
- SI_gaussian-prep/update_id_alamut
- SI_gaussian-prep/write_mutationfile.sh
- SI_gaussian-prep/write_outenergies.sh
