# Supplementary material for: Engineering DszC Mutants from Transition State Macrodipole Considerations and Evolutionary Sequence Analysis
Source: J Chem Inf Model. 2022 Dec 19;63(1):20–6. doi: 10.1021/acs.jcim.2c01337 (PMC9832474; doi:10.1021/acs.jcim.2c01337)
Supplement: Supplementary file 2 — ci2c01337_si_002.zip [file ci2c01337_si_002.zip › SI_gaussian-prep/distance.cpptraj]

distance ._d1 (!@C,N,CA,O,H*)&: :473@O11
distance ._d2 (!@C,N,CA,O,H*)&: :474@S1
distance ARG196_d1 @NH1,NH2&:196 :473@O11
distance ARG196_d2 @NH1,NH2&:196 :474@S1
distance ARG23_d1 @NH1,NH2&:23 :473@O11
distance ARG23_d2 @NH1,NH2&:23 :474@S1
distance ARG34_d1 @NH1,NH2&:34 :473@O11
distance ARG34_d2 @NH1,NH2&:34 :474@S1
distance ARG365_d1 @NH1,NH2&:365 :473@O11
distance ARG365_d2 @NH1,NH2&:365 :474@S1
distance ARG368_d1 @NH1,NH2&:368 :473@O11
distance ARG368_d2 @NH1,NH2&:368 :474@S1
distance ARG371_d1 @NH1,NH2&:371 :473@O11
distance ARG371_d2 @NH1,NH2&:371 :474@S1
distance ARG418_d1 @NH1,NH2&:418 :473@O11
distance ARG418_d2 @NH1,NH2&:418 :474@S1
distance ARG456_d1 @NH1,NH2&:456 :473@O11
distance ARG456_d2 @NH1,NH2&:456 :474@S1
distance ARG461_d1 @NH1,NH2&:461 :473@O11
distance ARG461_d2 @NH1,NH2&:461 :474@S1
distance ARG66_d1 @NH1,NH2&:66 :473@O11
distance ARG66_d2 @NH1,NH2&:66 :474@S1
distance ASN119_d1 (!@C,N,CA,O,H*)&:119 :473@O11
distance ASN119_d2 (!@C,N,CA,O,H*)&:119 :474@S1
distance ASN120_d1 (!@C,N,CA,O,H*)&:120 :473@O11
distance ASN120_d2 (!@C,N,CA,O,H*)&:120 :474@S1
distance ASN245_d1 (!@C,N,CA,O,H*)&:245 :473@O11
distance ASN245_d2 (!@C,N,CA,O,H*)&:245 :474@S1
distance ASN369_d1 (!@C,N,CA,O,H*)&:369 :473@O11
distance ASN369_d2 (!@C,N,CA,O,H*)&:369 :474@S1
distance ASN85_d1 (!@C,N,CA,O,H*)&:85 :473@O11
distance ASN85_d2 (!@C,N,CA,O,H*)&:85 :474@S1
distance ASP125_d1 @OD1,OD2&:125 :473@O11
distance ASP125_d2 @OD1,OD2&:125 :474@S1
distance ASP199_d1 @OD1,OD2&:199 :473@O11
distance ASP199_d2 @OD1,OD2&:199 :474@S1
distance ASP377_d1 @OD1,OD2&:377 :473@O11
distance ASP377_d2 @OD1,OD2&:377 :474@S1
distance ASP72_d1 @OD1,OD2&:72 :473@O11
distance ASP72_d2 @OD1,OD2&:72 :474@S1
distance CYS147_d1 (!@C,N,CA,O,H*)&:147 :473@O11
distance CYS147_d2 (!@C,N,CA,O,H*)&:147 :474@S1
distance GLN197_d1 (!@C,N,CA,O,H*)&:197 :473@O11
distance GLN197_d2 (!@C,N,CA,O,H*)&:197 :474@S1
distance GLN240_d1 (!@C,N,CA,O,H*)&:240 :473@O11
distance GLN240_d2 (!@C,N,CA,O,H*)&:240 :474@S1
distance GLU118_d1 @OE1,OE2&:118 :473@O11
distance GLU118_d2 @OE1,OE2&:118 :474@S1
distance GLU451_d1 @OE1,OE2&:451 :473@O11
distance GLU451_d2 @OE1,OE2&:451 :474@S1
distance HIE122_d1 (!@C,N,CA,O,H*)&:122 :473@O11
distance HIE122_d2 (!@C,N,CA,O,H*)&:122 :474@S1
distance HIE145_d1 (!@C,N,CA,O,H*)&:145 :473@O11
distance HIE145_d2 (!@C,N,CA,O,H*)&:145 :474@S1
distance HIE459_d1 (!@C,N,CA,O,H*)&:459 :473@O11
distance HIE459_d2 (!@C,N,CA,O,H*)&:459 :474@S1
distance HIE82_d1 (!@C,N,CA,O,H*)&:82 :473@O11
distance HIE82_d2 (!@C,N,CA,O,H*)&:82 :474@S1
distance ILE172_d1 (!@C,N,CA,O,H*)&:172 :473@O11
distance ILE172_d2 (!@C,N,CA,O,H*)&:172 :474@S1
distance ILE173_d1 (!@C,N,CA,O,H*)&:173 :473@O11
distance ILE173_d2 (!@C,N,CA,O,H*)&:173 :474@S1
distance ILE177_d1 (!@C,N,CA,O,H*)&:177 :473@O11
distance ILE177_d2 (!@C,N,CA,O,H*)&:177 :474@S1
distance ILE193_d1 (!@C,N,CA,O,H*)&:193 :473@O11
distance ILE193_d2 (!@C,N,CA,O,H*)&:193 :474@S1
distance ILE238_d1 (!@C,N,CA,O,H*)&:238 :473@O11
distance ILE238_d2 (!@C,N,CA,O,H*)&:238 :474@S1
distance ILE242_d1 (!@C,N,CA,O,H*)&:242 :473@O11
distance ILE242_d2 (!@C,N,CA,O,H*)&:242 :474@S1
distance ILE250_d1 (!@C,N,CA,O,H*)&:250 :473@O11
distance ILE250_d2 (!@C,N,CA,O,H*)&:250 :474@S1
distance ILE62_d1 (!@C,N,CA,O,H*)&:62 :473@O11
distance ILE62_d2 (!@C,N,CA,O,H*)&:62 :474@S1
distance ILE68_d1 (!@C,N,CA,O,H*)&:68 :473@O11
distance ILE68_d2 (!@C,N,CA,O,H*)&:68 :474@S1
distance ILE89_d1 (!@C,N,CA,O,H*)&:89 :473@O11
distance ILE89_d2 (!@C,N,CA,O,H*)&:89 :474@S1
distance ILE92_d1 (!@C,N,CA,O,H*)&:92 :473@O11
distance ILE92_d2 (!@C,N,CA,O,H*)&:92 :474@S1
distance LEU124_d1 (!@C,N,CA,O,H*)&:124 :473@O11
distance LEU124_d2 (!@C,N,CA,O,H*)&:124 :474@S1
distance LEU155_d1 (!@C,N,CA,O,H*)&:155 :473@O11
distance LEU155_d2 (!@C,N,CA,O,H*)&:155 :474@S1
distance LEU156_d1 (!@C,N,CA,O,H*)&:156 :473@O11
distance LEU156_d2 (!@C,N,CA,O,H*)&:156 :474@S1
distance LEU216_d1 (!@C,N,CA,O,H*)&:216 :473@O11
distance LEU216_d2 (!@C,N,CA,O,H*)&:216 :474@S1
distance LEU241_d1 (!@C,N,CA,O,H*)&:241 :473@O11
distance LEU241_d2 (!@C,N,CA,O,H*)&:241 :474@S1
distance LEU248_d1 (!@C,N,CA,O,H*)&:248 :473@O11
distance LEU248_d2 (!@C,N,CA,O,H*)&:248 :474@S1
distance LEU342_d1 (!@C,N,CA,O,H*)&:342 :473@O11
distance LEU342_d2 (!@C,N,CA,O,H*)&:342 :474@S1
distance LEU37_d1 (!@C,N,CA,O,H*)&:37 :473@O11
distance LEU37_d2 (!@C,N,CA,O,H*)&:37 :474@S1
distance LEU375_d1 (!@C,N,CA,O,H*)&:375 :473@O11
distance LEU375_d2 (!@C,N,CA,O,H*)&:375 :474@S1
distance LEU43_d1 (!@C,N,CA,O,H*)&:43 :473@O11
distance LEU43_d2 (!@C,N,CA,O,H*)&:43 :474@S1
distance LEU75_d1 (!@C,N,CA,O,H*)&:75 :473@O11
distance LEU75_d2 (!@C,N,CA,O,H*)&:75 :474@S1
distance LEU78_d1 (!@C,N,CA,O,H*)&:78 :473@O11
distance LEU78_d2 (!@C,N,CA,O,H*)&:78 :474@S1
distance LEU83_d1 (!@C,N,CA,O,H*)&:83 :473@O11
distance LEU83_d2 (!@C,N,CA,O,H*)&:83 :474@S1
distance LEU91_d1 (!@C,N,CA,O,H*)&:91 :473@O11
distance LEU91_d2 (!@C,N,CA,O,H*)&:91 :474@S1
distance LYS144_d1 @NZ&:144 :473@O11
distance LYS144_d2 @NZ&:144 :474@S1
distance LYS151_d1 @NZ&:151 :473@O11
distance LYS151_d2 @NZ&:151 :474@S1
distance LYS334_d1 @NZ&:334 :473@O11
distance LYS334_d2 @NZ&:334 :474@S1
distance LYS382_d1 @NZ&:382 :473@O11
distance LYS382_d2 @NZ&:382 :474@S1
distance MET195_d1 (!@C,N,CA,O,H*)&:195 :473@O11
distance MET195_d2 (!@C,N,CA,O,H*)&:195 :474@S1
distance MET327_d1 (!@C,N,CA,O,H*)&:327 :473@O11
distance MET327_d2 (!@C,N,CA,O,H*)&:327 :474@S1
distance MET88_d1 (!@C,N,CA,O,H*)&:88 :473@O11
distance MET88_d2 (!@C,N,CA,O,H*)&:88 :474@S1
distance PHE146_d1 (!@C,N,CA,O,H*)&:146 :473@O11
distance PHE146_d2 (!@C,N,CA,O,H*)&:146 :474@S1
distance PHE157_d1 (!@C,N,CA,O,H*)&:157 :473@O11
distance PHE157_d2 (!@C,N,CA,O,H*)&:157 :474@S1
distance PHE159_d1 (!@C,N,CA,O,H*)&:159 :473@O11
distance PHE159_d2 (!@C,N,CA,O,H*)&:159 :474@S1
distance PHE205_d1 (!@C,N,CA,O,H*)&:205 :473@O11
distance PHE205_d2 (!@C,N,CA,O,H*)&:205 :474@S1
distance PHE222_d1 (!@C,N,CA,O,H*)&:222 :473@O11
distance PHE222_d2 (!@C,N,CA,O,H*)&:222 :474@S1
distance PHE226_d1 (!@C,N,CA,O,H*)&:226 :473@O11
distance PHE226_d2 (!@C,N,CA,O,H*)&:226 :474@S1
distance PHE235_d1 (!@C,N,CA,O,H*)&:235 :473@O11
distance PHE235_d2 (!@C,N,CA,O,H*)&:235 :474@S1
distance PHE243_d1 (!@C,N,CA,O,H*)&:243 :473@O11
distance PHE243_d2 (!@C,N,CA,O,H*)&:243 :474@S1
distance PHE366_d1 (!@C,N,CA,O,H*)&:366 :473@O11
distance PHE366_d2 (!@C,N,CA,O,H*)&:366 :474@S1
distance PHE400_d1 (!@C,N,CA,O,H*)&:400 :473@O11
distance PHE400_d2 (!@C,N,CA,O,H*)&:400 :474@S1
distance PHE79_d1 (!@C,N,CA,O,H*)&:79 :473@O11
distance PHE79_d2 (!@C,N,CA,O,H*)&:79 :474@S1
distance SER116_d1 (!@C,N,CA,O,H*)&:116 :473@O11
distance SER116_d2 (!@C,N,CA,O,H*)&:116 :474@S1
distance SER117_d1 (!@C,N,CA,O,H*)&:117 :473@O11
distance SER117_d2 (!@C,N,CA,O,H*)&:117 :474@S1
distance SER153_d1 (!@C,N,CA,O,H*)&:153 :473@O11
distance SER153_d2 (!@C,N,CA,O,H*)&:153 :474@S1
distance SER200_d1 (!@C,N,CA,O,H*)&:200 :473@O11
distance SER200_d2 (!@C,N,CA,O,H*)&:200 :474@S1
distance SER202_d1 (!@C,N,CA,O,H*)&:202 :473@O11
distance SER202_d2 (!@C,N,CA,O,H*)&:202 :474@S1
distance SER29_d1 (!@C,N,CA,O,H*)&:29 :473@O11
distance SER29_d2 (!@C,N,CA,O,H*)&:29 :474@S1
distance SER331_d1 (!@C,N,CA,O,H*)&:331 :473@O11
distance SER331_d2 (!@C,N,CA,O,H*)&:331 :474@S1
distance SER345_d1 (!@C,N,CA,O,H*)&:345 :473@O11
distance SER345_d2 (!@C,N,CA,O,H*)&:345 :474@S1
distance SER374_d1 (!@C,N,CA,O,H*)&:374 :473@O11
distance SER374_d2 (!@C,N,CA,O,H*)&:374 :474@S1
distance SER402_d1 (!@C,N,CA,O,H*)&:402 :473@O11
distance SER402_d2 (!@C,N,CA,O,H*)&:402 :474@S1
distance SER74_d1 (!@C,N,CA,O,H*)&:74 :473@O11
distance SER74_d2 (!@C,N,CA,O,H*)&:74 :474@S1
distance THR112_d1 (!@C,N,CA,O,H*)&:112 :473@O11
distance THR112_d2 (!@C,N,CA,O,H*)&:112 :474@S1
distance THR143_d1 (!@C,N,CA,O,H*)&:143 :473@O11
distance THR143_d2 (!@C,N,CA,O,H*)&:143 :474@S1
distance THR179_d1 (!@C,N,CA,O,H*)&:179 :473@O11
distance THR179_d2 (!@C,N,CA,O,H*)&:179 :474@S1
distance THR198_d1 (!@C,N,CA,O,H*)&:198 :473@O11
distance THR198_d2 (!@C,N,CA,O,H*)&:198 :474@S1
distance THR203_d1 (!@C,N,CA,O,H*)&:203 :473@O11
distance THR203_d2 (!@C,N,CA,O,H*)&:203 :474@S1
distance THR338_d1 (!@C,N,CA,O,H*)&:338 :473@O11
distance THR338_d2 (!@C,N,CA,O,H*)&:338 :474@S1
distance THR372_d1 (!@C,N,CA,O,H*)&:372 :473@O11
distance THR372_d2 (!@C,N,CA,O,H*)&:372 :474@S1
distance THR401_d1 (!@C,N,CA,O,H*)&:401 :473@O11
distance THR401_d2 (!@C,N,CA,O,H*)&:401 :474@S1
distance THR421_d1 (!@C,N,CA,O,H*)&:421 :473@O11
distance THR421_d2 (!@C,N,CA,O,H*)&:421 :474@S1
distance THR458_d1 (!@C,N,CA,O,H*)&:458 :473@O11
distance THR458_d2 (!@C,N,CA,O,H*)&:458 :474@S1
distance THR84_d1 (!@C,N,CA,O,H*)&:84 :473@O11
distance THR84_d2 (!@C,N,CA,O,H*)&:84 :474@S1
distance TRP111_d1 (!@C,N,CA,O,H*)&:111 :473@O11
distance TRP111_d2 (!@C,N,CA,O,H*)&:111 :474@S1
distance TRP126_d1 (!@C,N,CA,O,H*)&:126 :473@O11
distance TRP126_d2 (!@C,N,CA,O,H*)&:126 :474@S1
distance TRP190_d1 (!@C,N,CA,O,H*)&:190 :473@O11
distance TRP190_d2 (!@C,N,CA,O,H*)&:190 :474@S1
distance TRP367_d1 (!@C,N,CA,O,H*)&:367 :473@O11
distance TRP367_d2 (!@C,N,CA,O,H*)&:367 :474@S1
distance TRP420_d1 (!@C,N,CA,O,H*)&:420 :473@O11
distance TRP420_d2 (!@C,N,CA,O,H*)&:420 :474@S1
distance TRP58_d1 (!@C,N,CA,O,H*)&:58 :473@O11
distance TRP58_d2 (!@C,N,CA,O,H*)&:58 :474@S1
distance TYR247_d1 (!@C,N,CA,O,H*)&:247 :473@O11
distance TYR247_d2 (!@C,N,CA,O,H*)&:247 :474@S1
distance TYR381_d1 (!@C,N,CA,O,H*)&:381 :473@O11
distance TYR381_d2 (!@C,N,CA,O,H*)&:381 :474@S1
distance VAL123_d1 (!@C,N,CA,O,H*)&:123 :473@O11
distance VAL123_d2 (!@C,N,CA,O,H*)&:123 :474@S1
distance VAL128_d1 (!@C,N,CA,O,H*)&:128 :473@O11
distance VAL128_d2 (!@C,N,CA,O,H*)&:128 :474@S1
distance VAL158_d1 (!@C,N,CA,O,H*)&:158 :473@O11
distance VAL158_d2 (!@C,N,CA,O,H*)&:158 :474@S1
distance VAL161_d1 (!@C,N,CA,O,H*)&:161 :473@O11
distance VAL161_d2 (!@C,N,CA,O,H*)&:161 :474@S1
distance VAL223_d1 (!@C,N,CA,O,H*)&:223 :473@O11
distance VAL223_d2 (!@C,N,CA,O,H*)&:223 :474@S1
distance VAL246_d1 (!@C,N,CA,O,H*)&:246 :473@O11
distance VAL246_d2 (!@C,N,CA,O,H*)&:246 :474@S1
distance VAL330_d1 (!@C,N,CA,O,H*)&:330 :473@O11
distance VAL330_d2 (!@C,N,CA,O,H*)&:330 :474@S1
distance VAL370_d1 (!@C,N,CA,O,H*)&:370 :473@O11
distance VAL370_d2 (!@C,N,CA,O,H*)&:370 :474@S1
distance VAL379_d1 (!@C,N,CA,O,H*)&:379 :473@O11
distance VAL379_d2 (!@C,N,CA,O,H*)&:379 :474@S1
distance VAL65_d1 (!@C,N,CA,O,H*)&:65 :473@O11
distance VAL65_d2 (!@C,N,CA,O,H*)&:65 :474@S1
run
writedata ./d_minus.dat ._d1 ARG196_d1 ARG23_d1 ARG34_d1 ARG365_d1 ARG368_d1 ARG371_d1 ARG418_d1 ARG456_d1 ARG461_d1 ARG66_d1 ASN119_d1 ASN120_d1 ASN245_d1 ASN369_d1 ASN85_d1 ASP125_d1 ASP199_d1 ASP377_d1 ASP72_d1 CYS147_d1 GLN197_d1 GLN240_d1 GLU118_d1 GLU451_d1 HIE122_d1 HIE145_d1 HIE459_d1 HIE82_d1 ILE172_d1 ILE173_d1 ILE177_d1 ILE193_d1 ILE238_d1 ILE242_d1 ILE250_d1 ILE62_d1 ILE68_d1 ILE89_d1 ILE92_d1 LEU124_d1 LEU155_d1 LEU156_d1 LEU216_d1 LEU241_d1 LEU248_d1 LEU342_d1 LEU37_d1 LEU375_d1 LEU43_d1 LEU75_d1 LEU78_d1 LEU83_d1 LEU91_d1 LYS144_d1 LYS151_d1 LYS334_d1 LYS382_d1 MET195_d1 MET327_d1 MET88_d1 PHE146_d1 PHE157_d1 PHE159_d1 PHE205_d1 PHE222_d1 PHE226_d1 PHE235_d1 PHE243_d1 PHE366_d1 PHE400_d1 PHE79_d1 SER116_d1 SER117_d1 SER153_d1 SER200_d1 SER202_d1 SER29_d1 SER331_d1 SER345_d1 SER374_d1 SER402_d1 SER74_d1 THR112_d1 THR143_d1 THR179_d1 THR198_d1 THR203_d1 THR338_d1 THR372_d1 THR401_d1 THR421_d1 THR458_d1 THR84_d1 TRP111_d1 TRP126_d1 TRP190_d1 TRP367_d1 TRP420_d1 TRP58_d1 TYR247_d1 TYR381_d1 VAL123_d1 VAL128_d1 VAL158_d1 VAL161_d1 VAL223_d1 VAL246_d1 VAL330_d1 VAL370_d1 VAL379_d1 VAL65_d1  invert noxcol
writedata ./d_plus.dat ._d2 ARG196_d2 ARG23_d2 ARG34_d2 ARG365_d2 ARG368_d2 ARG371_d2 ARG418_d2 ARG456_d2 ARG461_d2 ARG66_d2 ASN119_d2 ASN120_d2 ASN245_d2 ASN369_d2 ASN85_d2 ASP125_d2 ASP199_d2 ASP377_d2 ASP72_d2 CYS147_d2 GLN197_d2 GLN240_d2 GLU118_d2 GLU451_d2 HIE122_d2 HIE145_d2 HIE459_d2 HIE82_d2 ILE172_d2 ILE173_d2 ILE177_d2 ILE193_d2 ILE238_d2 ILE242_d2 ILE250_d2 ILE62_d2 ILE68_d2 ILE89_d2 ILE92_d2 LEU124_d2 LEU155_d2 LEU156_d2 LEU216_d2 LEU241_d2 LEU248_d2 LEU342_d2 LEU37_d2 LEU375_d2 LEU43_d2 LEU75_d2 LEU78_d2 LEU83_d2 LEU91_d2 LYS144_d2 LYS151_d2 LYS334_d2 LYS382_d2 MET195_d2 MET327_d2 MET88_d2 PHE146_d2 PHE157_d2 PHE159_d2 PHE205_d2 PHE222_d2 PHE226_d2 PHE235_d2 PHE243_d2 PHE366_d2 PHE400_d2 PHE79_d2 SER116_d2 SER117_d2 SER153_d2 SER200_d2 SER202_d2 SER29_d2 SER331_d2 SER345_d2 SER374_d2 SER402_d2 SER74_d2 THR112_d2 THR143_d2 THR179_d2 THR198_d2 THR203_d2 THR338_d2 THR372_d2 THR401_d2 THR421_d2 THR458_d2 THR84_d2 TRP111_d2 TRP126_d2 TRP190_d2 TRP367_d2 TRP420_d2 TRP58_d2 TYR247_d2 TYR381_d2 VAL123_d2 VAL128_d2 VAL158_d2 VAL161_d2 VAL223_d2 VAL246_d2 VAL330_d2 VAL370_d2 VAL379_d2 VAL65_d2  invert noxcol
