# Supplementary material for: Engineering DszC Mutants from Transition State Macrodipole Considerations and Evolutionary Sequence Analysis
Source: J Chem Inf Model. 2022 Dec 19;63(1):20–6. doi: 10.1021/acs.jcim.2c01337 (PMC9832474; doi:10.1021/acs.jcim.2c01337)
Supplement: Supplementary file 2 — ci2c01337_si_002.zip [file ci2c01337_si_002.zip › SI_gaussian-prep/dszc-INT1.pdb]

ATOM      1  N  LALA X   1       6.569  24.786  -1.487  0.00  0.00           N  
ATOM      2  CA LALA X   1       7.446  24.457  -0.359  0.00  0.00           C  
ATOM      3  C  LALA X   1       6.970  25.051   0.982  0.00  0.00           C  
ATOM      4  O  LALA X   1       7.328  24.432   1.990  0.00  0.00           O  
ATOM      5  CB LALA X   1       8.879  25.028  -0.541  0.00  0.00           C  
ATOM      6  HA LALA X   1       7.355  23.371  -0.347  0.00  0.00           H  
ATOM      7  HB1LALA X   1       8.894  26.053  -0.910  0.00  0.00           H  
ATOM      8  HB2LALA X   1       9.535  24.976   0.328  0.00  0.00           H  
ATOM      9  HB3LALA X   1       9.233  24.456  -1.398  0.00  0.00           H  
ATOM     10  H1 LALA X   1       6.569  25.759  -1.764  0.00  0.00           H  
ATOM     11  H2 LALA X   1       5.668  24.484  -1.145  0.00  0.00           H  
ATOM     12  H3 LALA X   1       6.929  24.276  -2.280  0.00  0.00           H  
ATOM     13  N  LASP X   2       6.356  26.249   1.010  0.00  0.00           N  
ATOM     14  CA LASP X   2       6.107  26.977   2.254  0.00  0.00           C  
ATOM     15  C  LASP X   2       4.716  26.990   2.854  0.00  0.00           C  
ATOM     16  O  LASP X   2       4.592  27.255   4.037  0.00  0.00           O  
ATOM     17  CB LASP X   2       6.572  28.432   2.011  0.00  0.00           C  
ATOM     18  CG LASP X   2       5.838  29.162   0.864  0.00  0.00           C  
ATOM     19  OD1LASP X   2       5.196  28.564  -0.027  0.00  0.00           O  
ATOM     20  OD2LASP X   2       5.749  30.452   0.830  0.00  0.00           O1-
ATOM     21  H  LASP X   2       6.037  26.645   0.138  0.00  0.00           H  
ATOM     22  HA LASP X   2       6.687  26.453   3.015  0.00  0.00           H  
ATOM     23  HB2LASP X   2       6.368  28.887   2.982  0.00  0.00           H  
ATOM     24  HB3LASP X   2       7.640  28.478   1.796  0.00  0.00           H  
ATOM     25  N  LASN X   3       3.749  26.611   2.090  0.00  0.00           N  
ATOM     26  CA LASN X   3       2.307  26.552   2.459  0.00  0.00           C  
ATOM     27  C  LASN X   3       1.725  25.244   2.982  0.00  0.00           C  
ATOM     28  O  LASN X   3       2.312  24.191   2.782  0.00  0.00           O  
ATOM     29  CB LASN X   3       1.416  27.119   1.259  0.00  0.00           C  
ATOM     30  CG LASN X   3       1.388  28.680   1.250  0.00  0.00           C  
ATOM     31  ND2LASN X   3       2.444  29.337   0.922  0.00  0.00           N  
ATOM     32  OD1LASN X   3       0.358  29.275   1.633  0.00  0.00           O  
ATOM     33  H  LASN X   3       3.960  26.182   1.200  0.00  0.00           H  
ATOM     34  HA LASN X   3       2.091  27.311   3.211  0.00  0.00           H  
ATOM     35  HB2LASN X   3       1.701  26.781   0.263  0.00  0.00           H  
ATOM     36  HB3LASN X   3       0.360  26.946   1.466  0.00  0.00           H  
ATOM     37 HD21LASN X   3       2.377  30.342   0.851  0.00  0.00           H  
ATOM     38 HD22LASN X   3       3.380  28.959   0.890  0.00  0.00           H  
ATOM     39  N  LASP X   4       0.482  25.259   3.458  0.00  0.00           N  
ATOM     40  CA LASP X   4      -0.218  24.062   3.903  0.00  0.00           C  
ATOM     41  C  LASP X   4      -0.465  23.145   2.738  0.00  0.00           C  
ATOM     42  O  LASP X   4      -1.210  23.365   1.826  0.00  0.00           O  
ATOM     43  CB LASP X   4      -1.495  24.494   4.554  0.00  0.00           C  
ATOM     44  CG LASP X   4      -2.576  23.372   4.712  0.00  0.00           C  
ATOM     45  OD1LASP X   4      -2.256  22.201   4.797  0.00  0.00           O  
ATOM     46  OD2LASP X   4      -3.769  23.847   4.707  0.00  0.00           O1-
ATOM     47  H  LASP X   4       0.027  26.125   3.712  0.00  0.00           H  
ATOM     48  HA LASP X   4       0.366  23.581   4.688  0.00  0.00           H  
ATOM     49  HB2LASP X   4      -1.235  24.880   5.540  0.00  0.00           H  
ATOM     50  HB3LASP X   4      -1.928  25.255   3.904  0.00  0.00           H  
ATOM     51  N  LPRO X   5       0.135  21.934   2.755  0.00  0.00           N  
ATOM     52  CA LPRO X   5       0.012  20.984   1.649  0.00  0.00           C  
ATOM     53  C  LPRO X   5      -1.371  20.305   1.585  0.00  0.00           C  
ATOM     54  O  LPRO X   5      -1.722  19.741   0.547  0.00  0.00           O  
ATOM     55  CB LPRO X   5       1.152  19.992   1.875  0.00  0.00           C  
ATOM     56  CG LPRO X   5       1.218  19.911   3.399  0.00  0.00           C  
ATOM     57  CD LPRO X   5       0.956  21.356   3.814  0.00  0.00           C  
ATOM     58  HA LPRO X   5       0.178  21.498   0.702  0.00  0.00           H  
ATOM     59  HB2LPRO X   5       0.962  19.028   1.406  0.00  0.00           H  
ATOM     60  HB3LPRO X   5       2.084  20.417   1.499  0.00  0.00           H  
ATOM     61  HG2LPRO X   5       0.417  19.273   3.772  0.00  0.00           H  
ATOM     62  HG3LPRO X   5       2.188  19.565   3.753  0.00  0.00           H  
ATOM     63  HD2LPRO X   5       0.439  21.376   4.774  0.00  0.00           H  
ATOM     64  HD3LPRO X   5       1.903  21.894   3.882  0.00  0.00           H  
ATOM     65  N  LVAL X   6      -2.194  20.363   2.641  0.00  0.00           N  
ATOM     66  CA LVAL X   6      -3.518  19.719   2.683  0.00  0.00           C  
ATOM     67  C  LVAL X   6      -4.548  20.520   1.878  0.00  0.00           C  
ATOM     68  O  LVAL X   6      -5.346  19.925   1.148  0.00  0.00           O  
ATOM     69  CB LVAL X   6      -3.984  19.473   4.134  0.00  0.00           C  
ATOM     70  CG1LVAL X   6      -5.283  18.655   4.164  0.00  0.00           C  
ATOM     71  CG2LVAL X   6      -2.946  18.686   4.947  0.00  0.00           C  
ATOM     72  H  LVAL X   6      -1.917  20.919   3.454  0.00  0.00           H  
ATOM     73  HA LVAL X   6      -3.429  18.744   2.204  0.00  0.00           H  
ATOM     74  HB LVAL X   6      -4.172  20.426   4.624  0.00  0.00           H  
ATOM     75 HG11LVAL X   6      -5.135  17.701   3.656  0.00  0.00           H  
ATOM     76 HG12LVAL X   6      -5.572  18.472   5.199  0.00  0.00           H  
ATOM     77 HG13LVAL X   6      -6.074  19.215   3.671  0.00  0.00           H  
ATOM     78 HG21LVAL X   6      -2.739  17.726   4.475  0.00  0.00           H  
ATOM     79 HG22LVAL X   6      -2.022  19.260   5.025  0.00  0.00           H  
ATOM     80 HG23LVAL X   6      -3.313  18.517   5.959  0.00  0.00           H  
ATOM     81  N  LALA X   7      -4.509  21.857   1.895  0.00  0.00           N  
ATOM     82  CA LALA X   7      -5.221  22.678   0.874  0.00  0.00           C  
ATOM     83  C  LALA X   7      -4.764  22.486  -0.624  0.00  0.00           C  
ATOM     84  O  LALA X   7      -5.625  22.452  -1.503  0.00  0.00           O  
ATOM     85  CB LALA X   7      -4.945  24.094   1.290  0.00  0.00           C  
ATOM     86  H  LALA X   7      -3.883  22.366   2.503  0.00  0.00           H  
ATOM     87  HA LALA X   7      -6.284  22.442   0.927  0.00  0.00           H  
ATOM     88  HB1LALA X   7      -3.883  24.227   1.491  0.00  0.00           H  
ATOM     89  HB2LALA X   7      -5.370  24.840   0.618  0.00  0.00           H  
ATOM     90  HB3LALA X   7      -5.447  24.160   2.255  0.00  0.00           H  
ATOM     91  N  LVAL X   8      -3.488  22.334  -0.895  0.00  0.00           N  
ATOM     92  CA LVAL X   8      -2.909  21.847  -2.189  0.00  0.00           C  
ATOM     93  C  LVAL X   8      -3.495  20.457  -2.559  0.00  0.00           C  
ATOM     94  O  LVAL X   8      -3.881  20.337  -3.703  0.00  0.00           O  
ATOM     95  CB LVAL X   8      -1.396  21.847  -2.215  0.00  0.00           C  
ATOM     96  CG1LVAL X   8      -0.866  21.403  -3.639  0.00  0.00           C  
ATOM     97  CG2LVAL X   8      -0.736  23.227  -1.881  0.00  0.00           C  
ATOM     98  H  LVAL X   8      -2.901  22.366  -0.074  0.00  0.00           H  
ATOM     99  HA LVAL X   8      -3.210  22.624  -2.892  0.00  0.00           H  
ATOM    100  HB LVAL X   8      -0.946  21.154  -1.504  0.00  0.00           H  
ATOM    101 HG11LVAL X   8       0.223  21.449  -3.684  0.00  0.00           H  
ATOM    102 HG12LVAL X   8      -1.163  20.366  -3.793  0.00  0.00           H  
ATOM    103 HG13LVAL X   8      -1.252  22.048  -4.428  0.00  0.00           H  
ATOM    104 HG21LVAL X   8       0.339  23.238  -2.061  0.00  0.00           H  
ATOM    105 HG22LVAL X   8      -1.099  24.054  -2.491  0.00  0.00           H  
ATOM    106 HG23LVAL X   8      -0.945  23.482  -0.842  0.00  0.00           H  
ATOM    107  N  LALA X   9      -3.595  19.499  -1.634  0.00  0.00           N  
ATOM    108  CA LALA X   9      -4.175  18.185  -1.908  0.00  0.00           C  
ATOM    109  C  LALA X   9      -5.665  18.274  -2.283  0.00  0.00           C  
ATOM    110  O  LALA X   9      -6.095  17.620  -3.229  0.00  0.00           O  
ATOM    111  CB LALA X   9      -3.943  17.283  -0.691  0.00  0.00           C  
ATOM    112  H  LALA X   9      -3.161  19.653  -0.729  0.00  0.00           H  
ATOM    113  HA LALA X   9      -3.649  17.749  -2.758  0.00  0.00           H  
ATOM    114  HB1LALA X   9      -2.885  17.280  -0.433  0.00  0.00           H  
ATOM    115  HB2LALA X   9      -4.516  17.639   0.164  0.00  0.00           H  
ATOM    116  HB3LALA X   9      -4.254  16.265  -0.927  0.00  0.00           H  
ATOM    117  N  LARG X  10      -6.442  19.134  -1.607  0.00  0.00           N  
ATOM    118  CA LARG X  10      -7.872  19.389  -1.899  0.00  0.00           C  
ATOM    119  C  LARG X  10      -8.092  19.990  -3.298  0.00  0.00           C  
ATOM    120  O  LARG X  10      -9.040  19.612  -3.984  0.00  0.00           O  
ATOM    121  CB LARG X  10      -8.441  20.322  -0.811  0.00  0.00           C  
ATOM    122  CG LARG X  10      -8.516  19.662   0.579  0.00  0.00           C  
ATOM    123  CD LARG X  10      -9.870  18.982   0.838  0.00  0.00           C  
ATOM    124  NE LARG X  10      -9.762  17.769   1.670  0.00  0.00           N  
ATOM    125  CZ LARG X  10      -9.168  17.570   2.831  0.00  0.00           C  
ATOM    126  NH1LARG X  10      -8.700  18.536   3.568  0.00  0.00           N1+
ATOM    127  NH2LARG X  10      -9.025  16.349   3.248  0.00  0.00           N  
ATOM    128  H  LARG X  10      -6.012  19.618  -0.823  0.00  0.00           H  
ATOM    129  HA LARG X  10      -8.415  18.441  -1.886  0.00  0.00           H  
ATOM    130  HB2LARG X  10      -7.804  21.204  -0.741  0.00  0.00           H  
ATOM    131  HB3LARG X  10      -9.436  20.664  -1.104  0.00  0.00           H  
ATOM    132  HG2LARG X  10      -7.715  18.932   0.681  0.00  0.00           H  
ATOM    133  HG3LARG X  10      -8.365  20.429   1.339  0.00  0.00           H  
ATOM    134  HD2LARG X  10     -10.559  19.695   1.292  0.00  0.00           H  
ATOM    135  HD3LARG X  10     -10.291  18.674  -0.123  0.00  0.00           H  
ATOM    136  HE LARG X  10     -10.048  16.902   1.214  0.00  0.00           H  
ATOM    137 HH11LARG X  10      -8.746  19.471   3.214  0.00  0.00           H  
ATOM    138 HH12LARG X  10      -8.178  18.322   4.398  0.00  0.00           H  
ATOM    139 HH21LARG X  10      -9.280  15.616   2.576  0.00  0.00           H  
ATOM    140 HH22LARG X  10      -8.508  16.121   4.074  0.00  0.00           H  
ATOM    141  N  LGLY X  11      -7.184  20.869  -3.726  0.00  0.00           N  
ATOM    142  CA LGLY X  11      -7.074  21.434  -5.047  0.00  0.00           C  
ATOM    143  C  LGLY X  11      -6.771  20.431  -6.117  0.00  0.00           C  
ATOM    144  O  LGLY X  11      -7.489  20.327  -7.166  0.00  0.00           O  
ATOM    145  H  LGLY X  11      -6.379  21.018  -3.134  0.00  0.00           H  
ATOM    146  HA2LGLY X  11      -8.033  21.845  -5.365  0.00  0.00           H  
ATOM    147  HA3LGLY X  11      -6.294  22.193  -4.996  0.00  0.00           H  
ATOM    148  N  LLEU X  12      -5.714  19.641  -5.919  0.00  0.00           N  
ATOM    149  CA LLEU X  12      -5.361  18.560  -6.842  0.00  0.00           C  
ATOM    150  C  LLEU X  12      -6.526  17.560  -6.966  0.00  0.00           C  
ATOM    151  O  LLEU X  12      -6.885  17.142  -8.067  0.00  0.00           O  
ATOM    152  CB LLEU X  12      -4.060  17.899  -6.347  0.00  0.00           C  
ATOM    153  CG LLEU X  12      -2.804  18.788  -6.477  0.00  0.00           C  
ATOM    154  CD1LLEU X  12      -1.630  18.167  -5.721  0.00  0.00           C  
ATOM    155  CD2LLEU X  12      -2.380  18.978  -7.934  0.00  0.00           C  
ATOM    156  H  LLEU X  12      -5.134  19.791  -5.099  0.00  0.00           H  
ATOM    157  HA LLEU X  12      -5.201  18.975  -7.837  0.00  0.00           H  
ATOM    158  HB2LLEU X  12      -4.190  17.614  -5.303  0.00  0.00           H  
ATOM    159  HB3LLEU X  12      -3.897  16.988  -6.916  0.00  0.00           H  
ATOM    160  HG LLEU X  12      -2.999  19.770  -6.051  0.00  0.00           H  
ATOM    161 HD11LLEU X  12      -1.894  18.037  -4.672  0.00  0.00           H  
ATOM    162 HD12LLEU X  12      -1.372  17.204  -6.152  0.00  0.00           H  
ATOM    163 HD13LLEU X  12      -0.763  18.825  -5.782  0.00  0.00           H  
ATOM    164 HD21LLEU X  12      -1.458  19.557  -7.980  0.00  0.00           H  
ATOM    165 HD22LLEU X  12      -2.212  18.008  -8.398  0.00  0.00           H  
ATOM    166 HD23LLEU X  12      -3.151  19.513  -8.486  0.00  0.00           H  
ATOM    167  N  LALA X  13      -7.193  17.253  -5.851  0.00  0.00           N  
ATOM    168  CA LALA X  13      -8.321  16.337  -5.807  0.00  0.00           C  
ATOM    169  C  LALA X  13      -9.567  16.821  -6.583  0.00  0.00           C  
ATOM    170  O  LALA X  13     -10.204  15.982  -7.219  0.00  0.00           O  
ATOM    171  CB LALA X  13      -8.607  15.995  -4.347  0.00  0.00           C  
ATOM    172  H  LALA X  13      -6.839  17.610  -4.970  0.00  0.00           H  
ATOM    173  HA LALA X  13      -7.999  15.414  -6.284  0.00  0.00           H  
ATOM    174  HB1LALA X  13      -9.338  15.193  -4.311  0.00  0.00           H  
ATOM    175  HB2LALA X  13      -7.698  15.641  -3.859  0.00  0.00           H  
ATOM    176  HB3LALA X  13      -8.979  16.872  -3.816  0.00  0.00           H  
ATOM    177  N  LGLU X  14      -9.912  18.120  -6.608  0.00  0.00           N  
ATOM    178  CA LGLU X  14     -10.895  18.689  -7.500  0.00  0.00           C  
ATOM    179  C  LGLU X  14     -10.783  18.196  -9.008  0.00  0.00           C  
ATOM    180  O  LGLU X  14     -11.757  17.682  -9.644  0.00  0.00           O  
ATOM    181  CB LGLU X  14     -10.835  20.284  -7.417  0.00  0.00           C  
ATOM    182  CG LGLU X  14     -11.892  20.970  -8.276  0.00  0.00           C  
ATOM    183  CD LGLU X  14     -11.902  22.486  -8.171  0.00  0.00           C  
ATOM    184  OE1LGLU X  14     -11.320  23.158  -9.038  0.00  0.00           O  
ATOM    185  OE2LGLU X  14     -12.650  23.106  -7.330  0.00  0.00           O1-
ATOM    186  H  LGLU X  14      -9.555  18.755  -5.909  0.00  0.00           H  
ATOM    187  HA LGLU X  14     -11.889  18.444  -7.127  0.00  0.00           H  
ATOM    188  HB2LGLU X  14     -11.029  20.586  -6.388  0.00  0.00           H  
ATOM    189  HB3LGLU X  14      -9.859  20.678  -7.702  0.00  0.00           H  
ATOM    190  HG2LGLU X  14     -11.654  20.645  -9.289  0.00  0.00           H  
ATOM    191  HG3LGLU X  14     -12.894  20.593  -8.071  0.00  0.00           H  
ATOM    192  N  LLYS X  15      -9.561  18.302  -9.561  0.00  0.00           N  
ATOM    193  CA LLYS X  15      -9.216  17.784 -10.899  0.00  0.00           C  
ATOM    194  C  LLYS X  15      -9.217  16.258 -10.900  0.00  0.00           C  
ATOM    195  O  LLYS X  15      -9.861  15.636 -11.743  0.00  0.00           O  
ATOM    196  CB LLYS X  15      -7.845  18.328 -11.364  0.00  0.00           C  
ATOM    197  CG LLYS X  15      -7.489  17.859 -12.793  0.00  0.00           C  
ATOM    198  CD LLYS X  15      -5.992  17.966 -13.119  0.00  0.00           C  
ATOM    199  CE LLYS X  15      -5.705  17.256 -14.454  0.00  0.00           C  
ATOM    200  NZ LLYS X  15      -4.261  16.992 -14.634  0.00  0.00           N1+
ATOM    201  H  LLYS X  15      -8.830  18.724  -8.996  0.00  0.00           H  
ATOM    202  HA LLYS X  15      -9.984  18.108 -11.603  0.00  0.00           H  
ATOM    203  HB2LLYS X  15      -7.858  19.419 -11.341  0.00  0.00           H  
ATOM    204  HB3LLYS X  15      -7.076  17.986 -10.669  0.00  0.00           H  
ATOM    205  HG2LLYS X  15      -7.761  16.811 -12.915  0.00  0.00           H  
ATOM    206  HG3LLYS X  15      -8.064  18.440 -13.515  0.00  0.00           H  
ATOM    207  HD2LLYS X  15      -5.687  19.013 -13.172  0.00  0.00           H  
ATOM    208  HD3LLYS X  15      -5.427  17.478 -12.324  0.00  0.00           H  
ATOM    209  HE2LLYS X  15      -6.232  16.298 -14.452  0.00  0.00           H  
ATOM    210  HE3LLYS X  15      -6.089  17.862 -15.278  0.00  0.00           H  
ATOM    211  HZ1LLYS X  15      -3.892  16.526 -13.803  0.00  0.00           H  
ATOM    212  HZ2LLYS X  15      -4.028  16.355 -15.386  0.00  0.00           H  
ATOM    213  HZ3LLYS X  15      -3.667  17.823 -14.620  0.00  0.00           H  
ATOM    214  N  LTRP X  16      -8.490  15.642  -9.969  0.00  0.00           N  
ATOM    215  CA LTRP X  16      -8.218  14.201  -9.977  0.00  0.00           C  
ATOM    216  C  LTRP X  16      -9.473  13.344  -9.770  0.00  0.00           C  
ATOM    217  O  LTRP X  16      -9.471  12.170 -10.147  0.00  0.00           O  
ATOM    218  CB LTRP X  16      -7.140  13.892  -8.929  0.00  0.00           C  
ATOM    219  CG LTRP X  16      -5.791  14.520  -9.140  0.00  0.00           C  
ATOM    220  CD1LTRP X  16      -5.399  15.218 -10.230  0.00  0.00           C  
ATOM    221  CD2LTRP X  16      -4.627  14.515  -8.252  0.00  0.00           C  
ATOM    222  CE2LTRP X  16      -3.532  15.122  -8.940  0.00  0.00           C  
ATOM    223  CE3LTRP X  16      -4.375  14.056  -6.941  0.00  0.00           C  
ATOM    224  NE1LTRP X  16      -4.067  15.549 -10.127  0.00  0.00           N  
ATOM    225  CZ2LTRP X  16      -2.246  15.211  -8.394  0.00  0.00           C  
ATOM    226  CZ3LTRP X  16      -3.094  14.188  -6.368  0.00  0.00           C  
ATOM    227  CH2LTRP X  16      -2.033  14.750  -7.091  0.00  0.00           C  
ATOM    228  H  LTRP X  16      -7.973  16.222  -9.311  0.00  0.00           H  
ATOM    229  HA LTRP X  16      -7.823  13.927 -10.957  0.00  0.00           H  
ATOM    230  HB2LTRP X  16      -7.506  14.191  -7.950  0.00  0.00           H  
ATOM    231  HB3LTRP X  16      -6.995  12.813  -8.905  0.00  0.00           H  
ATOM    232  HD1LTRP X  16      -6.011  15.423 -11.096  0.00  0.00           H  
ATOM    233  HE1LTRP X  16      -3.538  15.999 -10.880  0.00  0.00           H  
ATOM    234  HE3LTRP X  16      -5.179  13.618  -6.371  0.00  0.00           H  
ATOM    235  HZ2LTRP X  16      -1.443  15.654  -8.961  0.00  0.00           H  
ATOM    236  HZ3LTRP X  16      -2.908  13.867  -5.360  0.00  0.00           H  
ATOM    237  HH2LTRP X  16      -1.066  14.862  -6.629  0.00  0.00           H  
ATOM    238  N  LARG X  17     -10.552  13.921  -9.222  0.00  0.00           N  
ATOM    239  CA LARG X  17     -11.886  13.308  -9.118  0.00  0.00           C  
ATOM    240  C  LARG X  17     -12.683  13.358 -10.436  0.00  0.00           C  
ATOM    241  O  LARG X  17     -13.467  12.442 -10.670  0.00  0.00           O  
ATOM    242  CB LARG X  17     -12.650  13.950  -7.938  0.00  0.00           C  
ATOM    243  CG LARG X  17     -12.096  13.508  -6.564  0.00  0.00           C  
ATOM    244  CD LARG X  17     -12.679  14.328  -5.399  0.00  0.00           C  
ATOM    245  NE LARG X  17     -12.214  13.834  -4.081  0.00  0.00           N  
ATOM    246  CZ LARG X  17     -11.699  14.533  -3.079  0.00  0.00           C  
ATOM    247  NH1LARG X  17     -11.538  15.821  -3.088  0.00  0.00           N1+
ATOM    248  NH2LARG X  17     -11.280  13.934  -2.011  0.00  0.00           N  
ATOM    249  H  LARG X  17     -10.434  14.864  -8.853  0.00  0.00           H  
ATOM    250  HA LARG X  17     -11.761  12.251  -8.893  0.00  0.00           H  
ATOM    251  HB2LARG X  17     -12.600  15.037  -8.027  0.00  0.00           H  
ATOM    252  HB3LARG X  17     -13.700  13.657  -7.991  0.00  0.00           H  
ATOM    253  HG2LARG X  17     -12.333  12.454  -6.415  0.00  0.00           H  
ATOM    254  HG3LARG X  17     -11.012  13.617  -6.552  0.00  0.00           H  
ATOM    255  HD2LARG X  17     -12.390  15.372  -5.539  0.00  0.00           H  
ATOM    256  HD3LARG X  17     -13.768  14.269  -5.433  0.00  0.00           H  
ATOM    257  HE LARG X  17     -12.257  12.838  -3.907  0.00  0.00           H  
ATOM    258 HH11LARG X  17     -11.778  16.371  -3.885  0.00  0.00           H  
ATOM    259 HH12LARG X  17     -10.935  16.190  -2.344  0.00  0.00           H  
ATOM    260 HH21LARG X  17     -11.374  12.938  -1.913  0.00  0.00           H  
ATOM    261 HH22LARG X  17     -10.779  14.494  -1.320  0.00  0.00           H  
ATOM    262  N  LALA X  18     -12.454  14.327 -11.335  0.00  0.00           N  
ATOM    263  CA LALA X  18     -13.258  14.514 -12.570  0.00  0.00           C  
ATOM    264  C  LALA X  18     -13.105  13.399 -13.631  0.00  0.00           C  
ATOM    265  O  LALA X  18     -13.918  13.227 -14.554  0.00  0.00           O  
ATOM    266  CB LALA X  18     -12.904  15.961 -13.108  0.00  0.00           C  
ATOM    267  H  LALA X  18     -11.776  15.033 -11.086  0.00  0.00           H  
ATOM    268  HA LALA X  18     -14.309  14.538 -12.278  0.00  0.00           H  
ATOM    269  HB1LALA X  18     -11.851  16.011 -13.387  0.00  0.00           H  
ATOM    270  HB2LALA X  18     -13.469  16.154 -14.020  0.00  0.00           H  
ATOM    271  HB3LALA X  18     -13.156  16.665 -12.315  0.00  0.00           H  
ATOM    272  N  LTHR X  19     -11.987  12.682 -13.452  0.00  0.00           N  
ATOM    273  CA LTHR X  19     -11.458  11.539 -14.199  0.00  0.00           C  
ATOM    274  C  LTHR X  19     -11.555  10.221 -13.408  0.00  0.00           C  
ATOM    275  O  LTHR X  19     -11.327   9.155 -13.980  0.00  0.00           O  
ATOM    276  CB LTHR X  19      -9.978  11.805 -14.554  0.00  0.00           C  
ATOM    277  CG2LTHR X  19      -9.782  13.042 -15.427  0.00  0.00           C  
ATOM    278  OG1LTHR X  19      -9.236  12.004 -13.370  0.00  0.00           O  
ATOM    279  H  LTHR X  19     -11.359  13.038 -12.742  0.00  0.00           H  
ATOM    280  HA LTHR X  19     -12.022  11.419 -15.124  0.00  0.00           H  
ATOM    281  HB LTHR X  19      -9.579  10.944 -15.088  0.00  0.00           H  
ATOM    282  HG1LTHR X  19      -8.307  12.253 -13.618  0.00  0.00           H  
ATOM    283 HG21LTHR X  19     -10.067  13.943 -14.883  0.00  0.00           H  
ATOM    284 HG22LTHR X  19      -8.730  13.119 -15.708  0.00  0.00           H  
ATOM    285 HG23LTHR X  19     -10.385  12.957 -16.330  0.00  0.00           H  
ATOM    286  N  LALA X  20     -11.933  10.239 -12.118  0.00  0.00           N  
ATOM    287  CA LALA X  20     -11.915   9.082 -11.200  0.00  0.00           C  
ATOM    288  C  LALA X  20     -13.100   8.098 -11.364  0.00  0.00           C  
ATOM    289  O  LALA X  20     -13.572   7.476 -10.410  0.00  0.00           O  
ATOM    290  CB LALA X  20     -11.738   9.569  -9.758  0.00  0.00           C  
ATOM    291  H  LALA X  20     -12.194  11.132 -11.719  0.00  0.00           H  
ATOM    292  HA LALA X  20     -11.022   8.504 -11.442  0.00  0.00           H  
ATOM    293  HB1LALA X  20     -10.864  10.210  -9.686  0.00  0.00           H  
ATOM    294  HB2LALA X  20     -12.625  10.112  -9.433  0.00  0.00           H  
ATOM    295  HB3LALA X  20     -11.571   8.716  -9.102  0.00  0.00           H  
ATOM    296  N  LVAL X  21     -13.563   7.944 -12.601  0.00  0.00           N  
ATOM    297  CA LVAL X  21     -14.381   6.820 -13.083  0.00  0.00           C  
ATOM    298  C  LVAL X  21     -13.707   6.286 -14.343  0.00  0.00           C  
ATOM    299  O  LVAL X  21     -13.425   5.097 -14.453  0.00  0.00           O  
ATOM    300  CB LVAL X  21     -15.839   7.250 -13.353  0.00  0.00           C  
ATOM    301  CG1LVAL X  21     -16.682   6.091 -13.902  0.00  0.00           C  
ATOM    302  CG2LVAL X  21     -16.513   7.764 -12.076  0.00  0.00           C  
ATOM    303  H  LVAL X  21     -13.078   8.488 -13.302  0.00  0.00           H  
ATOM    304  HA LVAL X  21     -14.385   6.018 -12.344  0.00  0.00           H  
ATOM    305  HB LVAL X  21     -15.844   8.054 -14.090  0.00  0.00           H  
ATOM    306 HG11LVAL X  21     -16.649   5.247 -13.215  0.00  0.00           H  
ATOM    307 HG12LVAL X  21     -17.717   6.411 -14.030  0.00  0.00           H  
ATOM    308 HG13LVAL X  21     -16.302   5.773 -14.872  0.00  0.00           H  
ATOM    309 HG21LVAL X  21     -16.454   7.008 -11.293  0.00  0.00           H  
ATOM    310 HG22LVAL X  21     -16.019   8.672 -11.730  0.00  0.00           H  
ATOM    311 HG23LVAL X  21     -17.559   8.000 -12.272  0.00  0.00           H  
ATOM    312  N  LGLU X  22     -13.336   7.193 -15.248  0.00  0.00           N  
ATOM    313  CA LGLU X  22     -12.618   6.905 -16.469  0.00  0.00           C  
ATOM    314  C  LGLU X  22     -11.304   6.184 -16.288  0.00  0.00           C  
ATOM    315  O  LGLU X  22     -11.011   5.075 -16.721  0.00  0.00           O  
ATOM    316  CB LGLU X  22     -12.450   8.207 -17.313  0.00  0.00           C  
ATOM    317  CG LGLU X  22     -11.627   7.978 -18.656  0.00  0.00           C  
ATOM    318  CD LGLU X  22     -12.236   7.102 -19.737  0.00  0.00           C  
ATOM    319  OE1LGLU X  22     -13.070   6.158 -19.543  0.00  0.00           O  
ATOM    320  OE2LGLU X  22     -11.757   7.334 -20.883  0.00  0.00           O1-
ATOM    321  H  LGLU X  22     -13.707   8.132 -15.204  0.00  0.00           H  
ATOM    322  HA LGLU X  22     -13.229   6.237 -17.076  0.00  0.00           H  
ATOM    323  HB2LGLU X  22     -13.408   8.588 -17.667  0.00  0.00           H  
ATOM    324  HB3LGLU X  22     -11.950   8.913 -16.651  0.00  0.00           H  
ATOM    325  HG2LGLU X  22     -11.407   8.956 -19.084  0.00  0.00           H  
ATOM    326  HG3LGLU X  22     -10.695   7.532 -18.309  0.00  0.00           H  
ATOM    327  N  LARG X  23     -10.506   6.699 -15.349  0.00  0.00           N  
ATOM    328  CA LARG X  23      -9.235   6.080 -14.934  0.00  0.00           C  
ATOM    329  C  LARG X  23      -9.353   4.686 -14.306  0.00  0.00           C  
ATOM    330  O  LARG X  23      -8.405   3.912 -14.421  0.00  0.00           O  
ATOM    331  CB LARG X  23      -8.470   7.055 -14.041  0.00  0.00           C  
ATOM    332  CG LARG X  23      -8.041   8.262 -14.891  0.00  0.00           C  
ATOM    333  CD LARG X  23      -7.115   9.221 -14.160  0.00  0.00           C  
ATOM    334  NE LARG X  23      -7.650   9.663 -12.859  0.00  0.00           N  
ATOM    335  CZ LARG X  23      -7.093   9.472 -11.683  0.00  0.00           C  
ATOM    336  NH1LARG X  23      -6.112   8.633 -11.493  0.00  0.00           N1+
ATOM    337  NH2LARG X  23      -7.538  10.127 -10.649  0.00  0.00           N  
ATOM    338  H  LARG X  23     -10.784   7.576 -14.916  0.00  0.00           H  
ATOM    339  HA LARG X  23      -8.633   5.919 -15.827  0.00  0.00           H  
ATOM    340  HB2LARG X  23      -9.100   7.374 -13.210  0.00  0.00           H  
ATOM    341  HB3LARG X  23      -7.589   6.558 -13.642  0.00  0.00           H  
ATOM    342  HG2LARG X  23      -7.519   7.912 -15.782  0.00  0.00           H  
ATOM    343  HG3LARG X  23      -8.923   8.813 -15.212  0.00  0.00           H  
ATOM    344  HD2LARG X  23      -6.130   8.774 -14.052  0.00  0.00           H  
ATOM    345  HD3LARG X  23      -6.981  10.095 -14.800  0.00  0.00           H  
ATOM    346  HE LARG X  23      -8.292  10.443 -12.902  0.00  0.00           H  
ATOM    347 HH11LARG X  23      -5.733   8.147 -12.306  0.00  0.00           H  
ATOM    348 HH12LARG X  23      -5.624   8.593 -10.626  0.00  0.00           H  
ATOM    349 HH21LARG X  23      -8.258  10.837 -10.770  0.00  0.00           H  
ATOM    350 HH22LARG X  23      -7.079  10.042  -9.766  0.00  0.00           H  
ATOM    351  N  LASP X  24     -10.508   4.303 -13.751  0.00  0.00           N  
ATOM    352  CA LASP X  24     -10.745   2.908 -13.347  0.00  0.00           C  
ATOM    353  C  LASP X  24     -10.909   1.996 -14.573  0.00  0.00           C  
ATOM    354  O  LASP X  24     -10.276   0.943 -14.639  0.00  0.00           O  
ATOM    355  CB LASP X  24     -11.953   2.795 -12.404  0.00  0.00           C  
ATOM    356  CG LASP X  24     -12.142   1.355 -11.915  0.00  0.00           C  
ATOM    357  OD1LASP X  24     -11.394   0.905 -11.026  0.00  0.00           O  
ATOM    358  OD2LASP X  24     -13.038   0.634 -12.412  0.00  0.00           O1-
ATOM    359  H  LASP X  24     -11.292   4.939 -13.784  0.00  0.00           H  
ATOM    360  HA LASP X  24      -9.871   2.554 -12.797  0.00  0.00           H  
ATOM    361  HB2LASP X  24     -11.800   3.448 -11.543  0.00  0.00           H  
ATOM    362  HB3LASP X  24     -12.857   3.117 -12.920  0.00  0.00           H  
ATOM    363  N  LARG X  25     -11.694   2.399 -15.584  0.00  0.00           N  
ATOM    364  CA LARG X  25     -11.857   1.611 -16.824  0.00  0.00           C  
ATOM    365  C  LARG X  25     -10.690   1.755 -17.814  0.00  0.00           C  
ATOM    366  O  LARG X  25     -10.669   1.050 -18.826  0.00  0.00           O  
ATOM    367  CB LARG X  25     -13.266   1.806 -17.425  0.00  0.00           C  
ATOM    368  CG LARG X  25     -13.555   3.149 -18.128  0.00  0.00           C  
ATOM    369  CD LARG X  25     -13.676   3.026 -19.655  0.00  0.00           C  
ATOM    370  NE LARG X  25     -12.389   2.658 -20.272  0.00  0.00           N  
ATOM    371  CZ LARG X  25     -11.598   3.408 -21.014  0.00  0.00           C  
ATOM    372  NH1LARG X  25     -11.930   4.590 -21.428  0.00  0.00           N1+
ATOM    373  NH2LARG X  25     -10.423   2.953 -21.342  0.00  0.00           N  
ATOM    374  H  LARG X  25     -12.147   3.305 -15.506  0.00  0.00           H  
ATOM    375  HA LARG X  25     -11.811   0.562 -16.530  0.00  0.00           H  
ATOM    376  HB2LARG X  25     -13.457   0.988 -18.122  0.00  0.00           H  
ATOM    377  HB3LARG X  25     -13.988   1.690 -16.614  0.00  0.00           H  
ATOM    378  HG2LARG X  25     -14.501   3.537 -17.749  0.00  0.00           H  
ATOM    379  HG3LARG X  25     -12.785   3.876 -17.889  0.00  0.00           H  
ATOM    380  HD2LARG X  25     -14.420   2.264 -19.892  0.00  0.00           H  
ATOM    381  HD3LARG X  25     -14.040   3.972 -20.056  0.00  0.00           H  
ATOM    382  HE LARG X  25     -11.979   1.786 -19.962  0.00  0.00           H  
ATOM    383 HH11LARG X  25     -12.648   5.081 -20.884  0.00  0.00           H  
ATOM    384 HH12LARG X  25     -11.266   5.246 -21.801  0.00  0.00           H  
ATOM    385 HH21LARG X  25     -10.116   2.080 -20.943  0.00  0.00           H  
ATOM    386 HH22LARG X  25      -9.807   3.534 -21.876  0.00  0.00           H  
ATOM    387  N  LALA X  26      -9.730   2.640 -17.546  0.00  0.00           N  
ATOM    388  CA LALA X  26      -8.474   2.767 -18.287  0.00  0.00           C  
ATOM    389  C  LALA X  26      -7.329   1.951 -17.661  0.00  0.00           C  
ATOM    390  O  LALA X  26      -6.717   1.149 -18.362  0.00  0.00           O  
ATOM    391  CB LALA X  26      -8.123   4.253 -18.425  0.00  0.00           C  
ATOM    392  H  LALA X  26      -9.900   3.285 -16.785  0.00  0.00           H  
ATOM    393  HA LALA X  26      -8.613   2.373 -19.293  0.00  0.00           H  
ATOM    394  HB1LALA X  26      -7.252   4.362 -19.072  0.00  0.00           H  
ATOM    395  HB2LALA X  26      -8.963   4.800 -18.859  0.00  0.00           H  
ATOM    396  HB3LALA X  26      -7.884   4.672 -17.449  0.00  0.00           H  
ATOM    397  N  LGLY X  27      -7.062   2.115 -16.360  0.00  0.00           N  
ATOM    398  CA LGLY X  27      -5.926   1.480 -15.685  0.00  0.00           C  
ATOM    399  C  LGLY X  27      -4.559   1.980 -16.172  0.00  0.00           C  
ATOM    400  O  LGLY X  27      -4.428   3.145 -16.565  0.00  0.00           O  
ATOM    401  H  LGLY X  27      -7.603   2.787 -15.827  0.00  0.00           H  
ATOM    402  HA2LGLY X  27      -5.991   1.688 -14.620  0.00  0.00           H  
ATOM    403  HA3LGLY X  27      -5.976   0.401 -15.832  0.00  0.00           H  
ATOM    404  N  LGLY X  28      -3.544   1.112 -16.119  0.00  0.00           N  
ATOM    405  CA LGLY X  28      -2.174   1.406 -16.537  0.00  0.00           C  
ATOM    406  C  LGLY X  28      -1.443   2.343 -15.572  0.00  0.00           C  
ATOM    407  O  LGLY X  28      -0.872   1.893 -14.576  0.00  0.00           O  
ATOM    408  H  LGLY X  28      -3.700   0.204 -15.699  0.00  0.00           H  
ATOM    409  HA2LGLY X  28      -1.613   0.472 -16.593  0.00  0.00           H  
ATOM    410  HA3LGLY X  28      -2.181   1.849 -17.534  0.00  0.00           H  
ATOM    411  N  LSER X  29      -1.427   3.639 -15.895  0.00  0.00           N  
ATOM    412  CA LSER X  29      -0.570   4.652 -15.260  0.00  0.00           C  
ATOM    413  C  LSER X  29      -1.318   5.931 -14.911  0.00  0.00           C  
ATOM    414  O  LSER X  29      -2.200   6.370 -15.646  0.00  0.00           O  
ATOM    415  CB LSER X  29       0.591   5.037 -16.183  0.00  0.00           C  
ATOM    416  OG LSER X  29       1.390   3.915 -16.456  0.00  0.00           O  
ATOM    417  H  LSER X  29      -1.984   3.932 -16.683  0.00  0.00           H  
ATOM    418  HA LSER X  29      -0.156   4.252 -14.335  0.00  0.00           H  
ATOM    419  HB2LSER X  29       0.205   5.448 -17.116  0.00  0.00           H  
ATOM    420  HB3LSER X  29       1.208   5.786 -15.685  0.00  0.00           H  
ATOM    421  HG LSER X  29       1.752   3.652 -15.568  0.00  0.00           H  
ATOM    422  N  LALA X  30      -0.913   6.580 -13.820  0.00  0.00           N  
ATOM    423  CA LALA X  30      -1.498   7.831 -13.331  0.00  0.00           C  
ATOM    424  C  LALA X  30      -1.056   9.093 -14.114  0.00  0.00           C  
ATOM    425  O  LALA X  30      -1.119  10.206 -13.596  0.00  0.00           O  
ATOM    426  CB LALA X  30      -1.198   7.915 -11.830  0.00  0.00           C  
ATOM    427  H  LALA X  30      -0.169   6.163 -13.271  0.00  0.00           H  
ATOM    428  HA LALA X  30      -2.582   7.772 -13.449  0.00  0.00           H  
ATOM    429  HB1LALA X  30      -1.492   8.889 -11.442  0.00  0.00           H  
ATOM    430  HB2LALA X  30      -1.748   7.143 -11.295  0.00  0.00           H  
ATOM    431  HB3LALA X  30      -0.133   7.767 -11.657  0.00  0.00           H  
ATOM    432  N  LTHR X  31      -0.573   8.962 -15.352  0.00  0.00           N  
ATOM    433  CA LTHR X  31       0.152  10.018 -16.095  0.00  0.00           C  
ATOM    434  C  LTHR X  31      -0.739  11.110 -16.713  0.00  0.00           C  
ATOM    435  O  LTHR X  31      -0.291  11.865 -17.570  0.00  0.00           O  
ATOM    436  CB LTHR X  31       1.128   9.423 -17.131  0.00  0.00           C  
ATOM    437  CG2LTHR X  31       2.441  10.201 -17.209  0.00  0.00           C  
ATOM    438  OG1LTHR X  31       1.487   8.101 -16.786  0.00  0.00           O  
ATOM    439  H  LTHR X  31      -0.534   8.032 -15.748  0.00  0.00           H  
ATOM    440  HA LTHR X  31       0.767  10.543 -15.366  0.00  0.00           H  
ATOM    441  HB LTHR X  31       0.655   9.403 -18.114  0.00  0.00           H  
ATOM    442  HG1LTHR X  31       2.292   7.891 -17.270  0.00  0.00           H  
ATOM    443 HG21LTHR X  31       2.949  10.187 -16.243  0.00  0.00           H  
ATOM    444 HG22LTHR X  31       3.091   9.766 -17.968  0.00  0.00           H  
ATOM    445 HG23LTHR X  31       2.245  11.240 -17.477  0.00  0.00           H  
ATOM    446  N  LALA X  32      -1.997  11.226 -16.274  0.00  0.00           N  
ATOM    447  CA LALA X  32      -2.819  12.428 -16.454  0.00  0.00           C  
ATOM    448  C  LALA X  32      -2.901  13.286 -15.168  0.00  0.00           C  
ATOM    449  O  LALA X  32      -3.427  14.402 -15.211  0.00  0.00           O  
ATOM    450  CB LALA X  32      -4.193  12.007 -16.991  0.00  0.00           C  
ATOM    451  H  LALA X  32      -2.326  10.550 -15.600  0.00  0.00           H  
ATOM    452  HA LALA X  32      -2.359  13.067 -17.209  0.00  0.00           H  
ATOM    453  HB1LALA X  32      -4.073  11.497 -17.947  0.00  0.00           H  
ATOM    454  HB2LALA X  32      -4.684  11.337 -16.287  0.00  0.00           H  
ATOM    455  HB3LALA X  32      -4.817  12.890 -17.132  0.00  0.00           H  
ATOM    456  N  LGLU X  33      -2.359  12.785 -14.048  0.00  0.00           N  
ATOM    457  CA LGLU X  33      -2.405  13.389 -12.710  0.00  0.00           C  
ATOM    458  C  LGLU X  33      -1.026  13.475 -12.014  0.00  0.00           C  
ATOM    459  O  LGLU X  33      -0.753  14.449 -11.311  0.00  0.00           O  
ATOM    460  CB LGLU X  33      -3.409  12.605 -11.844  0.00  0.00           C  
ATOM    461  CG LGLU X  33      -4.884  12.866 -12.217  0.00  0.00           C  
ATOM    462  CD LGLU X  33      -5.477  12.027 -13.352  0.00  0.00           C  
ATOM    463  OE1LGLU X  33      -4.842  11.037 -13.777  0.00  0.00           O  
ATOM    464  OE2LGLU X  33      -6.645  12.323 -13.723  0.00  0.00           O1-
ATOM    465  H  LGLU X  33      -2.032  11.830 -14.092  0.00  0.00           H  
ATOM    466  HA LGLU X  33      -2.764  14.410 -12.791  0.00  0.00           H  
ATOM    467  HB2LGLU X  33      -3.184  11.538 -11.868  0.00  0.00           H  
ATOM    468  HB3LGLU X  33      -3.276  12.927 -10.811  0.00  0.00           H  
ATOM    469  HG2LGLU X  33      -5.488  12.667 -11.330  0.00  0.00           H  
ATOM    470  HG3LGLU X  33      -5.000  13.918 -12.479  0.00  0.00           H  
ATOM    471  N  LARG X  34      -0.120  12.510 -12.253  0.00  0.00           N  
ATOM    472  CA LARG X  34       1.277  12.481 -11.751  0.00  0.00           C  
ATOM    473  C  LARG X  34       2.012  13.812 -11.922  0.00  0.00           C  
ATOM    474  O  LARG X  34       2.720  14.257 -11.018  0.00  0.00           O  
ATOM    475  CB LARG X  34       2.076  11.419 -12.531  0.00  0.00           C  
ATOM    476  CG LARG X  34       1.970   9.990 -11.994  0.00  0.00           C  
ATOM    477  CD LARG X  34       2.531   9.026 -13.055  0.00  0.00           C  
ATOM    478  NE LARG X  34       3.020   7.750 -12.500  0.00  0.00           N  
ATOM    479  CZ LARG X  34       4.235   7.542 -12.030  0.00  0.00           C  
ATOM    480  NH1LARG X  34       5.048   8.510 -11.722  0.00  0.00           N1+
ATOM    481  NH2LARG X  34       4.662   6.326 -11.905  0.00  0.00           N  
ATOM    482  H  LARG X  34      -0.430  11.726 -12.817  0.00  0.00           H  
ATOM    483  HA LARG X  34       1.287  12.252 -10.687  0.00  0.00           H  
ATOM    484  HB2LARG X  34       1.759  11.443 -13.574  0.00  0.00           H  
ATOM    485  HB3LARG X  34       3.135  11.683 -12.511  0.00  0.00           H  
ATOM    486  HG2LARG X  34       2.548   9.921 -11.072  0.00  0.00           H  
ATOM    487  HG3LARG X  34       0.932   9.749 -11.781  0.00  0.00           H  
ATOM    488  HD2LARG X  34       1.758   8.823 -13.796  0.00  0.00           H  
ATOM    489  HD3LARG X  34       3.356   9.514 -13.580  0.00  0.00           H  
ATOM    490  HE LARG X  34       2.508   6.890 -12.700  0.00  0.00           H  
ATOM    491 HH11LARG X  34       4.763   9.468 -11.789  0.00  0.00           H  
ATOM    492 HH12LARG X  34       6.031   8.280 -11.612  0.00  0.00           H  
ATOM    493 HH21LARG X  34       4.068   5.580 -12.260  0.00  0.00           H  
ATOM    494 HH22LARG X  34       5.636   6.145 -11.706  0.00  0.00           H  
ATOM    495  N  LGLU X  35       1.837  14.442 -13.077  0.00  0.00           N  
ATOM    496  CA LGLU X  35       2.559  15.655 -13.452  0.00  0.00           C  
ATOM    497  C  LGLU X  35       1.950  16.941 -12.869  0.00  0.00           C  
ATOM    498  O  LGLU X  35       2.669  17.934 -12.756  0.00  0.00           O  
ATOM    499  CB LGLU X  35       2.745  15.688 -14.980  0.00  0.00           C  
ATOM    500  CG LGLU X  35       4.091  15.080 -15.423  0.00  0.00           C  
ATOM    501  CD LGLU X  35       4.432  13.741 -14.745  0.00  0.00           C  
ATOM    502  OE1LGLU X  35       3.633  12.787 -14.881  0.00  0.00           O  
ATOM    503  OE2LGLU X  35       5.478  13.697 -14.051  0.00  0.00           O1-
ATOM    504  H  LGLU X  35       1.350  13.939 -13.801  0.00  0.00           H  
ATOM    505  HA LGLU X  35       3.552  15.589 -13.018  0.00  0.00           H  
ATOM    506  HB2LGLU X  35       1.924  15.156 -15.465  0.00  0.00           H  
ATOM    507  HB3LGLU X  35       2.717  16.722 -15.327  0.00  0.00           H  
ATOM    508  HG2LGLU X  35       4.075  14.947 -16.507  0.00  0.00           H  
ATOM    509  HG3LGLU X  35       4.876  15.806 -15.197  0.00  0.00           H  
ATOM    510  N  LASP X  36       0.698  16.924 -12.383  0.00  0.00           N  
ATOM    511  CA LASP X  36       0.203  18.023 -11.536  0.00  0.00           C  
ATOM    512  C  LASP X  36       0.881  17.980 -10.159  0.00  0.00           C  
ATOM    513  O  LASP X  36       1.151  19.024  -9.574  0.00  0.00           O  
ATOM    514  CB LASP X  36      -1.310  17.988 -11.290  0.00  0.00           C  
ATOM    515  CG LASP X  36      -2.194  17.676 -12.486  0.00  0.00           C  
ATOM    516  OD1LASP X  36      -2.255  18.428 -13.484  0.00  0.00           O  
ATOM    517  OD2LASP X  36      -2.942  16.680 -12.379  0.00  0.00           O1-
ATOM    518  H  LASP X  36       0.161  16.065 -12.423  0.00  0.00           H  
ATOM    519  HA LASP X  36       0.443  18.972 -12.015  0.00  0.00           H  
ATOM    520  HB2LASP X  36      -1.513  17.236 -10.529  0.00  0.00           H  
ATOM    521  HB3LASP X  36      -1.614  18.951 -10.879  0.00  0.00           H  
ATOM    522  N  LLEU X  37       1.186  16.781  -9.642  0.00  0.00           N  
ATOM    523  CA LLEU X  37       1.900  16.617  -8.373  0.00  0.00           C  
ATOM    524  C  LLEU X  37       3.340  17.140  -8.510  0.00  0.00           C  
ATOM    525  O  LLEU X  37       3.782  17.937  -7.682  0.00  0.00           O  
ATOM    526  CB LLEU X  37       1.812  15.145  -7.918  0.00  0.00           C  
ATOM    527  CG LLEU X  37       1.886  14.969  -6.389  0.00  0.00           C  
ATOM    528  CD1LLEU X  37       1.416  13.572  -5.985  0.00  0.00           C  
ATOM    529  CD2LLEU X  37       3.300  15.120  -5.831  0.00  0.00           C  
ATOM    530  H  LLEU X  37       0.933  15.955 -10.171  0.00  0.00           H  
ATOM    531  HA LLEU X  37       1.391  17.235  -7.632  0.00  0.00           H  
ATOM    532  HB2LLEU X  37       0.854  14.747  -8.253  0.00  0.00           H  
ATOM    533  HB3LLEU X  37       2.599  14.559  -8.393  0.00  0.00           H  
ATOM    534  HG LLEU X  37       1.230  15.698  -5.913  0.00  0.00           H  
ATOM    535 HD11LLEU X  37       2.173  12.839  -6.252  0.00  0.00           H  
ATOM    536 HD12LLEU X  37       1.262  13.551  -4.907  0.00  0.00           H  
ATOM    537 HD13LLEU X  37       0.483  13.310  -6.478  0.00  0.00           H  
ATOM    538 HD21LLEU X  37       3.288  14.959  -4.754  0.00  0.00           H  
ATOM    539 HD22LLEU X  37       3.962  14.391  -6.295  0.00  0.00           H  
ATOM    540 HD23LLEU X  37       3.687  16.116  -6.016  0.00  0.00           H  
ATOM    541  N  LARG X  38       4.019  16.803  -9.612  0.00  0.00           N  
ATOM    542  CA LARG X  38       5.322  17.374  -9.997  0.00  0.00           C  
ATOM    543  C  LARG X  38       5.286  18.905 -10.100  0.00  0.00           C  
ATOM    544  O  LARG X  38       6.083  19.564  -9.440  0.00  0.00           O  
ATOM    545  CB LARG X  38       5.777  16.677 -11.287  0.00  0.00           C  
ATOM    546  CG LARG X  38       6.968  17.326 -11.999  0.00  0.00           C  
ATOM    547  CD LARG X  38       7.514  16.373 -13.070  0.00  0.00           C  
ATOM    548  NE LARG X  38       8.531  15.486 -12.494  0.00  0.00           N  
ATOM    549  CZ LARG X  38       8.926  14.298 -12.901  0.00  0.00           C  
ATOM    550  NH1LARG X  38       8.245  13.519 -13.690  0.00  0.00           N1+
ATOM    551  NH2LARG X  38      10.074  13.896 -12.466  0.00  0.00           N  
ATOM    552  H  LARG X  38       3.584  16.127 -10.231  0.00  0.00           H  
ATOM    553  HA LARG X  38       6.049  17.155  -9.212  0.00  0.00           H  
ATOM    554  HB2LARG X  38       6.016  15.638 -11.049  0.00  0.00           H  
ATOM    555  HB3LARG X  38       4.952  16.683 -11.992  0.00  0.00           H  
ATOM    556  HG2LARG X  38       6.633  18.244 -12.482  0.00  0.00           H  
ATOM    557  HG3LARG X  38       7.753  17.573 -11.283  0.00  0.00           H  
ATOM    558  HD2LARG X  38       6.699  15.803 -13.517  0.00  0.00           H  
ATOM    559  HD3LARG X  38       7.987  16.967 -13.854  0.00  0.00           H  
ATOM    560  HE LARG X  38       9.112  15.873 -11.758  0.00  0.00           H  
ATOM    561 HH11LARG X  38       7.256  13.713 -13.884  0.00  0.00           H  
ATOM    562 HH12LARG X  38       8.651  12.636 -13.934  0.00  0.00           H  
ATOM    563 HH21LARG X  38      10.561  14.482 -11.808  0.00  0.00           H  
ATOM    564 HH22LARG X  38      10.496  12.999 -12.735  0.00  0.00           H  
ATOM    565  N  LALA X  39       4.342  19.495 -10.839  0.00  0.00           N  
ATOM    566  CA LALA X  39       4.112  20.916 -10.879  0.00  0.00           C  
ATOM    567  C  LALA X  39       3.719  21.537  -9.500  0.00  0.00           C  
ATOM    568  O  LALA X  39       4.044  22.628  -9.222  0.00  0.00           O  
ATOM    569  CB LALA X  39       3.011  21.131 -11.917  0.00  0.00           C  
ATOM    570  H  LALA X  39       3.729  18.982 -11.454  0.00  0.00           H  
ATOM    571  HA LALA X  39       5.003  21.413 -11.262  0.00  0.00           H  
ATOM    572  HB1LALA X  39       2.732  22.178 -12.047  0.00  0.00           H  
ATOM    573  HB2LALA X  39       3.344  20.845 -12.915  0.00  0.00           H  
ATOM    574  HB3LALA X  39       2.060  20.624 -11.758  0.00  0.00           H  
ATOM    575  N  LSER X  40       3.061  20.800  -8.598  0.00  0.00           N  
ATOM    576  CA LSER X  40       2.769  21.290  -7.236  0.00  0.00           C  
ATOM    577  C  LSER X  40       4.012  21.383  -6.336  0.00  0.00           C  
ATOM    578  O  LSER X  40       3.967  22.035  -5.292  0.00  0.00           O  
ATOM    579  CB LSER X  40       1.681  20.444  -6.566  0.00  0.00           C  
ATOM    580  OG LSER X  40       2.191  19.229  -6.055  0.00  0.00           O  
ATOM    581  H  LSER X  40       2.685  19.904  -8.887  0.00  0.00           H  
ATOM    582  HA LSER X  40       2.374  22.302  -7.325  0.00  0.00           H  
ATOM    583  HB2LSER X  40       1.262  21.013  -5.736  0.00  0.00           H  
ATOM    584  HB3LSER X  40       0.881  20.241  -7.279  0.00  0.00           H  
ATOM    585  HG LSER X  40       2.728  18.794  -6.746  0.00  0.00           H  
ATOM    586  N  LGLY X  41       5.120  20.738  -6.719  0.00  0.00           N  
ATOM    587  CA LGLY X  41       6.363  20.694  -5.951  0.00  0.00           C  
ATOM    588  C  LGLY X  41       6.345  19.735  -4.753  0.00  0.00           C  
ATOM    589  O  LGLY X  41       7.283  19.752  -3.958  0.00  0.00           O  
ATOM    590  H  LGLY X  41       5.112  20.251  -7.609  0.00  0.00           H  
ATOM    591  HA2LGLY X  41       7.168  20.397  -6.619  0.00  0.00           H  
ATOM    592  HA3LGLY X  41       6.588  21.694  -5.580  0.00  0.00           H  
ATOM    593  N  LLEU X  42       5.288  18.932  -4.569  0.00  0.00           N  
ATOM    594  CA LLEU X  42       5.093  18.075  -3.386  0.00  0.00           C  
ATOM    595  C  LLEU X  42       5.987  16.818  -3.347  0.00  0.00           C  
ATOM    596  O  LLEU X  42       5.985  16.115  -2.339  0.00  0.00           O  
ATOM    597  CB LLEU X  42       3.597  17.714  -3.239  0.00  0.00           C  
ATOM    598  CG LLEU X  42       2.698  18.834  -2.682  0.00  0.00           C  
ATOM    599  CD1LLEU X  42       1.231  18.406  -2.775  0.00  0.00           C  
ATOM    600  CD2LLEU X  42       2.977  19.124  -1.206  0.00  0.00           C  
ATOM    601  H  LLEU X  42       4.545  18.970  -5.254  0.00  0.00           H  
ATOM    602  HA LLEU X  42       5.391  18.648  -2.509  0.00  0.00           H  
ATOM    603  HB2LLEU X  42       3.215  17.419  -4.214  0.00  0.00           H  
ATOM    604  HB3LLEU X  42       3.500  16.852  -2.578  0.00  0.00           H  
ATOM    605  HG LLEU X  42       2.840  19.746  -3.261  0.00  0.00           H  
ATOM    606 HD11LLEU X  42       0.592  19.178  -2.350  0.00  0.00           H  
ATOM    607 HD12LLEU X  42       0.959  18.260  -3.820  0.00  0.00           H  
ATOM    608 HD13LLEU X  42       1.075  17.474  -2.231  0.00  0.00           H  
ATOM    609 HD21LLEU X  42       4.010  19.432  -1.062  0.00  0.00           H  
ATOM    610 HD22LLEU X  42       2.333  19.936  -0.871  0.00  0.00           H  
ATOM    611 HD23LLEU X  42       2.783  18.234  -0.607  0.00  0.00           H  
ATOM    612  N  LLEU X  43       6.802  16.544  -4.373  0.00  0.00           N  
ATOM    613  CA LLEU X  43       7.741  15.406  -4.368  0.00  0.00           C  
ATOM    614  C  LLEU X  43       8.923  15.597  -3.390  0.00  0.00           C  
ATOM    615  O  LLEU X  43       9.719  14.683  -3.200  0.00  0.00           O  
ATOM    616  CB LLEU X  43       8.199  15.088  -5.806  0.00  0.00           C  
ATOM    617  CG LLEU X  43       7.046  14.692  -6.754  0.00  0.00           C  
ATOM    618  CD1LLEU X  43       7.469  14.746  -8.220  0.00  0.00           C  
ATOM    619  CD2LLEU X  43       6.543  13.277  -6.456  0.00  0.00           C  
ATOM    620  H  LLEU X  43       6.813  17.167  -5.171  0.00  0.00           H  
ATOM    621  HA LLEU X  43       7.205  14.533  -3.994  0.00  0.00           H  
ATOM    622  HB2LLEU X  43       8.723  15.952  -6.204  0.00  0.00           H  
ATOM    623  HB3LLEU X  43       8.918  14.270  -5.774  0.00  0.00           H  
ATOM    624  HG LLEU X  43       6.219  15.390  -6.637  0.00  0.00           H  
ATOM    625 HD11LLEU X  43       7.837  15.743  -8.459  0.00  0.00           H  
ATOM    626 HD12LLEU X  43       8.255  14.021  -8.408  0.00  0.00           H  
ATOM    627 HD13LLEU X  43       6.617  14.515  -8.857  0.00  0.00           H  
ATOM    628 HD21LLEU X  43       6.159  13.214  -5.441  0.00  0.00           H  
ATOM    629 HD22LLEU X  43       5.746  13.015  -7.148  0.00  0.00           H  
ATOM    630 HD23LLEU X  43       7.358  12.562  -6.571  0.00  0.00           H  
ATOM    631  N  LSER X  44       9.010  16.747  -2.715  0.00  0.00           N  
ATOM    632  CA LSER X  44       9.960  17.032  -1.630  0.00  0.00           C  
ATOM    633  C  LSER X  44       9.276  17.348  -0.285  0.00  0.00           C  
ATOM    634  O  LSER X  44       9.777  18.152   0.498  0.00  0.00           O  
ATOM    635  CB LSER X  44      10.952  18.108  -2.088  0.00  0.00           C  
ATOM    636  OG LSER X  44      10.287  19.290  -2.507  0.00  0.00           O  
ATOM    637  H  LSER X  44       8.379  17.491  -2.976  0.00  0.00           H  
ATOM    638  HA LSER X  44      10.546  16.132  -1.451  0.00  0.00           H  
ATOM    639  HB2LSER X  44      11.649  18.336  -1.283  0.00  0.00           H  
ATOM    640  HB3LSER X  44      11.522  17.707  -2.926  0.00  0.00           H  
ATOM    641  HG LSER X  44      10.959  19.944  -2.728  0.00  0.00           H  
ATOM    642  N  LLEU X  45       8.106  16.751  -0.010  0.00  0.00           N  
ATOM    643  CA LLEU X  45       7.262  17.076   1.155  0.00  0.00           C  
ATOM    644  C  LLEU X  45       7.941  16.851   2.524  0.00  0.00           C  
ATOM    645  O  LLEU X  45       7.991  17.772   3.334  0.00  0.00           O  
ATOM    646  CB LLEU X  45       5.935  16.302   1.022  0.00  0.00           C  
ATOM    647  CG LLEU X  45       4.922  16.510   2.164  0.00  0.00           C  
ATOM    648  CD1LLEU X  45       4.526  17.975   2.346  0.00  0.00           C  
ATOM    649  CD2LLEU X  45       3.647  15.724   1.852  0.00  0.00           C  
ATOM    650  H  LLEU X  45       7.713  16.140  -0.715  0.00  0.00           H  
ATOM    651  HA LLEU X  45       7.032  18.140   1.098  0.00  0.00           H  
ATOM    652  HB2LLEU X  45       5.457  16.611   0.093  0.00  0.00           H  
ATOM    653  HB3LLEU X  45       6.156  15.236   0.951  0.00  0.00           H  
ATOM    654  HG LLEU X  45       5.339  16.135   3.098  0.00  0.00           H  
ATOM    655 HD11LLEU X  45       5.394  18.559   2.643  0.00  0.00           H  
ATOM    656 HD12LLEU X  45       4.117  18.379   1.422  0.00  0.00           H  
ATOM    657 HD13LLEU X  45       3.788  18.049   3.142  0.00  0.00           H  
ATOM    658 HD21LLEU X  45       3.228  16.049   0.900  0.00  0.00           H  
ATOM    659 HD22LLEU X  45       3.877  14.659   1.808  0.00  0.00           H  
ATOM    660 HD23LLEU X  45       2.913  15.892   2.637  0.00  0.00           H  
ATOM    661  N  LLEU X  46       8.475  15.655   2.788  0.00  0.00           N  
ATOM    662  CA LLEU X  46       9.206  15.375   4.039  0.00  0.00           C  
ATOM    663  C  LLEU X  46      10.585  16.057   4.059  0.00  0.00           C  
ATOM    664  O  LLEU X  46      11.031  16.529   5.099  0.00  0.00           O  
ATOM    665  CB LLEU X  46       9.377  13.853   4.197  0.00  0.00           C  
ATOM    666  CG LLEU X  46       8.067  13.076   4.412  0.00  0.00           C  
ATOM    667  CD1LLEU X  46       8.335  11.586   4.227  0.00  0.00           C  
ATOM    668  CD2LLEU X  46       7.467  13.296   5.801  0.00  0.00           C  
ATOM    669  H  LLEU X  46       8.392  14.920   2.104  0.00  0.00           H  
ATOM    670  HA LLEU X  46       8.648  15.762   4.894  0.00  0.00           H  
ATOM    671  HB2LLEU X  46       9.880  13.469   3.308  0.00  0.00           H  
ATOM    672  HB3LLEU X  46      10.035  13.660   5.048  0.00  0.00           H  
ATOM    673  HG LLEU X  46       7.334  13.381   3.665  0.00  0.00           H  
ATOM    674 HD11LLEU X  46       8.709  11.394   3.222  0.00  0.00           H  
ATOM    675 HD12LLEU X  46       9.073  11.250   4.957  0.00  0.00           H  
ATOM    676 HD13LLEU X  46       7.410  11.035   4.373  0.00  0.00           H  
ATOM    677 HD21LLEU X  46       8.190  13.013   6.569  0.00  0.00           H  
ATOM    678 HD22LLEU X  46       7.204  14.344   5.941  0.00  0.00           H  
ATOM    679 HD23LLEU X  46       6.572  12.688   5.925  0.00  0.00           H  
ATOM    680  N  LVAL X  47      11.222  16.118   2.883  0.00  0.00           N  
ATOM    681  CA LVAL X  47      12.618  16.520   2.656  0.00  0.00           C  
ATOM    682  C  LVAL X  47      12.994  17.790   3.436  0.00  0.00           C  
ATOM    683  O  LVAL X  47      12.288  18.801   3.298  0.00  0.00           O  
ATOM    684  CB LVAL X  47      12.864  16.748   1.152  0.00  0.00           C  
ATOM    685  CG1LVAL X  47      14.290  17.214   0.854  0.00  0.00           C  
ATOM    686  CG2LVAL X  47      12.586  15.471   0.349  0.00  0.00           C  
ATOM    687  H  LVAL X  47      10.729  15.739   2.096  0.00  0.00           H  
ATOM    688  HA LVAL X  47      13.252  15.692   2.968  0.00  0.00           H  
ATOM    689  HB LVAL X  47      12.191  17.517   0.791  0.00  0.00           H  
ATOM    690 HG11LVAL X  47      14.483  17.208  -0.219  0.00  0.00           H  
ATOM    691 HG12LVAL X  47      14.438  18.227   1.224  0.00  0.00           H  
ATOM    692 HG13LVAL X  47      14.997  16.552   1.351  0.00  0.00           H  
ATOM    693 HG21LVAL X  47      11.538  15.190   0.417  0.00  0.00           H  
ATOM    694 HG22LVAL X  47      12.850  15.614  -0.698  0.00  0.00           H  
ATOM    695 HG23LVAL X  47      13.188  14.663   0.758  0.00  0.00           H  
ATOM    696  N  LPRO X  48      14.109  17.784   4.199  0.00  0.00           N  
ATOM    697  CA LPRO X  48      14.577  18.940   4.954  0.00  0.00           C  
ATOM    698  C  LPRO X  48      14.632  20.231   4.130  0.00  0.00           C  
ATOM    699  O  LPRO X  48      14.901  20.247   2.924  0.00  0.00           O  
ATOM    700  CB LPRO X  48      15.947  18.550   5.520  0.00  0.00           C  
ATOM    701  CG LPRO X  48      15.809  17.041   5.710  0.00  0.00           C  
ATOM    702  CD LPRO X  48      14.951  16.630   4.516  0.00  0.00           C  
ATOM    703  HA LPRO X  48      13.889  19.081   5.788  0.00  0.00           H  
ATOM    704  HB2LPRO X  48      16.731  18.756   4.791  0.00  0.00           H  
ATOM    705  HB3LPRO X  48      16.160  19.056   6.462  0.00  0.00           H  
ATOM    706  HG2LPRO X  48      16.775  16.536   5.709  0.00  0.00           H  
ATOM    707  HG3LPRO X  48      15.272  16.833   6.637  0.00  0.00           H  
ATOM    708  HD2LPRO X  48      15.596  16.400   3.669  0.00  0.00           H  
ATOM    709  HD3LPRO X  48      14.358  15.755   4.785  0.00  0.00           H  
ATOM    710  N  LARG X  49      14.371  21.362   4.797  0.00  0.00           N  
ATOM    711  CA LARG X  49      14.286  22.698   4.133  0.00  0.00           C  
ATOM    712  C  LARG X  49      15.653  23.142   3.598  0.00  0.00           C  
ATOM    713  O  LARG X  49      15.626  23.969   2.673  0.00  0.00           O  
ATOM    714  CB LARG X  49      13.541  23.684   5.062  0.00  0.00           C  
ATOM    715  CG LARG X  49      12.083  23.463   5.179  0.00  0.00           C  
ATOM    716  CD LARG X  49      11.379  24.569   6.027  0.00  0.00           C  
ATOM    717  NE LARG X  49       9.906  24.461   5.883  0.00  0.00           N  
ATOM    718  CZ LARG X  49       9.143  24.707   4.867  0.00  0.00           C  
ATOM    719  NH1LARG X  49       9.413  25.442   3.899  0.00  0.00           N1+
ATOM    720  NH2LARG X  49       7.942  24.192   4.897  0.00  0.00           N  
ATOM    721  H  LARG X  49      14.319  21.344   5.806  0.00  0.00           H  
ATOM    722  HA LARG X  49      13.624  22.553   3.279  0.00  0.00           H  
ATOM    723  HB2LARG X  49      14.046  23.767   6.024  0.00  0.00           H  
ATOM    724  HB3LARG X  49      13.714  24.565   4.444  0.00  0.00           H  
ATOM    725  HG2LARG X  49      11.676  23.369   4.173  0.00  0.00           H  
ATOM    726  HG3LARG X  49      11.994  22.487   5.658  0.00  0.00           H  
ATOM    727  HD2LARG X  49      11.698  24.590   7.069  0.00  0.00           H  
ATOM    728  HD3LARG X  49      11.495  25.512   5.492  0.00  0.00           H  
ATOM    729  HE LARG X  49       9.493  23.803   6.529  0.00  0.00           H  
ATOM    730 HH11LARG X  49      10.356  25.740   3.694  0.00  0.00           H  
ATOM    731 HH12LARG X  49       8.824  25.469   3.080  0.00  0.00           H  
ATOM    732 HH21LARG X  49       7.817  23.345   5.434  0.00  0.00           H  
ATOM    733 HH22LARG X  49       7.383  24.345   4.070  0.00  0.00           H  
ATOM    734  N  LGLU X  50      16.800  22.607   4.049  0.00  0.00           N  
ATOM    735  CA LGLU X  50      18.155  22.906   3.502  0.00  0.00           C  
ATOM    736  C  LGLU X  50      18.448  22.446   2.050  0.00  0.00           C  
ATOM    737  O  LGLU X  50      19.197  23.096   1.284  0.00  0.00           O  
ATOM    738  CB LGLU X  50      19.247  22.486   4.480  0.00  0.00           C  
ATOM    739  CG LGLU X  50      19.421  20.891   4.536  0.00  0.00           C  
ATOM    740  CD LGLU X  50      20.448  20.379   5.541  0.00  0.00           C  
ATOM    741  OE1LGLU X  50      21.591  20.789   5.497  0.00  0.00           O  
ATOM    742  OE2LGLU X  50      20.145  19.408   6.354  0.00  0.00           O1-
ATOM    743  H  LGLU X  50      16.830  21.975   4.837  0.00  0.00           H  
ATOM    744  HA LGLU X  50      18.299  23.984   3.436  0.00  0.00           H  
ATOM    745  HB2LGLU X  50      20.120  23.116   4.308  0.00  0.00           H  
ATOM    746  HB3LGLU X  50      18.859  22.732   5.469  0.00  0.00           H  
ATOM    747  HG2LGLU X  50      18.510  20.428   4.916  0.00  0.00           H  
ATOM    748  HG3LGLU X  50      19.734  20.539   3.553  0.00  0.00           H  
ATOM    749  N  LTYR X  51      17.862  21.273   1.591  0.00  0.00           N  
ATOM    750  CA LTYR X  51      17.829  20.724   0.242  0.00  0.00           C  
ATOM    751  C  LTYR X  51      16.667  21.353  -0.591  0.00  0.00           C  
ATOM    752  O  LTYR X  51      16.531  21.138  -1.804  0.00  0.00           O  
ATOM    753  CB LTYR X  51      17.683  19.171   0.349  0.00  0.00           C  
ATOM    754  CG LTYR X  51      18.684  18.619   1.367  0.00  0.00           C  
ATOM    755  CD1LTYR X  51      20.103  18.644   1.155  0.00  0.00           C  
ATOM    756  CD2LTYR X  51      18.169  17.922   2.481  0.00  0.00           C  
ATOM    757  CE1LTYR X  51      20.949  18.026   2.098  0.00  0.00           C  
ATOM    758  CE2LTYR X  51      19.057  17.409   3.467  0.00  0.00           C  
ATOM    759  CZ LTYR X  51      20.480  17.373   3.207  0.00  0.00           C  
ATOM    760  OH LTYR X  51      21.294  16.727   4.076  0.00  0.00           O  
ATOM    761  H  LTYR X  51      17.491  20.749   2.370  0.00  0.00           H  
ATOM    762  HA LTYR X  51      18.732  20.913  -0.339  0.00  0.00           H  
ATOM    763  HB2LTYR X  51      16.676  18.863   0.634  0.00  0.00           H  
ATOM    764  HB3LTYR X  51      17.837  18.668  -0.606  0.00  0.00           H  
ATOM    765  HD1LTYR X  51      20.496  19.085   0.251  0.00  0.00           H  
ATOM    766  HD2LTYR X  51      17.098  17.838   2.592  0.00  0.00           H  
ATOM    767  HE1LTYR X  51      22.010  18.093   1.902  0.00  0.00           H  
ATOM    768  HE2LTYR X  51      18.685  16.991   4.390  0.00  0.00           H  
ATOM    769  HH LTYR X  51      22.102  16.526   3.598  0.00  0.00           H  
ATOM    770  N  LGLY X  52      15.769  22.204  -0.008  0.00  0.00           N  
ATOM    771  CA LGLY X  52      14.753  22.945  -0.840  0.00  0.00           C  
ATOM    772  C  LGLY X  52      13.325  22.332  -0.783  0.00  0.00           C  
ATOM    773  O  LGLY X  52      12.412  22.719  -1.512  0.00  0.00           O  
ATOM    774  H  LGLY X  52      15.821  22.418   0.977  0.00  0.00           H  
ATOM    775  HA2LGLY X  52      14.735  23.982  -0.501  0.00  0.00           H  
ATOM    776  HA3LGLY X  52      15.003  22.902  -1.899  0.00  0.00           H  
ATOM    777  N  LGLY X  53      13.094  21.329   0.065  0.00  0.00           N  
ATOM    778  CA LGLY X  53      11.788  20.697   0.303  0.00  0.00           C  
ATOM    779  C  LGLY X  53      10.977  21.461   1.441  0.00  0.00           C  
ATOM    780  O  LGLY X  53      11.270  22.565   1.901  0.00  0.00           O  
ATOM    781  H  LGLY X  53      13.925  20.915   0.462  0.00  0.00           H  
ATOM    782  HA2LGLY X  53      11.194  20.708  -0.612  0.00  0.00           H  
ATOM    783  HA3LGLY X  53      12.021  19.715   0.712  0.00  0.00           H  
ATOM    784  N  LTRP X  54       9.920  20.772   1.861  0.00  0.00           N  
ATOM    785  CA LTRP X  54       8.905  21.322   2.740  0.00  0.00           C  
ATOM    786  C  LTRP X  54       9.153  20.987   4.220  0.00  0.00           C  
ATOM    787  O  LTRP X  54       8.423  21.562   5.031  0.00  0.00           O  
ATOM    788  CB LTRP X  54       7.477  20.944   2.280  0.00  0.00           C  
ATOM    789  CG LTRP X  54       7.066  21.118   0.835  0.00  0.00           C  
ATOM    790  CD1LTRP X  54       7.722  20.634  -0.246  0.00  0.00           C  
ATOM    791  CD2LTRP X  54       5.851  21.736   0.289  0.00  0.00           C  
ATOM    792  CE2LTRP X  54       5.864  21.585  -1.133  0.00  0.00           C  
ATOM    793  CE3LTRP X  54       4.758  22.449   0.832  0.00  0.00           C  
ATOM    794  NE1LTRP X  54       7.023  20.901  -1.398  0.00  0.00           N  
ATOM    795  CZ2LTRP X  54       4.862  22.101  -1.963  0.00  0.00           C  
ATOM    796  CZ3LTRP X  54       3.741  22.970   0.005  0.00  0.00           C  
ATOM    797  CH2LTRP X  54       3.786  22.794  -1.388  0.00  0.00           C  
ATOM    798  H  LTRP X  54       9.815  19.811   1.544  0.00  0.00           H  
ATOM    799  HA LTRP X  54       8.963  22.407   2.676  0.00  0.00           H  
ATOM    800  HB2LTRP X  54       7.305  19.907   2.531  0.00  0.00           H  
ATOM    801  HB3LTRP X  54       6.777  21.518   2.887  0.00  0.00           H  
ATOM    802  HD1LTRP X  54       8.647  20.077  -0.222  0.00  0.00           H  
ATOM    803  HE1LTRP X  54       7.304  20.527  -2.309  0.00  0.00           H  
ATOM    804  HE3LTRP X  54       4.684  22.573   1.906  0.00  0.00           H  
ATOM    805  HZ2LTRP X  54       4.896  21.924  -3.028  0.00  0.00           H  
ATOM    806  HZ3LTRP X  54       2.890  23.467   0.453  0.00  0.00           H  
ATOM    807  HH2LTRP X  54       2.976  23.153  -2.012  0.00  0.00           H  
ATOM    808  N  LGLY X  55      10.154  20.179   4.637  0.00  0.00           N  
ATOM    809  CA LGLY X  55      10.347  19.984   6.082  0.00  0.00           C  
ATOM    810  C  LGLY X  55       9.115  19.520   6.903  0.00  0.00           C  
ATOM    811  O  LGLY X  55       8.955  19.958   8.047  0.00  0.00           O  
ATOM    812  H  LGLY X  55      10.886  19.837   4.033  0.00  0.00           H  
ATOM    813  HA2LGLY X  55      11.224  19.340   6.161  0.00  0.00           H  
ATOM    814  HA3LGLY X  55      10.663  20.944   6.490  0.00  0.00           H  
ATOM    815  N  LALA X  56       8.169  18.805   6.282  0.00  0.00           N  
ATOM    816  CA LALA X  56       6.816  18.637   6.820  0.00  0.00           C  
ATOM    817  C  LALA X  56       6.704  17.495   7.842  0.00  0.00           C  
ATOM    818  O  LALA X  56       7.326  16.447   7.687  0.00  0.00           O  
ATOM    819  CB LALA X  56       5.825  18.462   5.664  0.00  0.00           C  
ATOM    820  H  LALA X  56       8.363  18.432   5.362  0.00  0.00           H  
ATOM    821  HA LALA X  56       6.547  19.557   7.340  0.00  0.00           H  
ATOM    822  HB1LALA X  56       5.921  19.294   4.967  0.00  0.00           H  
ATOM    823  HB2LALA X  56       6.032  17.523   5.149  0.00  0.00           H  
ATOM    824  HB3LALA X  56       4.808  18.433   6.056  0.00  0.00           H  
ATOM    825  N  LASP X  57       5.852  17.681   8.854  0.00  0.00           N  
ATOM    826  CA LASP X  57       5.609  16.684   9.895  0.00  0.00           C  
ATOM    827  C  LASP X  57       4.855  15.452   9.366  0.00  0.00           C  
ATOM    828  O  LASP X  57       4.006  15.538   8.469  0.00  0.00           O  
ATOM    829  CB LASP X  57       4.872  17.335  11.076  0.00  0.00           C  
ATOM    830  CG LASP X  57       3.439  17.737  10.719  0.00  0.00           C  
ATOM    831  OD1LASP X  57       3.255  18.801  10.087  0.00  0.00           O  
ATOM    832  OD2LASP X  57       2.501  16.978  11.046  0.00  0.00           O1-
ATOM    833  H  LASP X  57       5.305  18.529   8.901  0.00  0.00           H  
ATOM    834  HA LASP X  57       6.579  16.343  10.262  0.00  0.00           H  
ATOM    835  HB2LASP X  57       4.855  16.632  11.911  0.00  0.00           H  
ATOM    836  HB3LASP X  57       5.425  18.217  11.403  0.00  0.00           H  
ATOM    837  N  LTRP X  58       5.139  14.291   9.962  0.00  0.00           N  
ATOM    838  CA LTRP X  58       4.519  13.024   9.569  0.00  0.00           C  
ATOM    839  C  LTRP X  58       2.979  13.008   9.628  0.00  0.00           C  
ATOM    840  O  LTRP X  58       2.369  12.500   8.680  0.00  0.00           O  
ATOM    841  CB LTRP X  58       5.146  11.872  10.364  0.00  0.00           C  
ATOM    842  CG LTRP X  58       6.288  11.245   9.637  0.00  0.00           C  
ATOM    843  CD1LTRP X  58       7.599  11.339   9.956  0.00  0.00           C  
ATOM    844  CD2LTRP X  58       6.231  10.491   8.389  0.00  0.00           C  
ATOM    845  CE2LTRP X  58       7.555  10.115   8.024  0.00  0.00           C  
ATOM    846  CE3LTRP X  58       5.186  10.116   7.516  0.00  0.00           C  
ATOM    847  NE1LTRP X  58       8.346  10.665   9.008  0.00  0.00           N  
ATOM    848  CZ2LTRP X  58       7.828   9.370   6.869  0.00  0.00           C  
ATOM    849  CZ3LTRP X  58       5.451   9.392   6.339  0.00  0.00           C  
ATOM    850  CH2LTRP X  58       6.767   9.008   6.021  0.00  0.00           C  
ATOM    851  H  LTRP X  58       5.872  14.278  10.665  0.00  0.00           H  
ATOM    852  HA LTRP X  58       4.765  12.869   8.518  0.00  0.00           H  
ATOM    853  HB2LTRP X  58       5.477  12.217  11.345  0.00  0.00           H  
ATOM    854  HB3LTRP X  58       4.396  11.096  10.522  0.00  0.00           H  
ATOM    855  HD1LTRP X  58       8.002  11.888  10.801  0.00  0.00           H  
ATOM    856  HE1LTRP X  58       9.366  10.643   9.011  0.00  0.00           H  
ATOM    857  HE3LTRP X  58       4.178  10.417   7.754  0.00  0.00           H  
ATOM    858  HZ2LTRP X  58       8.847   9.110   6.621  0.00  0.00           H  
ATOM    859  HZ3LTRP X  58       4.640   9.142   5.672  0.00  0.00           H  
ATOM    860  HH2LTRP X  58       6.972   8.453   5.116  0.00  0.00           H  
ATOM    861  N  LPRO X  59       2.312  13.560  10.663  0.00  0.00           N  
ATOM    862  CA LPRO X  59       0.857  13.721  10.679  0.00  0.00           C  
ATOM    863  C  LPRO X  59       0.305  14.488   9.466  0.00  0.00           C  
ATOM    864  O  LPRO X  59      -0.601  13.983   8.796  0.00  0.00           O  
ATOM    865  CB LPRO X  59       0.531  14.418  12.006  0.00  0.00           C  
ATOM    866  CG LPRO X  59       1.700  14.032  12.913  0.00  0.00           C  
ATOM    867  CD LPRO X  59       2.879  13.912  11.957  0.00  0.00           C  
ATOM    868  HA LPRO X  59       0.405  12.730  10.683  0.00  0.00           H  
ATOM    869  HB2LPRO X  59       0.519  15.500  11.879  0.00  0.00           H  
ATOM    870  HB3LPRO X  59      -0.421  14.076  12.412  0.00  0.00           H  
ATOM    871  HG2LPRO X  59       1.891  14.787  13.674  0.00  0.00           H  
ATOM    872  HG3LPRO X  59       1.500  13.066  13.371  0.00  0.00           H  
ATOM    873  HD2LPRO X  59       3.392  14.868  11.892  0.00  0.00           H  
ATOM    874  HD3LPRO X  59       3.570  13.150  12.315  0.00  0.00           H  
ATOM    875  N  LTHR X  60       0.861  15.656   9.133  0.00  0.00           N  
ATOM    876  CA LTHR X  60       0.454  16.454   7.962  0.00  0.00           C  
ATOM    877  C  LTHR X  60       0.719  15.710   6.654  0.00  0.00           C  
ATOM    878  O  LTHR X  60      -0.166  15.646   5.795  0.00  0.00           O  
ATOM    879  CB LTHR X  60       1.173  17.812   7.950  0.00  0.00           C  
ATOM    880  CG2LTHR X  60       0.814  18.680   6.744  0.00  0.00           C  
ATOM    881  OG1LTHR X  60       0.796  18.553   9.081  0.00  0.00           O  
ATOM    882  H  LTHR X  60       1.569  16.055   9.756  0.00  0.00           H  
ATOM    883  HA LTHR X  60      -0.616  16.646   8.024  0.00  0.00           H  
ATOM    884  HB LTHR X  60       2.252  17.653   7.960  0.00  0.00           H  
ATOM    885  HG1LTHR X  60       1.624  18.643   9.609  0.00  0.00           H  
ATOM    886 HG21LTHR X  60       1.285  19.657   6.854  0.00  0.00           H  
ATOM    887 HG22LTHR X  60       1.182  18.217   5.831  0.00  0.00           H  
ATOM    888 HG23LTHR X  60      -0.267  18.806   6.688  0.00  0.00           H  
ATOM    889  N  LALA X  61       1.893  15.090   6.499  0.00  0.00           N  
ATOM    890  CA LALA X  61       2.228  14.306   5.309  0.00  0.00           C  
ATOM    891  C  LALA X  61       1.262  13.122   5.099  0.00  0.00           C  
ATOM    892  O  LALA X  61       0.864  12.824   3.969  0.00  0.00           O  
ATOM    893  CB LALA X  61       3.688  13.853   5.425  0.00  0.00           C  
ATOM    894  H  LALA X  61       2.593  15.177   7.236  0.00  0.00           H  
ATOM    895  HA LALA X  61       2.136  14.954   4.440  0.00  0.00           H  
ATOM    896  HB1LALA X  61       4.338  14.718   5.571  0.00  0.00           H  
ATOM    897  HB2LALA X  61       3.807  13.177   6.273  0.00  0.00           H  
ATOM    898  HB3LALA X  61       3.988  13.338   4.512  0.00  0.00           H  
ATOM    899  N  LILE X  62       0.807  12.496   6.186  0.00  0.00           N  
ATOM    900  CA LILE X  62      -0.207  11.439   6.154  0.00  0.00           C  
ATOM    901  C  LILE X  62      -1.595  11.994   5.781  0.00  0.00           C  
ATOM    902  O  LILE X  62      -2.267  11.388   4.945  0.00  0.00           O  
ATOM    903  CB LILE X  62      -0.137  10.632   7.475  0.00  0.00           C  
ATOM    904  CG1LILE X  62       1.080   9.677   7.393  0.00  0.00           C  
ATOM    905  CG2LILE X  62      -1.423   9.840   7.761  0.00  0.00           C  
ATOM    906  CD1LILE X  62       1.515   9.076   8.736  0.00  0.00           C  
ATOM    907  H  LILE X  62       1.198  12.763   7.087  0.00  0.00           H  
ATOM    908  HA LILE X  62       0.055  10.755   5.345  0.00  0.00           H  
ATOM    909  HB LILE X  62       0.010  11.326   8.304  0.00  0.00           H  
ATOM    910 HG12LILE X  62       0.857   8.865   6.699  0.00  0.00           H  
ATOM    911 HG13LILE X  62       1.937  10.221   6.996  0.00  0.00           H  
ATOM    912 HG21LILE X  62      -1.295   9.207   8.637  0.00  0.00           H  
ATOM    913 HG22LILE X  62      -2.226  10.540   7.988  0.00  0.00           H  
ATOM    914 HG23LILE X  62      -1.683   9.227   6.899  0.00  0.00           H  
ATOM    915 HD11LILE X  62       0.724   8.461   9.160  0.00  0.00           H  
ATOM    916 HD12LILE X  62       2.397   8.453   8.581  0.00  0.00           H  
ATOM    917 HD13LILE X  62       1.770   9.876   9.430  0.00  0.00           H  
ATOM    918  N  LGLU X  63      -2.032  13.149   6.303  0.00  0.00           N  
ATOM    919  CA LGLU X  63      -3.309  13.782   5.899  0.00  0.00           C  
ATOM    920  C  LGLU X  63      -3.337  14.180   4.407  0.00  0.00           C  
ATOM    921  O  LGLU X  63      -4.375  14.034   3.755  0.00  0.00           O  
ATOM    922  CB LGLU X  63      -3.645  14.993   6.790  0.00  0.00           C  
ATOM    923  CG LGLU X  63      -4.006  14.647   8.249  0.00  0.00           C  
ATOM    924  CD LGLU X  63      -5.351  13.927   8.463  0.00  0.00           C  
ATOM    925  OE1LGLU X  63      -5.654  13.577   9.625  0.00  0.00           O  
ATOM    926  OE2LGLU X  63      -6.108  13.649   7.501  0.00  0.00           O1-
ATOM    927  H  LGLU X  63      -1.450  13.620   6.994  0.00  0.00           H  
ATOM    928  HA LGLU X  63      -4.112  13.062   6.024  0.00  0.00           H  
ATOM    929  HB2LGLU X  63      -2.788  15.667   6.795  0.00  0.00           H  
ATOM    930  HB3LGLU X  63      -4.482  15.536   6.350  0.00  0.00           H  
ATOM    931  HG2LGLU X  63      -3.213  14.033   8.675  0.00  0.00           H  
ATOM    932  HG3LGLU X  63      -4.032  15.582   8.812  0.00  0.00           H  
ATOM    933  N  LVAL X  64      -2.197  14.585   3.829  0.00  0.00           N  
ATOM    934  CA LVAL X  64      -2.044  14.779   2.371  0.00  0.00           C  
ATOM    935  C  LVAL X  64      -2.307  13.468   1.621  0.00  0.00           C  
ATOM    936  O  LVAL X  64      -3.153  13.423   0.726  0.00  0.00           O  
ATOM    937  CB LVAL X  64      -0.645  15.338   2.033  0.00  0.00           C  
ATOM    938  CG1LVAL X  64      -0.349  15.381   0.527  0.00  0.00           C  
ATOM    939  CG2LVAL X  64      -0.481  16.763   2.563  0.00  0.00           C  
ATOM    940  H  LVAL X  64      -1.389  14.732   4.430  0.00  0.00           H  
ATOM    941  HA LVAL X  64      -2.789  15.498   2.032  0.00  0.00           H  
ATOM    942  HB LVAL X  64       0.113  14.714   2.499  0.00  0.00           H  
ATOM    943 HG11LVAL X  64      -0.310  14.371   0.121  0.00  0.00           H  
ATOM    944 HG12LVAL X  64      -1.117  15.949   0.007  0.00  0.00           H  
ATOM    945 HG13LVAL X  64       0.619  15.851   0.353  0.00  0.00           H  
ATOM    946 HG21LVAL X  64      -0.705  16.805   3.626  0.00  0.00           H  
ATOM    947 HG22LVAL X  64       0.554  17.072   2.429  0.00  0.00           H  
ATOM    948 HG23LVAL X  64      -1.146  17.442   2.032  0.00  0.00           H  
ATOM    949  N  LVAL X  65      -1.645  12.375   2.016  0.00  0.00           N  
ATOM    950  CA LVAL X  65      -1.842  11.035   1.425  0.00  0.00           C  
ATOM    951  C  LVAL X  65      -3.302  10.570   1.528  0.00  0.00           C  
ATOM    952  O  LVAL X  65      -3.830   9.976   0.584  0.00  0.00           O  
ATOM    953  CB LVAL X  65      -0.879  10.031   2.095  0.00  0.00           C  
ATOM    954  CG1LVAL X  65      -1.186   8.564   1.772  0.00  0.00           C  
ATOM    955  CG2LVAL X  65       0.558  10.312   1.645  0.00  0.00           C  
ATOM    956  H  LVAL X  65      -0.970  12.475   2.769  0.00  0.00           H  
ATOM    957  HA LVAL X  65      -1.602  11.082   0.363  0.00  0.00           H  
ATOM    958  HB LVAL X  65      -0.927  10.145   3.175  0.00  0.00           H  
ATOM    959 HG11LVAL X  65      -2.141   8.272   2.207  0.00  0.00           H  
ATOM    960 HG12LVAL X  65      -1.219   8.425   0.694  0.00  0.00           H  
ATOM    961 HG13LVAL X  65      -0.413   7.924   2.194  0.00  0.00           H  
ATOM    962 HG21LVAL X  65       1.241   9.659   2.185  0.00  0.00           H  
ATOM    963 HG22LVAL X  65       0.657  10.142   0.574  0.00  0.00           H  
ATOM    964 HG23LVAL X  65       0.835  11.342   1.864  0.00  0.00           H  
ATOM    965  N  LARG X  66      -3.982  10.880   2.637  0.00  0.00           N  
ATOM    966  CA LARG X  66      -5.390  10.527   2.886  0.00  0.00           C  
ATOM    967  C  LARG X  66      -6.362  11.279   1.979  0.00  0.00           C  
ATOM    968  O  LARG X  66      -7.267  10.647   1.436  0.00  0.00           O  
ATOM    969  CB LARG X  66      -5.711  10.769   4.366  0.00  0.00           C  
ATOM    970  CG LARG X  66      -5.045   9.717   5.270  0.00  0.00           C  
ATOM    971  CD LARG X  66      -4.698  10.263   6.659  0.00  0.00           C  
ATOM    972  NE LARG X  66      -5.819  10.943   7.294  0.00  0.00           N  
ATOM    973  CZ LARG X  66      -6.807  10.434   7.979  0.00  0.00           C  
ATOM    974  NH1LARG X  66      -6.876   9.177   8.310  0.00  0.00           N1+
ATOM    975  NH2LARG X  66      -7.759  11.238   8.329  0.00  0.00           N  
ATOM    976  H  LARG X  66      -3.467  11.364   3.370  0.00  0.00           H  
ATOM    977  HA LARG X  66      -5.534   9.468   2.668  0.00  0.00           H  
ATOM    978  HB2LARG X  66      -5.374  11.769   4.639  0.00  0.00           H  
ATOM    979  HB3LARG X  66      -6.790  10.724   4.521  0.00  0.00           H  
ATOM    980  HG2LARG X  66      -5.716   8.865   5.373  0.00  0.00           H  
ATOM    981  HG3LARG X  66      -4.119   9.368   4.813  0.00  0.00           H  
ATOM    982  HD2LARG X  66      -4.324   9.467   7.291  0.00  0.00           H  
ATOM    983  HD3LARG X  66      -3.903  10.990   6.566  0.00  0.00           H  
ATOM    984  HE LARG X  66      -5.863  11.956   7.189  0.00  0.00           H  
ATOM    985 HH11LARG X  66      -6.059   8.587   8.215  0.00  0.00           H  
ATOM    986 HH12LARG X  66      -7.705   8.886   8.822  0.00  0.00           H  
ATOM    987 HH21LARG X  66      -7.586  12.229   8.177  0.00  0.00           H  
ATOM    988 HH22LARG X  66      -8.534  10.884   8.882  0.00  0.00           H  
ATOM    989  N  LGLU X  67      -6.164  12.579   1.747  0.00  0.00           N  
ATOM    990  CA LGLU X  67      -6.977  13.327   0.773  0.00  0.00           C  
ATOM    991  C  LGLU X  67      -6.766  12.814  -0.655  0.00  0.00           C  
ATOM    992  O  LGLU X  67      -7.726  12.661  -1.410  0.00  0.00           O  
ATOM    993  CB LGLU X  67      -6.671  14.833   0.846  0.00  0.00           C  
ATOM    994  CG LGLU X  67      -7.416  15.681  -0.210  0.00  0.00           C  
ATOM    995  CD LGLU X  67      -8.949  15.556  -0.167  0.00  0.00           C  
ATOM    996  OE1LGLU X  67      -9.644  16.030  -1.093  0.00  0.00           O  
ATOM    997  OE2LGLU X  67      -9.501  15.101   0.860  0.00  0.00           O1-
ATOM    998  H  LGLU X  67      -5.411  13.054   2.238  0.00  0.00           H  
ATOM    999  HA LGLU X  67      -8.029  13.172   1.016  0.00  0.00           H  
ATOM   1000  HB2LGLU X  67      -6.924  15.197   1.842  0.00  0.00           H  
ATOM   1001  HB3LGLU X  67      -5.600  14.981   0.706  0.00  0.00           H  
ATOM   1002  HG2LGLU X  67      -7.151  16.726  -0.042  0.00  0.00           H  
ATOM   1003  HG3LGLU X  67      -7.056  15.417  -1.206  0.00  0.00           H  
ATOM   1004  N  LILE X  68      -5.525  12.490  -1.020  0.00  0.00           N  
ATOM   1005  CA LILE X  68      -5.211  11.980  -2.358  0.00  0.00           C  
ATOM   1006  C  LILE X  68      -5.796  10.564  -2.549  0.00  0.00           C  
ATOM   1007  O  LILE X  68      -6.337  10.264  -3.615  0.00  0.00           O  
ATOM   1008  CB LILE X  68      -3.693  12.099  -2.617  0.00  0.00           C  
ATOM   1009  CG1LILE X  68      -3.243  13.582  -2.555  0.00  0.00           C  
ATOM   1010  CG2LILE X  68      -3.366  11.511  -3.995  0.00  0.00           C  
ATOM   1011  CD1LILE X  68      -1.723  13.783  -2.618  0.00  0.00           C  
ATOM   1012  H  LILE X  68      -4.764  12.667  -0.368  0.00  0.00           H  
ATOM   1013  HA LILE X  68      -5.714  12.619  -3.085  0.00  0.00           H  
ATOM   1014  HB LILE X  68      -3.157  11.531  -1.854  0.00  0.00           H  
ATOM   1015 HG12LILE X  68      -3.719  14.145  -3.356  0.00  0.00           H  
ATOM   1016 HG13LILE X  68      -3.581  14.033  -1.627  0.00  0.00           H  
ATOM   1017 HG21LILE X  68      -3.652  10.472  -4.019  0.00  0.00           H  
ATOM   1018 HG22LILE X  68      -3.931  12.026  -4.769  0.00  0.00           H  
ATOM   1019 HG23LILE X  68      -2.298  11.567  -4.205  0.00  0.00           H  
ATOM   1020 HD11LILE X  68      -1.243  13.193  -1.838  0.00  0.00           H  
ATOM   1021 HD12LILE X  68      -1.328  13.490  -3.589  0.00  0.00           H  
ATOM   1022 HD13LILE X  68      -1.493  14.837  -2.457  0.00  0.00           H  
ATOM   1023  N  LALA X  69      -5.814   9.725  -1.506  0.00  0.00           N  
ATOM   1024  CA LALA X  69      -6.551   8.455  -1.492  0.00  0.00           C  
ATOM   1025  C  LALA X  69      -8.080   8.648  -1.607  0.00  0.00           C  
ATOM   1026  O  LALA X  69      -8.757   7.828  -2.233  0.00  0.00           O  
ATOM   1027  CB LALA X  69      -6.172   7.690  -0.218  0.00  0.00           C  
ATOM   1028  H  LALA X  69      -5.321  10.001  -0.662  0.00  0.00           H  
ATOM   1029  HA LALA X  69      -6.239   7.863  -2.352  0.00  0.00           H  
ATOM   1030  HB1LALA X  69      -6.381   8.304   0.654  0.00  0.00           H  
ATOM   1031  HB2LALA X  69      -6.742   6.763  -0.156  0.00  0.00           H  
ATOM   1032  HB3LALA X  69      -5.109   7.454  -0.213  0.00  0.00           H  
ATOM   1033  N  LALA X  70      -8.616   9.751  -1.072  0.00  0.00           N  
ATOM   1034  CA LALA X  70     -10.006  10.175  -1.255  0.00  0.00           C  
ATOM   1035  C  LALA X  70     -10.275  10.855  -2.621  0.00  0.00           C  
ATOM   1036  O  LALA X  70     -11.431  11.155  -2.937  0.00  0.00           O  
ATOM   1037  CB LALA X  70     -10.414  11.059  -0.068  0.00  0.00           C  
ATOM   1038  H  LALA X  70      -8.021  10.350  -0.511  0.00  0.00           H  
ATOM   1039  HA LALA X  70     -10.632   9.283  -1.222  0.00  0.00           H  
ATOM   1040  HB1LALA X  70     -10.202  10.543   0.870  0.00  0.00           H  
ATOM   1041  HB2LALA X  70      -9.864  11.999  -0.084  0.00  0.00           H  
ATOM   1042  HB3LALA X  70     -11.483  11.271  -0.113  0.00  0.00           H  
ATOM   1043  N  LALA X  71      -9.252  11.094  -3.452  0.00  0.00           N  
ATOM   1044  CA LALA X  71      -9.412  11.365  -4.882  0.00  0.00           C  
ATOM   1045  C  LALA X  71      -9.491  10.035  -5.649  0.00  0.00           C  
ATOM   1046  O  LALA X  71     -10.535   9.713  -6.224  0.00  0.00           O  
ATOM   1047  CB LALA X  71      -8.297  12.297  -5.376  0.00  0.00           C  
ATOM   1048  H  LALA X  71      -8.313  10.959  -3.098  0.00  0.00           H  
ATOM   1049  HA LALA X  71     -10.357  11.883  -5.035  0.00  0.00           H  
ATOM   1050  HB1LALA X  71      -8.228  13.166  -4.722  0.00  0.00           H  
ATOM   1051  HB2LALA X  71      -7.334  11.788  -5.379  0.00  0.00           H  
ATOM   1052  HB3LALA X  71      -8.524  12.628  -6.389  0.00  0.00           H  
ATOM   1053  N  LASP X  72      -8.438   9.214  -5.559  0.00  0.00           N  
ATOM   1054  CA LASP X  72      -8.518   7.759  -5.722  0.00  0.00           C  
ATOM   1055  C  LASP X  72      -7.390   7.033  -4.977  0.00  0.00           C  
ATOM   1056  O  LASP X  72      -6.252   7.503  -4.935  0.00  0.00           O  
ATOM   1057  CB LASP X  72      -8.503   7.330  -7.203  0.00  0.00           C  
ATOM   1058  CG LASP X  72      -8.757   5.821  -7.303  0.00  0.00           C  
ATOM   1059  OD1LASP X  72      -9.856   5.393  -6.873  0.00  0.00           O  
ATOM   1060  OD2LASP X  72      -7.825   5.070  -7.657  0.00  0.00           O1-
ATOM   1061  H  LASP X  72      -7.625   9.558  -5.049  0.00  0.00           H  
ATOM   1062  HA LASP X  72      -9.453   7.433  -5.270  0.00  0.00           H  
ATOM   1063  HB2LASP X  72      -9.281   7.858  -7.754  0.00  0.00           H  
ATOM   1064  HB3LASP X  72      -7.537   7.578  -7.647  0.00  0.00           H  
ATOM   1065  N  LGLY X  73      -7.684   5.827  -4.482  0.00  0.00           N  
ATOM   1066  CA LGLY X  73      -6.711   4.952  -3.830  0.00  0.00           C  
ATOM   1067  C  LGLY X  73      -5.448   4.720  -4.659  0.00  0.00           C  
ATOM   1068  O  LGLY X  73      -4.367   4.664  -4.083  0.00  0.00           O  
ATOM   1069  H  LGLY X  73      -8.626   5.487  -4.597  0.00  0.00           H  
ATOM   1070  HA2LGLY X  73      -6.425   5.381  -2.869  0.00  0.00           H  
ATOM   1071  HA3LGLY X  73      -7.171   3.980  -3.662  0.00  0.00           H  
ATOM   1072  N  LSER X  74      -5.549   4.675  -5.993  0.00  0.00           N  
ATOM   1073  CA LSER X  74      -4.392   4.556  -6.891  0.00  0.00           C  
ATOM   1074  C  LSER X  74      -3.401   5.713  -6.733  0.00  0.00           C  
ATOM   1075  O  LSER X  74      -2.196   5.484  -6.705  0.00  0.00           O  
ATOM   1076  CB LSER X  74      -4.820   4.506  -8.364  0.00  0.00           C  
ATOM   1077  OG LSER X  74      -5.872   3.588  -8.590  0.00  0.00           O  
ATOM   1078  H  LSER X  74      -6.470   4.747  -6.418  0.00  0.00           H  
ATOM   1079  HA LSER X  74      -3.871   3.634  -6.652  0.00  0.00           H  
ATOM   1080  HB2LSER X  74      -5.151   5.496  -8.682  0.00  0.00           H  
ATOM   1081  HB3LSER X  74      -3.957   4.222  -8.966  0.00  0.00           H  
ATOM   1082  HG LSER X  74      -6.699   4.051  -8.308  0.00  0.00           H  
ATOM   1083  N  LLEU X  75      -3.898   6.948  -6.590  0.00  0.00           N  
ATOM   1084  CA LLEU X  75      -3.057   8.134  -6.408  0.00  0.00           C  
ATOM   1085  C  LLEU X  75      -2.556   8.248  -4.966  0.00  0.00           C  
ATOM   1086  O  LLEU X  75      -1.391   8.573  -4.750  0.00  0.00           O  
ATOM   1087  CB LLEU X  75      -3.827   9.405  -6.811  0.00  0.00           C  
ATOM   1088  CG LLEU X  75      -4.300   9.471  -8.272  0.00  0.00           C  
ATOM   1089  CD1LLEU X  75      -4.932  10.836  -8.529  0.00  0.00           C  
ATOM   1090  CD2LLEU X  75      -3.167   9.286  -9.278  0.00  0.00           C  
ATOM   1091  H  LLEU X  75      -4.897   7.053  -6.468  0.00  0.00           H  
ATOM   1092  HA LLEU X  75      -2.170   8.048  -7.038  0.00  0.00           H  
ATOM   1093  HB2LLEU X  75      -4.697   9.514  -6.160  0.00  0.00           H  
ATOM   1094  HB3LLEU X  75      -3.170  10.257  -6.630  0.00  0.00           H  
ATOM   1095  HG LLEU X  75      -5.054   8.704  -8.452  0.00  0.00           H  
ATOM   1096 HD11LLEU X  75      -5.217  10.942  -9.573  0.00  0.00           H  
ATOM   1097 HD12LLEU X  75      -5.797  10.975  -7.880  0.00  0.00           H  
ATOM   1098 HD13LLEU X  75      -4.203  11.619  -8.312  0.00  0.00           H  
ATOM   1099 HD21LLEU X  75      -2.762   8.277  -9.209  0.00  0.00           H  
ATOM   1100 HD22LLEU X  75      -3.529   9.448 -10.293  0.00  0.00           H  
ATOM   1101 HD23LLEU X  75      -2.371  10.005  -9.076  0.00  0.00           H  
ATOM   1102  N  LGLY X  76      -3.415   7.952  -3.982  0.00  0.00           N  
ATOM   1103  CA LGLY X  76      -3.040   8.004  -2.566  0.00  0.00           C  
ATOM   1104  C  LGLY X  76      -1.951   6.991  -2.230  0.00  0.00           C  
ATOM   1105  O  LGLY X  76      -0.986   7.315  -1.549  0.00  0.00           O  
ATOM   1106  H  LGLY X  76      -4.377   7.743  -4.231  0.00  0.00           H  
ATOM   1107  HA2LGLY X  76      -2.681   9.001  -2.307  0.00  0.00           H  
ATOM   1108  HA3LGLY X  76      -3.908   7.772  -1.961  0.00  0.00           H  
ATOM   1109  N  LHID X  77      -2.053   5.791  -2.800  0.00  0.00           N  
ATOM   1110  CA LHID X  77      -0.971   4.818  -2.808  0.00  0.00           C  
ATOM   1111  C  LHID X  77       0.273   5.356  -3.517  0.00  0.00           C  
ATOM   1112  O  LHID X  77       1.334   5.362  -2.914  0.00  0.00           O  
ATOM   1113  CB HHID X  77      -1.467   3.546  -3.495  0.00  0.00           C  
ATOM   1114  CG HHID X  77      -0.442   2.487  -3.737  0.00  0.00           C  
ATOM   1115  CD2HHID X  77       0.559   2.328  -4.667  0.00  0.00           C  
ATOM   1116  ND1HHID X  77      -0.403   1.334  -2.982  0.00  0.00           N  
ATOM   1117  CE1HHID X  77       0.601   0.556  -3.454  0.00  0.00           C  
ATOM   1118  NE2HHID X  77       1.186   1.111  -4.496  0.00  0.00           N  
ATOM   1119  H  LHID X  77      -2.881   5.579  -3.343  0.00  0.00           H  
ATOM   1120  HB2HHID X  77      -2.271   3.147  -2.871  0.00  0.00           H  
ATOM   1121  HB3HHID X  77      -1.936   3.842  -4.439  0.00  0.00           H  
ATOM   1122  HA LHID X  77      -0.687   4.577  -1.783  0.00  0.00           H  
ATOM   1123  HD1HHID X  77      -0.867   1.219  -2.079  0.00  0.00           H  
ATOM   1124  HD2HHID X  77       0.858   3.007  -5.457  0.00  0.00           H  
ATOM   1125  HE1HHID X  77       0.878  -0.380  -2.996  0.00  0.00           H  
ATOM   1126  N  LLEU X  78       0.170   5.826  -4.766  0.00  0.00           N  
ATOM   1127  CA LLEU X  78       1.342   6.240  -5.545  0.00  0.00           C  
ATOM   1128  C  LLEU X  78       2.149   7.362  -4.860  0.00  0.00           C  
ATOM   1129  O  LLEU X  78       3.367   7.246  -4.753  0.00  0.00           O  
ATOM   1130  CB LLEU X  78       0.869   6.612  -6.960  0.00  0.00           C  
ATOM   1131  CG LLEU X  78       1.988   7.048  -7.920  0.00  0.00           C  
ATOM   1132  CD1LLEU X  78       3.038   5.963  -8.161  0.00  0.00           C  
ATOM   1133  CD2LLEU X  78       1.372   7.423  -9.264  0.00  0.00           C  
ATOM   1134  H  LLEU X  78      -0.727   5.805  -5.234  0.00  0.00           H  
ATOM   1135  HA LLEU X  78       2.010   5.380  -5.620  0.00  0.00           H  
ATOM   1136  HB2LLEU X  78       0.363   5.750  -7.396  0.00  0.00           H  
ATOM   1137  HB3LLEU X  78       0.149   7.426  -6.881  0.00  0.00           H  
ATOM   1138  HG LLEU X  78       2.477   7.928  -7.515  0.00  0.00           H  
ATOM   1139 HD11LLEU X  78       3.567   5.740  -7.235  0.00  0.00           H  
ATOM   1140 HD12LLEU X  78       2.568   5.057  -8.544  0.00  0.00           H  
ATOM   1141 HD13LLEU X  78       3.767   6.325  -8.885  0.00  0.00           H  
ATOM   1142 HD21LLEU X  78       2.157   7.795  -9.917  0.00  0.00           H  
ATOM   1143 HD22LLEU X  78       0.905   6.548  -9.720  0.00  0.00           H  
ATOM   1144 HD23LLEU X  78       0.630   8.208  -9.126  0.00  0.00           H  
ATOM   1145  N  LPHE X  79       1.493   8.402  -4.330  0.00  0.00           N  
ATOM   1146  CA LPHE X  79       2.194   9.446  -3.571  0.00  0.00           C  
ATOM   1147  C  LPHE X  79       2.607   8.986  -2.166  0.00  0.00           C  
ATOM   1148  O  LPHE X  79       3.738   9.230  -1.757  0.00  0.00           O  
ATOM   1149  CB LPHE X  79       1.365  10.733  -3.503  0.00  0.00           C  
ATOM   1150  CG LPHE X  79       2.111  11.846  -2.785  0.00  0.00           C  
ATOM   1151  CD1LPHE X  79       3.310  12.350  -3.329  0.00  0.00           C  
ATOM   1152  CD2LPHE X  79       1.664  12.317  -1.534  0.00  0.00           C  
ATOM   1153  CE1LPHE X  79       4.051  13.320  -2.633  0.00  0.00           C  
ATOM   1154  CE2LPHE X  79       2.408  13.287  -0.838  0.00  0.00           C  
ATOM   1155  CZ LPHE X  79       3.599  13.791  -1.390  0.00  0.00           C  
ATOM   1156  H  LPHE X  79       0.485   8.454  -4.433  0.00  0.00           H  
ATOM   1157  HA LPHE X  79       3.120   9.682  -4.097  0.00  0.00           H  
ATOM   1158  HB2LPHE X  79       1.133  11.059  -4.517  0.00  0.00           H  
ATOM   1159  HB3LPHE X  79       0.423  10.529  -2.991  0.00  0.00           H  
ATOM   1160  HD1LPHE X  79       3.677  11.984  -4.278  0.00  0.00           H  
ATOM   1161  HD2LPHE X  79       0.763  11.920  -1.094  0.00  0.00           H  
ATOM   1162  HE1LPHE X  79       4.976  13.697  -3.046  0.00  0.00           H  
ATOM   1163  HE2LPHE X  79       2.078  13.632   0.132  0.00  0.00           H  
ATOM   1164  HZ LPHE X  79       4.180  14.530  -0.857  0.00  0.00           H  
ATOM   1165  N  LGLY X  80       1.750   8.257  -1.443  0.00  0.00           N  
ATOM   1166  CA LGLY X  80       2.115   7.686  -0.143  0.00  0.00           C  
ATOM   1167  C  LGLY X  80       3.330   6.763  -0.229  0.00  0.00           C  
ATOM   1168  O  LGLY X  80       4.154   6.743   0.676  0.00  0.00           O  
ATOM   1169  H  LGLY X  80       0.830   8.048  -1.813  0.00  0.00           H  
ATOM   1170  HA2LGLY X  80       2.358   8.489   0.551  0.00  0.00           H  
ATOM   1171  HA3LGLY X  80       1.273   7.116   0.247  0.00  0.00           H  
ATOM   1172  N  LTYR X  81       3.509   6.067  -1.348  0.00  0.00           N  
ATOM   1173  CA LTYR X  81       4.672   5.224  -1.572  0.00  0.00           C  
ATOM   1174  C  LTYR X  81       5.922   6.004  -1.986  0.00  0.00           C  
ATOM   1175  O  LTYR X  81       7.016   5.554  -1.663  0.00  0.00           O  
ATOM   1176  CB HTYR X  81       4.343   4.098  -2.552  0.00  0.00           C  
ATOM   1177  CG HTYR X  81       3.678   2.891  -1.929  0.00  0.00           C  
ATOM   1178  CD1HTYR X  81       4.288   1.646  -2.077  0.00  0.00           C  
ATOM   1179  CD2HTYR X  81       2.476   2.937  -1.205  0.00  0.00           C  
ATOM   1180  CE1HTYR X  81       3.700   0.477  -1.608  0.00  0.00           C  
ATOM   1181  CE2HTYR X  81       1.866   1.775  -0.732  0.00  0.00           C  
ATOM   1182  CZ HTYR X  81       2.461   0.536  -0.981  0.00  0.00           C  
ATOM   1183  OH HTYR X  81       1.771  -0.621  -0.661  0.00  0.00           O  
ATOM   1184  H  LTYR X  81       2.787   6.083  -2.059  0.00  0.00           H  
ATOM   1185  HB2HTYR X  81       3.753   4.521  -3.376  0.00  0.00           H  
ATOM   1186  HB3HTYR X  81       5.286   3.762  -3.003  0.00  0.00           H  
ATOM   1187  HA LTYR X  81       4.908   4.750  -0.622  0.00  0.00           H  
ATOM   1188  HD1HTYR X  81       5.241   1.573  -2.595  0.00  0.00           H  
ATOM   1189  HD2HTYR X  81       1.992   3.887  -1.014  0.00  0.00           H  
ATOM   1190  HE1HTYR X  81       4.173  -0.475  -1.796  0.00  0.00           H  
ATOM   1191  HE2HTYR X  81       0.919   1.826  -0.203  0.00  0.00           H  
ATOM   1192  HH HTYR X  81       2.350  -1.375  -0.888  0.00  0.00           H  
ATOM   1193  N  LHIE X  82       5.814   7.205  -2.564  0.00  0.00           N  
ATOM   1194  CA LHIE X  82       6.959   8.128  -2.665  0.00  0.00           C  
ATOM   1195  C  LHIE X  82       7.499   8.512  -1.269  0.00  0.00           C  
ATOM   1196  O  LHIE X  82       8.710   8.667  -1.103  0.00  0.00           O  
ATOM   1197  CB LHIE X  82       6.556   9.344  -3.514  0.00  0.00           C  
ATOM   1198  CG LHIE X  82       7.678  10.316  -3.769  0.00  0.00           C  
ATOM   1199  CD2LHIE X  82       7.982  11.379  -2.974  0.00  0.00           C  
ATOM   1200  ND1LHIE X  82       8.548  10.298  -4.866  0.00  0.00           N  
ATOM   1201  CE1LHIE X  82       9.352  11.363  -4.697  0.00  0.00           C  
ATOM   1202  NE2LHIE X  82       9.044  12.014  -3.569  0.00  0.00           N  
ATOM   1203  H  LHIE X  82       4.896   7.546  -2.821  0.00  0.00           H  
ATOM   1204  HA LHIE X  82       7.773   7.626  -3.189  0.00  0.00           H  
ATOM   1205  HB2LHIE X  82       6.185   8.995  -4.478  0.00  0.00           H  
ATOM   1206  HB3LHIE X  82       5.754   9.889  -3.021  0.00  0.00           H  
ATOM   1207  HD2LHIE X  82       7.490  11.662  -2.053  0.00  0.00           H  
ATOM   1208  HE1LHIE X  82      10.141  11.664  -5.370  0.00  0.00           H  
ATOM   1209  HE2LHIE X  82       9.495  12.872  -3.247  0.00  0.00           H  
ATOM   1210  N  LLEU X  83       6.637   8.529  -0.238  0.00  0.00           N  
ATOM   1211  CA LLEU X  83       7.028   8.646   1.181  0.00  0.00           C  
ATOM   1212  C  LLEU X  83       7.556   7.327   1.803  0.00  0.00           C  
ATOM   1213  O  LLEU X  83       7.982   7.322   2.952  0.00  0.00           O  
ATOM   1214  CB LLEU X  83       5.877   9.222   2.035  0.00  0.00           C  
ATOM   1215  CG LLEU X  83       5.081  10.420   1.483  0.00  0.00           C  
ATOM   1216  CD1LLEU X  83       4.112  10.910   2.562  0.00  0.00           C  
ATOM   1217  CD2LLEU X  83       5.950  11.603   1.062  0.00  0.00           C  
ATOM   1218  H  LLEU X  83       5.652   8.422  -0.445  0.00  0.00           H  
ATOM   1219  HA LLEU X  83       7.852   9.358   1.241  0.00  0.00           H  
ATOM   1220  HB2LLEU X  83       5.169   8.423   2.243  0.00  0.00           H  
ATOM   1221  HB3LLEU X  83       6.305   9.513   2.994  0.00  0.00           H  
ATOM   1222  HG LLEU X  83       4.496  10.093   0.625  0.00  0.00           H  
ATOM   1223 HD11LLEU X  83       3.487  11.709   2.165  0.00  0.00           H  
ATOM   1224 HD12LLEU X  83       3.477  10.087   2.885  0.00  0.00           H  
ATOM   1225 HD13LLEU X  83       4.673  11.280   3.421  0.00  0.00           H  
ATOM   1226 HD21LLEU X  83       6.589  11.313   0.231  0.00  0.00           H  
ATOM   1227 HD22LLEU X  83       5.319  12.429   0.737  0.00  0.00           H  
ATOM   1228 HD23LLEU X  83       6.574  11.923   1.894  0.00  0.00           H  
ATOM   1229  N  LTHR X  84       7.560   6.213   1.061  0.00  0.00           N  
ATOM   1230  CA LTHR X  84       8.224   4.939   1.440  0.00  0.00           C  
ATOM   1231  C  LTHR X  84       9.425   4.588   0.556  0.00  0.00           C  
ATOM   1232  O  LTHR X  84      10.172   3.671   0.878  0.00  0.00           O  
ATOM   1233  CB LTHR X  84       7.262   3.738   1.437  0.00  0.00           C  
ATOM   1234  CG2LTHR X  84       6.056   3.921   2.349  0.00  0.00           C  
ATOM   1235  OG1LTHR X  84       6.761   3.449   0.151  0.00  0.00           O  
ATOM   1236  H  LTHR X  84       7.131   6.268   0.150  0.00  0.00           H  
ATOM   1237  HA LTHR X  84       8.616   5.031   2.453  0.00  0.00           H  
ATOM   1238  HB LTHR X  84       7.809   2.862   1.788  0.00  0.00           H  
ATOM   1239  HG1LTHR X  84       7.067   4.129  -0.469  0.00  0.00           H  
ATOM   1240 HG21LTHR X  84       5.446   3.019   2.325  0.00  0.00           H  
ATOM   1241 HG22LTHR X  84       6.401   4.096   3.366  0.00  0.00           H  
ATOM   1242 HG23LTHR X  84       5.456   4.766   2.015  0.00  0.00           H  
ATOM   1243  N  LASN X  85       9.593   5.288  -0.569  0.00  0.00           N  
ATOM   1244  CA LASN X  85      10.667   5.076  -1.532  0.00  0.00           C  
ATOM   1245  C  LASN X  85      11.840   6.008  -1.190  0.00  0.00           C  
ATOM   1246  O  LASN X  85      12.870   5.534  -0.721  0.00  0.00           O  
ATOM   1247  CB LASN X  85      10.120   5.267  -2.964  0.00  0.00           C  
ATOM   1248  CG LASN X  85       9.098   4.233  -3.421  0.00  0.00           C  
ATOM   1249  ND2LASN X  85       8.349   4.522  -4.458  0.00  0.00           N  
ATOM   1250  OD1LASN X  85       8.958   3.141  -2.892  0.00  0.00           O  
ATOM   1251  H  LASN X  85       8.904   5.991  -0.791  0.00  0.00           H  
ATOM   1252  HA LASN X  85      11.039   4.054  -1.445  0.00  0.00           H  
ATOM   1253  HB2LASN X  85       9.650   6.245  -3.028  0.00  0.00           H  
ATOM   1254  HB3LASN X  85      10.950   5.244  -3.669  0.00  0.00           H  
ATOM   1255 HD21LASN X  85       7.656   3.855  -4.740  0.00  0.00           H  
ATOM   1256 HD22LASN X  85       8.454   5.410  -4.943  0.00  0.00           H  
ATOM   1257  N  LALA X  86      11.658   7.328  -1.336  0.00  0.00           N  
ATOM   1258  CA LALA X  86      12.726   8.307  -1.116  0.00  0.00           C  
ATOM   1259  C  LALA X  86      13.335   8.289   0.306  0.00  0.00           C  
ATOM   1260  O  LALA X  86      14.561   8.271   0.394  0.00  0.00           O  
ATOM   1261  CB LALA X  86      12.245   9.705  -1.532  0.00  0.00           C  
ATOM   1262  H  LALA X  86      10.776   7.667  -1.694  0.00  0.00           H  
ATOM   1263  HA LALA X  86      13.541   8.045  -1.790  0.00  0.00           H  
ATOM   1264  HB1LALA X  86      11.826   9.677  -2.536  0.00  0.00           H  
ATOM   1265  HB2LALA X  86      11.490  10.079  -0.849  0.00  0.00           H  
ATOM   1266  HB3LALA X  86      13.092  10.390  -1.518  0.00  0.00           H  
ATOM   1267  N  LPRO X  87      12.558   8.205   1.413  0.00  0.00           N  
ATOM   1268  CA LPRO X  87      13.131   8.247   2.764  0.00  0.00           C  
ATOM   1269  C  LPRO X  87      13.954   7.015   3.165  0.00  0.00           C  
ATOM   1270  O  LPRO X  87      14.468   6.958   4.276  0.00  0.00           O  
ATOM   1271  CB LPRO X  87      11.963   8.495   3.726  0.00  0.00           C  
ATOM   1272  CG LPRO X  87      10.908   9.130   2.826  0.00  0.00           C  
ATOM   1273  CD LPRO X  87      11.114   8.356   1.526  0.00  0.00           C  
ATOM   1274  HA LPRO X  87      13.797   9.109   2.813  0.00  0.00           H  
ATOM   1275  HB2LPRO X  87      11.585   7.548   4.117  0.00  0.00           H  
ATOM   1276  HB3LPRO X  87      12.250   9.158   4.543  0.00  0.00           H  
ATOM   1277  HG2LPRO X  87       9.905   9.009   3.230  0.00  0.00           H  
ATOM   1278  HG3LPRO X  87      11.138  10.186   2.673  0.00  0.00           H  
ATOM   1279  HD2LPRO X  87      10.652   7.371   1.606  0.00  0.00           H  
ATOM   1280  HD3LPRO X  87      10.676   8.902   0.697  0.00  0.00           H  
ATOM   1281  N  LMET X  88      14.128   6.018   2.289  0.00  0.00           N  
ATOM   1282  CA LMET X  88      15.078   4.934   2.562  0.00  0.00           C  
ATOM   1283  C  LMET X  88      16.540   5.412   2.577  0.00  0.00           C  
ATOM   1284  O  LMET X  88      17.380   4.704   3.128  0.00  0.00           O  
ATOM   1285  CB LMET X  88      14.861   3.757   1.607  0.00  0.00           C  
ATOM   1286  CG LMET X  88      13.486   3.122   1.861  0.00  0.00           C  
ATOM   1287  SD LMET X  88      13.223   1.502   1.095  0.00  0.00           S  
ATOM   1288  CE LMET X  88      13.453   1.955  -0.640  0.00  0.00           C  
ATOM   1289  H  LMET X  88      13.733   6.096   1.361  0.00  0.00           H  
ATOM   1290  HA LMET X  88      14.883   4.563   3.566  0.00  0.00           H  
ATOM   1291  HB2LMET X  88      14.939   4.097   0.574  0.00  0.00           H  
ATOM   1292  HB3LMET X  88      15.630   3.006   1.793  0.00  0.00           H  
ATOM   1293  HG2LMET X  88      13.354   2.997   2.937  0.00  0.00           H  
ATOM   1294  HG3LMET X  88      12.714   3.805   1.507  0.00  0.00           H  
ATOM   1295  HE1LMET X  88      14.495   2.223  -0.804  0.00  0.00           H  
ATOM   1296  HE2LMET X  88      13.192   1.113  -1.278  0.00  0.00           H  
ATOM   1297  HE3LMET X  88      12.822   2.809  -0.884  0.00  0.00           H  
ATOM   1298  N  LILE X  89      16.838   6.610   2.051  0.00  0.00           N  
ATOM   1299  CA LILE X  89      18.166   7.232   2.180  0.00  0.00           C  
ATOM   1300  C  LILE X  89      18.444   7.652   3.630  0.00  0.00           C  
ATOM   1301  O  LILE X  89      19.432   7.216   4.196  0.00  0.00           O  
ATOM   1302  CB LILE X  89      18.382   8.379   1.163  0.00  0.00           C  
ATOM   1303  CG1LILE X  89      17.604   9.671   1.502  0.00  0.00           C  
ATOM   1304  CG2LILE X  89      18.069   7.868  -0.256  0.00  0.00           C  
ATOM   1305  CD1LILE X  89      17.707  10.760   0.436  0.00  0.00           C  
ATOM   1306  H  LILE X  89      16.107   7.146   1.603  0.00  0.00           H  
ATOM   1307  HA LILE X  89      18.909   6.468   1.946  0.00  0.00           H  
ATOM   1308  HB LILE X  89      19.445   8.631   1.186  0.00  0.00           H  
ATOM   1309 HG12LILE X  89      16.552   9.448   1.676  0.00  0.00           H  
ATOM   1310 HG13LILE X  89      18.022  10.098   2.414  0.00  0.00           H  
ATOM   1311 HG21LILE X  89      17.002   7.695  -0.371  0.00  0.00           H  
ATOM   1312 HG22LILE X  89      18.379   8.608  -0.989  0.00  0.00           H  
ATOM   1313 HG23LILE X  89      18.619   6.948  -0.445  0.00  0.00           H  
ATOM   1314 HD11LILE X  89      17.403  11.705   0.876  0.00  0.00           H  
ATOM   1315 HD12LILE X  89      18.738  10.854   0.109  0.00  0.00           H  
ATOM   1316 HD13LILE X  89      17.064  10.529  -0.414  0.00  0.00           H  
ATOM   1317  N  LGLU X  90      17.534   8.373   4.285  0.00  0.00           N  
ATOM   1318  CA LGLU X  90      17.722   8.845   5.668  0.00  0.00           C  
ATOM   1319  C  LGLU X  90      17.530   7.727   6.715  0.00  0.00           C  
ATOM   1320  O  LGLU X  90      17.904   7.858   7.881  0.00  0.00           O  
ATOM   1321  CB LGLU X  90      16.771  10.024   5.922  0.00  0.00           C  
ATOM   1322  CG LGLU X  90      15.290   9.659   5.778  0.00  0.00           C  
ATOM   1323  CD LGLU X  90      14.398  10.745   6.367  0.00  0.00           C  
ATOM   1324  OE1LGLU X  90      13.674  11.397   5.573  0.00  0.00           O  
ATOM   1325  OE2LGLU X  90      14.389  10.823   7.624  0.00  0.00           O1-
ATOM   1326  H  LGLU X  90      16.735   8.725   3.783  0.00  0.00           H  
ATOM   1327  HA LGLU X  90      18.741   9.225   5.782  0.00  0.00           H  
ATOM   1328  HB2LGLU X  90      16.959  10.408   6.924  0.00  0.00           H  
ATOM   1329  HB3LGLU X  90      16.980  10.812   5.201  0.00  0.00           H  
ATOM   1330  HG2LGLU X  90      15.060   9.517   4.720  0.00  0.00           H  
ATOM   1331  HG3LGLU X  90      15.082   8.727   6.306  0.00  0.00           H  
ATOM   1332  N  LLEU X  91      16.901   6.613   6.323  0.00  0.00           N  
ATOM   1333  CA LLEU X  91      16.637   5.475   7.205  0.00  0.00           C  
ATOM   1334  C  LLEU X  91      17.837   4.524   7.340  0.00  0.00           C  
ATOM   1335  O  LLEU X  91      18.000   3.933   8.405  0.00  0.00           O  
ATOM   1336  CB LLEU X  91      15.373   4.748   6.706  0.00  0.00           C  
ATOM   1337  CG LLEU X  91      14.050   5.453   7.068  0.00  0.00           C  
ATOM   1338  CD1LLEU X  91      12.890   4.784   6.324  0.00  0.00           C  
ATOM   1339  CD2LLEU X  91      13.733   5.364   8.564  0.00  0.00           C  
ATOM   1340  H  LLEU X  91      16.536   6.603   5.381  0.00  0.00           H  
ATOM   1341  HA LLEU X  91      16.451   5.851   8.211  0.00  0.00           H  
ATOM   1342  HB2LLEU X  91      15.448   4.649   5.625  0.00  0.00           H  
ATOM   1343  HB3LLEU X  91      15.346   3.740   7.110  0.00  0.00           H  
ATOM   1344  HG LLEU X  91      14.092   6.503   6.785  0.00  0.00           H  
ATOM   1345 HD11LLEU X  91      13.074   4.833   5.252  0.00  0.00           H  
ATOM   1346 HD12LLEU X  91      12.801   3.747   6.635  0.00  0.00           H  
ATOM   1347 HD13LLEU X  91      11.967   5.321   6.537  0.00  0.00           H  
ATOM   1348 HD21LLEU X  91      12.769   5.830   8.763  0.00  0.00           H  
ATOM   1349 HD22LLEU X  91      13.717   4.324   8.887  0.00  0.00           H  
ATOM   1350 HD23LLEU X  91      14.487   5.906   9.133  0.00  0.00           H  
ATOM   1351  N  LILE X  92      18.652   4.338   6.294  0.00  0.00           N  
ATOM   1352  CA LILE X  92      19.810   3.414   6.318  0.00  0.00           C  
ATOM   1353  C  LILE X  92      21.076   3.939   5.619  0.00  0.00           C  
ATOM   1354  O  LILE X  92      22.069   3.217   5.554  0.00  0.00           O  
ATOM   1355  CB LILE X  92      19.443   2.027   5.734  0.00  0.00           C  
ATOM   1356  CG1LILE X  92      18.988   2.096   4.259  0.00  0.00           C  
ATOM   1357  CG2LILE X  92      18.386   1.304   6.587  0.00  0.00           C  
ATOM   1358  CD1LILE X  92      19.362   0.828   3.486  0.00  0.00           C  
ATOM   1359  H  LILE X  92      18.463   4.856   5.445  0.00  0.00           H  
ATOM   1360  HA LILE X  92      20.109   3.267   7.357  0.00  0.00           H  
ATOM   1361  HB LILE X  92      20.342   1.410   5.782  0.00  0.00           H  
ATOM   1362 HG12LILE X  92      17.908   2.245   4.212  0.00  0.00           H  
ATOM   1363 HG13LILE X  92      19.462   2.939   3.756  0.00  0.00           H  
ATOM   1364 HG21LILE X  92      18.744   1.232   7.614  0.00  0.00           H  
ATOM   1365 HG22LILE X  92      17.444   1.850   6.568  0.00  0.00           H  
ATOM   1366 HG23LILE X  92      18.216   0.306   6.196  0.00  0.00           H  
ATOM   1367 HD11LILE X  92      20.446   0.772   3.380  0.00  0.00           H  
ATOM   1368 HD12LILE X  92      19.020  -0.053   4.020  0.00  0.00           H  
ATOM   1369 HD13LILE X  92      18.905   0.855   2.497  0.00  0.00           H  
ATOM   1370  N  LGLY X  93      21.034   5.137   5.041  0.00  0.00           N  
ATOM   1371  CA LGLY X  93      22.084   5.714   4.207  0.00  0.00           C  
ATOM   1372  C  LGLY X  93      22.923   6.787   4.901  0.00  0.00           C  
ATOM   1373  O  LGLY X  93      22.714   7.158   6.052  0.00  0.00           O  
ATOM   1374  H  LGLY X  93      20.229   5.733   5.191  0.00  0.00           H  
ATOM   1375  HA2LGLY X  93      22.753   4.930   3.861  0.00  0.00           H  
ATOM   1376  HA3LGLY X  93      21.628   6.167   3.327  0.00  0.00           H  
ATOM   1377  N  LSER X  94      23.946   7.219   4.174  0.00  0.00           N  
ATOM   1378  CA LSER X  94      25.011   8.129   4.684  0.00  0.00           C  
ATOM   1379  C  LSER X  94      24.595   9.611   4.537  0.00  0.00           C  
ATOM   1380  O  LSER X  94      23.607   9.994   3.840  0.00  0.00           O  
ATOM   1381  CB LSER X  94      26.350   7.895   3.997  0.00  0.00           C  
ATOM   1382  OG LSER X  94      26.293   8.420   2.695  0.00  0.00           O  
ATOM   1383  H  LSER X  94      24.117   6.651   3.357  0.00  0.00           H  
ATOM   1384  HA LSER X  94      25.128   7.933   5.749  0.00  0.00           H  
ATOM   1385  HB2LSER X  94      27.100   8.487   4.520  0.00  0.00           H  
ATOM   1386  HB3LSER X  94      26.600   6.835   3.949  0.00  0.00           H  
ATOM   1387  HG LSER X  94      26.902   7.911   2.155  0.00  0.00           H  
ATOM   1388  N  LGLN X  95      25.402  10.535   5.109  0.00  0.00           N  
ATOM   1389  CA LGLN X  95      25.147  11.978   5.021  0.00  0.00           C  
ATOM   1390  C  LGLN X  95      25.457  12.462   3.515  0.00  0.00           C  
ATOM   1391  O  LGLN X  95      24.853  13.406   3.006  0.00  0.00           O  
ATOM   1392  CB LGLN X  95      25.905  12.648   6.172  0.00  0.00           C  
ATOM   1393  CG LGLN X  95      25.536  14.110   6.344  0.00  0.00           C  
ATOM   1394  CD LGLN X  95      24.151  14.389   6.908  0.00  0.00           C  
ATOM   1395  NE2LGLN X  95      24.012  14.531   8.227  0.00  0.00           N  
ATOM   1396  OE1LGLN X  95      23.192  14.624   6.141  0.00  0.00           O  
ATOM   1397  H  LGLN X  95      26.283  10.303   5.547  0.00  0.00           H  
ATOM   1398  HA LGLN X  95      24.073  12.050   5.189  0.00  0.00           H  
ATOM   1399  HB2LGLN X  95      25.705  12.104   7.095  0.00  0.00           H  
ATOM   1400  HB3LGLN X  95      26.945  12.481   5.894  0.00  0.00           H  
ATOM   1401  HG2LGLN X  95      26.224  14.424   7.129  0.00  0.00           H  
ATOM   1402  HG3LGLN X  95      25.711  14.605   5.389  0.00  0.00           H  
ATOM   1403 HE21LGLN X  95      23.135  14.792   8.655  0.00  0.00           H  
ATOM   1404 HE22LGLN X  95      24.822  14.391   8.815  0.00  0.00           H  
ATOM   1405  N  LGLU X  96      26.332  11.817   2.843  0.00  0.00           N  
ATOM   1406  CA LGLU X  96      26.543  11.942   1.318  0.00  0.00           C  
ATOM   1407  C  LGLU X  96      25.315  11.553   0.537  0.00  0.00           C  
ATOM   1408  O  LGLU X  96      24.886  12.296  -0.367  0.00  0.00           O  
ATOM   1409  CB LGLU X  96      27.849  11.309   0.856  0.00  0.00           C  
ATOM   1410  CG LGLU X  96      28.319  11.935  -0.544  0.00  0.00           C  
ATOM   1411  CD LGLU X  96      29.550  11.275  -1.235  0.00  0.00           C  
ATOM   1412  OE1LGLU X  96      29.265  10.143  -1.716  0.00  0.00           O  
ATOM   1413  OE2LGLU X  96      30.659  11.857  -1.407  0.00  0.00           O1-
ATOM   1414  H  LGLU X  96      26.923  11.147   3.313  0.00  0.00           H  
ATOM   1415  HA LGLU X  96      26.708  12.988   1.060  0.00  0.00           H  
ATOM   1416  HB2LGLU X  96      28.632  11.635   1.542  0.00  0.00           H  
ATOM   1417  HB3LGLU X  96      27.738  10.229   0.942  0.00  0.00           H  
ATOM   1418  HG2LGLU X  96      27.441  11.796  -1.174  0.00  0.00           H  
ATOM   1419  HG3LGLU X  96      28.386  13.004  -0.346  0.00  0.00           H  
ATOM   1420  N  LGLN X  97      24.712  10.412   0.873  0.00  0.00           N  
ATOM   1421  CA LGLN X  97      23.568   9.878   0.137  0.00  0.00           C  
ATOM   1422  C  LGLN X  97      22.297  10.701   0.370  0.00  0.00           C  
ATOM   1423  O  LGLN X  97      21.518  10.868  -0.572  0.00  0.00           O  
ATOM   1424  CB LGLN X  97      23.393   8.391   0.480  0.00  0.00           C  
ATOM   1425  CG LGLN X  97      24.516   7.575  -0.186  0.00  0.00           C  
ATOM   1426  CD LGLN X  97      24.567   6.112   0.233  0.00  0.00           C  
ATOM   1427  NE2LGLN X  97      25.096   5.268  -0.623  0.00  0.00           N  
ATOM   1428  OE1LGLN X  97      24.164   5.709   1.321  0.00  0.00           O  
ATOM   1429  H  LGLN X  97      25.081   9.880   1.651  0.00  0.00           H  
ATOM   1430  HA LGLN X  97      23.785   9.956  -0.930  0.00  0.00           H  
ATOM   1431  HB2LGLN X  97      23.414   8.262   1.563  0.00  0.00           H  
ATOM   1432  HB3LGLN X  97      22.432   8.038   0.102  0.00  0.00           H  
ATOM   1433  HG2LGLN X  97      24.385   7.627  -1.268  0.00  0.00           H  
ATOM   1434  HG3LGLN X  97      25.487   8.012   0.043  0.00  0.00           H  
ATOM   1435 HE21LGLN X  97      25.202   4.291  -0.374  0.00  0.00           H  
ATOM   1436 HE22LGLN X  97      25.438   5.602  -1.525  0.00  0.00           H  
ATOM   1437  N  LGLU X  98      22.110  11.279   1.562  0.00  0.00           N  
ATOM   1438  CA LGLU X  98      21.055  12.272   1.785  0.00  0.00           C  
ATOM   1439  C  LGLU X  98      21.363  13.624   1.122  0.00  0.00           C  
ATOM   1440  O  LGLU X  98      20.450  14.196   0.523  0.00  0.00           O  
ATOM   1441  CB LGLU X  98      20.693  12.400   3.278  0.00  0.00           C  
ATOM   1442  CG LGLU X  98      19.392  13.217   3.424  0.00  0.00           C  
ATOM   1443  CD LGLU X  98      18.711  13.167   4.803  0.00  0.00           C  
ATOM   1444  OE1LGLU X  98      19.011  12.242   5.591  0.00  0.00           O  
ATOM   1445  OE2LGLU X  98      17.796  14.003   5.010  0.00  0.00           O1-
ATOM   1446  H  LGLU X  98      22.747  11.069   2.326  0.00  0.00           H  
ATOM   1447  HA LGLU X  98      20.160  11.905   1.292  0.00  0.00           H  
ATOM   1448  HB2LGLU X  98      20.535  11.396   3.674  0.00  0.00           H  
ATOM   1449  HB3LGLU X  98      21.506  12.880   3.825  0.00  0.00           H  
ATOM   1450  HG2LGLU X  98      19.599  14.258   3.168  0.00  0.00           H  
ATOM   1451  HG3LGLU X  98      18.675  12.834   2.695  0.00  0.00           H  
ATOM   1452  N  LGLU X  99      22.624  14.095   1.101  0.00  0.00           N  
ATOM   1453  CA LGLU X  99      22.995  15.409   0.538  0.00  0.00           C  
ATOM   1454  C  LGLU X  99      22.623  15.354  -0.962  0.00  0.00           C  
ATOM   1455  O  LGLU X  99      21.775  16.139  -1.390  0.00  0.00           O  
ATOM   1456  CB LGLU X  99      24.471  15.709   0.743  0.00  0.00           C  
ATOM   1457  CG LGLU X  99      25.088  16.947   0.075  0.00  0.00           C  
ATOM   1458  CD LGLU X  99      26.560  16.982   0.287  0.00  0.00           C  
ATOM   1459  OE1LGLU X  99      27.320  16.083  -0.090  0.00  0.00           O  
ATOM   1460  OE2LGLU X  99      26.949  18.050   0.775  0.00  0.00           O1-
ATOM   1461  H  LGLU X  99      23.393  13.499   1.373  0.00  0.00           H  
ATOM   1462  HA LGLU X  99      22.383  16.094   1.125  0.00  0.00           H  
ATOM   1463  HB2LGLU X  99      24.622  15.843   1.814  0.00  0.00           H  
ATOM   1464  HB3LGLU X  99      25.010  14.812   0.438  0.00  0.00           H  
ATOM   1465  HG2LGLU X  99      24.845  16.962  -0.988  0.00  0.00           H  
ATOM   1466  HG3LGLU X  99      24.569  17.836   0.432  0.00  0.00           H  
ATOM   1467  N  LHIE X 100      23.056  14.340  -1.662  0.00  0.00           N  
ATOM   1468  CA LHIE X 100      22.914  14.130  -3.053  0.00  0.00           C  
ATOM   1469  C  LHIE X 100      21.491  13.834  -3.438  0.00  0.00           C  
ATOM   1470  O  LHIE X 100      20.922  14.578  -4.277  0.00  0.00           O  
ATOM   1471  CB LHIE X 100      23.894  13.009  -3.393  0.00  0.00           C  
ATOM   1472  CG LHIE X 100      23.853  12.607  -4.825  0.00  0.00           C  
ATOM   1473  CD2LHIE X 100      23.588  11.335  -5.226  0.00  0.00           C  
ATOM   1474  ND1LHIE X 100      24.399  13.331  -5.897  0.00  0.00           N  
ATOM   1475  CE1LHIE X 100      24.526  12.507  -6.913  0.00  0.00           C  
ATOM   1476  NE2LHIE X 100      24.027  11.299  -6.552  0.00  0.00           N  
ATOM   1477  H  LHIE X 100      23.622  13.665  -1.167  0.00  0.00           H  
ATOM   1478  HA LHIE X 100      23.206  15.051  -3.558  0.00  0.00           H  
ATOM   1479  HB2LHIE X 100      24.903  13.213  -3.036  0.00  0.00           H  
ATOM   1480  HB3LHIE X 100      23.643  12.163  -2.751  0.00  0.00           H  
ATOM   1481  HD2LHIE X 100      23.411  10.418  -4.684  0.00  0.00           H  
ATOM   1482  HE1LHIE X 100      25.005  12.747  -7.852  0.00  0.00           H  
ATOM   1483  HE2LHIE X 100      23.861  10.547  -7.207  0.00  0.00           H  
ATOM   1484  N  LLEU X 101      20.878  12.780  -2.895  0.00  0.00           N  
ATOM   1485  CA LLEU X 101      19.596  12.307  -3.411  0.00  0.00           C  
ATOM   1486  C  LLEU X 101      18.449  13.248  -3.023  0.00  0.00           C  
ATOM   1487  O  LLEU X 101      17.584  13.478  -3.871  0.00  0.00           O  
ATOM   1488  CB LLEU X 101      19.367  10.832  -3.031  0.00  0.00           C  
ATOM   1489  CG LLEU X 101      20.401   9.863  -3.649  0.00  0.00           C  
ATOM   1490  CD1LLEU X 101      20.289   8.472  -3.029  0.00  0.00           C  
ATOM   1491  CD2LLEU X 101      20.207   9.703  -5.161  0.00  0.00           C  
ATOM   1492  H  LLEU X 101      21.338  12.264  -2.149  0.00  0.00           H  
ATOM   1493  HA LLEU X 101      19.638  12.351  -4.498  0.00  0.00           H  
ATOM   1494  HB2LLEU X 101      19.410  10.747  -1.951  0.00  0.00           H  
ATOM   1495  HB3LLEU X 101      18.368  10.532  -3.349  0.00  0.00           H  
ATOM   1496  HG LLEU X 101      21.408  10.230  -3.461  0.00  0.00           H  
ATOM   1497 HD11LLEU X 101      20.507   8.541  -1.962  0.00  0.00           H  
ATOM   1498 HD12LLEU X 101      19.290   8.067  -3.181  0.00  0.00           H  
ATOM   1499 HD13LLEU X 101      21.026   7.808  -3.480  0.00  0.00           H  
ATOM   1500 HD21LLEU X 101      20.929   8.984  -5.548  0.00  0.00           H  
ATOM   1501 HD22LLEU X 101      19.202   9.346  -5.375  0.00  0.00           H  
ATOM   1502 HD23LLEU X 101      20.369  10.652  -5.666  0.00  0.00           H  
ATOM   1503  N  LTYR X 102      18.461  13.896  -1.849  0.00  0.00           N  
ATOM   1504  CA LTYR X 102      17.468  14.938  -1.565  0.00  0.00           C  
ATOM   1505  C  LTYR X 102      17.718  16.238  -2.352  0.00  0.00           C  
ATOM   1506  O  LTYR X 102      16.732  16.783  -2.862  0.00  0.00           O  
ATOM   1507  CB LTYR X 102      17.241  15.147  -0.054  0.00  0.00           C  
ATOM   1508  CG LTYR X 102      16.319  14.172   0.696  0.00  0.00           C  
ATOM   1509  CD1LTYR X 102      15.425  13.286   0.044  0.00  0.00           C  
ATOM   1510  CD2LTYR X 102      16.336  14.183   2.106  0.00  0.00           C  
ATOM   1511  CE1LTYR X 102      14.579  12.440   0.795  0.00  0.00           C  
ATOM   1512  CE2LTYR X 102      15.483  13.346   2.859  0.00  0.00           C  
ATOM   1513  CZ LTYR X 102      14.592  12.474   2.206  0.00  0.00           C  
ATOM   1514  OH LTYR X 102      13.725  11.681   2.898  0.00  0.00           O  
ATOM   1515  H  LTYR X 102      19.213  13.744  -1.179  0.00  0.00           H  
ATOM   1516  HA LTYR X 102      16.519  14.600  -1.967  0.00  0.00           H  
ATOM   1517  HB2LTYR X 102      18.203  15.183   0.451  0.00  0.00           H  
ATOM   1518  HB3LTYR X 102      16.812  16.139   0.068  0.00  0.00           H  
ATOM   1519  HD1LTYR X 102      15.392  13.219  -1.029  0.00  0.00           H  
ATOM   1520  HD2LTYR X 102      17.043  14.815   2.634  0.00  0.00           H  
ATOM   1521  HE1LTYR X 102      13.915  11.752   0.302  0.00  0.00           H  
ATOM   1522  HE2LTYR X 102      15.545  13.353   3.942  0.00  0.00           H  
ATOM   1523  HH LTYR X 102      13.829  11.736   3.877  0.00  0.00           H  
ATOM   1524  N  LTHR X 103      18.955  16.709  -2.605  0.00  0.00           N  
ATOM   1525  CA LTHR X 103      19.156  17.888  -3.481  0.00  0.00           C  
ATOM   1526  C  LTHR X 103      18.732  17.575  -4.987  0.00  0.00           C  
ATOM   1527  O  LTHR X 103      18.117  18.417  -5.669  0.00  0.00           O  
ATOM   1528  CB LTHR X 103      20.572  18.299  -3.526  0.00  0.00           C  
ATOM   1529  CG2LTHR X 103      20.764  19.614  -4.240  0.00  0.00           C  
ATOM   1530  OG1LTHR X 103      21.193  18.613  -2.269  0.00  0.00           O  
ATOM   1531  H  LTHR X 103      19.783  16.407  -2.110  0.00  0.00           H  
ATOM   1532  HA LTHR X 103      18.546  18.727  -3.146  0.00  0.00           H  
ATOM   1533  HB LTHR X 103      21.164  17.579  -4.092  0.00  0.00           H  
ATOM   1534  HG1LTHR X 103      21.482  17.819  -1.813  0.00  0.00           H  
ATOM   1535 HG21LTHR X 103      20.370  19.578  -5.256  0.00  0.00           H  
ATOM   1536 HG22LTHR X 103      20.317  20.500  -3.790  0.00  0.00           H  
ATOM   1537 HG23LTHR X 103      21.807  19.873  -4.430  0.00  0.00           H  
ATOM   1538  N  LGLN X 104      18.908  16.346  -5.477  0.00  0.00           N  
ATOM   1539  CA LGLN X 104      18.376  15.976  -6.795  0.00  0.00           C  
ATOM   1540  C  LGLN X 104      16.846  15.868  -6.811  0.00  0.00           C  
ATOM   1541  O  LGLN X 104      16.215  16.490  -7.671  0.00  0.00           O  
ATOM   1542  CB LGLN X 104      19.006  14.679  -7.285  0.00  0.00           C  
ATOM   1543  CG LGLN X 104      20.459  14.904  -7.721  0.00  0.00           C  
ATOM   1544  CD LGLN X 104      21.197  13.584  -7.808  0.00  0.00           C  
ATOM   1545  NE2LGLN X 104      21.403  12.965  -6.676  0.00  0.00           N  
ATOM   1546  OE1LGLN X 104      21.579  13.110  -8.866  0.00  0.00           O  
ATOM   1547  H  LGLN X 104      19.418  15.659  -4.924  0.00  0.00           H  
ATOM   1548  HA LGLN X 104      18.641  16.758  -7.507  0.00  0.00           H  
ATOM   1549  HB2LGLN X 104      18.943  13.932  -6.492  0.00  0.00           H  
ATOM   1550  HB3LGLN X 104      18.445  14.321  -8.145  0.00  0.00           H  
ATOM   1551  HG2LGLN X 104      20.481  15.401  -8.690  0.00  0.00           H  
ATOM   1552  HG3LGLN X 104      20.979  15.529  -6.994  0.00  0.00           H  
ATOM   1553 HE21LGLN X 104      22.113  12.250  -6.673  0.00  0.00           H  
ATOM   1554 HE22LGLN X 104      21.210  13.468  -5.819  0.00  0.00           H  
ATOM   1555  N  LILE X 105      16.246  15.136  -5.862  0.00  0.00           N  
ATOM   1556  CA LILE X 105      14.789  14.936  -5.796  0.00  0.00           C  
ATOM   1557  C  LILE X 105      14.064  16.274  -5.625  0.00  0.00           C  
ATOM   1558  O  LILE X 105      13.063  16.500  -6.305  0.00  0.00           O  
ATOM   1559  CB LILE X 105      14.409  13.923  -4.684  0.00  0.00           C  
ATOM   1560  CG1LILE X 105      14.868  12.495  -5.068  0.00  0.00           C  
ATOM   1561  CG2LILE X 105      12.888  13.903  -4.413  0.00  0.00           C  
ATOM   1562  CD1LILE X 105      14.884  11.518  -3.885  0.00  0.00           C  
ATOM   1563  H  LILE X 105      16.828  14.653  -5.180  0.00  0.00           H  
ATOM   1564  HA LILE X 105      14.466  14.527  -6.751  0.00  0.00           H  
ATOM   1565  HB LILE X 105      14.912  14.224  -3.763  0.00  0.00           H  
ATOM   1566 HG12LILE X 105      14.214  12.096  -5.843  0.00  0.00           H  
ATOM   1567 HG13LILE X 105      15.876  12.529  -5.479  0.00  0.00           H  
ATOM   1568 HG21LILE X 105      12.342  13.661  -5.326  0.00  0.00           H  
ATOM   1569 HG22LILE X 105      12.644  13.170  -3.646  0.00  0.00           H  
ATOM   1570 HG23LILE X 105      12.549  14.869  -4.040  0.00  0.00           H  
ATOM   1571 HD11LILE X 105      13.872  11.320  -3.542  0.00  0.00           H  
ATOM   1572 HD12LILE X 105      15.335  10.578  -4.197  0.00  0.00           H  
ATOM   1573 HD13LILE X 105      15.474  11.929  -3.066  0.00  0.00           H  
ATOM   1574  N  LALA X 106      14.564  17.182  -4.781  0.00  0.00           N  
ATOM   1575  CA LALA X 106      13.955  18.493  -4.577  0.00  0.00           C  
ATOM   1576  C  LALA X 106      14.135  19.416  -5.794  0.00  0.00           C  
ATOM   1577  O  LALA X 106      13.132  19.804  -6.404  0.00  0.00           O  
ATOM   1578  CB LALA X 106      14.496  19.103  -3.278  0.00  0.00           C  
ATOM   1579  H  LALA X 106      15.393  16.946  -4.240  0.00  0.00           H  
ATOM   1580  HA LALA X 106      12.882  18.351  -4.456  0.00  0.00           H  
ATOM   1581  HB1LALA X 106      15.578  19.224  -3.346  0.00  0.00           H  
ATOM   1582  HB2LALA X 106      14.038  20.077  -3.103  0.00  0.00           H  
ATOM   1583  HB3LALA X 106      14.274  18.445  -2.437  0.00  0.00           H  
ATOM   1584  N  LGLN X 107      15.385  19.727  -6.169  0.00  0.00           N  
ATOM   1585  CA LGLN X 107      15.654  20.755  -7.260  0.00  0.00           C  
ATOM   1586  C  LGLN X 107      15.229  20.352  -8.646  0.00  0.00           C  
ATOM   1587  O  LGLN X 107      15.203  21.163  -9.532  0.00  0.00           O  
ATOM   1588  CB LGLN X 107      17.122  21.172  -7.147  0.00  0.00           C  
ATOM   1589  CG LGLN X 107      17.590  21.582  -5.760  0.00  0.00           C  
ATOM   1590  CD LGLN X 107      16.931  22.865  -5.287  0.00  0.00           C  
ATOM   1591  NE2LGLN X 107      16.691  23.027  -4.011  0.00  0.00           N  
ATOM   1592  OE1LGLN X 107      16.495  23.668  -6.156  0.00  0.00           O  
ATOM   1593  H  LGLN X 107      16.106  19.359  -5.565  0.00  0.00           H  
ATOM   1594  HA LGLN X 107      15.054  21.648  -7.086  0.00  0.00           H  
ATOM   1595  HB2LGLN X 107      17.721  20.362  -7.563  0.00  0.00           H  
ATOM   1596  HB3LGLN X 107      17.254  22.062  -7.761  0.00  0.00           H  
ATOM   1597  HG2LGLN X 107      17.410  20.806  -5.016  0.00  0.00           H  
ATOM   1598  HG3LGLN X 107      18.671  21.686  -5.659  0.00  0.00           H  
ATOM   1599 HE21LGLN X 107      16.193  23.885  -3.818  0.00  0.00           H  
ATOM   1600 HE22LGLN X 107      16.801  22.239  -3.388  0.00  0.00           H  
ATOM   1601  N  LASN X 108      14.798  19.124  -8.878  0.00  0.00           N  
ATOM   1602  CA LASN X 108      14.370  18.625 -10.237  0.00  0.00           C  
ATOM   1603  C  LASN X 108      12.943  18.053 -10.170  0.00  0.00           C  
ATOM   1604  O  LASN X 108      12.398  17.740 -11.202  0.00  0.00           O  
ATOM   1605  CB LASN X 108      15.380  17.576 -10.706  0.00  0.00           C  
ATOM   1606  CG LASN X 108      16.744  18.154 -11.052  0.00  0.00           C  
ATOM   1607  ND2LASN X 108      17.647  17.953 -10.152  0.00  0.00           N  
ATOM   1608  OD1LASN X 108      16.904  18.872 -12.030  0.00  0.00           O  
ATOM   1609  H  LASN X 108      14.855  18.385  -8.193  0.00  0.00           H  
ATOM   1610  HA LASN X 108      14.350  19.452 -10.947  0.00  0.00           H  
ATOM   1611  HB2LASN X 108      15.455  16.713 -10.044  0.00  0.00           H  
ATOM   1612  HB3LASN X 108      15.056  17.146 -11.654  0.00  0.00           H  
ATOM   1613 HD21LASN X 108      18.559  18.372 -10.267  0.00  0.00           H  
ATOM   1614 HD22LASN X 108      17.443  17.486  -9.279  0.00  0.00           H  
ATOM   1615  N  LASN X 109      12.374  17.913  -8.958  0.00  0.00           N  
ATOM   1616  CA LASN X 109      11.108  17.247  -8.621  0.00  0.00           C  
ATOM   1617  C  LASN X 109      10.959  15.863  -9.286  0.00  0.00           C  
ATOM   1618  O  LASN X 109      10.188  15.670 -10.227  0.00  0.00           O  
ATOM   1619  CB LASN X 109       9.921  18.230  -8.738  0.00  0.00           C  
ATOM   1620  CG LASN X 109       9.342  18.568  -7.371  0.00  0.00           C  
ATOM   1621  ND2LASN X 109      10.094  19.213  -6.506  0.00  0.00           N  
ATOM   1622  OD1LASN X 109       8.217  18.227  -7.041  0.00  0.00           O  
ATOM   1623  H  LASN X 109      12.918  18.238  -8.170  0.00  0.00           H  
ATOM   1624  HA LASN X 109      11.168  17.002  -7.563  0.00  0.00           H  
ATOM   1625  HB2LASN X 109      10.236  19.154  -9.222  0.00  0.00           H  
ATOM   1626  HB3LASN X 109       9.126  17.792  -9.337  0.00  0.00           H  
ATOM   1627 HD21LASN X 109       9.706  19.366  -5.592  0.00  0.00           H  
ATOM   1628 HD22LASN X 109      11.056  19.454  -6.723  0.00  0.00           H  
ATOM   1629  N  LTRP X 110      11.735  14.893  -8.793  0.00  0.00           N  
ATOM   1630  CA LTRP X 110      11.722  13.488  -9.229  0.00  0.00           C  
ATOM   1631  C  LTRP X 110      10.580  12.674  -8.607  0.00  0.00           C  
ATOM   1632  O  LTRP X 110      10.323  12.776  -7.410  0.00  0.00           O  
ATOM   1633  CB LTRP X 110      13.058  12.827  -8.870  0.00  0.00           C  
ATOM   1634  CG LTRP X 110      14.269  13.206  -9.672  0.00  0.00           C  
ATOM   1635  CD1LTRP X 110      14.300  13.973 -10.788  0.00  0.00           C  
ATOM   1636  CD2LTRP X 110      15.644  12.750  -9.470  0.00  0.00           C  
ATOM   1637  CE2LTRP X 110      16.453  13.261 -10.528  0.00  0.00           C  
ATOM   1638  CE3LTRP X 110      16.283  11.931  -8.514  0.00  0.00           C  
ATOM   1639  NE1LTRP X 110      15.586  14.015 -11.288  0.00  0.00           N  
ATOM   1640  CZ2LTRP X 110      17.817  12.958 -10.648  0.00  0.00           C  
ATOM   1641  CZ3LTRP X 110      17.655  11.627  -8.617  0.00  0.00           C  
ATOM   1642  CH2LTRP X 110      18.417  12.125  -9.689  0.00  0.00           C  
ATOM   1643  H  LTRP X 110      12.344  15.134  -8.021  0.00  0.00           H  
ATOM   1644  HA LTRP X 110      11.605  13.436 -10.310  0.00  0.00           H  
ATOM   1645  HB2LTRP X 110      13.265  13.013  -7.818  0.00  0.00           H  
ATOM   1646  HB3LTRP X 110      12.940  11.747  -8.972  0.00  0.00           H  
ATOM   1647  HD1LTRP X 110      13.441  14.447 -11.249  0.00  0.00           H  
ATOM   1648  HE1LTRP X 110      15.834  14.486 -12.145  0.00  0.00           H  
ATOM   1649  HE3LTRP X 110      15.707  11.521  -7.701  0.00  0.00           H  
ATOM   1650  HZ2LTRP X 110      18.400  13.354 -11.465  0.00  0.00           H  
ATOM   1651  HZ3LTRP X 110      18.133  11.008  -7.870  0.00  0.00           H  
ATOM   1652  HH2LTRP X 110      19.470  11.880  -9.761  0.00  0.00           H  
ATOM   1653  N  LTRP X 111       9.951  11.799  -9.394  0.00  0.00           N  
ATOM   1654  CA LTRP X 111       9.121  10.695  -8.909  0.00  0.00           C  
ATOM   1655  C  LTRP X 111      10.021   9.508  -8.540  0.00  0.00           C  
ATOM   1656  O  LTRP X 111      10.764   9.006  -9.387  0.00  0.00           O  
ATOM   1657  CB LTRP X 111       8.100  10.292  -9.991  0.00  0.00           C  
ATOM   1658  CG LTRP X 111       6.763  10.969  -9.920  0.00  0.00           C  
ATOM   1659  CD1LTRP X 111       6.292  11.926 -10.754  0.00  0.00           C  
ATOM   1660  CD2LTRP X 111       5.691  10.717  -8.962  0.00  0.00           C  
ATOM   1661  CE2LTRP X 111       4.581  11.553  -9.288  0.00  0.00           C  
ATOM   1662  CE3LTRP X 111       5.550   9.861  -7.848  0.00  0.00           C  
ATOM   1663  NE1LTRP X 111       5.009  12.283 -10.378  0.00  0.00           N  
ATOM   1664  CZ2LTRP X 111       3.384  11.525  -8.557  0.00  0.00           C  
ATOM   1665  CZ3LTRP X 111       4.357   9.833  -7.104  0.00  0.00           C  
ATOM   1666  CH2LTRP X 111       3.271  10.650  -7.462  0.00  0.00           C  
ATOM   1667  H  LTRP X 111      10.268  11.726 -10.361  0.00  0.00           H  
ATOM   1668  HA LTRP X 111       8.578  11.006  -8.015  0.00  0.00           H  
ATOM   1669  HB2LTRP X 111       8.534  10.440 -10.981  0.00  0.00           H  
ATOM   1670  HB3LTRP X 111       7.907   9.222  -9.894  0.00  0.00           H  
ATOM   1671  HD1LTRP X 111       6.841  12.349 -11.588  0.00  0.00           H  
ATOM   1672  HE1LTRP X 111       4.477  13.019 -10.837  0.00  0.00           H  
ATOM   1673  HE3LTRP X 111       6.376   9.226  -7.559  0.00  0.00           H  
ATOM   1674  HZ2LTRP X 111       2.570  12.180  -8.825  0.00  0.00           H  
ATOM   1675  HZ3LTRP X 111       4.280   9.171  -6.252  0.00  0.00           H  
ATOM   1676  HH2LTRP X 111       2.358  10.609  -6.887  0.00  0.00           H  
ATOM   1677  N  LTHR X 112       9.936   9.022  -7.298  0.00  0.00           N  
ATOM   1678  CA LTHR X 112      10.703   7.847  -6.843  0.00  0.00           C  
ATOM   1679  C  LTHR X 112       9.861   6.572  -6.859  0.00  0.00           C  
ATOM   1680  O  LTHR X 112       8.709   6.565  -6.419  0.00  0.00           O  
ATOM   1681  CB LTHR X 112      11.368   8.043  -5.472  0.00  0.00           C  
ATOM   1682  CG2LTHR X 112      12.310   9.246  -5.446  0.00  0.00           C  
ATOM   1683  OG1LTHR X 112      10.431   8.196  -4.431  0.00  0.00           O  
ATOM   1684  H  LTHR X 112       9.295   9.455  -6.643  0.00  0.00           H  
ATOM   1685  HA LTHR X 112      11.524   7.688  -7.541  0.00  0.00           H  
ATOM   1686  HB LTHR X 112      11.958   7.151  -5.263  0.00  0.00           H  
ATOM   1687  HG1LTHR X 112       9.875   8.972  -4.616  0.00  0.00           H  
ATOM   1688 HG21LTHR X 112      12.992   9.198  -6.290  0.00  0.00           H  
ATOM   1689 HG22LTHR X 112      11.753  10.177  -5.505  0.00  0.00           H  
ATOM   1690 HG23LTHR X 112      12.894   9.229  -4.528  0.00  0.00           H  
ATOM   1691  N  LGLY X 113      10.436   5.475  -7.354  0.00  0.00           N  
ATOM   1692  CA LGLY X 113       9.812   4.148  -7.399  0.00  0.00           C  
ATOM   1693  C  LGLY X 113      10.581   3.099  -6.596  0.00  0.00           C  
ATOM   1694  O  LGLY X 113      11.727   3.331  -6.213  0.00  0.00           O  
ATOM   1695  H  LGLY X 113      11.394   5.552  -7.690  0.00  0.00           H  
ATOM   1696  HA2LGLY X 113       8.783   4.186  -7.044  0.00  0.00           H  
ATOM   1697  HA3LGLY X 113       9.790   3.820  -8.432  0.00  0.00           H  
ATOM   1698  N  LASN X 114       9.991   1.917  -6.390  0.00  0.00           N  
ATOM   1699  CA LASN X 114      10.739   0.753  -5.902  0.00  0.00           C  
ATOM   1700  C  LASN X 114      10.501  -0.512  -6.739  0.00  0.00           C  
ATOM   1701  O  LASN X 114       9.438  -0.707  -7.333  0.00  0.00           O  
ATOM   1702  CB HASN X 114      10.498   0.493  -4.400  0.00  0.00           C  
ATOM   1703  CG HASN X 114       9.176  -0.201  -4.142  0.00  0.00           C  
ATOM   1704  ND2HASN X 114       8.139   0.591  -3.833  0.00  0.00           N  
ATOM   1705  OD1HASN X 114       9.059  -1.441  -4.283  0.00  0.00           O  
ATOM   1706  H  LASN X 114       9.036   1.773  -6.698  0.00  0.00           H  
ATOM   1707  HB2HASN X 114      11.295  -0.170  -4.044  0.00  0.00           H  
ATOM   1708  HB3HASN X 114      10.590   1.446  -3.877  0.00  0.00           H  
ATOM   1709  HA LASN X 114      11.795   0.985  -6.006  0.00  0.00           H  
ATOM   1710 HD21HASN X 114       7.238   0.162  -3.631  0.00  0.00           H  
ATOM   1711 HD22HASN X 114       8.318   1.545  -3.520  0.00  0.00           H  
ATOM   1712  N  LALA X 115      11.490  -1.401  -6.714  0.00  0.00           N  
ATOM   1713  CA LALA X 115      11.396  -2.771  -7.188  0.00  0.00           C  
ATOM   1714  C  LALA X 115      11.789  -3.711  -6.038  0.00  0.00           C  
ATOM   1715  O  LALA X 115      12.973  -4.001  -5.836  0.00  0.00           O  
ATOM   1716  CB LALA X 115      12.278  -2.916  -8.435  0.00  0.00           C  
ATOM   1717  H  LALA X 115      12.336  -1.139  -6.214  0.00  0.00           H  
ATOM   1718  HA LALA X 115      10.367  -2.999  -7.473  0.00  0.00           H  
ATOM   1719  HB1LALA X 115      13.296  -2.596  -8.211  0.00  0.00           H  
ATOM   1720  HB2LALA X 115      12.293  -3.954  -8.761  0.00  0.00           H  
ATOM   1721  HB3LALA X 115      11.875  -2.300  -9.240  0.00  0.00           H  
ATOM   1722  N  LSER X 116      10.785  -4.194  -5.299  0.00  0.00           N  
ATOM   1723  CA LSER X 116      10.968  -5.057  -4.124  0.00  0.00           C  
ATOM   1724  C  LSER X 116      10.525  -6.502  -4.398  0.00  0.00           C  
ATOM   1725  O  LSER X 116      11.360  -7.386  -4.585  0.00  0.00           O  
ATOM   1726  CB LSER X 116      10.272  -4.452  -2.893  0.00  0.00           C  
ATOM   1727  OG LSER X 116      10.626  -3.089  -2.731  0.00  0.00           O  
ATOM   1728  H  LSER X 116       9.843  -3.875  -5.496  0.00  0.00           H  
ATOM   1729  HA LSER X 116      12.028  -5.101  -3.875  0.00  0.00           H  
ATOM   1730  HB2LSER X 116       9.189  -4.523  -2.990  0.00  0.00           H  
ATOM   1731  HB3LSER X 116      10.576  -5.011  -2.008  0.00  0.00           H  
ATOM   1732  HG LSER X 116      10.087  -2.545  -3.337  0.00  0.00           H  
ATOM   1733  N  LSER X 117       9.219  -6.740  -4.486  0.00  0.00           N  
ATOM   1734  CA LSER X 117       8.561  -8.045  -4.533  0.00  0.00           C  
ATOM   1735  C  LSER X 117       8.518  -8.684  -5.919  0.00  0.00           C  
ATOM   1736  O  LSER X 117       8.420  -8.038  -6.966  0.00  0.00           O  
ATOM   1737  CB LSER X 117       7.139  -7.933  -3.968  0.00  0.00           C  
ATOM   1738  OG LSER X 117       7.171  -7.472  -2.627  0.00  0.00           O  
ATOM   1739  H  LSER X 117       8.598  -5.943  -4.435  0.00  0.00           H  
ATOM   1740  HA LSER X 117       9.120  -8.724  -3.892  0.00  0.00           H  
ATOM   1741  HB2LSER X 117       6.564  -7.246  -4.587  0.00  0.00           H  
ATOM   1742  HB3LSER X 117       6.654  -8.910  -3.997  0.00  0.00           H  
ATOM   1743  HG LSER X 117       6.317  -7.042  -2.424  0.00  0.00           H  
ATOM   1744  N  LGLU X 118       8.532 -10.013  -5.903  0.00  0.00           N  
ATOM   1745  CA LGLU X 118       8.568 -10.877  -7.078  0.00  0.00           C  
ATOM   1746  C  LGLU X 118       7.527 -11.997  -6.946  0.00  0.00           C  
ATOM   1747  O  LGLU X 118       7.184 -12.391  -5.828  0.00  0.00           O  
ATOM   1748  CB LGLU X 118       9.964 -11.503  -7.206  0.00  0.00           C  
ATOM   1749  CG LGLU X 118      11.120 -10.492  -7.286  0.00  0.00           C  
ATOM   1750  CD LGLU X 118      12.481 -11.148  -7.536  0.00  0.00           C  
ATOM   1751  OE1LGLU X 118      12.524 -12.332  -7.934  0.00  0.00           O  
ATOM   1752  OE2LGLU X 118      13.524 -10.534  -7.194  0.00  0.00           O1-
ATOM   1753  H  LGLU X 118       8.567 -10.475  -5.007  0.00  0.00           H  
ATOM   1754  HA LGLU X 118       8.355 -10.296  -7.975  0.00  0.00           H  
ATOM   1755  HB2LGLU X 118      10.127 -12.134  -6.334  0.00  0.00           H  
ATOM   1756  HB3LGLU X 118       9.970 -12.129  -8.099  0.00  0.00           H  
ATOM   1757  HG2LGLU X 118      10.915  -9.800  -8.088  0.00  0.00           H  
ATOM   1758  HG3LGLU X 118      11.172  -9.928  -6.352  0.00  0.00           H  
ATOM   1759  N  LASN X 119       7.070 -12.580  -8.059  0.00  0.00           N  
ATOM   1760  CA LASN X 119       6.267 -13.811  -8.074  0.00  0.00           C  
ATOM   1761  C  LASN X 119       7.166 -15.050  -7.847  0.00  0.00           C  
ATOM   1762  O  LASN X 119       7.242 -15.956  -8.678  0.00  0.00           O  
ATOM   1763  CB LASN X 119       5.391 -13.849  -9.347  0.00  0.00           C  
ATOM   1764  CG LASN X 119       4.352 -14.971  -9.352  0.00  0.00           C  
ATOM   1765  ND2LASN X 119       4.729 -16.183  -9.666  0.00  0.00           N  
ATOM   1766  OD1LASN X 119       3.177 -14.788  -9.072  0.00  0.00           O  
ATOM   1767  H  LASN X 119       7.402 -12.217  -8.948  0.00  0.00           H  
ATOM   1768  HA LASN X 119       5.584 -13.772  -7.222  0.00  0.00           H  
ATOM   1769  HB2LASN X 119       4.856 -12.904  -9.436  0.00  0.00           H  
ATOM   1770  HB3LASN X 119       6.032 -13.958 -10.222  0.00  0.00           H  
ATOM   1771 HD21LASN X 119       4.049 -16.914  -9.619  0.00  0.00           H  
ATOM   1772 HD22LASN X 119       5.729 -16.365  -9.709  0.00  0.00           H  
ATOM   1773  N  LASN X 120       7.851 -15.083  -6.704  0.00  0.00           N  
ATOM   1774  CA LASN X 120       8.419 -16.301  -6.125  0.00  0.00           C  
ATOM   1775  C  LASN X 120       7.504 -16.815  -4.994  0.00  0.00           C  
ATOM   1776  O  LASN X 120       6.351 -16.389  -4.899  0.00  0.00           O  
ATOM   1777  CB LASN X 120       9.852 -16.030  -5.666  0.00  0.00           C  
ATOM   1778  CG LASN X 120      10.763 -15.530  -6.758  0.00  0.00           C  
ATOM   1779  ND2LASN X 120      11.386 -14.403  -6.535  0.00  0.00           N  
ATOM   1780  OD1LASN X 120      11.018 -16.204  -7.740  0.00  0.00           O  
ATOM   1781  H  LASN X 120       7.768 -14.272  -6.101  0.00  0.00           H  
ATOM   1782  HA LASN X 120       8.462 -17.085  -6.884  0.00  0.00           H  
ATOM   1783  HB2LASN X 120       9.834 -15.322  -4.840  0.00  0.00           H  
ATOM   1784  HB3LASN X 120      10.291 -16.964  -5.332  0.00  0.00           H  
ATOM   1785 HD21LASN X 120      11.824 -13.902  -7.317  0.00  0.00           H  
ATOM   1786 HD22LASN X 120      11.154 -13.870  -5.699  0.00  0.00           H  
ATOM   1787  N  LSER X 121       7.979 -17.732  -4.146  0.00  0.00           N  
ATOM   1788  CA LSER X 121       7.126 -18.507  -3.230  0.00  0.00           C  
ATOM   1789  C  LSER X 121       6.374 -17.668  -2.190  0.00  0.00           C  
ATOM   1790  O  LSER X 121       5.227 -17.988  -1.890  0.00  0.00           O  
ATOM   1791  CB LSER X 121       7.941 -19.607  -2.540  0.00  0.00           C  
ATOM   1792  OG LSER X 121       8.926 -19.075  -1.680  0.00  0.00           O  
ATOM   1793  H  LSER X 121       8.981 -17.912  -4.123  0.00  0.00           H  
ATOM   1794  HA LSER X 121       6.364 -19.003  -3.830  0.00  0.00           H  
ATOM   1795  HB2LSER X 121       7.265 -20.232  -1.954  0.00  0.00           H  
ATOM   1796  HB3LSER X 121       8.421 -20.231  -3.295  0.00  0.00           H  
ATOM   1797  HG LSER X 121       9.615 -18.603  -2.215  0.00  0.00           H  
ATOM   1798  N  LHIE X 122       6.959 -16.575  -1.688  0.00  0.00           N  
ATOM   1799  CA LHIE X 122       6.331 -15.668  -0.715  0.00  0.00           C  
ATOM   1800  C  LHIE X 122       6.817 -14.216  -0.871  0.00  0.00           C  
ATOM   1801  O  LHIE X 122       7.591 -13.905  -1.775  0.00  0.00           O  
ATOM   1802  CB LHIE X 122       6.567 -16.210   0.705  0.00  0.00           C  
ATOM   1803  CG LHIE X 122       7.971 -16.014   1.219  0.00  0.00           C  
ATOM   1804  CD2LHIE X 122       9.037 -16.826   0.976  0.00  0.00           C  
ATOM   1805  ND1LHIE X 122       8.381 -14.969   2.047  0.00  0.00           N  
ATOM   1806  CE1LHIE X 122       9.688 -15.171   2.276  0.00  0.00           C  
ATOM   1807  NE2LHIE X 122      10.108 -16.275   1.641  0.00  0.00           N  
ATOM   1808  H  LHIE X 122       7.896 -16.352  -1.994  0.00  0.00           H  
ATOM   1809  HA LHIE X 122       5.255 -15.659  -0.888  0.00  0.00           H  
ATOM   1810  HB2LHIE X 122       5.881 -15.712   1.392  0.00  0.00           H  
ATOM   1811  HB3LHIE X 122       6.326 -17.273   0.728  0.00  0.00           H  
ATOM   1812  HD2LHIE X 122       9.036 -17.719   0.366  0.00  0.00           H  
ATOM   1813  HE1LHIE X 122      10.329 -14.518   2.854  0.00  0.00           H  
ATOM   1814  HE2LHIE X 122      11.074 -16.572   1.582  0.00  0.00           H  
ATOM   1815  N  LVAL X 123       6.338 -13.318  -0.005  0.00  0.00           N  
ATOM   1816  CA LVAL X 123       6.533 -11.857  -0.113  0.00  0.00           C  
ATOM   1817  C  LVAL X 123       7.976 -11.370   0.092  0.00  0.00           C  
ATOM   1818  O  LVAL X 123       8.270 -10.227  -0.246  0.00  0.00           O  
ATOM   1819  CB LVAL X 123       5.573 -11.094   0.826  0.00  0.00           C  
ATOM   1820  CG1LVAL X 123       4.110 -11.441   0.521  0.00  0.00           C  
ATOM   1821  CG2LVAL X 123       5.838 -11.371   2.313  0.00  0.00           C  
ATOM   1822  H  LVAL X 123       5.749 -13.650   0.744  0.00  0.00           H  
ATOM   1823  HA LVAL X 123       6.271 -11.568  -1.132  0.00  0.00           H  
ATOM   1824  HB LVAL X 123       5.700 -10.025   0.650  0.00  0.00           H  
ATOM   1825 HG11LVAL X 123       3.452 -10.762   1.066  0.00  0.00           H  
ATOM   1826 HG12LVAL X 123       3.920 -11.320  -0.545  0.00  0.00           H  
ATOM   1827 HG13LVAL X 123       3.880 -12.465   0.811  0.00  0.00           H  
ATOM   1828 HG21LVAL X 123       6.853 -11.072   2.575  0.00  0.00           H  
ATOM   1829 HG22LVAL X 123       5.146 -10.786   2.918  0.00  0.00           H  
ATOM   1830 HG23LVAL X 123       5.705 -12.428   2.542  0.00  0.00           H  
ATOM   1831  N  LLEU X 124       8.883 -12.206   0.609  0.00  0.00           N  
ATOM   1832  CA LLEU X 124      10.317 -11.913   0.774  0.00  0.00           C  
ATOM   1833  C  LLEU X 124      11.177 -13.050   0.191  0.00  0.00           C  
ATOM   1834  O  LLEU X 124      11.950 -13.710   0.883  0.00  0.00           O  
ATOM   1835  CB LLEU X 124      10.622 -11.581   2.252  0.00  0.00           C  
ATOM   1836  CG LLEU X 124      10.203 -10.164   2.684  0.00  0.00           C  
ATOM   1837  CD1LLEU X 124      10.348 -10.019   4.201  0.00  0.00           C  
ATOM   1838  CD2LLEU X 124      11.075  -9.090   2.028  0.00  0.00           C  
ATOM   1839  H  LLEU X 124       8.569 -13.133   0.872  0.00  0.00           H  
ATOM   1840  HA LLEU X 124      10.572 -11.043   0.170  0.00  0.00           H  
ATOM   1841  HB2LLEU X 124      10.115 -12.308   2.886  0.00  0.00           H  
ATOM   1842  HB3LLEU X 124      11.694 -11.678   2.427  0.00  0.00           H  
ATOM   1843  HG LLEU X 124       9.159  -9.988   2.425  0.00  0.00           H  
ATOM   1844 HD11LLEU X 124       9.722 -10.757   4.702  0.00  0.00           H  
ATOM   1845 HD12LLEU X 124      11.387 -10.168   4.495  0.00  0.00           H  
ATOM   1846 HD13LLEU X 124      10.021  -9.027   4.510  0.00  0.00           H  
ATOM   1847 HD21LLEU X 124      12.130  -9.290   2.214  0.00  0.00           H  
ATOM   1848 HD22LLEU X 124      10.901  -9.068   0.953  0.00  0.00           H  
ATOM   1849 HD23LLEU X 124      10.820  -8.113   2.428  0.00  0.00           H  
ATOM   1850  N  LASP X 125      10.992 -13.301  -1.104  0.00  0.00           N  
ATOM   1851  CA LASP X 125      11.709 -14.301  -1.898  0.00  0.00           C  
ATOM   1852  C  LASP X 125      12.073 -13.677  -3.259  0.00  0.00           C  
ATOM   1853  O  LASP X 125      11.182 -13.266  -4.007  0.00  0.00           O  
ATOM   1854  CB LASP X 125      10.801 -15.540  -2.009  0.00  0.00           C  
ATOM   1855  CG LASP X 125      11.363 -16.707  -2.819  0.00  0.00           C  
ATOM   1856  OD1LASP X 125      12.508 -16.624  -3.311  0.00  0.00           O  
ATOM   1857  OD2LASP X 125      10.601 -17.677  -3.034  0.00  0.00           O1-
ATOM   1858  H  LASP X 125      10.297 -12.752  -1.590  0.00  0.00           H  
ATOM   1859  HA LASP X 125      12.630 -14.591  -1.389  0.00  0.00           H  
ATOM   1860  HB2LASP X 125      10.602 -15.904  -1.005  0.00  0.00           H  
ATOM   1861  HB3LASP X 125       9.847 -15.245  -2.449  0.00  0.00           H  
ATOM   1862  N  LTRP X 126      13.370 -13.566  -3.579  0.00  0.00           N  
ATOM   1863  CA LTRP X 126      13.895 -12.740  -4.684  0.00  0.00           C  
ATOM   1864  C  LTRP X 126      14.854 -13.495  -5.620  0.00  0.00           C  
ATOM   1865  O  LTRP X 126      15.511 -14.457  -5.214  0.00  0.00           O  
ATOM   1866  CB LTRP X 126      14.598 -11.494  -4.117  0.00  0.00           C  
ATOM   1867  CG LTRP X 126      13.785 -10.540  -3.289  0.00  0.00           C  
ATOM   1868  CD1LTRP X 126      12.452 -10.317  -3.384  0.00  0.00           C  
ATOM   1869  CD2LTRP X 126      14.258  -9.634  -2.239  0.00  0.00           C  
ATOM   1870  CE2LTRP X 126      13.142  -8.908  -1.730  0.00  0.00           C  
ATOM   1871  CE3LTRP X 126      15.516  -9.337  -1.672  0.00  0.00           C  
ATOM   1872  NE1LTRP X 126      12.071  -9.372  -2.451  0.00  0.00           N  
ATOM   1873  CZ2LTRP X 126      13.257  -7.946  -0.720  0.00  0.00           C  
ATOM   1874  CZ3LTRP X 126      15.644  -8.379  -0.647  0.00  0.00           C  
ATOM   1875  CH2LTRP X 126      14.519  -7.685  -0.166  0.00  0.00           C  
ATOM   1876  H  LTRP X 126      14.044 -13.947  -2.931  0.00  0.00           H  
ATOM   1877  HA LTRP X 126      13.064 -12.393  -5.294  0.00  0.00           H  
ATOM   1878  HB2LTRP X 126      15.437 -11.831  -3.507  0.00  0.00           H  
ATOM   1879  HB3LTRP X 126      15.016 -10.924  -4.947  0.00  0.00           H  
ATOM   1880  HD1LTRP X 126      11.782 -10.809  -4.077  0.00  0.00           H  
ATOM   1881  HE1LTRP X 126      11.121  -9.013  -2.338  0.00  0.00           H  
ATOM   1882  HE3LTRP X 126      16.394  -9.851  -2.028  0.00  0.00           H  
ATOM   1883  HZ2LTRP X 126      12.380  -7.416  -0.385  0.00  0.00           H  
ATOM   1884  HZ3LTRP X 126      16.617  -8.170  -0.233  0.00  0.00           H  
ATOM   1885  HH2LTRP X 126      14.628  -6.942   0.614  0.00  0.00           H  
ATOM   1886  N  LLYS X 127      14.917 -13.073  -6.887  0.00  0.00           N  
ATOM   1887  CA LLYS X 127      15.805 -13.553  -7.961  0.00  0.00           C  
ATOM   1888  C  LLYS X 127      16.565 -12.415  -8.639  0.00  0.00           C  
ATOM   1889  O  LLYS X 127      17.509 -12.716  -9.362  0.00  0.00           O  
ATOM   1890  CB LLYS X 127      15.034 -14.343  -9.043  0.00  0.00           C  
ATOM   1891  CG LLYS X 127      14.152 -15.486  -8.532  0.00  0.00           C  
ATOM   1892  CD LLYS X 127      14.901 -16.613  -7.799  0.00  0.00           C  
ATOM   1893  CE LLYS X 127      13.990 -17.333  -6.795  0.00  0.00           C  
ATOM   1894  NZ LLYS X 127      13.618 -16.422  -5.691  0.00  0.00           N1+
ATOM   1895  H  LLYS X 127      14.234 -12.360  -7.155  0.00  0.00           H  
ATOM   1896  HA LLYS X 127      16.572 -14.192  -7.527  0.00  0.00           H  
ATOM   1897  HB2LLYS X 127      14.389 -13.646  -9.583  0.00  0.00           H  
ATOM   1898  HB3LLYS X 127      15.747 -14.753  -9.760  0.00  0.00           H  
ATOM   1899  HG2LLYS X 127      13.419 -15.040  -7.875  0.00  0.00           H  
ATOM   1900  HG3LLYS X 127      13.608 -15.919  -9.373  0.00  0.00           H  
ATOM   1901  HD2LLYS X 127      15.266 -17.329  -8.536  0.00  0.00           H  
ATOM   1902  HD3LLYS X 127      15.762 -16.218  -7.261  0.00  0.00           H  
ATOM   1903  HE2LLYS X 127      13.089 -17.682  -7.309  0.00  0.00           H  
ATOM   1904  HE3LLYS X 127      14.523 -18.197  -6.391  0.00  0.00           H  
ATOM   1905  HZ1LLYS X 127      12.982 -15.703  -6.016  0.00  0.00           H  
ATOM   1906  HZ2LLYS X 127      13.161 -16.880  -4.897  0.00  0.00           H  
ATOM   1907  HZ3LLYS X 127      14.429 -15.945  -5.307  0.00  0.00           H  
ATOM   1908  N  LVAL X 128      16.232 -11.140  -8.392  0.00  0.00           N  
ATOM   1909  CA LVAL X 128      17.187 -10.049  -8.657  0.00  0.00           C  
ATOM   1910  C  LVAL X 128      18.422 -10.268  -7.789  0.00  0.00           C  
ATOM   1911  O  LVAL X 128      18.352 -10.248  -6.558  0.00  0.00           O  
ATOM   1912  CB LVAL X 128      16.579  -8.649  -8.472  0.00  0.00           C  
ATOM   1913  CG1LVAL X 128      17.627  -7.528  -8.451  0.00  0.00           C  
ATOM   1914  CG2LVAL X 128      15.661  -8.353  -9.660  0.00  0.00           C  
ATOM   1915  H  LVAL X 128      15.389 -10.945  -7.858  0.00  0.00           H  
ATOM   1916  HA LVAL X 128      17.501 -10.122  -9.692  0.00  0.00           H  
ATOM   1917  HB LVAL X 128      16.012  -8.621  -7.543  0.00  0.00           H  
ATOM   1918 HG11LVAL X 128      17.131  -6.558  -8.399  0.00  0.00           H  
ATOM   1919 HG12LVAL X 128      18.257  -7.618  -7.568  0.00  0.00           H  
ATOM   1920 HG13LVAL X 128      18.242  -7.565  -9.350  0.00  0.00           H  
ATOM   1921 HG21LVAL X 128      15.256  -7.346  -9.583  0.00  0.00           H  
ATOM   1922 HG22LVAL X 128      16.227  -8.404 -10.588  0.00  0.00           H  
ATOM   1923 HG23LVAL X 128      14.844  -9.074  -9.685  0.00  0.00           H  
ATOM   1924  N  LARG X 129      19.549 -10.535  -8.450  0.00  0.00           N  
ATOM   1925  CA LARG X 129      20.785 -11.005  -7.812  0.00  0.00           C  
ATOM   1926  C  LARG X 129      22.019 -10.230  -8.255  0.00  0.00           C  
ATOM   1927  O  LARG X 129      22.077  -9.760  -9.397  0.00  0.00           O  
ATOM   1928  CB LARG X 129      20.901 -12.543  -7.915  0.00  0.00           C  
ATOM   1929  CG LARG X 129      20.661 -13.203  -9.294  0.00  0.00           C  
ATOM   1930  CD LARG X 129      21.918 -13.466 -10.123  0.00  0.00           C  
ATOM   1931  NE LARG X 129      22.558 -12.224 -10.562  0.00  0.00           N  
ATOM   1932  CZ LARG X 129      23.814 -12.076 -10.917  0.00  0.00           C  
ATOM   1933  NH1LARG X 129      24.305 -10.891 -11.104  0.00  0.00           N1+
ATOM   1934  NH2LARG X 129      24.617 -13.089 -11.066  0.00  0.00           N  
ATOM   1935  H  LARG X 129      19.488 -10.566  -9.464  0.00  0.00           H  
ATOM   1936  HA LARG X 129      20.692 -10.782  -6.752  0.00  0.00           H  
ATOM   1937  HB2LARG X 129      21.866 -12.862  -7.519  0.00  0.00           H  
ATOM   1938  HB3LARG X 129      20.143 -12.949  -7.243  0.00  0.00           H  
ATOM   1939  HG2LARG X 129      20.191 -14.170  -9.115  0.00  0.00           H  
ATOM   1940  HG3LARG X 129      19.970 -12.617  -9.895  0.00  0.00           H  
ATOM   1941  HD2LARG X 129      22.619 -14.040  -9.521  0.00  0.00           H  
ATOM   1942  HD3LARG X 129      21.642 -14.058 -10.998  0.00  0.00           H  
ATOM   1943  HE LARG X 129      22.033 -11.366 -10.443  0.00  0.00           H  
ATOM   1944 HH11LARG X 129      23.781 -10.060 -10.860  0.00  0.00           H  
ATOM   1945 HH12LARG X 129      25.306 -10.804 -11.228  0.00  0.00           H  
ATOM   1946 HH21LARG X 129      24.296 -14.012 -10.841  0.00  0.00           H  
ATOM   1947 HH22LARG X 129      25.594 -12.896 -11.238  0.00  0.00           H  
ATOM   1948  N  LALA X 130      22.995 -10.120  -7.360  0.00  0.00           N  
ATOM   1949  CA LALA X 130      24.132  -9.210  -7.457  0.00  0.00           C  
ATOM   1950  C  LALA X 130      25.486  -9.945  -7.466  0.00  0.00           C  
ATOM   1951  O  LALA X 130      25.745 -10.796  -6.618  0.00  0.00           O  
ATOM   1952  CB LALA X 130      24.028  -8.216  -6.296  0.00  0.00           C  
ATOM   1953  H  LALA X 130      22.856 -10.580  -6.464  0.00  0.00           H  
ATOM   1954  HA LALA X 130      24.053  -8.634  -8.378  0.00  0.00           H  
ATOM   1955  HB1LALA X 130      24.151  -8.732  -5.346  0.00  0.00           H  
ATOM   1956  HB2LALA X 130      24.802  -7.456  -6.386  0.00  0.00           H  
ATOM   1957  HB3LALA X 130      23.053  -7.732  -6.303  0.00  0.00           H  
ATOM   1958  N  LTHR X 131      26.330  -9.601  -8.442  0.00  0.00           N  
ATOM   1959  CA LTHR X 131      27.710 -10.083  -8.641  0.00  0.00           C  
ATOM   1960  C  LTHR X 131      28.754  -8.952  -8.426  0.00  0.00           C  
ATOM   1961  O  LTHR X 131      28.616  -7.918  -8.996  0.00  0.00           O  
ATOM   1962  CB LTHR X 131      27.863 -10.582 -10.087  0.00  0.00           C  
ATOM   1963  CG2LTHR X 131      29.259 -11.100 -10.536  0.00  0.00           C  
ATOM   1964  OG1LTHR X 131      26.931 -11.622 -10.382  0.00  0.00           O  
ATOM   1965  H  LTHR X 131      25.919  -9.040  -9.176  0.00  0.00           H  
ATOM   1966  HA LTHR X 131      27.793 -10.848  -7.869  0.00  0.00           H  
ATOM   1967  HB LTHR X 131      27.538  -9.764 -10.729  0.00  0.00           H  
ATOM   1968  HG1LTHR X 131      26.838 -12.158  -9.592  0.00  0.00           H  
ATOM   1969 HG21LTHR X 131      30.064 -10.456 -10.183  0.00  0.00           H  
ATOM   1970 HG22LTHR X 131      29.464 -12.133 -10.253  0.00  0.00           H  
ATOM   1971 HG23LTHR X 131      29.314 -10.991 -11.619  0.00  0.00           H  
ATOM   1972  N  LPRO X 132      29.631  -8.978  -7.434  0.00  0.00           N  
ATOM   1973  CA LPRO X 132      30.434  -7.778  -7.052  0.00  0.00           C  
ATOM   1974  C  LPRO X 132      31.516  -7.440  -8.021  0.00  0.00           C  
ATOM   1975  O  LPRO X 132      32.178  -8.284  -8.610  0.00  0.00           O  
ATOM   1976  CB LPRO X 132      31.055  -8.102  -5.746  0.00  0.00           C  
ATOM   1977  CG LPRO X 132      30.279  -9.281  -5.155  0.00  0.00           C  
ATOM   1978  CD LPRO X 132      29.690  -9.947  -6.325  0.00  0.00           C  
ATOM   1979  HA LPRO X 132      29.686  -7.002  -6.889  0.00  0.00           H  
ATOM   1980  HB2LPRO X 132      32.114  -8.316  -5.889  0.00  0.00           H  
ATOM   1981  HB3LPRO X 132      30.919  -7.215  -5.127  0.00  0.00           H  
ATOM   1982  HG2LPRO X 132      30.888  -9.982  -4.585  0.00  0.00           H  
ATOM   1983  HG3LPRO X 132      29.462  -8.934  -4.523  0.00  0.00           H  
ATOM   1984  HD2LPRO X 132      30.283 -10.808  -6.631  0.00  0.00           H  
ATOM   1985  HD3LPRO X 132      28.740 -10.433  -6.102  0.00  0.00           H  
ATOM   1986  N  LTHR X 133      31.729  -6.136  -8.287  0.00  0.00           N  
ATOM   1987  CA LTHR X 133      32.855  -5.618  -9.051  0.00  0.00           C  
ATOM   1988  C  LTHR X 133      33.951  -5.082  -8.195  0.00  0.00           C  
ATOM   1989  O  LTHR X 133      33.861  -4.660  -7.056  0.00  0.00           O  
ATOM   1990  CB LTHR X 133      32.487  -4.509 -10.105  0.00  0.00           C  
ATOM   1991  CG2LTHR X 133      31.680  -5.152 -11.260  0.00  0.00           C  
ATOM   1992  OG1LTHR X 133      31.591  -3.538  -9.499  0.00  0.00           O  
ATOM   1993  H  LTHR X 133      31.080  -5.473  -7.886  0.00  0.00           H  
ATOM   1994  HA LTHR X 133      33.276  -6.471  -9.583  0.00  0.00           H  
ATOM   1995  HB LTHR X 133      33.359  -4.049 -10.569  0.00  0.00           H  
ATOM   1996  HG1LTHR X 133      32.069  -2.748  -9.238  0.00  0.00           H  
ATOM   1997 HG21LTHR X 133      30.943  -5.770 -10.747  0.00  0.00           H  
ATOM   1998 HG22LTHR X 133      31.249  -4.343 -11.850  0.00  0.00           H  
ATOM   1999 HG23LTHR X 133      32.265  -5.775 -11.937  0.00  0.00           H  
ATOM   2000  N  LGLU X 134      35.121  -5.117  -8.787  0.00  0.00           N  
ATOM   2001  CA LGLU X 134      36.418  -4.736  -8.169  0.00  0.00           C  
ATOM   2002  C  LGLU X 134      36.508  -3.349  -7.492  0.00  0.00           C  
ATOM   2003  O  LGLU X 134      37.299  -3.126  -6.572  0.00  0.00           O  
ATOM   2004  CB LGLU X 134      37.576  -4.918  -9.183  0.00  0.00           C  
ATOM   2005  CG LGLU X 134      37.454  -4.153 -10.500  0.00  0.00           C  
ATOM   2006  CD LGLU X 134      36.935  -5.094 -11.614  0.00  0.00           C  
ATOM   2007  OE1LGLU X 134      35.813  -5.606 -11.445  0.00  0.00           O  
ATOM   2008  OE2LGLU X 134      37.718  -5.339 -12.600  0.00  0.00           O1-
ATOM   2009  H  LGLU X 134      35.154  -5.243  -9.790  0.00  0.00           H  
ATOM   2010  HA LGLU X 134      36.668  -5.361  -7.311  0.00  0.00           H  
ATOM   2011  HB2LGLU X 134      38.452  -4.462  -8.722  0.00  0.00           H  
ATOM   2012  HB3LGLU X 134      37.721  -5.989  -9.322  0.00  0.00           H  
ATOM   2013  HG2LGLU X 134      36.747  -3.324 -10.459  0.00  0.00           H  
ATOM   2014  HG3LGLU X 134      38.466  -3.826 -10.743  0.00  0.00           H  
ATOM   2015  N  LASP X 135      35.610  -2.327  -7.786  0.00  0.00           N  
ATOM   2016  CA LASP X 135      35.444  -0.966  -7.198  0.00  0.00           C  
ATOM   2017  C  LASP X 135      34.470  -0.930  -5.948  0.00  0.00           C  
ATOM   2018  O  LASP X 135      34.263   0.188  -5.460  0.00  0.00           O  
ATOM   2019  CB LASP X 135      34.849  -0.010  -8.271  0.00  0.00           C  
ATOM   2020  CG LASP X 135      33.518  -0.415  -8.901  0.00  0.00           C  
ATOM   2021  OD1LASP X 135      32.933  -1.462  -8.593  0.00  0.00           O  
ATOM   2022  OD2LASP X 135      33.118   0.374  -9.732  0.00  0.00           O1-
ATOM   2023  H  LASP X 135      34.917  -2.643  -8.449  0.00  0.00           H  
ATOM   2024  HA LASP X 135      36.404  -0.570  -6.869  0.00  0.00           H  
ATOM   2025  HB2LASP X 135      34.648   0.926  -7.752  0.00  0.00           H  
ATOM   2026  HB3LASP X 135      35.613   0.275  -8.995  0.00  0.00           H  
ATOM   2027  N  LGLY X 136      33.909  -2.134  -5.506  0.00  0.00           N  
ATOM   2028  CA LGLY X 136      32.867  -2.161  -4.487  0.00  0.00           C  
ATOM   2029  C  LGLY X 136      31.416  -1.997  -5.123  0.00  0.00           C  
ATOM   2030  O  LGLY X 136      30.387  -2.334  -4.488  0.00  0.00           O  
ATOM   2031  H  LGLY X 136      34.034  -2.931  -6.113  0.00  0.00           H  
ATOM   2032  HA2LGLY X 136      32.969  -3.066  -3.888  0.00  0.00           H  
ATOM   2033  HA3LGLY X 136      32.945  -1.302  -3.821  0.00  0.00           H  
ATOM   2034  N  LGLY X 137      31.247  -1.696  -6.436  0.00  0.00           N  
ATOM   2035  CA LGLY X 137      29.919  -1.749  -7.089  0.00  0.00           C  
ATOM   2036  C  LGLY X 137      29.450  -3.196  -7.237  0.00  0.00           C  
ATOM   2037  O  LGLY X 137      30.156  -4.185  -6.879  0.00  0.00           O  
ATOM   2038  H  LGLY X 137      32.055  -1.771  -7.039  0.00  0.00           H  
ATOM   2039  HA2LGLY X 137      29.161  -1.202  -6.529  0.00  0.00           H  
ATOM   2040  HA3LGLY X 137      29.972  -1.094  -7.959  0.00  0.00           H  
ATOM   2041  N  LTYR X 138      28.300  -3.364  -7.908  0.00  0.00           N  
ATOM   2042  CA LTYR X 138      27.709  -4.665  -8.279  0.00  0.00           C  
ATOM   2043  C  LTYR X 138      27.141  -4.707  -9.720  0.00  0.00           C  
ATOM   2044  O  LTYR X 138      26.909  -3.680 -10.352  0.00  0.00           O  
ATOM   2045  CB LTYR X 138      26.590  -5.033  -7.284  0.00  0.00           C  
ATOM   2046  CG LTYR X 138      27.002  -5.240  -5.836  0.00  0.00           C  
ATOM   2047  CD1LTYR X 138      27.306  -6.532  -5.356  0.00  0.00           C  
ATOM   2048  CD2LTYR X 138      27.035  -4.143  -4.953  0.00  0.00           C  
ATOM   2049  CE1LTYR X 138      27.633  -6.725  -3.998  0.00  0.00           C  
ATOM   2050  CE2LTYR X 138      27.376  -4.332  -3.600  0.00  0.00           C  
ATOM   2051  CZ LTYR X 138      27.678  -5.622  -3.120  0.00  0.00           C  
ATOM   2052  OH LTYR X 138      27.996  -5.799  -1.812  0.00  0.00           O  
ATOM   2053  H  LTYR X 138      27.840  -2.521  -8.235  0.00  0.00           H  
ATOM   2054  HA LTYR X 138      28.484  -5.430  -8.217  0.00  0.00           H  
ATOM   2055  HB2LTYR X 138      25.826  -4.256  -7.317  0.00  0.00           H  
ATOM   2056  HB3LTYR X 138      26.116  -5.953  -7.624  0.00  0.00           H  
ATOM   2057  HD1LTYR X 138      27.301  -7.375  -6.029  0.00  0.00           H  
ATOM   2058  HD2LTYR X 138      26.833  -3.144  -5.316  0.00  0.00           H  
ATOM   2059  HE1LTYR X 138      27.862  -7.707  -3.616  0.00  0.00           H  
ATOM   2060  HE2LTYR X 138      27.447  -3.488  -2.931  0.00  0.00           H  
ATOM   2061  HH LTYR X 138      28.317  -6.697  -1.618  0.00  0.00           H  
ATOM   2062  N  LVAL X 139      26.833  -5.912 -10.220  0.00  0.00           N  
ATOM   2063  CA LVAL X 139      26.094  -6.230 -11.475  0.00  0.00           C  
ATOM   2064  C  LVAL X 139      24.799  -6.944 -11.146  0.00  0.00           C  
ATOM   2065  O  LVAL X 139      24.819  -8.095 -10.676  0.00  0.00           O  
ATOM   2066  CB LVAL X 139      26.952  -6.871 -12.592  0.00  0.00           C  
ATOM   2067  CG1LVAL X 139      26.264  -6.978 -13.995  0.00  0.00           C  
ATOM   2068  CG2LVAL X 139      28.202  -5.978 -12.837  0.00  0.00           C  
ATOM   2069  H  LVAL X 139      27.089  -6.700  -9.643  0.00  0.00           H  
ATOM   2070  HA LVAL X 139      25.791  -5.277 -11.908  0.00  0.00           H  
ATOM   2071  HB LVAL X 139      27.307  -7.853 -12.278  0.00  0.00           H  
ATOM   2072 HG11LVAL X 139      25.847  -6.020 -14.306  0.00  0.00           H  
ATOM   2073 HG12LVAL X 139      26.902  -7.382 -14.780  0.00  0.00           H  
ATOM   2074 HG13LVAL X 139      25.454  -7.707 -13.968  0.00  0.00           H  
ATOM   2075 HG21LVAL X 139      28.802  -5.905 -11.930  0.00  0.00           H  
ATOM   2076 HG22LVAL X 139      28.923  -6.394 -13.542  0.00  0.00           H  
ATOM   2077 HG23LVAL X 139      27.878  -4.941 -12.932  0.00  0.00           H  
ATOM   2078  N  LLEU X 140      23.654  -6.324 -11.429  0.00  0.00           N  
ATOM   2079  CA LLEU X 140      22.316  -6.889 -11.254  0.00  0.00           C  
ATOM   2080  C  LLEU X 140      21.823  -7.644 -12.501  0.00  0.00           C  
ATOM   2081  O  LLEU X 140      22.123  -7.304 -13.647  0.00  0.00           O  
ATOM   2082  CB LLEU X 140      21.318  -5.797 -10.821  0.00  0.00           C  
ATOM   2083  CG LLEU X 140      21.539  -5.211  -9.414  0.00  0.00           C  
ATOM   2084  CD1LLEU X 140      20.503  -4.115  -9.160  0.00  0.00           C  
ATOM   2085  CD2LLEU X 140      21.391  -6.266  -8.315  0.00  0.00           C  
ATOM   2086  H  LLEU X 140      23.721  -5.397 -11.840  0.00  0.00           H  
ATOM   2087  HA LLEU X 140      22.368  -7.619 -10.453  0.00  0.00           H  
ATOM   2088  HB2LLEU X 140      21.370  -4.980 -11.537  0.00  0.00           H  
ATOM   2089  HB3LLEU X 140      20.308  -6.209 -10.863  0.00  0.00           H  
ATOM   2090  HG LLEU X 140      22.536  -4.779  -9.353  0.00  0.00           H  
ATOM   2091 HD11LLEU X 140      20.663  -3.677  -8.174  0.00  0.00           H  
ATOM   2092 HD12LLEU X 140      20.612  -3.325  -9.903  0.00  0.00           H  
ATOM   2093 HD13LLEU X 140      19.493  -4.522  -9.210  0.00  0.00           H  
ATOM   2094 HD21LLEU X 140      20.431  -6.770  -8.402  0.00  0.00           H  
ATOM   2095 HD22LLEU X 140      22.198  -6.989  -8.389  0.00  0.00           H  
ATOM   2096 HD23LLEU X 140      21.455  -5.782  -7.340  0.00  0.00           H  
ATOM   2097  N  LASN X 141      21.037  -8.691 -12.254  0.00  0.00           N  
ATOM   2098  CA LASN X 141      20.293  -9.500 -13.227  0.00  0.00           C  
ATOM   2099  C  LASN X 141      18.991  -9.962 -12.534  0.00  0.00           C  
ATOM   2100  O  LASN X 141      19.088 -10.476 -11.417  0.00  0.00           O  
ATOM   2101  CB LASN X 141      21.143 -10.736 -13.618  0.00  0.00           C  
ATOM   2102  CG LASN X 141      21.957 -10.665 -14.903  0.00  0.00           C  
ATOM   2103  ND2LASN X 141      22.722  -9.626 -15.142  0.00  0.00           N  
ATOM   2104  OD1LASN X 141      21.953 -11.600 -15.687  0.00  0.00           O  
ATOM   2105  H  LASN X 141      20.867  -8.907 -11.279  0.00  0.00           H  
ATOM   2106  HA LASN X 141      20.045  -8.916 -14.113  0.00  0.00           H  
ATOM   2107  HB2LASN X 141      21.828 -10.976 -12.811  0.00  0.00           H  
ATOM   2108  HB3LASN X 141      20.475 -11.590 -13.732  0.00  0.00           H  
ATOM   2109 HD21LASN X 141      23.383  -9.698 -15.911  0.00  0.00           H  
ATOM   2110 HD22LASN X 141      22.715  -8.833 -14.509  0.00  0.00           H  
ATOM   2111  N  LGLY X 142      17.816  -9.820 -13.163  0.00  0.00           N  
ATOM   2112  CA LGLY X 142      16.534 -10.382 -12.691  0.00  0.00           C  
ATOM   2113  C  LGLY X 142      15.299  -9.510 -12.982  0.00  0.00           C  
ATOM   2114  O  LGLY X 142      15.379  -8.564 -13.758  0.00  0.00           O  
ATOM   2115  H  LGLY X 142      17.789  -9.279 -14.025  0.00  0.00           H  
ATOM   2116  HA2LGLY X 142      16.375 -11.346 -13.173  0.00  0.00           H  
ATOM   2117  HA3LGLY X 142      16.577 -10.561 -11.618  0.00  0.00           H  
ATOM   2118  N  LTHR X 143      14.169  -9.813 -12.329  0.00  0.00           N  
ATOM   2119  CA LTHR X 143      12.849  -9.186 -12.572  0.00  0.00           C  
ATOM   2120  C  LTHR X 143      12.070  -8.987 -11.263  0.00  0.00           C  
ATOM   2121  O  LTHR X 143      12.110  -9.869 -10.408  0.00  0.00           O  
ATOM   2122  CB LTHR X 143      11.979 -10.087 -13.473  0.00  0.00           C  
ATOM   2123  CG2LTHR X 143      10.753  -9.371 -14.035  0.00  0.00           C  
ATOM   2124  OG1LTHR X 143      12.699 -10.653 -14.542  0.00  0.00           O  
ATOM   2125  H  LTHR X 143      14.177 -10.589 -11.685  0.00  0.00           H  
ATOM   2126  HA LTHR X 143      12.982  -8.223 -13.061  0.00  0.00           H  
ATOM   2127  HB LTHR X 143      11.628 -10.926 -12.870  0.00  0.00           H  
ATOM   2128  HG1LTHR X 143      12.649 -10.025 -15.311  0.00  0.00           H  
ATOM   2129 HG21LTHR X 143      10.291  -9.975 -14.815  0.00  0.00           H  
ATOM   2130 HG22LTHR X 143      10.031  -9.186 -13.247  0.00  0.00           H  
ATOM   2131 HG23LTHR X 143      11.043  -8.413 -14.463  0.00  0.00           H  
ATOM   2132  N  LLYS X 144      11.305  -7.893 -11.124  0.00  0.00           N  
ATOM   2133  CA LLYS X 144      10.239  -7.710 -10.109  0.00  0.00           C  
ATOM   2134  C  LLYS X 144       8.855  -7.589 -10.754  0.00  0.00           C  
ATOM   2135  O  LLYS X 144       8.740  -7.358 -11.957  0.00  0.00           O  
ATOM   2136  CB LLYS X 144      10.529  -6.518  -9.176  0.00  0.00           C  
ATOM   2137  CG LLYS X 144      11.404  -6.809  -7.949  0.00  0.00           C  
ATOM   2138  CD LLYS X 144      12.865  -7.105  -8.276  0.00  0.00           C  
ATOM   2139  CE LLYS X 144      13.783  -6.928  -7.061  0.00  0.00           C  
ATOM   2140  NZ LLYS X 144      13.650  -8.003  -6.052  0.00  0.00           N1+
ATOM   2141  H  LLYS X 144      11.327  -7.224 -11.891  0.00  0.00           H  
ATOM   2142  HA LLYS X 144      10.168  -8.607  -9.504  0.00  0.00           H  
ATOM   2143  HB2LLYS X 144      10.958  -5.699  -9.754  0.00  0.00           H  
ATOM   2144  HB3LLYS X 144       9.583  -6.164  -8.767  0.00  0.00           H  
ATOM   2145  HG2LLYS X 144      11.369  -5.927  -7.321  0.00  0.00           H  
ATOM   2146  HG3LLYS X 144      10.984  -7.631  -7.377  0.00  0.00           H  
ATOM   2147  HD2LLYS X 144      12.952  -8.119  -8.660  0.00  0.00           H  
ATOM   2148  HD3LLYS X 144      13.192  -6.406  -9.046  0.00  0.00           H  
ATOM   2149  HE2LLYS X 144      14.817  -6.901  -7.411  0.00  0.00           H  
ATOM   2150  HE3LLYS X 144      13.587  -5.961  -6.594  0.00  0.00           H  
ATOM   2151  HZ1LLYS X 144      14.401  -7.912  -5.376  0.00  0.00           H  
ATOM   2152  HZ2LLYS X 144      12.769  -7.924  -5.548  0.00  0.00           H  
ATOM   2153  HZ3LLYS X 144      13.695  -8.929  -6.481  0.00  0.00           H  
ATOM   2154  N  LHIE X 145       7.793  -7.768  -9.959  0.00  0.00           N  
ATOM   2155  CA LHIE X 145       6.425  -8.017 -10.465  0.00  0.00           C  
ATOM   2156  C  LHIE X 145       5.319  -7.156  -9.826  0.00  0.00           C  
ATOM   2157  O  LHIE X 145       4.143  -7.436 -10.046  0.00  0.00           O  
ATOM   2158  CB LHIE X 145       6.121  -9.525 -10.360  0.00  0.00           C  
ATOM   2159  CG LHIE X 145       7.166 -10.391 -11.023  0.00  0.00           C  
ATOM   2160  CD2LHIE X 145       7.380 -10.507 -12.366  0.00  0.00           C  
ATOM   2161  ND1LHIE X 145       8.172 -11.085 -10.352  0.00  0.00           N  
ATOM   2162  CE1LHIE X 145       8.983 -11.584 -11.296  0.00  0.00           C  
ATOM   2163  NE2LHIE X 145       8.518 -11.269 -12.517  0.00  0.00           N  
ATOM   2164  H  LHIE X 145       7.977  -7.922  -8.973  0.00  0.00           H  
ATOM   2165  HA LHIE X 145       6.389  -7.767 -11.523  0.00  0.00           H  
ATOM   2166  HB2LHIE X 145       6.051  -9.801  -9.307  0.00  0.00           H  
ATOM   2167  HB3LHIE X 145       5.158  -9.732 -10.828  0.00  0.00           H  
ATOM   2168  HD2LHIE X 145       6.812 -10.022 -13.148  0.00  0.00           H  
ATOM   2169  HE1LHIE X 145       9.901 -12.126 -11.097  0.00  0.00           H  
ATOM   2170  HE2LHIE X 145       9.000 -11.454 -13.388  0.00  0.00           H  
ATOM   2171  N  LPHE X 146       5.684  -6.143  -9.032  0.00  0.00           N  
ATOM   2172  CA LPHE X 146       4.759  -5.335  -8.217  0.00  0.00           C  
ATOM   2173  C  LPHE X 146       5.221  -3.863  -8.046  0.00  0.00           C  
ATOM   2174  O  LPHE X 146       5.003  -3.238  -7.006  0.00  0.00           O  
ATOM   2175  CB LPHE X 146       4.615  -6.001  -6.843  0.00  0.00           C  
ATOM   2176  CG LPHE X 146       4.015  -7.390  -6.767  0.00  0.00           C  
ATOM   2177  CD1LPHE X 146       2.634  -7.538  -6.547  0.00  0.00           C  
ATOM   2178  CD2LPHE X 146       4.852  -8.521  -6.745  0.00  0.00           C  
ATOM   2179  CE1LPHE X 146       2.104  -8.803  -6.247  0.00  0.00           C  
ATOM   2180  CE2LPHE X 146       4.320  -9.791  -6.460  0.00  0.00           C  
ATOM   2181  CZ LPHE X 146       2.949  -9.923  -6.186  0.00  0.00           C  
ATOM   2182  H  LPHE X 146       6.672  -5.974  -8.913  0.00  0.00           H  
ATOM   2183  HA LPHE X 146       3.780  -5.321  -8.694  0.00  0.00           H  
ATOM   2184  HB2LPHE X 146       5.605  -6.037  -6.391  0.00  0.00           H  
ATOM   2185  HB3LPHE X 146       3.987  -5.361  -6.226  0.00  0.00           H  
ATOM   2186  HD1LPHE X 146       1.993  -6.669  -6.538  0.00  0.00           H  
ATOM   2187  HD2LPHE X 146       5.911  -8.404  -6.907  0.00  0.00           H  
ATOM   2188  HE1LPHE X 146       1.057  -8.909  -6.006  0.00  0.00           H  
ATOM   2189  HE2LPHE X 146       4.968 -10.653  -6.407  0.00  0.00           H  
ATOM   2190  HZ LPHE X 146       2.541 -10.881  -5.899  0.00  0.00           H  
ATOM   2191  N  LCYS X 147       5.935  -3.311  -9.028  0.00  0.00           N  
ATOM   2192  CA LCYS X 147       6.935  -2.248  -8.848  0.00  0.00           C  
ATOM   2193  C  LCYS X 147       6.338  -0.827  -8.748  0.00  0.00           C  
ATOM   2194  O  LCYS X 147       6.518  -0.004  -9.647  0.00  0.00           O  
ATOM   2195  CB LCYS X 147       7.988  -2.364  -9.968  0.00  0.00           C  
ATOM   2196  SG LCYS X 147       8.459  -4.087 -10.296  0.00  0.00           S  
ATOM   2197  H  LCYS X 147       5.958  -3.799  -9.916  0.00  0.00           H  
ATOM   2198  HA LCYS X 147       7.452  -2.430  -7.903  0.00  0.00           H  
ATOM   2199  HB2LCYS X 147       7.594  -1.932 -10.891  0.00  0.00           H  
ATOM   2200  HB3LCYS X 147       8.874  -1.798  -9.675  0.00  0.00           H  
ATOM   2201  HG LCYS X 147       7.413  -4.337 -11.101  0.00  0.00           H  
ATOM   2202  N  LSER X 148       5.587  -0.537  -7.679  0.00  0.00           N  
ATOM   2203  CA LSER X 148       4.855   0.729  -7.505  0.00  0.00           C  
ATOM   2204  C  LSER X 148       5.718   1.967  -7.780  0.00  0.00           C  
ATOM   2205  O  LSER X 148       6.787   2.158  -7.195  0.00  0.00           O  
ATOM   2206  CB HSER X 148       4.279   0.851  -6.092  0.00  0.00           C  
ATOM   2207  OG HSER X 148       3.219  -0.094  -5.905  0.00  0.00           O  
ATOM   2208  H  LSER X 148       5.436  -1.274  -7.000  0.00  0.00           H  
ATOM   2209  HB2HSER X 148       5.079   0.692  -5.363  0.00  0.00           H  
ATOM   2210  HB3HSER X 148       3.886   1.870  -5.961  0.00  0.00           H  
ATOM   2211  HA LSER X 148       4.023   0.738  -8.209  0.00  0.00           H  
ATOM   2212  HG HSER X 148       2.530   0.374  -5.351  0.00  0.00           H  
ATOM   2213  N  LGLY X 149       5.236   2.817  -8.688  0.00  0.00           N  
ATOM   2214  CA LGLY X 149       5.914   4.033  -9.144  0.00  0.00           C  
ATOM   2215  C  LGLY X 149       7.160   3.834 -10.022  0.00  0.00           C  
ATOM   2216  O  LGLY X 149       7.470   4.741 -10.789  0.00  0.00           O  
ATOM   2217  H  LGLY X 149       4.338   2.601  -9.102  0.00  0.00           H  
ATOM   2218  HA2LGLY X 149       5.203   4.631  -9.711  0.00  0.00           H  
ATOM   2219  HA3LGLY X 149       6.219   4.611  -8.270  0.00  0.00           H  
ATOM   2220  N  LALA X 150       7.846   2.681  -9.972  0.00  0.00           N  
ATOM   2221  CA LALA X 150       9.095   2.420 -10.707  0.00  0.00           C  
ATOM   2222  C  LALA X 150       8.916   2.559 -12.222  0.00  0.00           C  
ATOM   2223  O  LALA X 150       9.677   3.255 -12.900  0.00  0.00           O  
ATOM   2224  CB LALA X 150       9.586   1.012 -10.362  0.00  0.00           C  
ATOM   2225  H  LALA X 150       7.493   1.943  -9.373  0.00  0.00           H  
ATOM   2226  HA LALA X 150       9.855   3.133 -10.397  0.00  0.00           H  
ATOM   2227  HB1LALA X 150       8.856   0.272 -10.684  0.00  0.00           H  
ATOM   2228  HB2LALA X 150      10.523   0.813 -10.883  0.00  0.00           H  
ATOM   2229  HB3LALA X 150       9.741   0.929  -9.289  0.00  0.00           H  
ATOM   2230  N  LLYS X 151       7.837   1.961 -12.725  0.00  0.00           N  
ATOM   2231  CA LLYS X 151       7.235   2.271 -14.016  0.00  0.00           C  
ATOM   2232  C  LLYS X 151       6.766   3.734 -13.994  0.00  0.00           C  
ATOM   2233  O  LLYS X 151       5.719   4.058 -13.437  0.00  0.00           O  
ATOM   2234  CB LLYS X 151       6.109   1.248 -14.205  0.00  0.00           C  
ATOM   2235  CG LLYS X 151       5.230   1.493 -15.432  0.00  0.00           C  
ATOM   2236  CD LLYS X 151       3.915   0.733 -15.253  0.00  0.00           C  
ATOM   2237  CE LLYS X 151       2.952   1.172 -16.346  0.00  0.00           C  
ATOM   2238  NZ LLYS X 151       1.552   0.964 -15.930  0.00  0.00           N1+
ATOM   2239  H  LLYS X 151       7.289   1.406 -12.079  0.00  0.00           H  
ATOM   2240  HA LLYS X 151       7.968   2.153 -14.812  0.00  0.00           H  
ATOM   2241  HB2LLYS X 151       6.537   0.246 -14.276  0.00  0.00           H  
ATOM   2242  HB3LLYS X 151       5.488   1.274 -13.311  0.00  0.00           H  
ATOM   2243  HG2LLYS X 151       5.001   2.555 -15.524  0.00  0.00           H  
ATOM   2244  HG3LLYS X 151       5.745   1.163 -16.335  0.00  0.00           H  
ATOM   2245  HD2LLYS X 151       4.082  -0.344 -15.301  0.00  0.00           H  
ATOM   2246  HD3LLYS X 151       3.491   0.982 -14.281  0.00  0.00           H  
ATOM   2247  HE2LLYS X 151       3.106   2.236 -16.547  0.00  0.00           H  
ATOM   2248  HE3LLYS X 151       3.176   0.614 -17.258  0.00  0.00           H  
ATOM   2249  HZ1LLYS X 151       1.383  -0.016 -15.710  0.00  0.00           H  
ATOM   2250  HZ2LLYS X 151       1.295   1.583 -15.163  0.00  0.00           H  
ATOM   2251  HZ3LLYS X 151       0.943   1.124 -16.727  0.00  0.00           H  
ATOM   2252  N  LGLY X 152       7.571   4.621 -14.578  0.00  0.00           N  
ATOM   2253  CA LGLY X 152       7.391   6.073 -14.471  0.00  0.00           C  
ATOM   2254  C  LGLY X 152       8.060   6.677 -13.230  0.00  0.00           C  
ATOM   2255  O  LGLY X 152       7.427   7.438 -12.501  0.00  0.00           O  
ATOM   2256  H  LGLY X 152       8.445   4.274 -14.941  0.00  0.00           H  
ATOM   2257  HA2LGLY X 152       7.829   6.547 -15.349  0.00  0.00           H  
ATOM   2258  HA3LGLY X 152       6.329   6.318 -14.446  0.00  0.00           H  
ATOM   2259  N  LSER X 153       9.326   6.343 -12.989  0.00  0.00           N  
ATOM   2260  CA LSER X 153      10.183   6.992 -11.990  0.00  0.00           C  
ATOM   2261  C  LSER X 153      11.418   7.595 -12.654  0.00  0.00           C  
ATOM   2262  O  LSER X 153      11.842   7.130 -13.712  0.00  0.00           O  
ATOM   2263  CB LSER X 153      10.611   6.004 -10.900  0.00  0.00           C  
ATOM   2264  OG LSER X 153      11.305   4.902 -11.456  0.00  0.00           O  
ATOM   2265  H  LSER X 153       9.792   5.717 -13.628  0.00  0.00           H  
ATOM   2266  HA LSER X 153       9.642   7.805 -11.507  0.00  0.00           H  
ATOM   2267  HB2LSER X 153      11.263   6.515 -10.192  0.00  0.00           H  
ATOM   2268  HB3LSER X 153       9.734   5.653 -10.359  0.00  0.00           H  
ATOM   2269  HG LSER X 153      10.696   4.409 -12.036  0.00  0.00           H  
ATOM   2270  N  LASP X 154      12.004   8.601 -12.013  0.00  0.00           N  
ATOM   2271  CA LASP X 154      13.317   9.152 -12.363  0.00  0.00           C  
ATOM   2272  C  LASP X 154      14.437   8.430 -11.577  0.00  0.00           C  
ATOM   2273  O  LASP X 154      15.550   8.258 -12.078  0.00  0.00           O  
ATOM   2274  CB LASP X 154      13.325  10.663 -12.072  0.00  0.00           C  
ATOM   2275  CG LASP X 154      12.087  11.420 -12.578  0.00  0.00           C  
ATOM   2276  OD1LASP X 154      12.155  12.161 -13.579  0.00  0.00           O  
ATOM   2277  OD2LASP X 154      11.026  11.366 -11.916  0.00  0.00           O1-
ATOM   2278  H  LASP X 154      11.534   8.994 -11.202  0.00  0.00           H  
ATOM   2279  HA LASP X 154      13.504   9.008 -13.428  0.00  0.00           H  
ATOM   2280  HB2LASP X 154      13.385  10.798 -10.993  0.00  0.00           H  
ATOM   2281  HB3LASP X 154      14.224  11.101 -12.509  0.00  0.00           H  
ATOM   2282  N  LLEU X 155      14.111   7.960 -10.364  0.00  0.00           N  
ATOM   2283  CA LLEU X 155      14.986   7.246  -9.428  0.00  0.00           C  
ATOM   2284  C  LLEU X 155      14.288   5.980  -8.894  0.00  0.00           C  
ATOM   2285  O  LLEU X 155      13.123   6.033  -8.479  0.00  0.00           O  
ATOM   2286  CB LLEU X 155      15.348   8.224  -8.295  0.00  0.00           C  
ATOM   2287  CG LLEU X 155      16.350   7.693  -7.253  0.00  0.00           C  
ATOM   2288  CD1LLEU X 155      17.768   7.675  -7.813  0.00  0.00           C  
ATOM   2289  CD2LLEU X 155      16.342   8.588  -6.015  0.00  0.00           C  
ATOM   2290  H  LLEU X 155      13.159   8.107 -10.064  0.00  0.00           H  
ATOM   2291  HA LLEU X 155      15.897   6.945  -9.946  0.00  0.00           H  
ATOM   2292  HB2LLEU X 155      15.753   9.136  -8.734  0.00  0.00           H  
ATOM   2293  HB3LLEU X 155      14.424   8.487  -7.787  0.00  0.00           H  
ATOM   2294  HG LLEU X 155      16.070   6.687  -6.943  0.00  0.00           H  
ATOM   2295 HD11LLEU X 155      17.837   6.963  -8.628  0.00  0.00           H  
ATOM   2296 HD12LLEU X 155      18.052   8.661  -8.176  0.00  0.00           H  
ATOM   2297 HD13LLEU X 155      18.469   7.374  -7.035  0.00  0.00           H  
ATOM   2298 HD21LLEU X 155      17.031   8.186  -5.271  0.00  0.00           H  
ATOM   2299 HD22LLEU X 155      16.650   9.600  -6.278  0.00  0.00           H  
ATOM   2300 HD23LLEU X 155      15.344   8.608  -5.583  0.00  0.00           H  
ATOM   2301  N  LLEU X 156      15.007   4.856  -8.868  0.00  0.00           N  
ATOM   2302  CA LLEU X 156      14.481   3.521  -8.589  0.00  0.00           C  
ATOM   2303  C  LLEU X 156      15.254   2.818  -7.466  0.00  0.00           C  
ATOM   2304  O  LLEU X 156      16.384   2.365  -7.638  0.00  0.00           O  
ATOM   2305  CB LLEU X 156      14.497   2.724  -9.907  0.00  0.00           C  
ATOM   2306  CG LLEU X 156      14.081   1.247  -9.800  0.00  0.00           C  
ATOM   2307  CD1LLEU X 156      12.764   1.074  -9.043  0.00  0.00           C  
ATOM   2308  CD2LLEU X 156      13.910   0.674 -11.208  0.00  0.00           C  
ATOM   2309  H  LLEU X 156      15.974   4.898  -9.181  0.00  0.00           H  
ATOM   2310  HA LLEU X 156      13.443   3.614  -8.270  0.00  0.00           H  
ATOM   2311  HB2LLEU X 156      13.816   3.221 -10.597  0.00  0.00           H  
ATOM   2312  HB3LLEU X 156      15.500   2.767 -10.335  0.00  0.00           H  
ATOM   2313  HG LLEU X 156      14.856   0.676  -9.288  0.00  0.00           H  
ATOM   2314 HD11LLEU X 156      12.373   0.070  -9.194  0.00  0.00           H  
ATOM   2315 HD12LLEU X 156      12.936   1.219  -7.981  0.00  0.00           H  
ATOM   2316 HD13LLEU X 156      12.048   1.815  -9.394  0.00  0.00           H  
ATOM   2317 HD21LLEU X 156      14.854   0.763 -11.746  0.00  0.00           H  
ATOM   2318 HD22LLEU X 156      13.632  -0.376 -11.156  0.00  0.00           H  
ATOM   2319 HD23LLEU X 156      13.139   1.225 -11.747  0.00  0.00           H  
ATOM   2320  N  LPHE X 157      14.588   2.647  -6.326  0.00  0.00           N  
ATOM   2321  CA LPHE X 157      15.096   1.867  -5.202  0.00  0.00           C  
ATOM   2322  C  LPHE X 157      14.906   0.363  -5.467  0.00  0.00           C  
ATOM   2323  O  LPHE X 157      13.778  -0.136  -5.484  0.00  0.00           O  
ATOM   2324  CB LPHE X 157      14.405   2.332  -3.915  0.00  0.00           C  
ATOM   2325  CG LPHE X 157      14.764   3.752  -3.504  0.00  0.00           C  
ATOM   2326  CD1LPHE X 157      14.108   4.858  -4.080  0.00  0.00           C  
ATOM   2327  CD2LPHE X 157      15.779   3.968  -2.553  0.00  0.00           C  
ATOM   2328  CE1LPHE X 157      14.478   6.167  -3.720  0.00  0.00           C  
ATOM   2329  CE2LPHE X 157      16.129   5.276  -2.175  0.00  0.00           C  
ATOM   2330  CZ LPHE X 157      15.488   6.376  -2.767  0.00  0.00           C  
ATOM   2331  H  LPHE X 157      13.657   3.039  -6.248  0.00  0.00           H  
ATOM   2332  HA LPHE X 157      16.160   2.065  -5.090  0.00  0.00           H  
ATOM   2333  HB2LPHE X 157      13.323   2.255  -4.031  0.00  0.00           H  
ATOM   2334  HB3LPHE X 157      14.702   1.652  -3.118  0.00  0.00           H  
ATOM   2335  HD1LPHE X 157      13.332   4.709  -4.813  0.00  0.00           H  
ATOM   2336  HD2LPHE X 157      16.295   3.129  -2.110  0.00  0.00           H  
ATOM   2337  HE1LPHE X 157      13.989   7.014  -4.173  0.00  0.00           H  
ATOM   2338  HE2LPHE X 157      16.900   5.441  -1.436  0.00  0.00           H  
ATOM   2339  HZ LPHE X 157      15.773   7.380  -2.483  0.00  0.00           H  
ATOM   2340  N  LVAL X 158      15.997  -0.371  -5.696  0.00  0.00           N  
ATOM   2341  CA LVAL X 158      15.975  -1.799  -6.065  0.00  0.00           C  
ATOM   2342  C  LVAL X 158      16.572  -2.683  -4.968  0.00  0.00           C  
ATOM   2343  O  LVAL X 158      17.640  -2.388  -4.433  0.00  0.00           O  
ATOM   2344  CB LVAL X 158      16.621  -2.025  -7.449  0.00  0.00           C  
ATOM   2345  CG1LVAL X 158      18.090  -1.589  -7.539  0.00  0.00           C  
ATOM   2346  CG2LVAL X 158      16.513  -3.492  -7.891  0.00  0.00           C  
ATOM   2347  H  LVAL X 158      16.899   0.099  -5.653  0.00  0.00           H  
ATOM   2348  HA LVAL X 158      14.935  -2.106  -6.171  0.00  0.00           H  
ATOM   2349  HB LVAL X 158      16.059  -1.431  -8.172  0.00  0.00           H  
ATOM   2350 HG11LVAL X 158      18.459  -1.743  -8.552  0.00  0.00           H  
ATOM   2351 HG12LVAL X 158      18.179  -0.528  -7.302  0.00  0.00           H  
ATOM   2352 HG13LVAL X 158      18.705  -2.161  -6.845  0.00  0.00           H  
ATOM   2353 HG21LVAL X 158      15.475  -3.819  -7.840  0.00  0.00           H  
ATOM   2354 HG22LVAL X 158      16.860  -3.587  -8.920  0.00  0.00           H  
ATOM   2355 HG23LVAL X 158      17.129  -4.128  -7.256  0.00  0.00           H  
ATOM   2356  N  LPHE X 159      15.889  -3.791  -4.660  0.00  0.00           N  
ATOM   2357  CA LPHE X 159      16.329  -4.804  -3.693  0.00  0.00           C  
ATOM   2358  C  LPHE X 159      16.816  -6.084  -4.383  0.00  0.00           C  
ATOM   2359  O  LPHE X 159      16.129  -6.625  -5.257  0.00  0.00           O  
ATOM   2360  CB LPHE X 159      15.186  -5.137  -2.728  0.00  0.00           C  
ATOM   2361  CG LPHE X 159      14.842  -4.024  -1.761  0.00  0.00           C  
ATOM   2362  CD1LPHE X 159      13.910  -3.034  -2.123  0.00  0.00           C  
ATOM   2363  CD2LPHE X 159      15.465  -3.975  -0.500  0.00  0.00           C  
ATOM   2364  CE1LPHE X 159      13.604  -1.997  -1.226  0.00  0.00           C  
ATOM   2365  CE2LPHE X 159      15.150  -2.942   0.400  0.00  0.00           C  
ATOM   2366  CZ LPHE X 159      14.220  -1.954   0.037  0.00  0.00           C  
ATOM   2367  H  LPHE X 159      14.996  -3.939  -5.115  0.00  0.00           H  
ATOM   2368  HA LPHE X 159      17.156  -4.406  -3.102  0.00  0.00           H  
ATOM   2369  HB2LPHE X 159      14.297  -5.411  -3.297  0.00  0.00           H  
ATOM   2370  HB3LPHE X 159      15.478  -6.010  -2.147  0.00  0.00           H  
ATOM   2371  HD1LPHE X 159      13.430  -3.063  -3.090  0.00  0.00           H  
ATOM   2372  HD2LPHE X 159      16.192  -4.726  -0.224  0.00  0.00           H  
ATOM   2373  HE1LPHE X 159      12.893  -1.238  -1.516  0.00  0.00           H  
ATOM   2374  HE2LPHE X 159      15.630  -2.900   1.367  0.00  0.00           H  
ATOM   2375  HZ LPHE X 159      13.987  -1.159   0.730  0.00  0.00           H  
ATOM   2376  N  LGLY X 160      17.963  -6.615  -3.953  0.00  0.00           N  
ATOM   2377  CA LGLY X 160      18.539  -7.845  -4.504  0.00  0.00           C  
ATOM   2378  C  LGLY X 160      19.384  -8.645  -3.513  0.00  0.00           C  
ATOM   2379  O  LGLY X 160      19.680  -8.183  -2.413  0.00  0.00           O  
ATOM   2380  H  LGLY X 160      18.473  -6.141  -3.210  0.00  0.00           H  
ATOM   2381  HA2LGLY X 160      17.734  -8.493  -4.850  0.00  0.00           H  
ATOM   2382  HA3LGLY X 160      19.165  -7.593  -5.359  0.00  0.00           H  
ATOM   2383  N  LVAL X 161      19.764  -9.860  -3.918  0.00  0.00           N  
ATOM   2384  CA LVAL X 161      20.555 -10.807  -3.106  0.00  0.00           C  
ATOM   2385  C  LVAL X 161      21.934 -11.036  -3.729  0.00  0.00           C  
ATOM   2386  O  LVAL X 161      22.039 -11.300  -4.929  0.00  0.00           O  
ATOM   2387  CB LVAL X 161      19.815 -12.148  -2.922  0.00  0.00           C  
ATOM   2388  CG1LVAL X 161      20.551 -13.076  -1.948  0.00  0.00           C  
ATOM   2389  CG2LVAL X 161      18.393 -11.947  -2.380  0.00  0.00           C  
ATOM   2390  H  LVAL X 161      19.452 -10.166  -4.833  0.00  0.00           H  
ATOM   2391  HA LVAL X 161      20.705 -10.382  -2.114  0.00  0.00           H  
ATOM   2392  HB LVAL X 161      19.740 -12.650  -3.888  0.00  0.00           H  
ATOM   2393 HG11LVAL X 161      19.990 -14.000  -1.812  0.00  0.00           H  
ATOM   2394 HG12LVAL X 161      21.538 -13.329  -2.334  0.00  0.00           H  
ATOM   2395 HG13LVAL X 161      20.663 -12.585  -0.980  0.00  0.00           H  
ATOM   2396 HG21LVAL X 161      17.921 -12.913  -2.200  0.00  0.00           H  
ATOM   2397 HG22LVAL X 161      18.429 -11.385  -1.445  0.00  0.00           H  
ATOM   2398 HG23LVAL X 161      17.793 -11.405  -3.109  0.00  0.00           H  
ATOM   2399  N  LVAL X 162      22.998 -10.962  -2.934  0.00  0.00           N  
ATOM   2400  CA LVAL X 162      24.375 -11.189  -3.391  0.00  0.00           C  
ATOM   2401  C  LVAL X 162      24.642 -12.685  -3.601  0.00  0.00           C  
ATOM   2402  O  LVAL X 162      24.230 -13.543  -2.817  0.00  0.00           O  
ATOM   2403  CB LVAL X 162      25.405 -10.521  -2.457  0.00  0.00           C  
ATOM   2404  CG1LVAL X 162      26.840 -10.706  -2.972  0.00  0.00           C  
ATOM   2405  CG2LVAL X 162      25.155  -9.013  -2.325  0.00  0.00           C  
ATOM   2406  H  LVAL X 162      22.852 -10.777  -1.945  0.00  0.00           H  
ATOM   2407  HA LVAL X 162      24.484 -10.707  -4.360  0.00  0.00           H  
ATOM   2408  HB LVAL X 162      25.313 -10.956  -1.468  0.00  0.00           H  
ATOM   2409 HG11LVAL X 162      27.134 -11.753  -2.896  0.00  0.00           H  
ATOM   2410 HG12LVAL X 162      26.921 -10.374  -4.007  0.00  0.00           H  
ATOM   2411 HG13LVAL X 162      27.534 -10.124  -2.366  0.00  0.00           H  
ATOM   2412 HG21LVAL X 162      25.888  -8.579  -1.644  0.00  0.00           H  
ATOM   2413 HG22LVAL X 162      25.243  -8.523  -3.293  0.00  0.00           H  
ATOM   2414 HG23LVAL X 162      24.164  -8.832  -1.910  0.00  0.00           H  
ATOM   2415  N  LGLN X 163      25.322 -12.984  -4.706  0.00  0.00           N  
ATOM   2416  CA LGLN X 163      25.775 -14.376  -5.119  0.00  0.00           C  
ATOM   2417  C  LGLN X 163      27.237 -14.421  -5.547  0.00  0.00           C  
ATOM   2418  O  LGLN X 163      27.621 -14.258  -6.727  0.00  0.00           O  
ATOM   2419  CB LGLN X 163      24.806 -14.860  -6.254  0.00  0.00           C  
ATOM   2420  CG LGLN X 163      23.407 -15.232  -5.826  0.00  0.00           C  
ATOM   2421  CD LGLN X 163      22.534 -15.764  -7.029  0.00  0.00           C  
ATOM   2422  NE2LGLN X 163      21.272 -16.031  -6.770  0.00  0.00           N  
ATOM   2423  OE1LGLN X 163      22.990 -15.934  -8.165  0.00  0.00           O  
ATOM   2424  H  LGLN X 163      25.660 -12.190  -5.230  0.00  0.00           H  
ATOM   2425  HA LGLN X 163      25.748 -15.050  -4.263  0.00  0.00           H  
ATOM   2426  HB2LGLN X 163      24.792 -14.154  -7.084  0.00  0.00           H  
ATOM   2427  HB3LGLN X 163      25.279 -15.787  -6.579  0.00  0.00           H  
ATOM   2428  HG2LGLN X 163      23.498 -16.035  -5.095  0.00  0.00           H  
ATOM   2429  HG3LGLN X 163      23.027 -14.303  -5.398  0.00  0.00           H  
ATOM   2430 HE21LGLN X 163      20.703 -16.439  -7.498  0.00  0.00           H  
ATOM   2431 HE22LGLN X 163      20.881 -15.914  -5.845  0.00  0.00           H  
ATOM   2432  N  LASP X 164      28.097 -14.654  -4.535  0.00  0.00           N  
ATOM   2433  CA LASP X 164      29.532 -14.375  -4.548  0.00  0.00           C  
ATOM   2434  C  LASP X 164      30.237 -15.420  -3.654  0.00  0.00           C  
ATOM   2435  O  LASP X 164      29.720 -15.883  -2.617  0.00  0.00           O  
ATOM   2436  CB LASP X 164      29.829 -12.952  -3.936  0.00  0.00           C  
ATOM   2437  CG LASP X 164      31.334 -12.611  -4.004  0.00  0.00           C  
ATOM   2438  OD1LASP X 164      32.050 -12.976  -4.944  0.00  0.00           O  
ATOM   2439  OD2LASP X 164      31.746 -12.009  -2.984  0.00  0.00           O1-
ATOM   2440  H  LASP X 164      27.671 -14.913  -3.657  0.00  0.00           H  
ATOM   2441  HA LASP X 164      29.952 -14.395  -5.553  0.00  0.00           H  
ATOM   2442  HB2LASP X 164      29.408 -12.231  -4.637  0.00  0.00           H  
ATOM   2443  HB3LASP X 164      29.500 -12.880  -2.900  0.00  0.00           H  
ATOM   2444  N  LASP X 165      31.445 -15.769  -3.999  0.00  0.00           N  
ATOM   2445  CA LASP X 165      32.441 -16.348  -3.086  0.00  0.00           C  
ATOM   2446  C  LASP X 165      33.019 -15.361  -1.994  0.00  0.00           C  
ATOM   2447  O  LASP X 165      34.020 -14.642  -2.229  0.00  0.00           O  
ATOM   2448  CB LASP X 165      33.629 -16.915  -3.987  0.00  0.00           C  
ATOM   2449  CG LASP X 165      34.808 -17.498  -3.051  0.00  0.00           C  
ATOM   2450  OD1LASP X 165      34.614 -18.410  -2.254  0.00  0.00           O  
ATOM   2451  OD2LASP X 165      35.946 -16.988  -3.207  0.00  0.00           O1-
ATOM   2452  H  LASP X 165      31.673 -15.430  -4.923  0.00  0.00           H  
ATOM   2453  HA LASP X 165      31.973 -17.089  -2.439  0.00  0.00           H  
ATOM   2454  HB2LASP X 165      33.473 -17.682  -4.746  0.00  0.00           H  
ATOM   2455  HB3LASP X 165      34.011 -16.091  -4.589  0.00  0.00           H  
ATOM   2456  N  LSER X 166      32.251 -15.165  -0.921  0.00  0.00           N  
ATOM   2457  CA LSER X 166      32.598 -14.381   0.249  0.00  0.00           C  
ATOM   2458  C  LSER X 166      31.588 -14.546   1.402  0.00  0.00           C  
ATOM   2459  O  LSER X 166      30.458 -15.080   1.123  0.00  0.00           O  
ATOM   2460  CB LSER X 166      32.644 -12.801  -0.035  0.00  0.00           C  
ATOM   2461  OG LSER X 166      31.413 -12.279  -0.439  0.00  0.00           O  
ATOM   2462  H  LSER X 166      31.305 -15.510  -1.014  0.00  0.00           H  
ATOM   2463  HA LSER X 166      33.563 -14.712   0.632  0.00  0.00           H  
ATOM   2464  HB2LSER X 166      32.870 -12.177   0.829  0.00  0.00           H  
ATOM   2465  HB3LSER X 166      33.361 -12.480  -0.791  0.00  0.00           H  
ATOM   2466  HG LSER X 166      31.475 -12.175  -1.391  0.00  0.00           H  
ATOM   2467  N  LPRO X 167      31.794 -14.022   2.626  0.00  0.00           N  
ATOM   2468  CA LPRO X 167      30.720 -13.837   3.611  0.00  0.00           C  
ATOM   2469  C  LPRO X 167      29.490 -12.968   3.134  0.00  0.00           C  
ATOM   2470  O  LPRO X 167      28.585 -12.883   3.901  0.00  0.00           O  
ATOM   2471  CB LPRO X 167      31.486 -13.175   4.847  0.00  0.00           C  
ATOM   2472  CG LPRO X 167      32.914 -13.559   4.668  0.00  0.00           C  
ATOM   2473  CD LPRO X 167      33.081 -13.607   3.180  0.00  0.00           C  
ATOM   2474  HA LPRO X 167      30.289 -14.828   3.752  0.00  0.00           H  
ATOM   2475  HB2LPRO X 167      31.468 -12.084   4.823  0.00  0.00           H  
ATOM   2476  HB3LPRO X 167      31.013 -13.528   5.764  0.00  0.00           H  
ATOM   2477  HG2LPRO X 167      33.504 -12.742   5.084  0.00  0.00           H  
ATOM   2478  HG3LPRO X 167      33.092 -14.535   5.119  0.00  0.00           H  
ATOM   2479  HD2LPRO X 167      33.353 -12.614   2.823  0.00  0.00           H  
ATOM   2480  HD3LPRO X 167      33.886 -14.270   2.864  0.00  0.00           H  
ATOM   2481  N  LGLN X 168      29.457 -12.423   1.920  0.00  0.00           N  
ATOM   2482  CA LGLN X 168      28.251 -11.813   1.316  0.00  0.00           C  
ATOM   2483  C  LGLN X 168      27.347 -12.865   0.659  0.00  0.00           C  
ATOM   2484  O  LGLN X 168      26.245 -12.484   0.177  0.00  0.00           O  
ATOM   2485  CB LGLN X 168      28.564 -10.654   0.334  0.00  0.00           C  
ATOM   2486  CG LGLN X 168      29.361  -9.505   0.980  0.00  0.00           C  
ATOM   2487  CD LGLN X 168      29.746  -8.444  -0.070  0.00  0.00           C  
ATOM   2488  NE2LGLN X 168      30.965  -7.972   0.023  0.00  0.00           N  
ATOM   2489  OE1LGLN X 168      29.025  -8.121  -0.928  0.00  0.00           O  
ATOM   2490  H  LGLN X 168      30.355 -12.444   1.459  0.00  0.00           H  
ATOM   2491  HA LGLN X 168      27.710 -11.349   2.140  0.00  0.00           H  
ATOM   2492  HB2LGLN X 168      29.201 -10.938  -0.503  0.00  0.00           H  
ATOM   2493  HB3LGLN X 168      27.567 -10.347   0.018  0.00  0.00           H  
ATOM   2494  HG2LGLN X 168      28.808  -9.015   1.782  0.00  0.00           H  
ATOM   2495  HG3LGLN X 168      30.282  -9.844   1.455  0.00  0.00           H  
ATOM   2496 HE21LGLN X 168      31.339  -7.373  -0.699  0.00  0.00           H  
ATOM   2497 HE22LGLN X 168      31.464  -8.310   0.833  0.00  0.00           H  
ATOM   2498  N  LGLN X 169      27.704 -14.188   0.517  0.00  0.00           N  
ATOM   2499  CA LGLN X 169      26.879 -15.249   0.049  0.00  0.00           C  
ATOM   2500  C  LGLN X 169      25.453 -15.169   0.791  0.00  0.00           C  
ATOM   2501  O  LGLN X 169      25.267 -15.427   1.956  0.00  0.00           O  
ATOM   2502  CB LGLN X 169      27.498 -16.590   0.324  0.00  0.00           C  
ATOM   2503  CG LGLN X 169      26.683 -17.755  -0.009  0.00  0.00           C  
ATOM   2504  CD LGLN X 169      26.151 -17.950  -1.469  0.00  0.00           C  
ATOM   2505  NE2LGLN X 169      25.604 -19.096  -1.801  0.00  0.00           N  
ATOM   2506  OE1LGLN X 169      26.217 -17.069  -2.279  0.00  0.00           O  
ATOM   2507  H  LGLN X 169      28.686 -14.401   0.613  0.00  0.00           H  
ATOM   2508  HA LGLN X 169      26.611 -15.068  -0.992  0.00  0.00           H  
ATOM   2509  HB2LGLN X 169      28.295 -16.568  -0.419  0.00  0.00           H  
ATOM   2510  HB3LGLN X 169      27.811 -16.630   1.367  0.00  0.00           H  
ATOM   2511  HG2LGLN X 169      27.205 -18.658   0.307  0.00  0.00           H  
ATOM   2512  HG3LGLN X 169      25.783 -17.572   0.580  0.00  0.00           H  
ATOM   2513 HE21LGLN X 169      25.400 -19.196  -2.785  0.00  0.00           H  
ATOM   2514 HE22LGLN X 169      25.610 -19.866  -1.147  0.00  0.00           H  
ATOM   2515  N  LGLY X 170      24.425 -14.839  -0.004  0.00  0.00           N  
ATOM   2516  CA LGLY X 170      23.029 -14.727   0.436  0.00  0.00           C  
ATOM   2517  C  LGLY X 170      22.657 -13.424   1.158  0.00  0.00           C  
ATOM   2518  O  LGLY X 170      21.522 -13.304   1.617  0.00  0.00           O  
ATOM   2519  H  LGLY X 170      24.635 -14.560  -0.957  0.00  0.00           H  
ATOM   2520  HA2LGLY X 170      22.388 -14.811  -0.439  0.00  0.00           H  
ATOM   2521  HA3LGLY X 170      22.801 -15.554   1.108  0.00  0.00           H  
ATOM   2522  N  LALA X 171      23.568 -12.452   1.257  0.00  0.00           N  
ATOM   2523  CA LALA X 171      23.307 -11.142   1.854  0.00  0.00           C  
ATOM   2524  C  LALA X 171      22.398 -10.268   0.968  0.00  0.00           C  
ATOM   2525  O  LALA X 171      22.328 -10.451  -0.248  0.00  0.00           O  
ATOM   2526  CB LALA X 171      24.650 -10.459   2.137  0.00  0.00           C  
ATOM   2527  H  LALA X 171      24.478 -12.599   0.834  0.00  0.00           H  
ATOM   2528  HA LALA X 171      22.797 -11.292   2.807  0.00  0.00           H  
ATOM   2529  HB1LALA X 171      24.480  -9.519   2.656  0.00  0.00           H  
ATOM   2530  HB2LALA X 171      25.270 -11.103   2.761  0.00  0.00           H  
ATOM   2531  HB3LALA X 171      25.168 -10.254   1.198  0.00  0.00           H  
ATOM   2532  N  LILE X 172      21.713  -9.292   1.567  0.00  0.00           N  
ATOM   2533  CA LILE X 172      20.825  -8.356   0.859  0.00  0.00           C  
ATOM   2534  C  LILE X 172      21.571  -7.063   0.508  0.00  0.00           C  
ATOM   2535  O  LILE X 172      22.307  -6.526   1.333  0.00  0.00           O  
ATOM   2536  CB LILE X 172      19.543  -8.109   1.693  0.00  0.00           C  
ATOM   2537  CG1LILE X 172      18.684  -9.397   1.677  0.00  0.00           C  
ATOM   2538  CG2LILE X 172      18.741  -6.891   1.186  0.00  0.00           C  
ATOM   2539  CD1LILE X 172      17.446  -9.366   2.585  0.00  0.00           C  
ATOM   2540  H  LILE X 172      21.853  -9.149   2.563  0.00  0.00           H  
ATOM   2541  HA LILE X 172      20.516  -8.806  -0.084  0.00  0.00           H  
ATOM   2542  HB LILE X 172      19.838  -7.901   2.724  0.00  0.00           H  
ATOM   2543 HG12LILE X 172      18.364  -9.604   0.655  0.00  0.00           H  
ATOM   2544 HG13LILE X 172      19.297 -10.237   2.006  0.00  0.00           H  
ATOM   2545 HG21LILE X 172      17.812  -6.778   1.740  0.00  0.00           H  
ATOM   2546 HG22LILE X 172      19.314  -5.976   1.337  0.00  0.00           H  
ATOM   2547 HG23LILE X 172      18.524  -6.999   0.122  0.00  0.00           H  
ATOM   2548 HD11LILE X 172      17.738  -9.106   3.602  0.00  0.00           H  
ATOM   2549 HD12LILE X 172      16.713  -8.648   2.220  0.00  0.00           H  
ATOM   2550 HD13LILE X 172      16.984 -10.353   2.592  0.00  0.00           H  
ATOM   2551  N  LILE X 173      21.312  -6.505  -0.676  0.00  0.00           N  
ATOM   2552  CA LILE X 173      21.619  -5.103  -0.994  0.00  0.00           C  
ATOM   2553  C  LILE X 173      20.352  -4.335  -1.381  0.00  0.00           C  
ATOM   2554  O  LILE X 173      19.414  -4.894  -1.957  0.00  0.00           O  
ATOM   2555  CB LILE X 173      22.742  -4.947  -2.045  0.00  0.00           C  
ATOM   2556  CG1LILE X 173      22.395  -5.582  -3.410  0.00  0.00           C  
ATOM   2557  CG2LILE X 173      24.064  -5.485  -1.475  0.00  0.00           C  
ATOM   2558  CD1LILE X 173      23.404  -5.214  -4.507  0.00  0.00           C  
ATOM   2559  H  LILE X 173      20.694  -7.002  -1.311  0.00  0.00           H  
ATOM   2560  HA LILE X 173      21.985  -4.620  -0.087  0.00  0.00           H  
ATOM   2561  HB LILE X 173      22.880  -3.876  -2.207  0.00  0.00           H  
ATOM   2562 HG12LILE X 173      22.348  -6.668  -3.315  0.00  0.00           H  
ATOM   2563 HG13LILE X 173      21.417  -5.225  -3.733  0.00  0.00           H  
ATOM   2564 HG21LILE X 173      24.012  -6.564  -1.344  0.00  0.00           H  
ATOM   2565 HG22LILE X 173      24.895  -5.243  -2.138  0.00  0.00           H  
ATOM   2566 HG23LILE X 173      24.263  -5.025  -0.510  0.00  0.00           H  
ATOM   2567 HD11LILE X 173      23.019  -5.529  -5.475  0.00  0.00           H  
ATOM   2568 HD12LILE X 173      23.558  -4.135  -4.529  0.00  0.00           H  
ATOM   2569 HD13LILE X 173      24.357  -5.713  -4.328  0.00  0.00           H  
ATOM   2570  N  LALA X 174      20.357  -3.040  -1.069  0.00  0.00           N  
ATOM   2571  CA LALA X 174      19.384  -2.057  -1.523  0.00  0.00           C  
ATOM   2572  C  LALA X 174      20.153  -0.871  -2.122  0.00  0.00           C  
ATOM   2573  O  LALA X 174      21.103  -0.384  -1.506  0.00  0.00           O  
ATOM   2574  CB LALA X 174      18.492  -1.643  -0.346  0.00  0.00           C  
ATOM   2575  H  LALA X 174      21.172  -2.659  -0.609  0.00  0.00           H  
ATOM   2576  HA LALA X 174      18.755  -2.496  -2.295  0.00  0.00           H  
ATOM   2577  HB1LALA X 174      18.006  -2.523   0.073  0.00  0.00           H  
ATOM   2578  HB2LALA X 174      19.093  -1.159   0.426  0.00  0.00           H  
ATOM   2579  HB3LALA X 174      17.729  -0.945  -0.693  0.00  0.00           H  
ATOM   2580  N  LALA X 175      19.769  -0.432  -3.319  0.00  0.00           N  
ATOM   2581  CA LALA X 175      20.455   0.642  -4.035  0.00  0.00           C  
ATOM   2582  C  LALA X 175      19.464   1.618  -4.675  0.00  0.00           C  
ATOM   2583  O  LALA X 175      18.400   1.205  -5.145  0.00  0.00           O  
ATOM   2584  CB LALA X 175      21.399   0.028  -5.075  0.00  0.00           C  
ATOM   2585  H  LALA X 175      18.987  -0.882  -3.782  0.00  0.00           H  
ATOM   2586  HA LALA X 175      21.059   1.213  -3.329  0.00  0.00           H  
ATOM   2587  HB1LALA X 175      22.119  -0.622  -4.577  0.00  0.00           H  
ATOM   2588  HB2LALA X 175      20.830  -0.547  -5.807  0.00  0.00           H  
ATOM   2589  HB3LALA X 175      21.941   0.825  -5.585  0.00  0.00           H  
ATOM   2590  N  LALA X 176      19.824   2.900  -4.701  0.00  0.00           N  
ATOM   2591  CA LALA X 176      19.019   3.987  -5.258  0.00  0.00           C  
ATOM   2592  C  LALA X 176      19.521   4.359  -6.663  0.00  0.00           C  
ATOM   2593  O  LALA X 176      20.101   5.422  -6.868  0.00  0.00           O  
ATOM   2594  CB LALA X 176      19.034   5.153  -4.262  0.00  0.00           C  
ATOM   2595  H  LALA X 176      20.748   3.140  -4.345  0.00  0.00           H  
ATOM   2596  HA LALA X 176      17.985   3.658  -5.364  0.00  0.00           H  
ATOM   2597  HB1LALA X 176      20.054   5.521  -4.135  0.00  0.00           H  
ATOM   2598  HB2LALA X 176      18.408   5.964  -4.637  0.00  0.00           H  
ATOM   2599  HB3LALA X 176      18.651   4.821  -3.299  0.00  0.00           H  
ATOM   2600  N  LILE X 177      19.337   3.458  -7.633  0.00  0.00           N  
ATOM   2601  CA LILE X 177      19.844   3.666  -8.997  0.00  0.00           C  
ATOM   2602  C  LILE X 177      18.940   4.633  -9.782  0.00  0.00           C  
ATOM   2603  O  LILE X 177      17.715   4.581  -9.634  0.00  0.00           O  
ATOM   2604  CB LILE X 177      20.079   2.336  -9.750  0.00  0.00           C  
ATOM   2605  CG1LILE X 177      18.781   1.565 -10.087  0.00  0.00           C  
ATOM   2606  CG2LILE X 177      21.053   1.453  -8.950  0.00  0.00           C  
ATOM   2607  CD1LILE X 177      19.013   0.319 -10.951  0.00  0.00           C  
ATOM   2608  H  LILE X 177      18.762   2.649  -7.442  0.00  0.00           H  
ATOM   2609  HA LILE X 177      20.822   4.142  -8.900  0.00  0.00           H  
ATOM   2610  HB LILE X 177      20.565   2.587 -10.693  0.00  0.00           H  
ATOM   2611 HG12LILE X 177      18.282   1.267  -9.166  0.00  0.00           H  
ATOM   2612 HG13LILE X 177      18.109   2.219 -10.643  0.00  0.00           H  
ATOM   2613 HG21LILE X 177      21.885   2.056  -8.587  0.00  0.00           H  
ATOM   2614 HG22LILE X 177      20.550   1.002  -8.095  0.00  0.00           H  
ATOM   2615 HG23LILE X 177      21.460   0.675  -9.592  0.00  0.00           H  
ATOM   2616 HD11LILE X 177      19.559   0.590 -11.855  0.00  0.00           H  
ATOM   2617 HD12LILE X 177      19.575  -0.433 -10.397  0.00  0.00           H  
ATOM   2618 HD13LILE X 177      18.050  -0.104 -11.234  0.00  0.00           H  
ATOM   2619  N  LPRO X 178      19.481   5.497 -10.660  0.00  0.00           N  
ATOM   2620  CA LPRO X 178      18.656   6.299 -11.556  0.00  0.00           C  
ATOM   2621  C  LPRO X 178      17.934   5.377 -12.547  0.00  0.00           C  
ATOM   2622  O  LPRO X 178      18.533   4.455 -13.105  0.00  0.00           O  
ATOM   2623  CB LPRO X 178      19.625   7.269 -12.235  0.00  0.00           C  
ATOM   2624  CG LPRO X 178      20.950   6.503 -12.243  0.00  0.00           C  
ATOM   2625  CD LPRO X 178      20.894   5.691 -10.949  0.00  0.00           C  
ATOM   2626  HA LPRO X 178      17.918   6.867 -10.990  0.00  0.00           H  
ATOM   2627  HB2LPRO X 178      19.303   7.538 -13.240  0.00  0.00           H  
ATOM   2628  HB3LPRO X 178      19.730   8.163 -11.618  0.00  0.00           H  
ATOM   2629  HG2LPRO X 178      20.979   5.827 -13.098  0.00  0.00           H  
ATOM   2630  HG3LPRO X 178      21.808   7.175 -12.257  0.00  0.00           H  
ATOM   2631  HD2LPRO X 178      21.408   4.741 -11.089  0.00  0.00           H  
ATOM   2632  HD3LPRO X 178      21.358   6.253 -10.135  0.00  0.00           H  
ATOM   2633  N  LTHR X 179      16.655   5.631 -12.829  0.00  0.00           N  
ATOM   2634  CA LTHR X 179      15.833   4.754 -13.695  0.00  0.00           C  
ATOM   2635  C  LTHR X 179      16.299   4.769 -15.164  0.00  0.00           C  
ATOM   2636  O  LTHR X 179      15.888   3.937 -15.969  0.00  0.00           O  
ATOM   2637  CB LTHR X 179      14.341   5.108 -13.554  0.00  0.00           C  
ATOM   2638  CG2LTHR X 179      13.392   4.033 -14.090  0.00  0.00           C  
ATOM   2639  OG1LTHR X 179      14.032   5.236 -12.186  0.00  0.00           O  
ATOM   2640  H  LTHR X 179      16.186   6.399 -12.355  0.00  0.00           H  
ATOM   2641  HA LTHR X 179      15.958   3.732 -13.338  0.00  0.00           H  
ATOM   2642  HB LTHR X 179      14.146   6.055 -14.056  0.00  0.00           H  
ATOM   2643  HG1LTHR X 179      13.068   5.264 -12.087  0.00  0.00           H  
ATOM   2644 HG21LTHR X 179      13.508   3.933 -15.168  0.00  0.00           H  
ATOM   2645 HG22LTHR X 179      13.605   3.077 -13.611  0.00  0.00           H  
ATOM   2646 HG23LTHR X 179      12.361   4.320 -13.890  0.00  0.00           H  
ATOM   2647  N  LSER X 180      17.212   5.682 -15.514  0.00  0.00           N  
ATOM   2648  CA LSER X 180      17.934   5.753 -16.789  0.00  0.00           C  
ATOM   2649  C  LSER X 180      19.190   4.865 -16.875  0.00  0.00           C  
ATOM   2650  O  LSER X 180      19.811   4.808 -17.941  0.00  0.00           O  
ATOM   2651  CB LSER X 180      18.305   7.216 -17.052  0.00  0.00           C  
ATOM   2652  OG LSER X 180      19.059   7.723 -15.966  0.00  0.00           O  
ATOM   2653  H  LSER X 180      17.510   6.329 -14.797  0.00  0.00           H  
ATOM   2654  HA LSER X 180      17.265   5.426 -17.585  0.00  0.00           H  
ATOM   2655  HB2LSER X 180      18.883   7.294 -17.975  0.00  0.00           H  
ATOM   2656  HB3LSER X 180      17.390   7.801 -17.157  0.00  0.00           H  
ATOM   2657  HG LSER X 180      19.184   8.671 -16.073  0.00  0.00           H  
ATOM   2658  N  LARG X 181      19.583   4.162 -15.799  0.00  0.00           N  
ATOM   2659  CA LARG X 181      20.715   3.215 -15.785  0.00  0.00           C  
ATOM   2660  C  LARG X 181      20.536   2.148 -16.870  0.00  0.00           C  
ATOM   2661  O  LARG X 181      19.533   1.436 -16.922  0.00  0.00           O  
ATOM   2662  CB LARG X 181      20.854   2.608 -14.373  0.00  0.00           C  
ATOM   2663  CG LARG X 181      21.761   1.370 -14.235  0.00  0.00           C  
ATOM   2664  CD LARG X 181      23.256   1.499 -14.603  0.00  0.00           C  
ATOM   2665  NE LARG X 181      24.019   2.548 -13.890  0.00  0.00           N  
ATOM   2666  CZ LARG X 181      23.987   2.917 -12.622  0.00  0.00           C  
ATOM   2667  NH1LARG X 181      23.314   2.305 -11.702  0.00  0.00           N1+
ATOM   2668  NH2LARG X 181      24.683   3.940 -12.265  0.00  0.00           N  
ATOM   2669  H  LARG X 181      19.046   4.265 -14.941  0.00  0.00           H  
ATOM   2670  HA LARG X 181      21.624   3.774 -16.002  0.00  0.00           H  
ATOM   2671  HB2LARG X 181      21.203   3.382 -13.689  0.00  0.00           H  
ATOM   2672  HB3LARG X 181      19.861   2.304 -14.037  0.00  0.00           H  
ATOM   2673  HG2LARG X 181      21.682   1.020 -13.208  0.00  0.00           H  
ATOM   2674  HG3LARG X 181      21.343   0.576 -14.853  0.00  0.00           H  
ATOM   2675  HD2LARG X 181      23.735   0.537 -14.418  0.00  0.00           H  
ATOM   2676  HD3LARG X 181      23.331   1.689 -15.673  0.00  0.00           H  
ATOM   2677  HE LARG X 181      24.697   3.076 -14.413  0.00  0.00           H  
ATOM   2678 HH11LARG X 181      23.177   1.317 -11.834  0.00  0.00           H  
ATOM   2679 HH12LARG X 181      23.487   2.640 -10.745  0.00  0.00           H  
ATOM   2680 HH21LARG X 181      25.676   3.873 -12.497  0.00  0.00           H  
ATOM   2681 HH22LARG X 181      24.470   4.293 -11.325  0.00  0.00           H  
ATOM   2682  N  LALA X 182      21.548   2.013 -17.726  0.00  0.00           N  
ATOM   2683  CA LALA X 182      21.546   1.046 -18.818  0.00  0.00           C  
ATOM   2684  C  LALA X 182      21.305  -0.389 -18.307  0.00  0.00           C  
ATOM   2685  O  LALA X 182      21.973  -0.844 -17.379  0.00  0.00           O  
ATOM   2686  CB LALA X 182      22.866   1.166 -19.589  0.00  0.00           C  
ATOM   2687  H  LALA X 182      22.322   2.647 -17.647  0.00  0.00           H  
ATOM   2688  HA LALA X 182      20.731   1.309 -19.494  0.00  0.00           H  
ATOM   2689  HB1LALA X 182      23.703   0.921 -18.932  0.00  0.00           H  
ATOM   2690  HB2LALA X 182      22.863   0.473 -20.431  0.00  0.00           H  
ATOM   2691  HB3LALA X 182      22.986   2.182 -19.965  0.00  0.00           H  
ATOM   2692  N  LGLY X 183      20.351  -1.083 -18.935  0.00  0.00           N  
ATOM   2693  CA LGLY X 183      19.932  -2.443 -18.580  0.00  0.00           C  
ATOM   2694  C  LGLY X 183      18.647  -2.535 -17.746  0.00  0.00           C  
ATOM   2695  O  LGLY X 183      18.117  -3.635 -17.601  0.00  0.00           O  
ATOM   2696  H  LGLY X 183      19.823  -0.613 -19.654  0.00  0.00           H  
ATOM   2697  HA2LGLY X 183      19.779  -3.018 -19.493  0.00  0.00           H  
ATOM   2698  HA3LGLY X 183      20.730  -2.926 -18.017  0.00  0.00           H  
ATOM   2699  N  LVAL X 184      18.125  -1.421 -17.217  0.00  0.00           N  
ATOM   2700  CA LVAL X 184      16.805  -1.359 -16.557  0.00  0.00           C  
ATOM   2701  C  LVAL X 184      15.697  -1.253 -17.616  0.00  0.00           C  
ATOM   2702  O  LVAL X 184      15.867  -0.578 -18.632  0.00  0.00           O  
ATOM   2703  CB LVAL X 184      16.739  -0.169 -15.570  0.00  0.00           C  
ATOM   2704  CG1LVAL X 184      15.401  -0.105 -14.818  0.00  0.00           C  
ATOM   2705  CG2LVAL X 184      17.842  -0.249 -14.504  0.00  0.00           C  
ATOM   2706  H  LVAL X 184      18.621  -0.545 -17.333  0.00  0.00           H  
ATOM   2707  HA LVAL X 184      16.645  -2.276 -15.990  0.00  0.00           H  
ATOM   2708  HB LVAL X 184      16.865   0.760 -16.126  0.00  0.00           H  
ATOM   2709 HG11LVAL X 184      14.586   0.087 -15.513  0.00  0.00           H  
ATOM   2710 HG12LVAL X 184      15.219  -1.041 -14.287  0.00  0.00           H  
ATOM   2711 HG13LVAL X 184      15.424   0.719 -14.105  0.00  0.00           H  
ATOM   2712 HG21LVAL X 184      17.732  -1.160 -13.920  0.00  0.00           H  
ATOM   2713 HG22LVAL X 184      18.825  -0.234 -14.970  0.00  0.00           H  
ATOM   2714 HG23LVAL X 184      17.774   0.616 -13.843  0.00  0.00           H  
ATOM   2715  N  LTHR X 185      14.547  -1.902 -17.414  0.00  0.00           N  
ATOM   2716  CA LTHR X 185      13.348  -1.740 -18.263  0.00  0.00           C  
ATOM   2717  C  LTHR X 185      12.057  -1.993 -17.470  0.00  0.00           C  
ATOM   2718  O  LTHR X 185      11.760  -3.139 -17.135  0.00  0.00           O  
ATOM   2719  CB LTHR X 185      13.415  -2.679 -19.483  0.00  0.00           C  
ATOM   2720  CG2LTHR X 185      12.158  -2.650 -20.357  0.00  0.00           C  
ATOM   2721  OG1LTHR X 185      14.468  -2.263 -20.326  0.00  0.00           O  
ATOM   2722  H  LTHR X 185      14.500  -2.567 -16.644  0.00  0.00           H  
ATOM   2723  HA LTHR X 185      13.316  -0.724 -18.653  0.00  0.00           H  
ATOM   2724  HB LTHR X 185      13.600  -3.702 -19.150  0.00  0.00           H  
ATOM   2725  HG1LTHR X 185      15.062  -1.713 -19.788  0.00  0.00           H  
ATOM   2726 HG21LTHR X 185      11.910  -1.623 -20.624  0.00  0.00           H  
ATOM   2727 HG22LTHR X 185      12.335  -3.228 -21.263  0.00  0.00           H  
ATOM   2728 HG23LTHR X 185      11.318  -3.100 -19.826  0.00  0.00           H  
ATOM   2729  N  LPRO X 186      11.256  -0.954 -17.167  0.00  0.00           N  
ATOM   2730  CA LPRO X 186       9.900  -1.122 -16.644  0.00  0.00           C  
ATOM   2731  C  LPRO X 186       8.906  -1.553 -17.733  0.00  0.00           C  
ATOM   2732  O  LPRO X 186       8.936  -1.031 -18.848  0.00  0.00           O  
ATOM   2733  CB LPRO X 186       9.519   0.220 -16.007  0.00  0.00           C  
ATOM   2734  CG LPRO X 186      10.852   0.956 -15.853  0.00  0.00           C  
ATOM   2735  CD LPRO X 186      11.652   0.439 -17.047  0.00  0.00           C  
ATOM   2736  HA LPRO X 186       9.917  -1.881 -15.866  0.00  0.00           H  
ATOM   2737  HB2LPRO X 186       8.870   0.785 -16.678  0.00  0.00           H  
ATOM   2738  HB3LPRO X 186       9.035   0.071 -15.041  0.00  0.00           H  
ATOM   2739  HG2LPRO X 186      10.727   2.039 -15.886  0.00  0.00           H  
ATOM   2740  HG3LPRO X 186      11.338   0.651 -14.925  0.00  0.00           H  
ATOM   2741  HD2LPRO X 186      11.369   0.978 -17.952  0.00  0.00           H  
ATOM   2742  HD3LPRO X 186      12.720   0.548 -16.857  0.00  0.00           H  
ATOM   2743  N  LASN X 187       7.997  -2.467 -17.390  0.00  0.00           N  
ATOM   2744  CA LASN X 187       6.981  -3.018 -18.293  0.00  0.00           C  
ATOM   2745  C  LASN X 187       5.601  -2.370 -18.044  0.00  0.00           C  
ATOM   2746  O  LASN X 187       5.461  -1.453 -17.233  0.00  0.00           O  
ATOM   2747  CB LASN X 187       6.930  -4.546 -18.079  0.00  0.00           C  
ATOM   2748  CG LASN X 187       8.265  -5.253 -18.246  0.00  0.00           C  
ATOM   2749  ND2LASN X 187       8.482  -6.294 -17.476  0.00  0.00           N  
ATOM   2750  OD1LASN X 187       9.079  -4.896 -19.081  0.00  0.00           O  
ATOM   2751  H  LASN X 187       7.991  -2.809 -16.437  0.00  0.00           H  
ATOM   2752  HA LASN X 187       7.268  -2.822 -19.329  0.00  0.00           H  
ATOM   2753  HB2LASN X 187       6.555  -4.736 -17.075  0.00  0.00           H  
ATOM   2754  HB3LASN X 187       6.238  -5.002 -18.784  0.00  0.00           H  
ATOM   2755 HD21LASN X 187       9.405  -6.746 -17.511  0.00  0.00           H  
ATOM   2756 HD22LASN X 187       7.759  -6.619 -16.859  0.00  0.00           H  
ATOM   2757  N  LASP X 188       4.546  -2.900 -18.673  0.00  0.00           N  
ATOM   2758  CA LASP X 188       3.198  -2.805 -18.105  0.00  0.00           C  
ATOM   2759  C  LASP X 188       2.415  -4.117 -18.227  0.00  0.00           C  
ATOM   2760  O  LASP X 188       2.391  -4.767 -19.271  0.00  0.00           O  
ATOM   2761  CB LASP X 188       2.388  -1.640 -18.698  0.00  0.00           C  
ATOM   2762  CG LASP X 188       1.214  -1.226 -17.795  0.00  0.00           C  
ATOM   2763  OD1LASP X 188       1.123  -1.700 -16.634  0.00  0.00           O  
ATOM   2764  OD2LASP X 188       0.491  -0.272 -18.157  0.00  0.00           O1-
ATOM   2765  H  LASP X 188       4.701  -3.638 -19.343  0.00  0.00           H  
ATOM   2766  HA LASP X 188       3.322  -2.609 -17.038  0.00  0.00           H  
ATOM   2767  HB2LASP X 188       3.043  -0.777 -18.819  0.00  0.00           H  
ATOM   2768  HB3LASP X 188       2.013  -1.919 -19.684  0.00  0.00           H  
ATOM   2769  N  LASP X 189       1.726  -4.456 -17.143  0.00  0.00           N  
ATOM   2770  CA LASP X 189       0.715  -5.508 -17.054  0.00  0.00           C  
ATOM   2771  C  LASP X 189      -0.420  -5.129 -16.072  0.00  0.00           C  
ATOM   2772  O  LASP X 189      -1.296  -5.948 -15.775  0.00  0.00           O  
ATOM   2773  CB LASP X 189       1.393  -6.851 -16.710  0.00  0.00           C  
ATOM   2774  CG LASP X 189       2.015  -6.915 -15.308  0.00  0.00           C  
ATOM   2775  OD1LASP X 189       1.312  -7.420 -14.398  0.00  0.00           O  
ATOM   2776  OD2LASP X 189       3.199  -6.523 -15.152  0.00  0.00           O1-
ATOM   2777  H  LASP X 189       1.814  -3.828 -16.356  0.00  0.00           H  
ATOM   2778  HA LASP X 189       0.256  -5.612 -18.037  0.00  0.00           H  
ATOM   2779  HB2LASP X 189       0.649  -7.645 -16.801  0.00  0.00           H  
ATOM   2780  HB3LASP X 189       2.167  -7.058 -17.450  0.00  0.00           H  
ATOM   2781  N  LTRP X 190      -0.420  -3.893 -15.551  0.00  0.00           N  
ATOM   2782  CA LTRP X 190      -1.071  -3.561 -14.287  0.00  0.00           C  
ATOM   2783  C  LTRP X 190      -2.558  -3.196 -14.396  0.00  0.00           C  
ATOM   2784  O  LTRP X 190      -2.949  -2.106 -14.819  0.00  0.00           O  
ATOM   2785  CB LTRP X 190      -0.292  -2.470 -13.545  0.00  0.00           C  
ATOM   2786  CG LTRP X 190      -0.871  -2.174 -12.194  0.00  0.00           C  
ATOM   2787  CD1LTRP X 190      -1.497  -1.028 -11.843  0.00  0.00           C  
ATOM   2788  CD2LTRP X 190      -0.977  -3.064 -11.037  0.00  0.00           C  
ATOM   2789  CE2LTRP X 190      -1.708  -2.387 -10.018  0.00  0.00           C  
ATOM   2790  CE3LTRP X 190      -0.542  -4.374 -10.742  0.00  0.00           C  
ATOM   2791  NE1LTRP X 190      -1.976  -1.149 -10.552  0.00  0.00           N  
ATOM   2792  CZ2LTRP X 190      -2.001  -2.970  -8.777  0.00  0.00           C  
ATOM   2793  CZ3LTRP X 190      -0.820  -4.970  -9.495  0.00  0.00           C  
ATOM   2794  CH2LTRP X 190      -1.550  -4.275  -8.514  0.00  0.00           C  
ATOM   2795  H  LTRP X 190       0.192  -3.185 -15.955  0.00  0.00           H  
ATOM   2796  HA LTRP X 190      -1.004  -4.450 -13.658  0.00  0.00           H  
ATOM   2797  HB2LTRP X 190       0.741  -2.794 -13.416  0.00  0.00           H  
ATOM   2798  HB3LTRP X 190      -0.288  -1.558 -14.145  0.00  0.00           H  
ATOM   2799  HD1LTRP X 190      -1.618  -0.170 -12.499  0.00  0.00           H  
ATOM   2800  HE1LTRP X 190      -2.405  -0.396 -10.016  0.00  0.00           H  
ATOM   2801  HE3LTRP X 190       0.062  -4.906 -11.465  0.00  0.00           H  
ATOM   2802  HZ2LTRP X 190      -2.543  -2.403  -8.037  0.00  0.00           H  
ATOM   2803  HZ3LTRP X 190      -0.437  -5.959  -9.282  0.00  0.00           H  
ATOM   2804  HH2LTRP X 190      -1.738  -4.740  -7.558  0.00  0.00           H  
ATOM   2805  N  LALA X 191      -3.391  -4.096 -13.876  0.00  0.00           N  
ATOM   2806  CA LALA X 191      -4.709  -3.777 -13.343  0.00  0.00           C  
ATOM   2807  C  LALA X 191      -5.088  -4.816 -12.277  0.00  0.00           C  
ATOM   2808  O  LALA X 191      -5.299  -5.977 -12.602  0.00  0.00           O  
ATOM   2809  CB LALA X 191      -5.736  -3.759 -14.486  0.00  0.00           C  
ATOM   2810  H  LALA X 191      -3.006  -4.999 -13.643  0.00  0.00           H  
ATOM   2811  HA LALA X 191      -4.677  -2.789 -12.880  0.00  0.00           H  
ATOM   2812  HB1LALA X 191      -5.491  -2.963 -15.191  0.00  0.00           H  
ATOM   2813  HB2LALA X 191      -5.725  -4.716 -15.010  0.00  0.00           H  
ATOM   2814  HB3LALA X 191      -6.732  -3.585 -14.081  0.00  0.00           H  
ATOM   2815  N  LALA X 192      -5.220  -4.420 -11.014  0.00  0.00           N  
ATOM   2816  CA LALA X 192      -5.895  -5.234  -9.999  0.00  0.00           C  
ATOM   2817  C  LALA X 192      -7.431  -5.058 -10.094  0.00  0.00           C  
ATOM   2818  O  LALA X 192      -7.929  -4.383 -11.009  0.00  0.00           O  
ATOM   2819  CB LALA X 192      -5.279  -4.867  -8.646  0.00  0.00           C  
ATOM   2820  H  LALA X 192      -4.996  -3.467 -10.771  0.00  0.00           H  
ATOM   2821  HA LALA X 192      -5.684  -6.290 -10.167  0.00  0.00           H  
ATOM   2822  HB1LALA X 192      -5.150  -3.791  -8.556  0.00  0.00           H  
ATOM   2823  HB2LALA X 192      -5.913  -5.218  -7.837  0.00  0.00           H  
ATOM   2824  HB3LALA X 192      -4.299  -5.337  -8.558  0.00  0.00           H  
ATOM   2825  N  LILE X 193      -8.223  -5.638  -9.172  0.00  0.00           N  
ATOM   2826  CA LILE X 193      -9.662  -5.302  -9.141  0.00  0.00           C  
ATOM   2827  C  LILE X 193      -9.836  -3.791  -8.962  0.00  0.00           C  
ATOM   2828  O  LILE X 193     -10.679  -3.220  -9.643  0.00  0.00           O  
ATOM   2829  CB LILE X 193     -10.543  -6.060  -8.113  0.00  0.00           C  
ATOM   2830  CG1LILE X 193     -10.033  -5.968  -6.664  0.00  0.00           C  
ATOM   2831  CG2LILE X 193     -10.911  -7.482  -8.550  0.00  0.00           C  
ATOM   2832  CD1LILE X 193     -10.766  -6.836  -5.636  0.00  0.00           C  
ATOM   2833  H  LILE X 193      -7.808  -6.231  -8.462  0.00  0.00           H  
ATOM   2834  HA LILE X 193     -10.063  -5.537 -10.127  0.00  0.00           H  
ATOM   2835  HB LILE X 193     -11.500  -5.540  -8.119  0.00  0.00           H  
ATOM   2836 HG12LILE X 193      -8.975  -6.204  -6.621  0.00  0.00           H  
ATOM   2837 HG13LILE X 193     -10.144  -4.938  -6.353  0.00  0.00           H  
ATOM   2838 HG21LILE X 193     -11.092  -7.521  -9.625  0.00  0.00           H  
ATOM   2839 HG22LILE X 193     -10.130  -8.185  -8.289  0.00  0.00           H  
ATOM   2840 HG23LILE X 193     -11.820  -7.785  -8.036  0.00  0.00           H  
ATOM   2841 HD11LILE X 193     -11.827  -6.586  -5.620  0.00  0.00           H  
ATOM   2842 HD12LILE X 193     -10.638  -7.893  -5.865  0.00  0.00           H  
ATOM   2843 HD13LILE X 193     -10.334  -6.647  -4.655  0.00  0.00           H  
ATOM   2844  N  LGLY X 194      -9.049  -3.139  -8.105  0.00  0.00           N  
ATOM   2845  CA LGLY X 194      -8.942  -1.679  -7.994  0.00  0.00           C  
ATOM   2846  C  LGLY X 194      -7.496  -1.227  -8.195  0.00  0.00           C  
ATOM   2847  O  LGLY X 194      -6.713  -1.937  -8.819  0.00  0.00           O  
ATOM   2848  H  LGLY X 194      -8.350  -3.681  -7.606  0.00  0.00           H  
ATOM   2849  HA2LGLY X 194      -9.564  -1.176  -8.735  0.00  0.00           H  
ATOM   2850  HA3LGLY X 194      -9.272  -1.368  -7.004  0.00  0.00           H  
ATOM   2851  N  LMET X 195      -7.126  -0.065  -7.652  0.00  0.00           N  
ATOM   2852  CA LMET X 195      -5.741   0.438  -7.592  0.00  0.00           C  
ATOM   2853  C  LMET X 195      -5.039   0.517  -8.965  0.00  0.00           C  
ATOM   2854  O  LMET X 195      -3.816   0.438  -9.055  0.00  0.00           O  
ATOM   2855  CB LMET X 195      -4.916  -0.378  -6.575  0.00  0.00           C  
ATOM   2856  CG LMET X 195      -5.600  -0.581  -5.216  0.00  0.00           C  
ATOM   2857  SD LMET X 195      -6.014   0.912  -4.277  0.00  0.00           S  
ATOM   2858  CE LMET X 195      -4.346   1.530  -3.949  0.00  0.00           C  
ATOM   2859  H  LMET X 195      -7.842   0.489  -7.188  0.00  0.00           H  
ATOM   2860  HA LMET X 195      -5.791   1.459  -7.216  0.00  0.00           H  
ATOM   2861  HB2LMET X 195      -4.710  -1.360  -7.001  0.00  0.00           H  
ATOM   2862  HB3LMET X 195      -3.958   0.113  -6.414  0.00  0.00           H  
ATOM   2863  HG2LMET X 195      -6.520  -1.140  -5.375  0.00  0.00           H  
ATOM   2864  HG3LMET X 195      -4.948  -1.198  -4.597  0.00  0.00           H  
ATOM   2865  HE1LMET X 195      -3.711   0.724  -3.581  0.00  0.00           H  
ATOM   2866  HE2LMET X 195      -3.915   1.942  -4.861  0.00  0.00           H  
ATOM   2867  HE3LMET X 195      -4.400   2.314  -3.196  0.00  0.00           H  
ATOM   2868  N  LARG X 196      -5.791   0.621 -10.067  0.00  0.00           N  
ATOM   2869  CA LARG X 196      -5.304   0.292 -11.422  0.00  0.00           C  
ATOM   2870  C  LARG X 196      -4.313   1.299 -12.020  0.00  0.00           C  
ATOM   2871  O  LARG X 196      -3.919   1.130 -13.165  0.00  0.00           O  
ATOM   2872  CB LARG X 196      -6.487   0.041 -12.372  0.00  0.00           C  
ATOM   2873  CG LARG X 196      -7.420  -1.088 -11.917  0.00  0.00           C  
ATOM   2874  CD LARG X 196      -8.519  -1.270 -12.961  0.00  0.00           C  
ATOM   2875  NE LARG X 196      -9.504  -2.285 -12.548  0.00  0.00           N  
ATOM   2876  CZ LARG X 196     -10.806  -2.219 -12.773  0.00  0.00           C  
ATOM   2877  NH1LARG X 196     -11.355  -1.310 -13.518  0.00  0.00           N1+
ATOM   2878  NH2LARG X 196     -11.616  -3.076 -12.237  0.00  0.00           N  
ATOM   2879  H  LARG X 196      -6.783   0.752  -9.931  0.00  0.00           H  
ATOM   2880  HA LARG X 196      -4.735  -0.636 -11.355  0.00  0.00           H  
ATOM   2881  HB2LARG X 196      -7.060   0.965 -12.480  0.00  0.00           H  
ATOM   2882  HB3LARG X 196      -6.091  -0.238 -13.349  0.00  0.00           H  
ATOM   2883  HG2LARG X 196      -6.856  -2.013 -11.804  0.00  0.00           H  
ATOM   2884  HG3LARG X 196      -7.886  -0.824 -10.969  0.00  0.00           H  
ATOM   2885  HD2LARG X 196      -9.009  -0.305 -13.069  0.00  0.00           H  
ATOM   2886  HD3LARG X 196      -8.077  -1.551 -13.919  0.00  0.00           H  
ATOM   2887  HE LARG X 196      -9.158  -3.042 -11.968  0.00  0.00           H  
ATOM   2888 HH11LARG X 196     -10.740  -0.629 -13.951  0.00  0.00           H  
ATOM   2889 HH12LARG X 196     -12.254  -0.926 -13.236  0.00  0.00           H  
ATOM   2890 HH21LARG X 196     -11.270  -3.592 -11.442  0.00  0.00           H  
ATOM   2891 HH22LARG X 196     -12.595  -2.978 -12.419  0.00  0.00           H  
ATOM   2892  N  LGLN X 197      -3.914   2.329 -11.274  0.00  0.00           N  
ATOM   2893  CA LGLN X 197      -2.933   3.339 -11.694  0.00  0.00           C  
ATOM   2894  C  LGLN X 197      -1.822   3.589 -10.656  0.00  0.00           C  
ATOM   2895  O  LGLN X 197      -1.194   4.642 -10.658  0.00  0.00           O  
ATOM   2896  CB LGLN X 197      -3.661   4.623 -12.122  0.00  0.00           C  
ATOM   2897  CG LGLN X 197      -4.459   4.408 -13.415  0.00  0.00           C  
ATOM   2898  CD LGLN X 197      -4.929   5.715 -14.032  0.00  0.00           C  
ATOM   2899  NE2LGLN X 197      -5.172   5.732 -15.323  0.00  0.00           N  
ATOM   2900  OE1LGLN X 197      -5.090   6.732 -13.368  0.00  0.00           O  
ATOM   2901  H  LGLN X 197      -4.312   2.405 -10.349  0.00  0.00           H  
ATOM   2902  HA LGLN X 197      -2.401   2.962 -12.570  0.00  0.00           H  
ATOM   2903  HB2LGLN X 197      -4.322   4.967 -11.326  0.00  0.00           H  
ATOM   2904  HB3LGLN X 197      -2.924   5.396 -12.319  0.00  0.00           H  
ATOM   2905  HG2LGLN X 197      -3.815   3.906 -14.134  0.00  0.00           H  
ATOM   2906  HG3LGLN X 197      -5.328   3.779 -13.225  0.00  0.00           H  
ATOM   2907 HE21LGLN X 197      -5.231   6.637 -15.748  0.00  0.00           H  
ATOM   2908 HE22LGLN X 197      -4.914   4.913 -15.869  0.00  0.00           H  
ATOM   2909  N  LTHR X 198      -1.550   2.621  -9.776  0.00  0.00           N  
ATOM   2910  CA LTHR X 198      -0.387   2.636  -8.861  0.00  0.00           C  
ATOM   2911  C  LTHR X 198       0.955   2.348  -9.548  0.00  0.00           C  
ATOM   2912  O  LTHR X 198       1.994   2.331  -8.890  0.00  0.00           O  
ATOM   2913  CB LTHR X 198      -0.578   1.612  -7.735  0.00  0.00           C  
ATOM   2914  CG2LTHR X 198      -1.753   1.972  -6.839  0.00  0.00           C  
ATOM   2915  OG1LTHR X 198      -0.852   0.336  -8.254  0.00  0.00           O  
ATOM   2916  H  LTHR X 198      -2.115   1.782  -9.766  0.00  0.00           H  
ATOM   2917  HA LTHR X 198      -0.301   3.626  -8.412  0.00  0.00           H  
ATOM   2918  HB LTHR X 198       0.326   1.560  -7.133  0.00  0.00           H  
ATOM   2919  HG1LTHR X 198      -0.049  -0.199  -8.082  0.00  0.00           H  
ATOM   2920 HG21LTHR X 198      -2.681   1.947  -7.402  0.00  0.00           H  
ATOM   2921 HG22LTHR X 198      -1.805   1.264  -6.013  0.00  0.00           H  
ATOM   2922 HG23LTHR X 198      -1.596   2.973  -6.450  0.00  0.00           H  
ATOM   2923  N  LASP X 199       0.936   2.078 -10.858  0.00  0.00           N  
ATOM   2924  CA LASP X 199       2.092   1.668 -11.662  0.00  0.00           C  
ATOM   2925  C  LASP X 199       2.817   0.400 -11.156  0.00  0.00           C  
ATOM   2926  O  LASP X 199       3.952   0.132 -11.536  0.00  0.00           O  
ATOM   2927  CB LASP X 199       2.996   2.888 -11.948  0.00  0.00           C  
ATOM   2928  CG LASP X 199       2.419   3.770 -13.059  0.00  0.00           C  
ATOM   2929  OD1LASP X 199       2.058   3.200 -14.116  0.00  0.00           O  
ATOM   2930  OD2LASP X 199       2.311   5.008 -12.874  0.00  0.00           O1-
ATOM   2931  H  LASP X 199       0.059   2.175 -11.340  0.00  0.00           H  
ATOM   2932  HA LASP X 199       1.687   1.347 -12.622  0.00  0.00           H  
ATOM   2933  HB2LASP X 199       3.144   3.474 -11.039  0.00  0.00           H  
ATOM   2934  HB3LASP X 199       3.973   2.545 -12.274  0.00  0.00           H  
ATOM   2935  N  LSER X 200       2.143  -0.434 -10.354  0.00  0.00           N  
ATOM   2936  CA LSER X 200       2.681  -1.651  -9.718  0.00  0.00           C  
ATOM   2937  C  LSER X 200       2.864  -2.845 -10.675  0.00  0.00           C  
ATOM   2938  O  LSER X 200       2.573  -3.981 -10.310  0.00  0.00           O  
ATOM   2939  CB LSER X 200       1.818  -2.059  -8.512  0.00  0.00           C  
ATOM   2940  OG LSER X 200       1.446  -0.943  -7.721  0.00  0.00           O  
ATOM   2941  H  LSER X 200       1.215  -0.153 -10.076  0.00  0.00           H  
ATOM   2942  HA LSER X 200       3.673  -1.411  -9.343  0.00  0.00           H  
ATOM   2943  HB2LSER X 200       0.909  -2.536  -8.875  0.00  0.00           H  
ATOM   2944  HB3LSER X 200       2.363  -2.778  -7.898  0.00  0.00           H  
ATOM   2945  HG LSER X 200       2.228  -0.660  -7.195  0.00  0.00           H  
ATOM   2946  N  LGLY X 201       3.306  -2.602 -11.909  0.00  0.00           N  
ATOM   2947  CA LGLY X 201       3.576  -3.639 -12.910  0.00  0.00           C  
ATOM   2948  C  LGLY X 201       4.929  -4.335 -12.727  0.00  0.00           C  
ATOM   2949  O  LGLY X 201       5.653  -4.119 -11.752  0.00  0.00           O  
ATOM   2950  H  LGLY X 201       3.619  -1.656 -12.102  0.00  0.00           H  
ATOM   2951  HA2LGLY X 201       2.796  -4.402 -12.875  0.00  0.00           H  
ATOM   2952  HA3LGLY X 201       3.558  -3.188 -13.902  0.00  0.00           H  
ATOM   2953  N  LSER X 202       5.292  -5.173 -13.692  0.00  0.00           N  
ATOM   2954  CA LSER X 202       6.614  -5.805 -13.766  0.00  0.00           C  
ATOM   2955  C  LSER X 202       7.742  -4.854 -14.214  0.00  0.00           C  
ATOM   2956  O  LSER X 202       7.503  -3.799 -14.804  0.00  0.00           O  
ATOM   2957  CB LSER X 202       6.539  -7.091 -14.600  0.00  0.00           C  
ATOM   2958  OG LSER X 202       5.831  -6.908 -15.813  0.00  0.00           O  
ATOM   2959  H  LSER X 202       4.612  -5.396 -14.414  0.00  0.00           H  
ATOM   2960  HA LSER X 202       6.873  -6.103 -12.756  0.00  0.00           H  
ATOM   2961  HB2LSER X 202       7.548  -7.449 -14.811  0.00  0.00           H  
ATOM   2962  HB3LSER X 202       6.021  -7.853 -14.017  0.00  0.00           H  
ATOM   2963  HG LSER X 202       4.874  -6.808 -15.607  0.00  0.00           H  
ATOM   2964  N  LTHR X 203       8.993  -5.179 -13.876  0.00  0.00           N  
ATOM   2965  CA LTHR X 203      10.206  -4.417 -14.246  0.00  0.00           C  
ATOM   2966  C  LTHR X 203      11.428  -5.336 -14.247  0.00  0.00           C  
ATOM   2967  O  LTHR X 203      11.640  -6.087 -13.292  0.00  0.00           O  
ATOM   2968  CB LTHR X 203      10.441  -3.246 -13.270  0.00  0.00           C  
ATOM   2969  CG2LTHR X 203      11.732  -2.458 -13.501  0.00  0.00           C  
ATOM   2970  OG1LTHR X 203       9.388  -2.312 -13.381  0.00  0.00           O  
ATOM   2971  H  LTHR X 203       9.137  -6.035 -13.347  0.00  0.00           H  
ATOM   2972  HA LTHR X 203      10.089  -4.019 -15.254  0.00  0.00           H  
ATOM   2973  HB LTHR X 203      10.460  -3.637 -12.253  0.00  0.00           H  
ATOM   2974  HG1LTHR X 203       8.629  -2.778 -13.767  0.00  0.00           H  
ATOM   2975 HG21LTHR X 203      11.759  -1.599 -12.831  0.00  0.00           H  
ATOM   2976 HG22LTHR X 203      12.599  -3.085 -13.295  0.00  0.00           H  
ATOM   2977 HG23LTHR X 203      11.785  -2.111 -14.530  0.00  0.00           H  
ATOM   2978  N  LASP X 204      12.238  -5.255 -15.300  0.00  0.00           N  
ATOM   2979  CA LASP X 204      13.375  -6.131 -15.592  0.00  0.00           C  
ATOM   2980  C  LASP X 204      14.730  -5.403 -15.520  0.00  0.00           C  
ATOM   2981  O  LASP X 204      14.827  -4.187 -15.709  0.00  0.00           O  
ATOM   2982  CB LASP X 204      13.158  -6.782 -16.968  0.00  0.00           C  
ATOM   2983  CG LASP X 204      12.124  -7.905 -16.890  0.00  0.00           C  
ATOM   2984  OD1LASP X 204      12.544  -9.035 -16.552  0.00  0.00           O  
ATOM   2985  OD2LASP X 204      10.917  -7.640 -17.100  0.00  0.00           O1-
ATOM   2986  H  LASP X 204      12.005  -4.584 -16.027  0.00  0.00           H  
ATOM   2987  HA LASP X 204      13.410  -6.935 -14.857  0.00  0.00           H  
ATOM   2988  HB2LASP X 204      12.846  -6.027 -17.694  0.00  0.00           H  
ATOM   2989  HB3LASP X 204      14.102  -7.208 -17.315  0.00  0.00           H  
ATOM   2990  N  LPHE X 205      15.787  -6.172 -15.244  0.00  0.00           N  
ATOM   2991  CA LPHE X 205      17.161  -5.708 -15.041  0.00  0.00           C  
ATOM   2992  C  LPHE X 205      18.145  -6.686 -15.709  0.00  0.00           C  
ATOM   2993  O  LPHE X 205      18.233  -7.847 -15.291  0.00  0.00           O  
ATOM   2994  CB LPHE X 205      17.459  -5.630 -13.526  0.00  0.00           C  
ATOM   2995  CG LPHE X 205      16.518  -4.774 -12.690  0.00  0.00           C  
ATOM   2996  CD1LPHE X 205      15.281  -5.294 -12.257  0.00  0.00           C  
ATOM   2997  CD2LPHE X 205      16.887  -3.467 -12.319  0.00  0.00           C  
ATOM   2998  CE1LPHE X 205      14.406  -4.505 -11.491  0.00  0.00           C  
ATOM   2999  CE2LPHE X 205      16.015  -2.678 -11.547  0.00  0.00           C  
ATOM   3000  CZ LPHE X 205      14.775  -3.196 -11.138  0.00  0.00           C  
ATOM   3001  H  LPHE X 205      15.609  -7.154 -15.052  0.00  0.00           H  
ATOM   3002  HA LPHE X 205      17.284  -4.717 -15.478  0.00  0.00           H  
ATOM   3003  HB2LPHE X 205      17.435  -6.638 -13.110  0.00  0.00           H  
ATOM   3004  HB3LPHE X 205      18.476  -5.260 -13.397  0.00  0.00           H  
ATOM   3005  HD1LPHE X 205      14.988  -6.295 -12.538  0.00  0.00           H  
ATOM   3006  HD2LPHE X 205      17.841  -3.066 -12.626  0.00  0.00           H  
ATOM   3007  HE1LPHE X 205      13.444  -4.898 -11.196  0.00  0.00           H  
ATOM   3008  HE2LPHE X 205      16.294  -1.671 -11.273  0.00  0.00           H  
ATOM   3009  HZ LPHE X 205      14.103  -2.582 -10.558  0.00  0.00           H  
ATOM   3010  N  LHIE X 206      18.934  -6.247 -16.701  0.00  0.00           N  
ATOM   3011  CA LHIE X 206      19.981  -7.086 -17.310  0.00  0.00           C  
ATOM   3012  C  LHIE X 206      21.342  -6.399 -17.495  0.00  0.00           C  
ATOM   3013  O  LHIE X 206      21.447  -5.329 -18.083  0.00  0.00           O  
ATOM   3014  CB LHIE X 206      19.503  -7.741 -18.612  0.00  0.00           C  
ATOM   3015  CG LHIE X 206      20.298  -8.999 -18.840  0.00  0.00           C  
ATOM   3016  CD2LHIE X 206      20.104 -10.143 -18.125  0.00  0.00           C  
ATOM   3017  ND1LHIE X 206      21.537  -9.074 -19.480  0.00  0.00           N  
ATOM   3018  CE1LHIE X 206      22.055 -10.262 -19.137  0.00  0.00           C  
ATOM   3019  NE2LHIE X 206      21.218 -10.923 -18.322  0.00  0.00           N  
ATOM   3020  H  LHIE X 206      18.789  -5.306 -17.061  0.00  0.00           H  
ATOM   3021  HA LHIE X 206      20.168  -7.903 -16.614  0.00  0.00           H  
ATOM   3022  HB2LHIE X 206      18.448  -8.009 -18.526  0.00  0.00           H  
ATOM   3023  HB3LHIE X 206      19.627  -7.056 -19.451  0.00  0.00           H  
ATOM   3024  HD2LHIE X 206      19.305 -10.317 -17.417  0.00  0.00           H  
ATOM   3025  HE1LHIE X 206      23.048 -10.596 -19.403  0.00  0.00           H  
ATOM   3026  HE2LHIE X 206      21.482 -11.713 -17.740  0.00  0.00           H  
ATOM   3027  N  LASN X 207      22.376  -7.053 -16.953  0.00  0.00           N  
ATOM   3028  CA LASN X 207      23.834  -6.704 -16.757  0.00  0.00           C  
ATOM   3029  C  LASN X 207      23.857  -5.212 -16.288  0.00  0.00           C  
ATOM   3030  O  LASN X 207      24.845  -4.481 -16.533  0.00  0.00           O  
ATOM   3031  CB LASN X 207      24.644  -7.041 -18.022  0.00  0.00           C  
ATOM   3032  CG LASN X 207      25.014  -8.503 -18.180  0.00  0.00           C  
ATOM   3033  ND2LASN X 207      25.351  -8.898 -19.421  0.00  0.00           N  
ATOM   3034  OD1LASN X 207      24.915  -9.308 -17.291  0.00  0.00           O  
ATOM   3035  H  LASN X 207      22.200  -7.956 -16.538  0.00  0.00           H  
ATOM   3036  HA LASN X 207      24.141  -7.314 -15.908  0.00  0.00           H  
ATOM   3037  HB2LASN X 207      24.226  -6.572 -18.912  0.00  0.00           H  
ATOM   3038  HB3LASN X 207      25.614  -6.549 -17.953  0.00  0.00           H  
ATOM   3039 HD21LASN X 207      25.536  -9.876 -19.593  0.00  0.00           H  
ATOM   3040 HD22LASN X 207      25.256  -8.254 -20.193  0.00  0.00           H  
ATOM   3041  N  LVAL X 208      22.890  -4.784 -15.466  0.00  0.00           N  
ATOM   3042  CA LVAL X 208      22.826  -3.454 -14.830  0.00  0.00           C  
ATOM   3043  C  LVAL X 208      23.982  -3.262 -13.842  0.00  0.00           C  
ATOM   3044  O  LVAL X 208      24.049  -3.997 -12.861  0.00  0.00           O  
ATOM   3045  CB LVAL X 208      21.467  -3.329 -14.100  0.00  0.00           C  
ATOM   3046  CG1LVAL X 208      21.381  -2.198 -13.069  0.00  0.00           C  
ATOM   3047  CG2LVAL X 208      20.342  -3.115 -15.109  0.00  0.00           C  
ATOM   3048  H  LVAL X 208      22.184  -5.454 -15.204  0.00  0.00           H  
ATOM   3049  HA LVAL X 208      22.890  -2.679 -15.595  0.00  0.00           H  
ATOM   3050  HB LVAL X 208      21.262  -4.266 -13.586  0.00  0.00           H  
ATOM   3051 HG11LVAL X 208      22.013  -2.416 -12.207  0.00  0.00           H  
ATOM   3052 HG12LVAL X 208      21.713  -1.270 -13.520  0.00  0.00           H  
ATOM   3053 HG13LVAL X 208      20.357  -2.082 -12.712  0.00  0.00           H  
ATOM   3054 HG21LVAL X 208      20.356  -3.907 -15.854  0.00  0.00           H  
ATOM   3055 HG22LVAL X 208      19.376  -3.123 -14.607  0.00  0.00           H  
ATOM   3056 HG23LVAL X 208      20.479  -2.152 -15.601  0.00  0.00           H  
ATOM   3057  N  LLYS X 209      24.853  -2.261 -14.036  0.00  0.00           N  
ATOM   3058  CA LLYS X 209      25.797  -1.812 -12.990  0.00  0.00           C  
ATOM   3059  C  LLYS X 209      25.036  -1.098 -11.861  0.00  0.00           C  
ATOM   3060  O  LLYS X 209      24.047  -0.404 -12.107  0.00  0.00           O  
ATOM   3061  CB LLYS X 209      26.917  -0.927 -13.592  0.00  0.00           C  
ATOM   3062  CG LLYS X 209      28.014  -0.412 -12.622  0.00  0.00           C  
ATOM   3063  CD LLYS X 209      29.043  -1.454 -12.136  0.00  0.00           C  
ATOM   3064  CE LLYS X 209      29.914  -1.021 -10.933  0.00  0.00           C  
ATOM   3065  NZ LLYS X 209      30.740   0.195 -11.152  0.00  0.00           N1+
ATOM   3066  H  LLYS X 209      24.770  -1.714 -14.878  0.00  0.00           H  
ATOM   3067  HA LLYS X 209      26.266  -2.695 -12.554  0.00  0.00           H  
ATOM   3068  HB2LLYS X 209      27.405  -1.477 -14.398  0.00  0.00           H  
ATOM   3069  HB3LLYS X 209      26.443  -0.049 -14.035  0.00  0.00           H  
ATOM   3070  HG2LLYS X 209      28.568   0.362 -13.152  0.00  0.00           H  
ATOM   3071  HG3LLYS X 209      27.543   0.059 -11.763  0.00  0.00           H  
ATOM   3072  HD2LLYS X 209      28.511  -2.355 -11.837  0.00  0.00           H  
ATOM   3073  HD3LLYS X 209      29.694  -1.721 -12.969  0.00  0.00           H  
ATOM   3074  HE2LLYS X 209      29.268  -0.854 -10.073  0.00  0.00           H  
ATOM   3075  HE3LLYS X 209      30.574  -1.853 -10.674  0.00  0.00           H  
ATOM   3076  HZ1LLYS X 209      30.153   1.033 -11.216  0.00  0.00           H  
ATOM   3077  HZ2LLYS X 209      31.418   0.330 -10.393  0.00  0.00           H  
ATOM   3078  HZ3LLYS X 209      31.291   0.136 -11.987  0.00  0.00           H  
ATOM   3079  N  LVAL X 210      25.529  -1.265 -10.642  0.00  0.00           N  
ATOM   3080  CA LVAL X 210      25.276  -0.420  -9.472  0.00  0.00           C  
ATOM   3081  C  LVAL X 210      26.638   0.120  -9.044  0.00  0.00           C  
ATOM   3082  O  LVAL X 210      27.542  -0.683  -8.808  0.00  0.00           O  
ATOM   3083  CB LVAL X 210      24.629  -1.225  -8.329  0.00  0.00           C  
ATOM   3084  CG1LVAL X 210      24.276  -0.325  -7.145  0.00  0.00           C  
ATOM   3085  CG2LVAL X 210      23.349  -1.943  -8.778  0.00  0.00           C  
ATOM   3086  H  LVAL X 210      26.287  -1.931 -10.542  0.00  0.00           H  
ATOM   3087  HA LVAL X 210      24.625   0.410  -9.737  0.00  0.00           H  
ATOM   3088  HB LVAL X 210      25.331  -1.986  -7.986  0.00  0.00           H  
ATOM   3089 HG11LVAL X 210      23.821  -0.916  -6.353  0.00  0.00           H  
ATOM   3090 HG12LVAL X 210      25.179   0.139  -6.745  0.00  0.00           H  
ATOM   3091 HG13LVAL X 210      23.591   0.462  -7.461  0.00  0.00           H  
ATOM   3092 HG21LVAL X 210      22.908  -2.467  -7.931  0.00  0.00           H  
ATOM   3093 HG22LVAL X 210      22.636  -1.218  -9.167  0.00  0.00           H  
ATOM   3094 HG23LVAL X 210      23.584  -2.667  -9.556  0.00  0.00           H  
ATOM   3095  N  LGLU X 211      26.822   1.436  -9.006  0.00  0.00           N  
ATOM   3096  CA LGLU X 211      28.094   2.050  -8.587  0.00  0.00           C  
ATOM   3097  C  LGLU X 211      28.274   1.914  -7.060  0.00  0.00           C  
ATOM   3098  O  LGLU X 211      27.265   1.801  -6.354  0.00  0.00           O  
ATOM   3099  CB LGLU X 211      28.200   3.520  -9.044  0.00  0.00           C  
ATOM   3100  CG LGLU X 211      27.603   3.877 -10.420  0.00  0.00           C  
ATOM   3101  CD LGLU X 211      28.017   2.984 -11.601  0.00  0.00           C  
ATOM   3102  OE1LGLU X 211      29.081   2.319 -11.539  0.00  0.00           O  
ATOM   3103  OE2LGLU X 211      27.246   2.963 -12.597  0.00  0.00           O1-
ATOM   3104  H  LGLU X 211      26.005   2.038  -9.110  0.00  0.00           H  
ATOM   3105  HA LGLU X 211      28.905   1.505  -9.066  0.00  0.00           H  
ATOM   3106  HB2LGLU X 211      27.703   4.146  -8.303  0.00  0.00           H  
ATOM   3107  HB3LGLU X 211      29.252   3.803  -9.050  0.00  0.00           H  
ATOM   3108  HG2LGLU X 211      26.519   3.852 -10.328  0.00  0.00           H  
ATOM   3109  HG3LGLU X 211      27.875   4.908 -10.653  0.00  0.00           H  
ATOM   3110  N  LPRO X 212      29.509   1.889  -6.510  0.00  0.00           N  
ATOM   3111  CA LPRO X 212      29.685   1.589  -5.083  0.00  0.00           C  
ATOM   3112  C  LPRO X 212      28.941   2.537  -4.117  0.00  0.00           C  
ATOM   3113  O  LPRO X 212      28.559   2.186  -3.004  0.00  0.00           O  
ATOM   3114  CB LPRO X 212      31.157   1.616  -4.856  0.00  0.00           C  
ATOM   3115  CG LPRO X 212      31.743   2.326  -6.054  0.00  0.00           C  
ATOM   3116  CD LPRO X 212      30.806   2.019  -7.193  0.00  0.00           C  
ATOM   3117  HA LPRO X 212      29.433   0.559  -4.830  0.00  0.00           H  
ATOM   3118  HB2LPRO X 212      31.338   2.104  -3.897  0.00  0.00           H  
ATOM   3119  HB3LPRO X 212      31.505   0.596  -4.692  0.00  0.00           H  
ATOM   3120  HG2LPRO X 212      31.759   3.399  -5.863  0.00  0.00           H  
ATOM   3121  HG3LPRO X 212      32.797   2.106  -6.224  0.00  0.00           H  
ATOM   3122  HD2LPRO X 212      30.856   2.890  -7.847  0.00  0.00           H  
ATOM   3123  HD3LPRO X 212      31.039   1.052  -7.639  0.00  0.00           H  
ATOM   3124  N  LASP X 213      28.711   3.804  -4.475  0.00  0.00           N  
ATOM   3125  CA LASP X 213      28.025   4.848  -3.674  0.00  0.00           C  
ATOM   3126  C  LASP X 213      26.554   5.027  -4.019  0.00  0.00           C  
ATOM   3127  O  LASP X 213      25.925   5.780  -3.325  0.00  0.00           O  
ATOM   3128  CB LASP X 213      28.844   6.168  -3.674  0.00  0.00           C  
ATOM   3129  CG LASP X 213      29.010   6.856  -5.069  0.00  0.00           C  
ATOM   3130  OD1LASP X 213      28.744   6.324  -6.155  0.00  0.00           O  
ATOM   3131  OD2LASP X 213      29.607   7.944  -5.071  0.00  0.00           O1-
ATOM   3132  H  LASP X 213      28.931   4.048  -5.431  0.00  0.00           H  
ATOM   3133  HA LASP X 213      27.964   4.536  -2.631  0.00  0.00           H  
ATOM   3134  HB2LASP X 213      28.325   6.949  -3.119  0.00  0.00           H  
ATOM   3135  HB3LASP X 213      29.858   5.883  -3.390  0.00  0.00           H  
ATOM   3136  N  LGLU X 214      25.972   4.216  -4.915  0.00  0.00           N  
ATOM   3137  CA LGLU X 214      24.512   4.039  -5.043  0.00  0.00           C  
ATOM   3138  C  LGLU X 214      23.926   3.042  -4.018  0.00  0.00           C  
ATOM   3139  O  LGLU X 214      22.701   2.960  -3.860  0.00  0.00           O  
ATOM   3140  CB LGLU X 214      24.159   3.533  -6.452  0.00  0.00           C  
ATOM   3141  CG LGLU X 214      24.473   4.522  -7.581  0.00  0.00           C  
ATOM   3142  CD LGLU X 214      24.106   3.933  -8.948  0.00  0.00           C  
ATOM   3143  OE1LGLU X 214      24.300   2.721  -9.194  0.00  0.00           O  
ATOM   3144  OE2LGLU X 214      23.633   4.657  -9.848  0.00  0.00           O1-
ATOM   3145  H  LGLU X 214      26.577   3.603  -5.450  0.00  0.00           H  
ATOM   3146  HA LGLU X 214      24.021   5.000  -4.883  0.00  0.00           H  
ATOM   3147  HB2LGLU X 214      24.697   2.602  -6.626  0.00  0.00           H  
ATOM   3148  HB3LGLU X 214      23.090   3.316  -6.491  0.00  0.00           H  
ATOM   3149  HG2LGLU X 214      23.907   5.441  -7.412  0.00  0.00           H  
ATOM   3150  HG3LGLU X 214      25.536   4.762  -7.573  0.00  0.00           H  
ATOM   3151  N  LVAL X 215      24.775   2.249  -3.351  0.00  0.00           N  
ATOM   3152  CA LVAL X 215      24.378   1.224  -2.367  0.00  0.00           C  
ATOM   3153  C  LVAL X 215      24.174   1.880  -1.002  0.00  0.00           C  
ATOM   3154  O  LVAL X 215      25.102   2.459  -0.442  0.00  0.00           O  
ATOM   3155  CB LVAL X 215      25.420   0.088  -2.281  0.00  0.00           C  
ATOM   3156  CG1LVAL X 215      24.953  -1.021  -1.323  0.00  0.00           C  
ATOM   3157  CG2LVAL X 215      25.661  -0.564  -3.650  0.00  0.00           C  
ATOM   3158  H  LVAL X 215      25.766   2.403  -3.501  0.00  0.00           H  
ATOM   3159  HA LVAL X 215      23.432   0.788  -2.682  0.00  0.00           H  
ATOM   3160  HB LVAL X 215      26.367   0.487  -1.918  0.00  0.00           H  
ATOM   3161 HG11LVAL X 215      25.685  -1.829  -1.314  0.00  0.00           H  
ATOM   3162 HG12LVAL X 215      24.871  -0.627  -0.309  0.00  0.00           H  
ATOM   3163 HG13LVAL X 215      23.985  -1.407  -1.641  0.00  0.00           H  
ATOM   3164 HG21LVAL X 215      24.730  -0.968  -4.045  0.00  0.00           H  
ATOM   3165 HG22LVAL X 215      26.064   0.172  -4.346  0.00  0.00           H  
ATOM   3166 HG23LVAL X 215      26.398  -1.360  -3.551  0.00  0.00           H  
ATOM   3167  N  LLEU X 216      22.962   1.801  -0.451  0.00  0.00           N  
ATOM   3168  CA LLEU X 216      22.574   2.623   0.700  0.00  0.00           C  
ATOM   3169  C  LLEU X 216      23.271   2.187   1.999  0.00  0.00           C  
ATOM   3170  O  LLEU X 216      23.057   1.074   2.488  0.00  0.00           O  
ATOM   3171  CB LLEU X 216      21.044   2.640   0.840  0.00  0.00           C  
ATOM   3172  CG LLEU X 216      20.299   3.269  -0.351  0.00  0.00           C  
ATOM   3173  CD1LLEU X 216      18.794   3.193  -0.095  0.00  0.00           C  
ATOM   3174  CD2LLEU X 216      20.674   4.736  -0.581  0.00  0.00           C  
ATOM   3175  H  LLEU X 216      22.255   1.240  -0.908  0.00  0.00           H  
ATOM   3176  HA LLEU X 216      22.899   3.645   0.504  0.00  0.00           H  
ATOM   3177  HB2LLEU X 216      20.701   1.613   0.968  0.00  0.00           H  
ATOM   3178  HB3LLEU X 216      20.791   3.200   1.742  0.00  0.00           H  
ATOM   3179  HG LLEU X 216      20.514   2.704  -1.258  0.00  0.00           H  
ATOM   3180 HD11LLEU X 216      18.499   2.156   0.056  0.00  0.00           H  
ATOM   3181 HD12LLEU X 216      18.541   3.774   0.794  0.00  0.00           H  
ATOM   3182 HD13LLEU X 216      18.267   3.594  -0.955  0.00  0.00           H  
ATOM   3183 HD21LLEU X 216      21.709   4.809  -0.914  0.00  0.00           H  
ATOM   3184 HD22LLEU X 216      20.047   5.167  -1.359  0.00  0.00           H  
ATOM   3185 HD23LLEU X 216      20.554   5.306   0.341  0.00  0.00           H  
ATOM   3186  N  LGLY X 217      24.089   3.086   2.553  0.00  0.00           N  
ATOM   3187  CA LGLY X 217      24.844   2.923   3.799  0.00  0.00           C  
ATOM   3188  C  LGLY X 217      25.983   1.912   3.696  0.00  0.00           C  
ATOM   3189  O  LGLY X 217      27.155   2.283   3.689  0.00  0.00           O  
ATOM   3190  H  LGLY X 217      24.209   3.966   2.058  0.00  0.00           H  
ATOM   3191  HA2LGLY X 217      25.261   3.885   4.093  0.00  0.00           H  
ATOM   3192  HA3LGLY X 217      24.172   2.587   4.586  0.00  0.00           H  
ATOM   3193  N  LALA X 218      25.632   0.628   3.636  0.00  0.00           N  
ATOM   3194  CA LALA X 218      26.544  -0.484   3.387  0.00  0.00           C  
ATOM   3195  C  LALA X 218      25.767  -1.738   2.930  0.00  0.00           C  
ATOM   3196  O  LALA X 218      24.583  -1.892   3.257  0.00  0.00           O  
ATOM   3197  CB LALA X 218      27.343  -0.788   4.667  0.00  0.00           C  
ATOM   3198  H  LALA X 218      24.637   0.435   3.568  0.00  0.00           H  
ATOM   3199  HA LALA X 218      27.237  -0.183   2.601  0.00  0.00           H  
ATOM   3200  HB1LALA X 218      28.029  -1.616   4.492  0.00  0.00           H  
ATOM   3201  HB2LALA X 218      27.923   0.088   4.960  0.00  0.00           H  
ATOM   3202  HB3LALA X 218      26.668  -1.054   5.479  0.00  0.00           H  
ATOM   3203  N  LPRO X 219      26.417  -2.698   2.245  0.00  0.00           N  
ATOM   3204  CA LPRO X 219      25.826  -4.005   1.975  0.00  0.00           C  
ATOM   3205  C  LPRO X 219      25.247  -4.653   3.243  0.00  0.00           C  
ATOM   3206  O  LPRO X 219      25.879  -4.680   4.298  0.00  0.00           O  
ATOM   3207  CB LPRO X 219      26.945  -4.841   1.345  0.00  0.00           C  
ATOM   3208  CG LPRO X 219      27.817  -3.781   0.671  0.00  0.00           C  
ATOM   3209  CD LPRO X 219      27.739  -2.607   1.644  0.00  0.00           C  
ATOM   3210  HA LPRO X 219      25.031  -3.864   1.245  0.00  0.00           H  
ATOM   3211  HB2LPRO X 219      27.525  -5.344   2.121  0.00  0.00           H  
ATOM   3212  HB3LPRO X 219      26.556  -5.564   0.627  0.00  0.00           H  
ATOM   3213  HG2LPRO X 219      28.843  -4.124   0.531  0.00  0.00           H  
ATOM   3214  HG3LPRO X 219      27.374  -3.492  -0.284  0.00  0.00           H  
ATOM   3215  HD2LPRO X 219      28.502  -2.715   2.416  0.00  0.00           H  
ATOM   3216  HD3LPRO X 219      27.874  -1.668   1.105  0.00  0.00           H  
ATOM   3217  N  LASN X 220      24.024  -5.177   3.138  0.00  0.00           N  
ATOM   3218  CA LASN X 220      23.244  -5.789   4.219  0.00  0.00           C  
ATOM   3219  C  LASN X 220      22.856  -4.871   5.407  0.00  0.00           C  
ATOM   3220  O  LASN X 220      22.209  -5.355   6.339  0.00  0.00           O  
ATOM   3221  CB LASN X 220      23.933  -7.108   4.617  0.00  0.00           C  
ATOM   3222  CG LASN X 220      22.975  -8.148   5.158  0.00  0.00           C  
ATOM   3223  ND2LASN X 220      22.996  -8.401   6.444  0.00  0.00           N  
ATOM   3224  OD1LASN X 220      22.209  -8.761   4.430  0.00  0.00           O  
ATOM   3225  H  LASN X 220      23.598  -5.200   2.220  0.00  0.00           H  
ATOM   3226  HA LASN X 220      22.290  -6.065   3.769  0.00  0.00           H  
ATOM   3227  HB2LASN X 220      24.410  -7.542   3.741  0.00  0.00           H  
ATOM   3228  HB3LASN X 220      24.715  -6.902   5.348  0.00  0.00           H  
ATOM   3229 HD21LASN X 220      22.349  -9.089   6.779  0.00  0.00           H  
ATOM   3230 HD22LASN X 220      23.558  -7.830   7.049  0.00  0.00           H  
ATOM   3231  N  LALA X 221      23.157  -3.562   5.378  0.00  0.00           N  
ATOM   3232  CA LALA X 221      22.909  -2.634   6.494  0.00  0.00           C  
ATOM   3233  C  LALA X 221      21.448  -2.620   6.978  0.00  0.00           C  
ATOM   3234  O  LALA X 221      21.201  -2.693   8.180  0.00  0.00           O  
ATOM   3235  CB LALA X 221      23.347  -1.224   6.078  0.00  0.00           C  
ATOM   3236  H  LALA X 221      23.698  -3.202   4.597  0.00  0.00           H  
ATOM   3237  HA LALA X 221      23.526  -2.940   7.339  0.00  0.00           H  
ATOM   3238  HB1LALA X 221      24.411  -1.220   5.851  0.00  0.00           H  
ATOM   3239  HB2LALA X 221      22.792  -0.891   5.198  0.00  0.00           H  
ATOM   3240  HB3LALA X 221      23.166  -0.523   6.895  0.00  0.00           H  
ATOM   3241  N  LPHE X 222      20.477  -2.635   6.055  0.00  0.00           N  
ATOM   3242  CA LPHE X 222      19.039  -2.677   6.374  0.00  0.00           C  
ATOM   3243  C  LPHE X 222      18.684  -3.842   7.321  0.00  0.00           C  
ATOM   3244  O  LPHE X 222      17.898  -3.683   8.252  0.00  0.00           O  
ATOM   3245  CB LPHE X 222      18.232  -2.782   5.057  0.00  0.00           C  
ATOM   3246  CG LPHE X 222      16.974  -1.927   4.946  0.00  0.00           C  
ATOM   3247  CD1LPHE X 222      16.119  -1.714   6.048  0.00  0.00           C  
ATOM   3248  CD2LPHE X 222      16.665  -1.315   3.713  0.00  0.00           C  
ATOM   3249  CE1LPHE X 222      14.992  -0.882   5.922  0.00  0.00           C  
ATOM   3250  CE2LPHE X 222      15.545  -0.475   3.591  0.00  0.00           C  
ATOM   3251  CZ LPHE X 222      14.707  -0.257   4.696  0.00  0.00           C  
ATOM   3252  H  LPHE X 222      20.755  -2.520   5.093  0.00  0.00           H  
ATOM   3253  HA LPHE X 222      18.782  -1.748   6.884  0.00  0.00           H  
ATOM   3254  HB2LPHE X 222      18.885  -2.499   4.230  0.00  0.00           H  
ATOM   3255  HB3LPHE X 222      17.954  -3.822   4.884  0.00  0.00           H  
ATOM   3256  HD1LPHE X 222      16.327  -2.167   7.006  0.00  0.00           H  
ATOM   3257  HD2LPHE X 222      17.313  -1.456   2.860  0.00  0.00           H  
ATOM   3258  HE1LPHE X 222      14.359  -0.703   6.780  0.00  0.00           H  
ATOM   3259  HE2LPHE X 222      15.341   0.023   2.653  0.00  0.00           H  
ATOM   3260  HZ LPHE X 222      13.855   0.402   4.605  0.00  0.00           H  
ATOM   3261  N  LVAL X 223      19.296  -5.014   7.120  0.00  0.00           N  
ATOM   3262  CA LVAL X 223      19.045  -6.219   7.928  0.00  0.00           C  
ATOM   3263  C  LVAL X 223      19.657  -6.083   9.325  0.00  0.00           C  
ATOM   3264  O  LVAL X 223      19.043  -6.496  10.308  0.00  0.00           O  
ATOM   3265  CB LVAL X 223      19.583  -7.478   7.220  0.00  0.00           C  
ATOM   3266  CG1LVAL X 223      19.136  -8.761   7.931  0.00  0.00           C  
ATOM   3267  CG2LVAL X 223      19.117  -7.574   5.759  0.00  0.00           C  
ATOM   3268  H  LVAL X 223      20.030  -5.053   6.424  0.00  0.00           H  
ATOM   3269  HA LVAL X 223      17.970  -6.335   8.056  0.00  0.00           H  
ATOM   3270  HB LVAL X 223      20.669  -7.444   7.230  0.00  0.00           H  
ATOM   3271 HG11LVAL X 223      19.529  -8.784   8.946  0.00  0.00           H  
ATOM   3272 HG12LVAL X 223      18.047  -8.808   7.970  0.00  0.00           H  
ATOM   3273 HG13LVAL X 223      19.515  -9.633   7.398  0.00  0.00           H  
ATOM   3274 HG21LVAL X 223      19.531  -6.754   5.174  0.00  0.00           H  
ATOM   3275 HG22LVAL X 223      19.477  -8.505   5.319  0.00  0.00           H  
ATOM   3276 HG23LVAL X 223      18.028  -7.546   5.709  0.00  0.00           H  
ATOM   3277  N  LLEU X 224      20.834  -5.459   9.432  0.00  0.00           N  
ATOM   3278  CA LLEU X 224      21.475  -5.165  10.717  0.00  0.00           C  
ATOM   3279  C  LLEU X 224      20.640  -4.158  11.524  0.00  0.00           C  
ATOM   3280  O  LLEU X 224      20.352  -4.413  12.694  0.00  0.00           O  
ATOM   3281  CB LLEU X 224      22.911  -4.653  10.489  0.00  0.00           C  
ATOM   3282  CG LLEU X 224      23.824  -5.592   9.676  0.00  0.00           C  
ATOM   3283  CD1LLEU X 224      25.209  -4.966   9.523  0.00  0.00           C  
ATOM   3284  CD2LLEU X 224      23.987  -6.968  10.328  0.00  0.00           C  
ATOM   3285  H  LLEU X 224      21.249  -5.074   8.592  0.00  0.00           H  
ATOM   3286  HA LLEU X 224      21.518  -6.080  11.309  0.00  0.00           H  
ATOM   3287  HB2LLEU X 224      22.866  -3.692   9.977  0.00  0.00           H  
ATOM   3288  HB3LLEU X 224      23.369  -4.480  11.465  0.00  0.00           H  
ATOM   3289  HG LLEU X 224      23.408  -5.732   8.680  0.00  0.00           H  
ATOM   3290 HD11LLEU X 224      25.120  -3.993   9.037  0.00  0.00           H  
ATOM   3291 HD12LLEU X 224      25.672  -4.829  10.501  0.00  0.00           H  
ATOM   3292 HD13LLEU X 224      25.842  -5.602   8.906  0.00  0.00           H  
ATOM   3293 HD21LLEU X 224      24.698  -7.564   9.757  0.00  0.00           H  
ATOM   3294 HD22LLEU X 224      24.354  -6.851  11.348  0.00  0.00           H  
ATOM   3295 HD23LLEU X 224      23.030  -7.487  10.344  0.00  0.00           H  
ATOM   3296  N  LALA X 225      20.171  -3.088  10.873  0.00  0.00           N  
ATOM   3297  CA LALA X 225      19.308  -2.069  11.469  0.00  0.00           C  
ATOM   3298  C  LALA X 225      17.960  -2.634  11.952  0.00  0.00           C  
ATOM   3299  O  LALA X 225      17.438  -2.163  12.958  0.00  0.00           O  
ATOM   3300  CB LALA X 225      19.108  -0.943  10.446  0.00  0.00           C  
ATOM   3301  H  LALA X 225      20.477  -2.939   9.917  0.00  0.00           H  
ATOM   3302  HA LALA X 225      19.819  -1.651  12.339  0.00  0.00           H  
ATOM   3303  HB1LALA X 225      18.512  -0.147  10.893  0.00  0.00           H  
ATOM   3304  HB2LALA X 225      20.076  -0.531  10.155  0.00  0.00           H  
ATOM   3305  HB3LALA X 225      18.597  -1.322   9.560  0.00  0.00           H  
ATOM   3306  N  LPHE X 226      17.406  -3.667  11.302  0.00  0.00           N  
ATOM   3307  CA LPHE X 226      16.254  -4.406  11.835  0.00  0.00           C  
ATOM   3308  C  LPHE X 226      16.613  -5.206  13.105  0.00  0.00           C  
ATOM   3309  O  LPHE X 226      15.924  -5.076  14.120  0.00  0.00           O  
ATOM   3310  CB LPHE X 226      15.642  -5.310  10.747  0.00  0.00           C  
ATOM   3311  CG LPHE X 226      14.777  -4.613   9.703  0.00  0.00           C  
ATOM   3312  CD1LPHE X 226      13.648  -3.864  10.091  0.00  0.00           C  
ATOM   3313  CD2LPHE X 226      15.053  -4.772   8.331  0.00  0.00           C  
ATOM   3314  CE1LPHE X 226      12.829  -3.254   9.123  0.00  0.00           C  
ATOM   3315  CE2LPHE X 226      14.237  -4.161   7.363  0.00  0.00           C  
ATOM   3316  CZ LPHE X 226      13.131  -3.391   7.758  0.00  0.00           C  
ATOM   3317  H  LPHE X 226      17.819  -3.962  10.425  0.00  0.00           H  
ATOM   3318  HA LPHE X 226      15.496  -3.690  12.142  0.00  0.00           H  
ATOM   3319  HB2LPHE X 226      16.443  -5.858  10.250  0.00  0.00           H  
ATOM   3320  HB3LPHE X 226      15.013  -6.054  11.232  0.00  0.00           H  
ATOM   3321  HD1LPHE X 226      13.399  -3.765  11.135  0.00  0.00           H  
ATOM   3322  HD2LPHE X 226      15.904  -5.355   8.017  0.00  0.00           H  
ATOM   3323  HE1LPHE X 226      11.960  -2.687   9.427  0.00  0.00           H  
ATOM   3324  HE2LPHE X 226      14.471  -4.266   6.313  0.00  0.00           H  
ATOM   3325  HZ LPHE X 226      12.514  -2.913   7.011  0.00  0.00           H  
ATOM   3326  N  LILE X 227      17.689  -6.003  13.079  0.00  0.00           N  
ATOM   3327  CA LILE X 227      18.080  -6.909  14.182  0.00  0.00           C  
ATOM   3328  C  LILE X 227      18.434  -6.139  15.467  0.00  0.00           C  
ATOM   3329  O  LILE X 227      17.935  -6.468  16.539  0.00  0.00           O  
ATOM   3330  CB LILE X 227      19.230  -7.834  13.709  0.00  0.00           C  
ATOM   3331  CG1LILE X 227      18.698  -8.835  12.654  0.00  0.00           C  
ATOM   3332  CG2LILE X 227      19.873  -8.604  14.881  0.00  0.00           C  
ATOM   3333  CD1LILE X 227      19.801  -9.565  11.875  0.00  0.00           C  
ATOM   3334  H  LILE X 227      18.238  -6.026  12.225  0.00  0.00           H  
ATOM   3335  HA LILE X 227      17.223  -7.536  14.431  0.00  0.00           H  
ATOM   3336  HB LILE X 227      20.002  -7.214  13.249  0.00  0.00           H  
ATOM   3337 HG12LILE X 227      18.060  -9.572  13.143  0.00  0.00           H  
ATOM   3338 HG13LILE X 227      18.084  -8.309  11.924  0.00  0.00           H  
ATOM   3339 HG21LILE X 227      19.116  -9.189  15.406  0.00  0.00           H  
ATOM   3340 HG22LILE X 227      20.659  -9.266  14.522  0.00  0.00           H  
ATOM   3341 HG23LILE X 227      20.337  -7.912  15.584  0.00  0.00           H  
ATOM   3342 HD11LILE X 227      20.477  -8.839  11.422  0.00  0.00           H  
ATOM   3343 HD12LILE X 227      20.363 -10.228  12.531  0.00  0.00           H  
ATOM   3344 HD13LILE X 227      19.345 -10.164  11.087  0.00  0.00           H  
ATOM   3345  N  LGLN X 228      19.240  -5.085  15.340  0.00  0.00           N  
ATOM   3346  CA LGLN X 228      19.537  -4.137  16.408  0.00  0.00           C  
ATOM   3347  C  LGLN X 228      18.396  -3.187  16.707  0.00  0.00           C  
ATOM   3348  O  LGLN X 228      18.385  -2.442  17.721  0.00  0.00           O  
ATOM   3349  CB LGLN X 228      20.789  -3.313  15.978  0.00  0.00           C  
ATOM   3350  CG LGLN X 228      22.033  -4.118  16.126  0.00  0.00           C  
ATOM   3351  CD LGLN X 228      22.363  -4.556  17.594  0.00  0.00           C  
ATOM   3352  NE2LGLN X 228      22.530  -3.588  18.505  0.00  0.00           N  
ATOM   3353  OE1LGLN X 228      22.535  -5.658  17.907  0.00  0.00           O  
ATOM   3354  H  LGLN X 228      19.616  -4.982  14.408  0.00  0.00           H  
ATOM   3355  HA LGLN X 228      19.744  -4.703  17.317  0.00  0.00           H  
ATOM   3356  HB2LGLN X 228      20.677  -2.982  14.945  0.00  0.00           H  
ATOM   3357  HB3LGLN X 228      20.811  -2.423  16.606  0.00  0.00           H  
ATOM   3358  HG2LGLN X 228      21.930  -4.978  15.465  0.00  0.00           H  
ATOM   3359  HG3LGLN X 228      22.910  -3.591  15.749  0.00  0.00           H  
ATOM   3360 HE21LGLN X 228      22.783  -3.955  19.412  0.00  0.00           H  
ATOM   3361 HE22LGLN X 228      21.968  -2.768  18.324  0.00  0.00           H  
ATOM   3362  N  LSER X 229      17.354  -3.199  15.953  0.00  0.00           N  
ATOM   3363  CA LSER X 229      16.249  -2.226  15.926  0.00  0.00           C  
ATOM   3364  C  LSER X 229      16.767  -0.747  15.996  0.00  0.00           C  
ATOM   3365  O  LSER X 229      16.306  -0.032  16.889  0.00  0.00           O  
ATOM   3366  CB LSER X 229      15.168  -2.534  16.942  0.00  0.00           C  
ATOM   3367  OG LSER X 229      14.607  -3.849  16.595  0.00  0.00           O  
ATOM   3368  H  LSER X 229      17.187  -4.099  15.527  0.00  0.00           H  
ATOM   3369  HA LSER X 229      15.745  -2.318  14.964  0.00  0.00           H  
ATOM   3370  HB2LSER X 229      15.496  -2.489  17.980  0.00  0.00           H  
ATOM   3371  HB3LSER X 229      14.393  -1.768  16.948  0.00  0.00           H  
ATOM   3372  HG LSER X 229      15.114  -4.252  15.886  0.00  0.00           H  
ATOM   3373  N  LGLU X 230      17.738  -0.339  15.183  0.00  0.00           N  
ATOM   3374  CA LGLU X 230      18.051   1.064  14.951  0.00  0.00           C  
ATOM   3375  C  LGLU X 230      17.138   1.784  13.887  0.00  0.00           C  
ATOM   3376  O  LGLU X 230      16.210   1.221  13.334  0.00  0.00           O  
ATOM   3377  CB LGLU X 230      19.529   1.233  14.519  0.00  0.00           C  
ATOM   3378  CG LGLU X 230      20.541   0.704  15.645  0.00  0.00           C  
ATOM   3379  CD LGLU X 230      22.009   1.106  15.471  0.00  0.00           C  
ATOM   3380  OE1LGLU X 230      22.457   1.543  14.344  0.00  0.00           O  
ATOM   3381  OE2LGLU X 230      22.831   0.942  16.381  0.00  0.00           O1-
ATOM   3382  H  LGLU X 230      18.121  -0.958  14.483  0.00  0.00           H  
ATOM   3383  HA LGLU X 230      17.980   1.681  15.847  0.00  0.00           H  
ATOM   3384  HB2LGLU X 230      19.613   0.673  13.586  0.00  0.00           H  
ATOM   3385  HB3LGLU X 230      19.766   2.261  14.244  0.00  0.00           H  
ATOM   3386  HG2LGLU X 230      20.248   1.127  16.606  0.00  0.00           H  
ATOM   3387  HG3LGLU X 230      20.457  -0.381  15.663  0.00  0.00           H  
ATOM   3388  N  LARG X 231      17.396   3.082  13.592  0.00  0.00           N  
ATOM   3389  CA LARG X 231      16.509   4.006  12.823  0.00  0.00           C  
ATOM   3390  C  LARG X 231      15.909   3.392  11.549  0.00  0.00           C  
ATOM   3391  O  LARG X 231      14.707   3.526  11.329  0.00  0.00           O  
ATOM   3392  CB LARG X 231      17.236   5.341  12.500  0.00  0.00           C  
ATOM   3393  CG LARG X 231      16.264   6.480  12.096  0.00  0.00           C  
ATOM   3394  CD LARG X 231      16.959   7.791  11.667  0.00  0.00           C  
ATOM   3395  NE LARG X 231      16.001   8.924  11.530  0.00  0.00           N  
ATOM   3396  CZ LARG X 231      15.522   9.467  10.415  0.00  0.00           C  
ATOM   3397  NH1LARG X 231      15.836   9.085   9.221  0.00  0.00           N1+
ATOM   3398  NH2LARG X 231      14.670  10.449  10.433  0.00  0.00           N  
ATOM   3399  H  LARG X 231      18.220   3.493  14.019  0.00  0.00           H  
ATOM   3400  HA LARG X 231      15.660   4.245  13.462  0.00  0.00           H  
ATOM   3401  HB2LARG X 231      17.788   5.669  13.383  0.00  0.00           H  
ATOM   3402  HB3LARG X 231      17.955   5.177  11.695  0.00  0.00           H  
ATOM   3403  HG2LARG X 231      15.636   6.148  11.271  0.00  0.00           H  
ATOM   3404  HG3LARG X 231      15.623   6.695  12.952  0.00  0.00           H  
ATOM   3405  HD2LARG X 231      17.701   8.055  12.424  0.00  0.00           H  
ATOM   3406  HD3LARG X 231      17.494   7.624  10.729  0.00  0.00           H  
ATOM   3407  HE LARG X 231      15.714   9.379  12.381  0.00  0.00           H  
ATOM   3408 HH11LARG X 231      16.673   8.541   9.040  0.00  0.00           H  
ATOM   3409 HH12LARG X 231      15.446   9.649   8.463  0.00  0.00           H  
ATOM   3410 HH21LARG X 231      14.411  10.926  11.276  0.00  0.00           H  
ATOM   3411 HH22LARG X 231      14.377  10.809   9.515  0.00  0.00           H  
ATOM   3412  N  LGLY X 232      16.675   2.626  10.770  0.00  0.00           N  
ATOM   3413  CA LGLY X 232      16.181   1.945   9.563  0.00  0.00           C  
ATOM   3414  C  LGLY X 232      15.008   0.988   9.785  0.00  0.00           C  
ATOM   3415  O  LGLY X 232      14.147   0.831   8.917  0.00  0.00           O  
ATOM   3416  H  LGLY X 232      17.667   2.621  10.955  0.00  0.00           H  
ATOM   3417  HA2LGLY X 232      15.861   2.698   8.850  0.00  0.00           H  
ATOM   3418  HA3LGLY X 232      17.001   1.381   9.124  0.00  0.00           H  
ATOM   3419  N  LSER X 233      14.892   0.414  10.983  0.00  0.00           N  
ATOM   3420  CA LSER X 233      13.760  -0.431  11.371  0.00  0.00           C  
ATOM   3421  C  LSER X 233      12.421   0.319  11.460  0.00  0.00           C  
ATOM   3422  O  LSER X 233      11.372  -0.336  11.499  0.00  0.00           O  
ATOM   3423  CB LSER X 233      14.071  -1.162  12.679  0.00  0.00           C  
ATOM   3424  OG LSER X 233      14.031  -0.277  13.773  0.00  0.00           O  
ATOM   3425  H  LSER X 233      15.587   0.642  11.688  0.00  0.00           H  
ATOM   3426  HA LSER X 233      13.648  -1.184  10.594  0.00  0.00           H  
ATOM   3427  HB2LSER X 233      13.335  -1.950  12.834  0.00  0.00           H  
ATOM   3428  HB3LSER X 233      15.057  -1.616  12.616  0.00  0.00           H  
ATOM   3429  HG LSER X 233      14.840   0.278  13.746  0.00  0.00           H  
ATOM   3430  N  LLEU X 234      12.424   1.661  11.442  0.00  0.00           N  
ATOM   3431  CA LLEU X 234      11.228   2.510  11.352  0.00  0.00           C  
ATOM   3432  C  LLEU X 234      10.553   2.461   9.972  0.00  0.00           C  
ATOM   3433  O  LLEU X 234       9.382   2.828   9.870  0.00  0.00           O  
ATOM   3434  CB LLEU X 234      11.571   3.968  11.723  0.00  0.00           C  
ATOM   3435  CG LLEU X 234      12.144   4.174  13.139  0.00  0.00           C  
ATOM   3436  CD1LLEU X 234      12.580   5.628  13.314  0.00  0.00           C  
ATOM   3437  CD2LLEU X 234      11.118   3.851  14.225  0.00  0.00           C  
ATOM   3438  H  LLEU X 234      13.325   2.135  11.431  0.00  0.00           H  
ATOM   3439  HA LLEU X 234      10.493   2.141  12.063  0.00  0.00           H  
ATOM   3440  HB2LLEU X 234      12.286   4.348  10.994  0.00  0.00           H  
ATOM   3441  HB3LLEU X 234      10.667   4.573  11.630  0.00  0.00           H  
ATOM   3442  HG LLEU X 234      13.011   3.531  13.287  0.00  0.00           H  
ATOM   3443 HD11LLEU X 234      13.309   5.882  12.544  0.00  0.00           H  
ATOM   3444 HD12LLEU X 234      11.725   6.298  13.228  0.00  0.00           H  
ATOM   3445 HD13LLEU X 234      13.049   5.759  14.288  0.00  0.00           H  
ATOM   3446 HD21LLEU X 234      10.294   4.563  14.181  0.00  0.00           H  
ATOM   3447 HD22LLEU X 234      10.741   2.842  14.101  0.00  0.00           H  
ATOM   3448 HD23LLEU X 234      11.607   3.914  15.195  0.00  0.00           H  
ATOM   3449  N  LPHE X 235      11.225   1.930   8.939  0.00  0.00           N  
ATOM   3450  CA LPHE X 235      10.638   1.702   7.613  0.00  0.00           C  
ATOM   3451  C  LPHE X 235       9.273   0.993   7.681  0.00  0.00           C  
ATOM   3452  O  LPHE X 235       8.315   1.411   7.031  0.00  0.00           O  
ATOM   3453  CB LPHE X 235      11.607   0.857   6.764  0.00  0.00           C  
ATOM   3454  CG LPHE X 235      10.961   0.372   5.480  0.00  0.00           C  
ATOM   3455  CD1LPHE X 235      10.799   1.261   4.402  0.00  0.00           C  
ATOM   3456  CD2LPHE X 235      10.382  -0.913   5.425  0.00  0.00           C  
ATOM   3457  CE1LPHE X 235      10.028   0.882   3.292  0.00  0.00           C  
ATOM   3458  CE2LPHE X 235       9.600  -1.287   4.319  0.00  0.00           C  
ATOM   3459  CZ LPHE X 235       9.409  -0.379   3.264  0.00  0.00           C  
ATOM   3460  H  LPHE X 235      12.200   1.683   9.074  0.00  0.00           H  
ATOM   3461  HA LPHE X 235      10.484   2.662   7.119  0.00  0.00           H  
ATOM   3462  HB2LPHE X 235      12.493   1.446   6.526  0.00  0.00           H  
ATOM   3463  HB3LPHE X 235      11.931  -0.009   7.343  0.00  0.00           H  
ATOM   3464  HD1LPHE X 235      11.235   2.251   4.439  0.00  0.00           H  
ATOM   3465  HD2LPHE X 235      10.494  -1.592   6.257  0.00  0.00           H  
ATOM   3466  HE1LPHE X 235       9.896   1.573   2.469  0.00  0.00           H  
ATOM   3467  HE2LPHE X 235       9.126  -2.258   4.289  0.00  0.00           H  
ATOM   3468  HZ LPHE X 235       8.780  -0.646   2.431  0.00  0.00           H  
ATOM   3469  N  LALA X 236       9.164  -0.076   8.475  0.00  0.00           N  
ATOM   3470  CA LALA X 236       7.941  -0.872   8.540  0.00  0.00           C  
ATOM   3471  C  LALA X 236       6.790  -0.157   9.278  0.00  0.00           C  
ATOM   3472  O  LALA X 236       5.683  -0.164   8.734  0.00  0.00           O  
ATOM   3473  CB LALA X 236       8.275  -2.269   9.060  0.00  0.00           C  
ATOM   3474  H  LALA X 236       9.964  -0.353   9.023  0.00  0.00           H  
ATOM   3475  HA LALA X 236       7.595  -1.006   7.513  0.00  0.00           H  
ATOM   3476  HB1LALA X 236       8.614  -2.239  10.092  0.00  0.00           H  
ATOM   3477  HB2LALA X 236       7.399  -2.912   8.982  0.00  0.00           H  
ATOM   3478  HB3LALA X 236       9.065  -2.685   8.440  0.00  0.00           H  
ATOM   3479  N  LPRO X 237       7.012   0.526  10.425  0.00  0.00           N  
ATOM   3480  CA LPRO X 237       6.072   1.506  10.969  0.00  0.00           C  
ATOM   3481  C  LPRO X 237       5.579   2.533   9.944  0.00  0.00           C  
ATOM   3482  O  LPRO X 237       4.371   2.706   9.801  0.00  0.00           O  
ATOM   3483  CB LPRO X 237       6.810   2.185  12.127  0.00  0.00           C  
ATOM   3484  CG LPRO X 237       7.713   1.075  12.652  0.00  0.00           C  
ATOM   3485  CD LPRO X 237       8.075   0.280  11.395  0.00  0.00           C  
ATOM   3486  HA LPRO X 237       5.210   0.973  11.366  0.00  0.00           H  
ATOM   3487  HB2LPRO X 237       7.426   3.009  11.766  0.00  0.00           H  
ATOM   3488  HB3LPRO X 237       6.115   2.536  12.888  0.00  0.00           H  
ATOM   3489  HG2LPRO X 237       8.595   1.472  13.153  0.00  0.00           H  
ATOM   3490  HG3LPRO X 237       7.144   0.448  13.334  0.00  0.00           H  
ATOM   3491  HD2LPRO X 237       9.028   0.620  11.006  0.00  0.00           H  
ATOM   3492  HD3LPRO X 237       8.137  -0.778  11.648  0.00  0.00           H  
ATOM   3493  N  LILE X 238       6.487   3.166   9.194  0.00  0.00           N  
ATOM   3494  CA LILE X 238       6.148   4.170   8.174  0.00  0.00           C  
ATOM   3495  C  LILE X 238       5.247   3.551   7.094  0.00  0.00           C  
ATOM   3496  O  LILE X 238       4.120   4.003   6.880  0.00  0.00           O  
ATOM   3497  CB LILE X 238       7.449   4.782   7.598  0.00  0.00           C  
ATOM   3498  CG1LILE X 238       8.160   5.643   8.667  0.00  0.00           C  
ATOM   3499  CG2LILE X 238       7.167   5.631   6.348  0.00  0.00           C  
ATOM   3500  CD1LILE X 238       9.645   5.877   8.369  0.00  0.00           C  
ATOM   3501  H  LILE X 238       7.471   2.979   9.366  0.00  0.00           H  
ATOM   3502  HA LILE X 238       5.575   4.971   8.643  0.00  0.00           H  
ATOM   3503  HB LILE X 238       8.117   3.971   7.307  0.00  0.00           H  
ATOM   3504 HG12LILE X 238       7.661   6.607   8.745  0.00  0.00           H  
ATOM   3505 HG13LILE X 238       8.100   5.158   9.640  0.00  0.00           H  
ATOM   3506 HG21LILE X 238       8.067   6.152   6.022  0.00  0.00           H  
ATOM   3507 HG22LILE X 238       6.842   5.001   5.524  0.00  0.00           H  
ATOM   3508 HG23LILE X 238       6.395   6.368   6.571  0.00  0.00           H  
ATOM   3509 HD11LILE X 238      10.098   6.404   9.209  0.00  0.00           H  
ATOM   3510 HD12LILE X 238      10.156   4.924   8.238  0.00  0.00           H  
ATOM   3511 HD13LILE X 238       9.765   6.478   7.468  0.00  0.00           H  
ATOM   3512  N  LALA X 239       5.700   2.466   6.460  0.00  0.00           N  
ATOM   3513  CA LALA X 239       4.986   1.817   5.366  0.00  0.00           C  
ATOM   3514  C  LALA X 239       3.612   1.276   5.800  0.00  0.00           C  
ATOM   3515  O  LALA X 239       2.598   1.599   5.184  0.00  0.00           O  
ATOM   3516  CB LALA X 239       5.893   0.725   4.785  0.00  0.00           C  
ATOM   3517  H  LALA X 239       6.628   2.127   6.694  0.00  0.00           H  
ATOM   3518  HA LALA X 239       4.805   2.560   4.589  0.00  0.00           H  
ATOM   3519  HB1LALA X 239       6.099  -0.036   5.540  0.00  0.00           H  
ATOM   3520  HB2LALA X 239       5.408   0.263   3.927  0.00  0.00           H  
ATOM   3521  HB3LALA X 239       6.838   1.164   4.459  0.00  0.00           H  
ATOM   3522  N  LGLN X 240       3.534   0.516   6.897  0.00  0.00           N  
ATOM   3523  CA LGLN X 240       2.272  -0.069   7.366  0.00  0.00           C  
ATOM   3524  C  LGLN X 240       1.263   1.004   7.825  0.00  0.00           C  
ATOM   3525  O  LGLN X 240       0.059   0.829   7.610  0.00  0.00           O  
ATOM   3526  CB LGLN X 240       2.562  -1.098   8.472  0.00  0.00           C  
ATOM   3527  CG LGLN X 240       3.259  -2.375   7.957  0.00  0.00           C  
ATOM   3528  CD LGLN X 240       2.310  -3.372   7.301  0.00  0.00           C  
ATOM   3529  NE2LGLN X 240       2.699  -4.034   6.236  0.00  0.00           N  
ATOM   3530  OE1LGLN X 240       1.194  -3.592   7.749  0.00  0.00           O  
ATOM   3531  H  LGLN X 240       4.382   0.340   7.430  0.00  0.00           H  
ATOM   3532  HA LGLN X 240       1.806  -0.592   6.530  0.00  0.00           H  
ATOM   3533  HB2LGLN X 240       3.201  -0.634   9.221  0.00  0.00           H  
ATOM   3534  HB3LGLN X 240       1.629  -1.371   8.967  0.00  0.00           H  
ATOM   3535  HG2LGLN X 240       4.061  -2.111   7.267  0.00  0.00           H  
ATOM   3536  HG3LGLN X 240       3.711  -2.889   8.802  0.00  0.00           H  
ATOM   3537 HE21LGLN X 240       2.097  -4.759   5.855  0.00  0.00           H  
ATOM   3538 HE22LGLN X 240       3.629  -3.868   5.848  0.00  0.00           H  
ATOM   3539  N  LLEU X 241       1.726   2.134   8.381  0.00  0.00           N  
ATOM   3540  CA LLEU X 241       0.870   3.272   8.742  0.00  0.00           C  
ATOM   3541  C  LLEU X 241       0.342   4.009   7.504  0.00  0.00           C  
ATOM   3542  O  LLEU X 241      -0.829   4.401   7.480  0.00  0.00           O  
ATOM   3543  CB LLEU X 241       1.658   4.220   9.666  0.00  0.00           C  
ATOM   3544  CG LLEU X 241       0.861   5.412  10.226  0.00  0.00           C  
ATOM   3545  CD1LLEU X 241      -0.363   4.976  11.039  0.00  0.00           C  
ATOM   3546  CD2LLEU X 241       1.754   6.256  11.135  0.00  0.00           C  
ATOM   3547  H  LLEU X 241       2.725   2.226   8.549  0.00  0.00           H  
ATOM   3548  HA LLEU X 241       0.011   2.881   9.286  0.00  0.00           H  
ATOM   3549  HB2LLEU X 241       2.043   3.643  10.503  0.00  0.00           H  
ATOM   3550  HB3LLEU X 241       2.516   4.611   9.115  0.00  0.00           H  
ATOM   3551  HG LLEU X 241       0.522   6.037   9.400  0.00  0.00           H  
ATOM   3552 HD11LLEU X 241      -1.075   4.462  10.397  0.00  0.00           H  
ATOM   3553 HD12LLEU X 241      -0.055   4.310  11.845  0.00  0.00           H  
ATOM   3554 HD13LLEU X 241      -0.846   5.855  11.465  0.00  0.00           H  
ATOM   3555 HD21LLEU X 241       2.618   6.611  10.572  0.00  0.00           H  
ATOM   3556 HD22LLEU X 241       1.201   7.120  11.501  0.00  0.00           H  
ATOM   3557 HD23LLEU X 241       2.105   5.667  11.982  0.00  0.00           H  
ATOM   3558  N  LILE X 242       1.166   4.153   6.462  0.00  0.00           N  
ATOM   3559  CA LILE X 242       0.758   4.700   5.162  0.00  0.00           C  
ATOM   3560  C  LILE X 242      -0.275   3.783   4.499  0.00  0.00           C  
ATOM   3561  O  LILE X 242      -1.335   4.268   4.105  0.00  0.00           O  
ATOM   3562  CB LILE X 242       2.003   4.955   4.281  0.00  0.00           C  
ATOM   3563  CG1LILE X 242       2.770   6.181   4.831  0.00  0.00           C  
ATOM   3564  CG2LILE X 242       1.640   5.174   2.799  0.00  0.00           C  
ATOM   3565  CD1LILE X 242       4.201   6.275   4.297  0.00  0.00           C  
ATOM   3566  H  LILE X 242       2.135   3.863   6.574  0.00  0.00           H  
ATOM   3567  HA LILE X 242       0.266   5.659   5.325  0.00  0.00           H  
ATOM   3568  HB LILE X 242       2.652   4.080   4.337  0.00  0.00           H  
ATOM   3569 HG12LILE X 242       2.232   7.097   4.583  0.00  0.00           H  
ATOM   3570 HG13LILE X 242       2.836   6.121   5.917  0.00  0.00           H  
ATOM   3571 HG21LILE X 242       1.164   4.288   2.381  0.00  0.00           H  
ATOM   3572 HG22LILE X 242       0.976   6.031   2.696  0.00  0.00           H  
ATOM   3573 HG23LILE X 242       2.546   5.349   2.221  0.00  0.00           H  
ATOM   3574 HD11LILE X 242       4.199   6.485   3.232  0.00  0.00           H  
ATOM   3575 HD12LILE X 242       4.731   7.076   4.806  0.00  0.00           H  
ATOM   3576 HD13LILE X 242       4.721   5.338   4.486  0.00  0.00           H  
ATOM   3577  N  LPHE X 243      -0.041   2.464   4.444  0.00  0.00           N  
ATOM   3578  CA LPHE X 243      -0.993   1.503   3.862  0.00  0.00           C  
ATOM   3579  C  LPHE X 243      -2.363   1.611   4.553  0.00  0.00           C  
ATOM   3580  O  LPHE X 243      -3.391   1.749   3.889  0.00  0.00           O  
ATOM   3581  CB LPHE X 243      -0.478   0.055   3.992  0.00  0.00           C  
ATOM   3582  CG LPHE X 243       0.881  -0.321   3.415  0.00  0.00           C  
ATOM   3583  CD1LPHE X 243       1.630   0.543   2.589  0.00  0.00           C  
ATOM   3584  CD2LPHE X 243       1.417  -1.580   3.753  0.00  0.00           C  
ATOM   3585  CE1LPHE X 243       2.915   0.169   2.154  0.00  0.00           C  
ATOM   3586  CE2LPHE X 243       2.682  -1.968   3.282  0.00  0.00           C  
ATOM   3587  CZ LPHE X 243       3.433  -1.095   2.480  0.00  0.00           C  
ATOM   3588  H  LPHE X 243       0.861   2.122   4.768  0.00  0.00           H  
ATOM   3589  HA LPHE X 243      -1.134   1.736   2.806  0.00  0.00           H  
ATOM   3590  HB2LPHE X 243      -0.453  -0.198   5.053  0.00  0.00           H  
ATOM   3591  HB3LPHE X 243      -1.218  -0.599   3.527  0.00  0.00           H  
ATOM   3592  HD1LPHE X 243       1.254   1.516   2.314  0.00  0.00           H  
ATOM   3593  HD2LPHE X 243       0.862  -2.255   4.385  0.00  0.00           H  
ATOM   3594  HE1LPHE X 243       3.502   0.852   1.555  0.00  0.00           H  
ATOM   3595  HE2LPHE X 243       3.083  -2.934   3.544  0.00  0.00           H  
ATOM   3596  HZ LPHE X 243       4.409  -1.390   2.120  0.00  0.00           H  
ATOM   3597  N  LALA X 244      -2.368   1.624   5.891  0.00  0.00           N  
ATOM   3598  CA LALA X 244      -3.580   1.762   6.691  0.00  0.00           C  
ATOM   3599  C  LALA X 244      -4.318   3.087   6.423  0.00  0.00           C  
ATOM   3600  O  LALA X 244      -5.540   3.105   6.275  0.00  0.00           O  
ATOM   3601  CB LALA X 244      -3.189   1.623   8.164  0.00  0.00           C  
ATOM   3602  H  LALA X 244      -1.483   1.524   6.378  0.00  0.00           H  
ATOM   3603  HA LALA X 244      -4.258   0.950   6.436  0.00  0.00           H  
ATOM   3604  HB1LALA X 244      -2.576   2.470   8.473  0.00  0.00           H  
ATOM   3605  HB2LALA X 244      -4.091   1.587   8.773  0.00  0.00           H  
ATOM   3606  HB3LALA X 244      -2.618   0.707   8.316  0.00  0.00           H  
ATOM   3607  N  LASN X 245      -3.591   4.200   6.302  0.00  0.00           N  
ATOM   3608  CA LASN X 245      -4.191   5.504   6.027  0.00  0.00           C  
ATOM   3609  C  LASN X 245      -4.678   5.667   4.581  0.00  0.00           C  
ATOM   3610  O  LASN X 245      -5.671   6.363   4.363  0.00  0.00           O  
ATOM   3611  CB LASN X 245      -3.221   6.603   6.462  0.00  0.00           C  
ATOM   3612  CG LASN X 245      -3.381   6.856   7.943  0.00  0.00           C  
ATOM   3613  ND2LASN X 245      -2.451   6.407   8.747  0.00  0.00           N  
ATOM   3614  OD1LASN X 245      -4.379   7.414   8.379  0.00  0.00           O  
ATOM   3615  H  LASN X 245      -2.585   4.141   6.423  0.00  0.00           H  
ATOM   3616  HA LASN X 245      -5.091   5.598   6.638  0.00  0.00           H  
ATOM   3617  HB2LASN X 245      -2.192   6.337   6.217  0.00  0.00           H  
ATOM   3618  HB3LASN X 245      -3.455   7.527   5.944  0.00  0.00           H  
ATOM   3619 HD21LASN X 245      -2.537   6.599   9.727  0.00  0.00           H  
ATOM   3620 HD22LASN X 245      -1.688   5.858   8.366  0.00  0.00           H  
ATOM   3621  N  LVAL X 246      -4.083   4.970   3.610  0.00  0.00           N  
ATOM   3622  CA LVAL X 246      -4.657   4.858   2.261  0.00  0.00           C  
ATOM   3623  C  LVAL X 246      -5.985   4.089   2.308  0.00  0.00           C  
ATOM   3624  O  LVAL X 246      -6.939   4.526   1.664  0.00  0.00           O  
ATOM   3625  CB LVAL X 246      -3.644   4.263   1.260  0.00  0.00           C  
ATOM   3626  CG1LVAL X 246      -4.266   4.008  -0.120  0.00  0.00           C  
ATOM   3627  CG2LVAL X 246      -2.475   5.233   1.036  0.00  0.00           C  
ATOM   3628  H  LVAL X 246      -3.226   4.465   3.824  0.00  0.00           H  
ATOM   3629  HA LVAL X 246      -4.898   5.863   1.913  0.00  0.00           H  
ATOM   3630  HB LVAL X 246      -3.257   3.321   1.646  0.00  0.00           H  
ATOM   3631 HG11LVAL X 246      -4.743   4.915  -0.492  0.00  0.00           H  
ATOM   3632 HG12LVAL X 246      -3.490   3.701  -0.820  0.00  0.00           H  
ATOM   3633 HG13LVAL X 246      -5.003   3.211  -0.049  0.00  0.00           H  
ATOM   3634 HG21LVAL X 246      -1.732   4.776   0.382  0.00  0.00           H  
ATOM   3635 HG22LVAL X 246      -2.830   6.160   0.586  0.00  0.00           H  
ATOM   3636 HG23LVAL X 246      -1.988   5.471   1.979  0.00  0.00           H  
ATOM   3637  N  LTYR X 247      -6.123   3.029   3.123  0.00  0.00           N  
ATOM   3638  CA LTYR X 247      -7.428   2.369   3.327  0.00  0.00           C  
ATOM   3639  C  LTYR X 247      -8.475   3.337   3.901  0.00  0.00           C  
ATOM   3640  O  LTYR X 247      -9.605   3.374   3.409  0.00  0.00           O  
ATOM   3641  CB LTYR X 247      -7.350   1.156   4.272  0.00  0.00           C  
ATOM   3642  CG LTYR X 247      -6.273   0.110   4.066  0.00  0.00           C  
ATOM   3643  CD1LTYR X 247      -5.681  -0.121   2.810  0.00  0.00           C  
ATOM   3644  CD2LTYR X 247      -5.878  -0.663   5.174  0.00  0.00           C  
ATOM   3645  CE1LTYR X 247      -4.692  -1.113   2.683  0.00  0.00           C  
ATOM   3646  CE2LTYR X 247      -4.884  -1.647   5.043  0.00  0.00           C  
ATOM   3647  CZ LTYR X 247      -4.300  -1.889   3.788  0.00  0.00           C  
ATOM   3648  OH LTYR X 247      -3.385  -2.882   3.634  0.00  0.00           O  
ATOM   3649  H  LTYR X 247      -5.311   2.683   3.627  0.00  0.00           H  
ATOM   3650  HA LTYR X 247      -7.796   2.025   2.361  0.00  0.00           H  
ATOM   3651  HB2LTYR X 247      -7.254   1.526   5.289  0.00  0.00           H  
ATOM   3652  HB3LTYR X 247      -8.308   0.640   4.224  0.00  0.00           H  
ATOM   3653  HD1LTYR X 247      -5.952   0.478   1.954  0.00  0.00           H  
ATOM   3654  HD2LTYR X 247      -6.338  -0.502   6.136  0.00  0.00           H  
ATOM   3655  HE1LTYR X 247      -4.197  -1.262   1.750  0.00  0.00           H  
ATOM   3656  HE2LTYR X 247      -4.594  -2.239   5.895  0.00  0.00           H  
ATOM   3657  HH LTYR X 247      -3.168  -3.044   2.705  0.00  0.00           H  
ATOM   3658  N  LLEU X 248      -8.101   4.137   4.910  0.00  0.00           N  
ATOM   3659  CA LLEU X 248      -8.993   5.137   5.505  0.00  0.00           C  
ATOM   3660  C  LLEU X 248      -9.385   6.217   4.490  0.00  0.00           C  
ATOM   3661  O  LLEU X 248     -10.568   6.514   4.372  0.00  0.00           O  
ATOM   3662  CB LLEU X 248      -8.372   5.758   6.774  0.00  0.00           C  
ATOM   3663  CG LLEU X 248      -8.181   4.791   7.959  0.00  0.00           C  
ATOM   3664  CD1LLEU X 248      -7.567   5.541   9.143  0.00  0.00           C  
ATOM   3665  CD2LLEU X 248      -9.492   4.158   8.433  0.00  0.00           C  
ATOM   3666  H  LLEU X 248      -7.166   4.023   5.289  0.00  0.00           H  
ATOM   3667  HA LLEU X 248      -9.925   4.645   5.783  0.00  0.00           H  
ATOM   3668  HB2LLEU X 248      -7.407   6.195   6.515  0.00  0.00           H  
ATOM   3669  HB3LLEU X 248      -9.021   6.571   7.104  0.00  0.00           H  
ATOM   3670  HG LLEU X 248      -7.501   3.994   7.670  0.00  0.00           H  
ATOM   3671 HD11LLEU X 248      -7.388   4.852   9.968  0.00  0.00           H  
ATOM   3672 HD12LLEU X 248      -6.613   5.977   8.849  0.00  0.00           H  
ATOM   3673 HD13LLEU X 248      -8.238   6.333   9.476  0.00  0.00           H  
ATOM   3674 HD21LLEU X 248      -9.914   3.530   7.650  0.00  0.00           H  
ATOM   3675 HD22LLEU X 248      -9.299   3.528   9.299  0.00  0.00           H  
ATOM   3676 HD23LLEU X 248     -10.203   4.937   8.707  0.00  0.00           H  
ATOM   3677  N  LGLY X 249      -8.448   6.753   3.702  0.00  0.00           N  
ATOM   3678  CA LGLY X 249      -8.751   7.734   2.651  0.00  0.00           C  
ATOM   3679  C  LGLY X 249      -9.682   7.190   1.558  0.00  0.00           C  
ATOM   3680  O  LGLY X 249     -10.629   7.868   1.162  0.00  0.00           O  
ATOM   3681  H  LGLY X 249      -7.479   6.488   3.853  0.00  0.00           H  
ATOM   3682  HA2LGLY X 249      -9.217   8.614   3.094  0.00  0.00           H  
ATOM   3683  HA3LGLY X 249      -7.819   8.046   2.189  0.00  0.00           H  
ATOM   3684  N  LILE X 250      -9.501   5.929   1.141  0.00  0.00           N  
ATOM   3685  CA LILE X 250     -10.440   5.246   0.232  0.00  0.00           C  
ATOM   3686  C  LILE X 250     -11.834   5.131   0.874  0.00  0.00           C  
ATOM   3687  O  LILE X 250     -12.837   5.339   0.192  0.00  0.00           O  
ATOM   3688  CB LILE X 250      -9.900   3.852  -0.177  0.00  0.00           C  
ATOM   3689  CG1LILE X 250      -8.604   3.945  -1.014  0.00  0.00           C  
ATOM   3690  CG2LILE X 250     -10.943   3.077  -1.010  0.00  0.00           C  
ATOM   3691  CD1LILE X 250      -7.760   2.661  -0.952  0.00  0.00           C  
ATOM   3692  H  LILE X 250      -8.697   5.415   1.492  0.00  0.00           H  
ATOM   3693  HA LILE X 250     -10.548   5.852  -0.668  0.00  0.00           H  
ATOM   3694  HB LILE X 250      -9.692   3.286   0.732  0.00  0.00           H  
ATOM   3695 HG12LILE X 250      -8.861   4.161  -2.051  0.00  0.00           H  
ATOM   3696 HG13LILE X 250      -7.983   4.767  -0.662  0.00  0.00           H  
ATOM   3697 HG21LILE X 250     -10.537   2.122  -1.333  0.00  0.00           H  
ATOM   3698 HG22LILE X 250     -11.831   2.867  -0.414  0.00  0.00           H  
ATOM   3699 HG23LILE X 250     -11.230   3.660  -1.883  0.00  0.00           H  
ATOM   3700 HD11LILE X 250      -6.896   2.760  -1.608  0.00  0.00           H  
ATOM   3701 HD12LILE X 250      -7.410   2.496   0.066  0.00  0.00           H  
ATOM   3702 HD13LILE X 250      -8.338   1.792  -1.255  0.00  0.00           H  
ATOM   3703  N  LALA X 251     -11.919   4.817   2.171  0.00  0.00           N  
ATOM   3704  CA LALA X 251     -13.185   4.677   2.891  0.00  0.00           C  
ATOM   3705  C  LALA X 251     -13.890   6.023   3.156  0.00  0.00           C  
ATOM   3706  O  LALA X 251     -15.113   6.090   3.028  0.00  0.00           O  
ATOM   3707  CB LALA X 251     -12.921   3.892   4.176  0.00  0.00           C  
ATOM   3708  H  LALA X 251     -11.060   4.646   2.684  0.00  0.00           H  
ATOM   3709  HA LALA X 251     -13.863   4.085   2.276  0.00  0.00           H  
ATOM   3710  HB1LALA X 251     -13.858   3.735   4.710  0.00  0.00           H  
ATOM   3711  HB2LALA X 251     -12.484   2.928   3.923  0.00  0.00           H  
ATOM   3712  HB3LALA X 251     -12.226   4.437   4.814  0.00  0.00           H  
ATOM   3713  N  LHIE X 252     -13.139   7.097   3.433  0.00  0.00           N  
ATOM   3714  CA LHIE X 252     -13.640   8.478   3.456  0.00  0.00           C  
ATOM   3715  C  LHIE X 252     -14.232   8.849   2.088  0.00  0.00           C  
ATOM   3716  O  LHIE X 252     -15.395   9.233   2.016  0.00  0.00           O  
ATOM   3717  CB LHIE X 252     -12.521   9.457   3.868  0.00  0.00           C  
ATOM   3718  CG LHIE X 252     -12.168   9.461   5.342  0.00  0.00           C  
ATOM   3719  CD2LHIE X 252     -10.948   9.169   5.886  0.00  0.00           C  
ATOM   3720  ND1LHIE X 252     -13.018   9.881   6.369  0.00  0.00           N  
ATOM   3721  CE1LHIE X 252     -12.296   9.814   7.499  0.00  0.00           C  
ATOM   3722  NE2LHIE X 252     -11.053   9.377   7.245  0.00  0.00           N  
ATOM   3723  H  LHIE X 252     -12.148   6.953   3.596  0.00  0.00           H  
ATOM   3724  HA LHIE X 252     -14.448   8.562   4.185  0.00  0.00           H  
ATOM   3725  HB2LHIE X 252     -11.623   9.252   3.285  0.00  0.00           H  
ATOM   3726  HB3LHIE X 252     -12.846  10.468   3.620  0.00  0.00           H  
ATOM   3727  HD2LHIE X 252     -10.068   8.861   5.344  0.00  0.00           H  
ATOM   3728  HE1LHIE X 252     -12.662  10.083   8.481  0.00  0.00           H  
ATOM   3729  HE2LHIE X 252     -10.325   9.251   7.954  0.00  0.00           H  
ATOM   3730  N  LGLY X 253     -13.502   8.620   0.987  0.00  0.00           N  
ATOM   3731  CA LGLY X 253     -14.006   8.856  -0.375  0.00  0.00           C  
ATOM   3732  C  LGLY X 253     -15.243   8.017  -0.741  0.00  0.00           C  
ATOM   3733  O  LGLY X 253     -16.150   8.498  -1.423  0.00  0.00           O  
ATOM   3734  H  LGLY X 253     -12.543   8.305   1.102  0.00  0.00           H  
ATOM   3735  HA2LGLY X 253     -14.258   9.912  -0.485  0.00  0.00           H  
ATOM   3736  HA3LGLY X 253     -13.214   8.616  -1.083  0.00  0.00           H  
ATOM   3737  N  LALA X 254     -15.325   6.777  -0.246  0.00  0.00           N  
ATOM   3738  CA LALA X 254     -16.485   5.905  -0.436  0.00  0.00           C  
ATOM   3739  C  LALA X 254     -17.726   6.432   0.306  0.00  0.00           C  
ATOM   3740  O  LALA X 254     -18.827   6.466  -0.251  0.00  0.00           O  
ATOM   3741  CB LALA X 254     -16.110   4.493   0.034  0.00  0.00           C  
ATOM   3742  H  LALA X 254     -14.523   6.410   0.253  0.00  0.00           H  
ATOM   3743  HA LALA X 254     -16.720   5.870  -1.500  0.00  0.00           H  
ATOM   3744  HB1LALA X 254     -16.849   3.782  -0.332  0.00  0.00           H  
ATOM   3745  HB2LALA X 254     -15.132   4.221  -0.356  0.00  0.00           H  
ATOM   3746  HB3LALA X 254     -16.075   4.454   1.123  0.00  0.00           H  
ATOM   3747  N  LLEU X 255     -17.541   6.891   1.547  0.00  0.00           N  
ATOM   3748  CA LLEU X 255     -18.574   7.550   2.342  0.00  0.00           C  
ATOM   3749  C  LLEU X 255     -19.011   8.883   1.712  0.00  0.00           C  
ATOM   3750  O  LLEU X 255     -20.207   9.188   1.727  0.00  0.00           O  
ATOM   3751  CB LLEU X 255     -18.027   7.723   3.773  0.00  0.00           C  
ATOM   3752  CG LLEU X 255     -18.962   8.453   4.754  0.00  0.00           C  
ATOM   3753  CD1LLEU X 255     -20.305   7.740   4.922  0.00  0.00           C  
ATOM   3754  CD2LLEU X 255     -18.307   8.528   6.131  0.00  0.00           C  
ATOM   3755  H  LLEU X 255     -16.608   6.832   1.946  0.00  0.00           H  
ATOM   3756  HA LLEU X 255     -19.448   6.899   2.375  0.00  0.00           H  
ATOM   3757  HB2LLEU X 255     -17.796   6.735   4.177  0.00  0.00           H  
ATOM   3758  HB3LLEU X 255     -17.093   8.284   3.725  0.00  0.00           H  
ATOM   3759  HG LLEU X 255     -19.142   9.470   4.405  0.00  0.00           H  
ATOM   3760 HD11LLEU X 255     -20.875   8.223   5.714  0.00  0.00           H  
ATOM   3761 HD12LLEU X 255     -20.869   7.797   3.992  0.00  0.00           H  
ATOM   3762 HD13LLEU X 255     -20.134   6.696   5.180  0.00  0.00           H  
ATOM   3763 HD21LLEU X 255     -17.337   9.020   6.046  0.00  0.00           H  
ATOM   3764 HD22LLEU X 255     -18.930   9.105   6.812  0.00  0.00           H  
ATOM   3765 HD23LLEU X 255     -18.163   7.525   6.533  0.00  0.00           H  
ATOM   3766  N  LASP X 256     -18.079   9.635   1.112  0.00  0.00           N  
ATOM   3767  CA LASP X 256     -18.373  10.923   0.554  0.00  0.00           C  
ATOM   3768  C  LASP X 256     -19.327  10.724  -0.696  0.00  0.00           C  
ATOM   3769  O  LASP X 256     -20.323  11.429  -0.804  0.00  0.00           O  
ATOM   3770  CB LASP X 256     -17.085  11.660   0.085  0.00  0.00           C  
ATOM   3771  CG LASP X 256     -16.623  12.676   1.194  0.00  0.00           C  
ATOM   3772  OD1LASP X 256     -17.104  12.706   2.339  0.00  0.00           O  
ATOM   3773  OD2LASP X 256     -15.713  13.391   0.771  0.00  0.00           O1-
ATOM   3774  H  LASP X 256     -17.129   9.294   1.148  0.00  0.00           H  
ATOM   3775  HA LASP X 256     -18.970  11.510   1.254  0.00  0.00           H  
ATOM   3776  HB2LASP X 256     -16.269  10.973  -0.145  0.00  0.00           H  
ATOM   3777  HB3LASP X 256     -17.237  12.203  -0.848  0.00  0.00           H  
ATOM   3778  N  LALA X 257     -19.084   9.735  -1.560  0.00  0.00           N  
ATOM   3779  CA LALA X 257     -19.907   9.276  -2.656  0.00  0.00           C  
ATOM   3780  C  LALA X 257     -21.260   8.748  -2.266  0.00  0.00           C  
ATOM   3781  O  LALA X 257     -22.231   9.125  -2.894  0.00  0.00           O  
ATOM   3782  CB LALA X 257     -19.216   8.221  -3.438  0.00  0.00           C  
ATOM   3783  H  LALA X 257     -18.381   9.022  -1.428  0.00  0.00           H  
ATOM   3784  HA LALA X 257     -20.151  10.113  -3.309  0.00  0.00           H  
ATOM   3785  HB1LALA X 257     -19.041   7.444  -2.694  0.00  0.00           H  
ATOM   3786  HB2LALA X 257     -19.844   8.019  -4.305  0.00  0.00           H  
ATOM   3787  HB3LALA X 257     -18.193   8.529  -3.652  0.00  0.00           H  
ATOM   3788  N  LALA X 258     -21.244   7.931  -1.294  0.00  0.00           N  
ATOM   3789  CA LALA X 258     -22.492   7.304  -0.804  0.00  0.00           C  
ATOM   3790  C  LALA X 258     -23.545   8.345  -0.303  0.00  0.00           C  
ATOM   3791  O  LALA X 258     -24.740   8.308  -0.642  0.00  0.00           O  
ATOM   3792  CB LALA X 258     -22.253   6.348   0.339  0.00  0.00           C  
ATOM   3793  H  LALA X 258     -20.370   7.753  -0.819  0.00  0.00           H  
ATOM   3794  HA LALA X 258     -22.966   6.761  -1.621  0.00  0.00           H  
ATOM   3795  HB1LALA X 258     -21.757   5.442  -0.007  0.00  0.00           H  
ATOM   3796  HB2LALA X 258     -21.782   6.812   1.205  0.00  0.00           H  
ATOM   3797  HB3LALA X 258     -23.259   6.047   0.635  0.00  0.00           H  
ATOM   3798  N  LARG X 259     -22.988   9.294   0.467  0.00  0.00           N  
ATOM   3799  CA LARG X 259     -23.707  10.414   1.085  0.00  0.00           C  
ATOM   3800  C  LARG X 259     -24.173  11.268  -0.097  0.00  0.00           C  
ATOM   3801  O  LARG X 259     -25.320  11.660  -0.077  0.00  0.00           O  
ATOM   3802  CB LARG X 259     -22.855  11.077   2.178  0.00  0.00           C  
ATOM   3803  CG LARG X 259     -23.415  12.377   2.814  0.00  0.00           C  
ATOM   3804  CD LARG X 259     -22.517  12.780   3.971  0.00  0.00           C  
ATOM   3805  NE LARG X 259     -21.122  12.979   3.660  0.00  0.00           N  
ATOM   3806  CZ LARG X 259     -20.212  13.225   4.617  0.00  0.00           C  
ATOM   3807  NH1LARG X 259     -18.973  13.473   4.255  0.00  0.00           N1+
ATOM   3808  NH2LARG X 259     -20.451  13.237   5.903  0.00  0.00           N  
ATOM   3809  H  LARG X 259     -21.994   9.131   0.535  0.00  0.00           H  
ATOM   3810  HA LARG X 259     -24.602   9.921   1.464  0.00  0.00           H  
ATOM   3811  HB2LARG X 259     -22.486  10.307   2.857  0.00  0.00           H  
ATOM   3812  HB3LARG X 259     -21.952  11.330   1.624  0.00  0.00           H  
ATOM   3813  HG2LARG X 259     -23.420  13.206   2.106  0.00  0.00           H  
ATOM   3814  HG3LARG X 259     -24.420  12.228   3.207  0.00  0.00           H  
ATOM   3815  HD2LARG X 259     -22.903  13.780   4.170  0.00  0.00           H  
ATOM   3816  HD3LARG X 259     -22.653  12.105   4.816  0.00  0.00           H  
ATOM   3817  HE LARG X 259     -20.865  12.953   2.684  0.00  0.00           H  
ATOM   3818 HH11LARG X 259     -18.569  13.262   3.353  0.00  0.00           H  
ATOM   3819 HH12LARG X 259     -18.281  13.606   4.979  0.00  0.00           H  
ATOM   3820 HH21LARG X 259     -21.335  12.933   6.284  0.00  0.00           H  
ATOM   3821 HH22LARG X 259     -19.658  13.277   6.528  0.00  0.00           H  
ATOM   3822  N  LGLU X 260     -23.367  11.612  -1.074  0.00  0.00           N  
ATOM   3823  CA LGLU X 260     -23.725  12.544  -2.156  0.00  0.00           C  
ATOM   3824  C  LGLU X 260     -24.856  11.945  -3.025  0.00  0.00           C  
ATOM   3825  O  LGLU X 260     -25.692  12.629  -3.504  0.00  0.00           O  
ATOM   3826  CB LGLU X 260     -22.401  12.907  -2.910  0.00  0.00           C  
ATOM   3827  CG LGLU X 260     -22.452  14.269  -3.659  0.00  0.00           C  
ATOM   3828  CD LGLU X 260     -22.637  15.465  -2.704  0.00  0.00           C  
ATOM   3829  OE1LGLU X 260     -22.586  15.390  -1.470  0.00  0.00           O  
ATOM   3830  OE2LGLU X 260     -22.946  16.507  -3.294  0.00  0.00           O1-
ATOM   3831  H  LGLU X 260     -22.399  11.327  -1.023  0.00  0.00           H  
ATOM   3832  HA LGLU X 260     -24.087  13.501  -1.778  0.00  0.00           H  
ATOM   3833  HB2LGLU X 260     -21.590  12.968  -2.183  0.00  0.00           H  
ATOM   3834  HB3LGLU X 260     -22.043  12.180  -3.639  0.00  0.00           H  
ATOM   3835  HG2LGLU X 260     -21.560  14.404  -4.271  0.00  0.00           H  
ATOM   3836  HG3LGLU X 260     -23.322  14.160  -4.305  0.00  0.00           H  
ATOM   3837  N  LTYR X 261     -24.833  10.637  -3.288  0.00  0.00           N  
ATOM   3838  CA LTYR X 261     -25.811   9.845  -4.035  0.00  0.00           C  
ATOM   3839  C  LTYR X 261     -27.206   9.839  -3.334  0.00  0.00           C  
ATOM   3840  O  LTYR X 261     -28.259   9.869  -3.971  0.00  0.00           O  
ATOM   3841  CB LTYR X 261     -25.359   8.446  -4.445  0.00  0.00           C  
ATOM   3842  CG LTYR X 261     -26.258   7.705  -5.457  0.00  0.00           C  
ATOM   3843  CD1LTYR X 261     -27.323   6.978  -4.930  0.00  0.00           C  
ATOM   3844  CD2LTYR X 261     -26.094   7.774  -6.845  0.00  0.00           C  
ATOM   3845  CE1LTYR X 261     -28.178   6.263  -5.781  0.00  0.00           C  
ATOM   3846  CE2LTYR X 261     -27.015   7.123  -7.689  0.00  0.00           C  
ATOM   3847  CZ LTYR X 261     -28.077   6.380  -7.172  0.00  0.00           C  
ATOM   3848  OH LTYR X 261     -29.004   5.811  -7.916  0.00  0.00           O  
ATOM   3849  H  LTYR X 261     -24.074  10.071  -2.936  0.00  0.00           H  
ATOM   3850  HA LTYR X 261     -25.923  10.412  -4.959  0.00  0.00           H  
ATOM   3851  HB2LTYR X 261     -24.399   8.572  -4.948  0.00  0.00           H  
ATOM   3852  HB3LTYR X 261     -25.164   7.855  -3.550  0.00  0.00           H  
ATOM   3853  HD1LTYR X 261     -27.539   6.879  -3.877  0.00  0.00           H  
ATOM   3854  HD2LTYR X 261     -25.220   8.257  -7.258  0.00  0.00           H  
ATOM   3855  HE1LTYR X 261     -29.054   5.817  -5.331  0.00  0.00           H  
ATOM   3856  HE2LTYR X 261     -26.948   7.271  -8.756  0.00  0.00           H  
ATOM   3857  HH LTYR X 261     -29.303   5.057  -7.403  0.00  0.00           H  
ATOM   3858  N  LTHR X 262     -27.270   9.783  -2.024  0.00  0.00           N  
ATOM   3859  CA LTHR X 262     -28.481   9.986  -1.278  0.00  0.00           C  
ATOM   3860  C  LTHR X 262     -28.855  11.499  -1.311  0.00  0.00           C  
ATOM   3861  O  LTHR X 262     -30.056  11.800  -1.426  0.00  0.00           O  
ATOM   3862  CB LTHR X 262     -28.382   9.327   0.127  0.00  0.00           C  
ATOM   3863  CG2LTHR X 262     -29.527   9.759   1.026  0.00  0.00           C  
ATOM   3864  OG1LTHR X 262     -28.414   7.954   0.010  0.00  0.00           O  
ATOM   3865  H  LTHR X 262     -26.421   9.691  -1.484  0.00  0.00           H  
ATOM   3866  HA LTHR X 262     -29.248   9.483  -1.867  0.00  0.00           H  
ATOM   3867  HB LTHR X 262     -27.506   9.665   0.681  0.00  0.00           H  
ATOM   3868  HG1LTHR X 262     -27.547   7.714  -0.325  0.00  0.00           H  
ATOM   3869 HG21LTHR X 262     -29.600   9.031   1.834  0.00  0.00           H  
ATOM   3870 HG22LTHR X 262     -29.474  10.746   1.486  0.00  0.00           H  
ATOM   3871 HG23LTHR X 262     -30.482   9.673   0.508  0.00  0.00           H  
ATOM   3872  N  LARG X 263     -27.870  12.425  -1.325  0.00  0.00           N  
ATOM   3873  CA LARG X 263     -28.243  13.858  -1.584  0.00  0.00           C  
ATOM   3874  C  LARG X 263     -28.566  14.211  -3.095  0.00  0.00           C  
ATOM   3875  O  LARG X 263     -28.804  15.383  -3.391  0.00  0.00           O  
ATOM   3876  CB LARG X 263     -27.083  14.665  -1.007  0.00  0.00           C  
ATOM   3877  CG LARG X 263     -27.055  14.851   0.507  0.00  0.00           C  
ATOM   3878  CD LARG X 263     -25.628  14.826   1.098  0.00  0.00           C  
ATOM   3879  NE LARG X 263     -24.647  15.764   0.465  0.00  0.00           N  
ATOM   3880  CZ LARG X 263     -24.204  16.902   0.932  0.00  0.00           C  
ATOM   3881  NH1LARG X 263     -24.794  17.454   1.949  0.00  0.00           N1+
ATOM   3882  NH2LARG X 263     -23.205  17.436   0.339  0.00  0.00           N  
ATOM   3883  H  LARG X 263     -26.904  12.182  -1.156  0.00  0.00           H  
ATOM   3884  HA LARG X 263     -29.191  14.030  -1.076  0.00  0.00           H  
ATOM   3885  HB2LARG X 263     -26.127  14.254  -1.334  0.00  0.00           H  
ATOM   3886  HB3LARG X 263     -27.016  15.626  -1.515  0.00  0.00           H  
ATOM   3887  HG2LARG X 263     -27.478  15.835   0.711  0.00  0.00           H  
ATOM   3888  HG3LARG X 263     -27.623  13.984   0.846  0.00  0.00           H  
ATOM   3889  HD2LARG X 263     -25.754  15.057   2.156  0.00  0.00           H  
ATOM   3890  HD3LARG X 263     -25.341  13.778   1.026  0.00  0.00           H  
ATOM   3891  HE LARG X 263     -24.199  15.557  -0.417  0.00  0.00           H  
ATOM   3892 HH11LARG X 263     -25.531  17.099   2.541  0.00  0.00           H  
ATOM   3893 HH12LARG X 263     -24.487  18.349   2.304  0.00  0.00           H  
ATOM   3894 HH21LARG X 263     -22.819  16.790  -0.335  0.00  0.00           H  
ATOM   3895 HH22LARG X 263     -22.842  18.355   0.548  0.00  0.00           H  
ATOM   3896  N  LTHR X 264     -28.650  13.228  -4.054  0.00  0.00           N  
ATOM   3897  CA LTHR X 264     -29.146  13.506  -5.416  0.00  0.00           C  
ATOM   3898  C  LTHR X 264     -30.093  12.495  -6.016  0.00  0.00           C  
ATOM   3899  O  LTHR X 264     -30.970  12.961  -6.762  0.00  0.00           O  
ATOM   3900  CB LTHR X 264     -27.961  13.708  -6.360  0.00  0.00           C  
ATOM   3901  CG2LTHR X 264     -27.373  15.083  -6.140  0.00  0.00           C  
ATOM   3902  OG1LTHR X 264     -27.025  12.608  -6.183  0.00  0.00           O  
ATOM   3903  H  LTHR X 264     -28.153  12.392  -3.780  0.00  0.00           H  
ATOM   3904  HA LTHR X 264     -29.736  14.422  -5.463  0.00  0.00           H  
ATOM   3905  HB LTHR X 264     -28.334  13.743  -7.384  0.00  0.00           H  
ATOM   3906  HG1LTHR X 264     -26.633  12.738  -5.317  0.00  0.00           H  
ATOM   3907 HG21LTHR X 264     -26.482  15.226  -6.751  0.00  0.00           H  
ATOM   3908 HG22LTHR X 264     -28.115  15.856  -6.339  0.00  0.00           H  
ATOM   3909 HG23LTHR X 264     -27.091  15.129  -5.088  0.00  0.00           H  
ATOM   3910  N  LGLN X 265     -29.975  11.171  -5.798  0.00  0.00           N  
ATOM   3911  CA LGLN X 265     -30.532  10.055  -6.651  0.00  0.00           C  
ATOM   3912  C  LGLN X 265     -31.066   8.907  -5.788  0.00  0.00           C  
ATOM   3913  O  LGLN X 265     -31.883   8.235  -6.348  0.00  0.00           O  
ATOM   3914  CB LGLN X 265     -29.458   9.621  -7.650  0.00  0.00           C  
ATOM   3915  CG LGLN X 265     -29.406  10.494  -8.899  0.00  0.00           C  
ATOM   3916  CD LGLN X 265     -30.730  10.600  -9.748  0.00  0.00           C  
ATOM   3917  NE2LGLN X 265     -31.653  11.493  -9.370  0.00  0.00           N  
ATOM   3918  OE1LGLN X 265     -31.025   9.795 -10.650  0.00  0.00           O  
ATOM   3919  H  LGLN X 265     -29.256  10.989  -5.112  0.00  0.00           H  
ATOM   3920  HA LGLN X 265     -31.439  10.308  -7.199  0.00  0.00           H  
ATOM   3921  HB2LGLN X 265     -28.466   9.682  -7.203  0.00  0.00           H  
ATOM   3922  HB3LGLN X 265     -29.746   8.637  -8.017  0.00  0.00           H  
ATOM   3923  HG2LGLN X 265     -29.141  11.534  -8.707  0.00  0.00           H  
ATOM   3924  HG3LGLN X 265     -28.669  10.028  -9.554  0.00  0.00           H  
ATOM   3925 HE21LGLN X 265     -32.354  11.627 -10.086  0.00  0.00           H  
ATOM   3926 HE22LGLN X 265     -31.415  12.123  -8.618  0.00  0.00           H  
ATOM   3927  N  LALA X 266     -30.644   8.650  -4.597  0.00  0.00           N  
ATOM   3928  CA LALA X 266     -31.192   7.486  -3.898  0.00  0.00           C  
ATOM   3929  C  LALA X 266     -32.656   7.669  -3.512  0.00  0.00           C  
ATOM   3930  O  LALA X 266     -33.090   8.810  -3.351  0.00  0.00           O  
ATOM   3931  CB LALA X 266     -30.281   7.082  -2.711  0.00  0.00           C  
ATOM   3932  H  LALA X 266     -29.959   9.242  -4.149  0.00  0.00           H  
ATOM   3933  HA LALA X 266     -31.072   6.599  -4.520  0.00  0.00           H  
ATOM   3934  HB1LALA X 266     -30.477   7.720  -1.849  0.00  0.00           H  
ATOM   3935  HB2LALA X 266     -30.295   6.019  -2.468  0.00  0.00           H  
ATOM   3936  HB3LALA X 266     -29.275   7.266  -3.089  0.00  0.00           H  
ATOM   3937  N  LARG X 267     -33.422   6.565  -3.363  0.00  0.00           N  
ATOM   3938  CA LARG X 267     -34.891   6.564  -3.096  0.00  0.00           C  
ATOM   3939  C  LARG X 267     -35.133   5.958  -1.698  0.00  0.00           C  
ATOM   3940  O  LARG X 267     -34.477   5.019  -1.314  0.00  0.00           O  
ATOM   3941  CB LARG X 267     -35.748   5.879  -4.276  0.00  0.00           C  
ATOM   3942  CG LARG X 267     -36.322   6.784  -5.381  0.00  0.00           C  
ATOM   3943  CD LARG X 267     -37.522   6.162  -6.073  0.00  0.00           C  
ATOM   3944  NE LARG X 267     -38.413   7.139  -6.766  0.00  0.00           N  
ATOM   3945  CZ LARG X 267     -39.693   7.048  -6.882  0.00  0.00           C  
ATOM   3946  NH1LARG X 267     -40.486   6.053  -6.448  0.00  0.00           N1+
ATOM   3947  NH2LARG X 267     -40.389   8.055  -7.350  0.00  0.00           N  
ATOM   3948  H  LARG X 267     -33.020   5.644  -3.470  0.00  0.00           H  
ATOM   3949  HA LARG X 267     -35.087   7.630  -2.984  0.00  0.00           H  
ATOM   3950  HB2LARG X 267     -35.115   5.097  -4.694  0.00  0.00           H  
ATOM   3951  HB3LARG X 267     -36.559   5.352  -3.773  0.00  0.00           H  
ATOM   3952  HG2LARG X 267     -36.627   7.747  -4.973  0.00  0.00           H  
ATOM   3953  HG3LARG X 267     -35.558   6.948  -6.141  0.00  0.00           H  
ATOM   3954  HD2LARG X 267     -37.141   5.397  -6.749  0.00  0.00           H  
ATOM   3955  HD3LARG X 267     -38.110   5.741  -5.258  0.00  0.00           H  
ATOM   3956  HE LARG X 267     -38.038   8.023  -7.077  0.00  0.00           H  
ATOM   3957 HH11LARG X 267     -40.053   5.156  -6.277  0.00  0.00           H  
ATOM   3958 HH12LARG X 267     -41.463   6.103  -6.696  0.00  0.00           H  
ATOM   3959 HH21LARG X 267     -39.986   8.942  -7.616  0.00  0.00           H  
ATOM   3960 HH22LARG X 267     -41.395   8.026  -7.269  0.00  0.00           H  
ATOM   3961  N  LPRO X 268     -36.167   6.463  -1.002  0.00  0.00           N  
ATOM   3962  CA LPRO X 268     -36.871   5.750   0.120  0.00  0.00           C  
ATOM   3963  C  LPRO X 268     -37.412   4.457  -0.354  0.00  0.00           C  
ATOM   3964  O  LPRO X 268     -37.987   4.392  -1.477  0.00  0.00           O  
ATOM   3965  CB LPRO X 268     -37.939   6.672   0.560  0.00  0.00           C  
ATOM   3966  CG LPRO X 268     -38.330   7.393  -0.712  0.00  0.00           C  
ATOM   3967  CD LPRO X 268     -37.066   7.627  -1.422  0.00  0.00           C  
ATOM   3968  HA LPRO X 268     -36.127   5.623   0.907  0.00  0.00           H  
ATOM   3969  HB2LPRO X 268     -38.764   6.165   1.061  0.00  0.00           H  
ATOM   3970  HB3LPRO X 268     -37.477   7.350   1.279  0.00  0.00           H  
ATOM   3971  HG2LPRO X 268     -38.908   6.683  -1.304  0.00  0.00           H  
ATOM   3972  HG3LPRO X 268     -38.943   8.259  -0.464  0.00  0.00           H  
ATOM   3973  HD2LPRO X 268     -37.229   7.702  -2.497  0.00  0.00           H  
ATOM   3974  HD3LPRO X 268     -36.600   8.585  -1.190  0.00  0.00           H  
ATOM   3975  N  LTRP X 269     -37.563   3.430   0.526  0.00  0.00           N  
ATOM   3976  CA LTRP X 269     -38.343   2.190   0.302  0.00  0.00           C  
ATOM   3977  C  LTRP X 269     -39.829   2.637   0.414  0.00  0.00           C  
ATOM   3978  O  LTRP X 269     -40.483   2.403   1.405  0.00  0.00           O  
ATOM   3979  CB LTRP X 269     -37.933   1.027   1.205  0.00  0.00           C  
ATOM   3980  CG LTRP X 269     -38.586  -0.273   0.908  0.00  0.00           C  
ATOM   3981  CD1LTRP X 269     -39.243  -1.105   1.760  0.00  0.00           C  
ATOM   3982  CD2LTRP X 269     -38.733  -0.903  -0.433  0.00  0.00           C  
ATOM   3983  CE2LTRP X 269     -39.451  -2.149  -0.247  0.00  0.00           C  
ATOM   3984  CE3LTRP X 269     -38.324  -0.648  -1.724  0.00  0.00           C  
ATOM   3985  NE1LTRP X 269     -39.744  -2.165   1.094  0.00  0.00           N  
ATOM   3986  CZ2LTRP X 269     -39.723  -3.144  -1.266  0.00  0.00           C  
ATOM   3987  CZ3LTRP X 269     -38.529  -1.620  -2.728  0.00  0.00           C  
ATOM   3988  CH2LTRP X 269     -39.227  -2.847  -2.537  0.00  0.00           C  
ATOM   3989  H  LTRP X 269     -36.976   3.529   1.343  0.00  0.00           H  
ATOM   3990  HA LTRP X 269     -38.073   1.852  -0.699  0.00  0.00           H  
ATOM   3991  HB2LTRP X 269     -36.878   0.768   1.116  0.00  0.00           H  
ATOM   3992  HB3LTRP X 269     -38.196   1.264   2.235  0.00  0.00           H  
ATOM   3993  HD1LTRP X 269     -39.306  -0.892   2.817  0.00  0.00           H  
ATOM   3994  HE1LTRP X 269     -40.107  -2.989   1.551  0.00  0.00           H  
ATOM   3995  HE3LTRP X 269     -37.907   0.294  -2.051  0.00  0.00           H  
ATOM   3996  HZ2LTRP X 269     -40.343  -3.989  -1.006  0.00  0.00           H  
ATOM   3997  HZ3LTRP X 269     -38.258  -1.425  -3.756  0.00  0.00           H  
ATOM   3998  HH2LTRP X 269     -39.583  -3.530  -3.294  0.00  0.00           H  
ATOM   3999  N  LTHR X 270     -40.386   3.107  -0.682  0.00  0.00           N  
ATOM   4000  CA LTHR X 270     -41.775   3.582  -0.849  0.00  0.00           C  
ATOM   4001  C  LTHR X 270     -42.799   2.403  -0.594  0.00  0.00           C  
ATOM   4002  O  LTHR X 270     -43.794   2.727   0.007  0.00  0.00           O  
ATOM   4003  CB LTHR X 270     -41.960   4.292  -2.195  0.00  0.00           C  
ATOM   4004  CG2LTHR X 270     -40.931   5.267  -2.642  0.00  0.00           C  
ATOM   4005  OG1LTHR X 270     -42.138   3.322  -3.214  0.00  0.00           O  
ATOM   4006  H  LTHR X 270     -39.761   3.184  -1.472  0.00  0.00           H  
ATOM   4007  HA LTHR X 270     -42.008   4.304  -0.067  0.00  0.00           H  
ATOM   4008  HB LTHR X 270     -42.826   4.927  -2.006  0.00  0.00           H  
ATOM   4009  HG1LTHR X 270     -41.222   3.090  -3.382  0.00  0.00           H  
ATOM   4010 HG21LTHR X 270     -41.336   5.773  -3.519  0.00  0.00           H  
ATOM   4011 HG22LTHR X 270     -40.708   5.908  -1.790  0.00  0.00           H  
ATOM   4012 HG23LTHR X 270     -40.056   4.770  -3.064  0.00  0.00           H  
ATOM   4013  N  LPRO X 271     -42.579   1.109  -0.901  0.00  0.00           N  
ATOM   4014  CA LPRO X 271     -43.515   0.134  -0.375  0.00  0.00           C  
ATOM   4015  C  LPRO X 271     -43.737   0.171   1.114  0.00  0.00           C  
ATOM   4016  O  LPRO X 271     -44.752  -0.379   1.587  0.00  0.00           O  
ATOM   4017  CB LPRO X 271     -43.075  -1.287  -0.848  0.00  0.00           C  
ATOM   4018  CG LPRO X 271     -42.296  -0.923  -2.119  0.00  0.00           C  
ATOM   4019  CD LPRO X 271     -41.679   0.430  -1.801  0.00  0.00           C  
ATOM   4020  HA LPRO X 271     -44.435   0.373  -0.908  0.00  0.00           H  
ATOM   4021  HB2LPRO X 271     -42.403  -1.817  -0.173  0.00  0.00           H  
ATOM   4022  HB3LPRO X 271     -43.940  -1.932  -1.000  0.00  0.00           H  
ATOM   4023  HG2LPRO X 271     -41.657  -1.695  -2.549  0.00  0.00           H  
ATOM   4024  HG3LPRO X 271     -43.097  -0.699  -2.824  0.00  0.00           H  
ATOM   4025  HD2LPRO X 271     -40.706   0.270  -1.338  0.00  0.00           H  
ATOM   4026  HD3LPRO X 271     -41.440   0.936  -2.736  0.00  0.00           H  
ATOM   4027  N  LALA X 272     -42.794   0.758   1.973  0.00  0.00           N  
ATOM   4028  CA LALA X 272     -42.952   0.771   3.417  0.00  0.00           C  
ATOM   4029  C  LALA X 272     -43.423   2.160   3.933  0.00  0.00           C  
ATOM   4030  O  LALA X 272     -43.341   2.305   5.133  0.00  0.00           O  
ATOM   4031  CB LALA X 272     -41.587   0.374   4.050  0.00  0.00           C  
ATOM   4032  H  LALA X 272     -41.960   1.197   1.609  0.00  0.00           H  
ATOM   4033  HA LALA X 272     -43.701   0.013   3.647  0.00  0.00           H  
ATOM   4034  HB1LALA X 272     -41.319  -0.661   3.837  0.00  0.00           H  
ATOM   4035  HB2LALA X 272     -40.764   1.042   3.796  0.00  0.00           H  
ATOM   4036  HB3LALA X 272     -41.757   0.348   5.126  0.00  0.00           H  
ATOM   4037  N  LGLY X 273     -44.088   2.968   3.150  0.00  0.00           N  
ATOM   4038  CA LGLY X 273     -44.573   4.270   3.615  0.00  0.00           C  
ATOM   4039  C  LGLY X 273     -43.486   5.347   3.921  0.00  0.00           C  
ATOM   4040  O  LGLY X 273     -43.761   6.290   4.673  0.00  0.00           O  
ATOM   4041  H  LGLY X 273     -44.221   2.622   2.210  0.00  0.00           H  
ATOM   4042  HA2LGLY X 273     -45.174   4.780   2.863  0.00  0.00           H  
ATOM   4043  HA3LGLY X 273     -45.204   4.245   4.503  0.00  0.00           H  
ATOM   4044  N  LILE X 274     -42.249   5.235   3.397  0.00  0.00           N  
ATOM   4045  CA LILE X 274     -41.194   6.272   3.660  0.00  0.00           C  
ATOM   4046  C  LILE X 274     -41.095   7.188   2.362  0.00  0.00           C  
ATOM   4047  O  LILE X 274     -41.440   6.777   1.259  0.00  0.00           O  
ATOM   4048  CB LILE X 274     -39.787   5.563   3.899  0.00  0.00           C  
ATOM   4049  CG1LILE X 274     -39.775   4.441   4.939  0.00  0.00           C  
ATOM   4050  CG2LILE X 274     -38.682   6.631   4.272  0.00  0.00           C  
ATOM   4051  CD1LILE X 274     -40.226   4.818   6.313  0.00  0.00           C  
ATOM   4052  H  LILE X 274     -42.009   4.378   2.920  0.00  0.00           H  
ATOM   4053  HA LILE X 274     -41.373   6.887   4.541  0.00  0.00           H  
ATOM   4054  HB LILE X 274     -39.328   5.114   3.018  0.00  0.00           H  
ATOM   4055 HG12LILE X 274     -40.498   3.740   4.525  0.00  0.00           H  
ATOM   4056 HG13LILE X 274     -38.810   3.936   5.003  0.00  0.00           H  
ATOM   4057 HG21LILE X 274     -38.272   7.097   3.377  0.00  0.00           H  
ATOM   4058 HG22LILE X 274     -39.019   7.422   4.942  0.00  0.00           H  
ATOM   4059 HG23LILE X 274     -37.786   6.230   4.746  0.00  0.00           H  
ATOM   4060 HD11LILE X 274     -40.136   3.983   7.006  0.00  0.00           H  
ATOM   4061 HD12LILE X 274     -39.595   5.604   6.730  0.00  0.00           H  
ATOM   4062 HD13LILE X 274     -41.266   5.113   6.179  0.00  0.00           H  
ATOM   4063  N  LGLN X 275     -40.785   8.420   2.621  0.00  0.00           N  
ATOM   4064  CA LGLN X 275     -40.983   9.519   1.640  0.00  0.00           C  
ATOM   4065  C  LGLN X 275     -39.718  10.339   1.152  0.00  0.00           C  
ATOM   4066  O  LGLN X 275     -39.740  10.918   0.046  0.00  0.00           O  
ATOM   4067  CB LGLN X 275     -42.030  10.568   2.221  0.00  0.00           C  
ATOM   4068  CG LGLN X 275     -42.567  11.577   1.169  0.00  0.00           C  
ATOM   4069  CD LGLN X 275     -43.170  11.087  -0.130  0.00  0.00           C  
ATOM   4070  NE2LGLN X 275     -43.173  11.876  -1.186  0.00  0.00           N  
ATOM   4071  OE1LGLN X 275     -43.684   9.985  -0.229  0.00  0.00           O  
ATOM   4072  H  LGLN X 275     -40.678   8.723   3.578  0.00  0.00           H  
ATOM   4073  HA LGLN X 275     -41.459   9.074   0.766  0.00  0.00           H  
ATOM   4074  HB2LGLN X 275     -42.900   9.962   2.474  0.00  0.00           H  
ATOM   4075  HB3LGLN X 275     -41.653  11.090   3.101  0.00  0.00           H  
ATOM   4076  HG2LGLN X 275     -43.366  12.202   1.566  0.00  0.00           H  
ATOM   4077  HG3LGLN X 275     -41.751  12.266   0.946  0.00  0.00           H  
ATOM   4078 HE21LGLN X 275     -43.572  11.566  -2.061  0.00  0.00           H  
ATOM   4079 HE22LGLN X 275     -42.824  12.823  -1.137  0.00  0.00           H  
ATOM   4080  N  LGLN X 276     -38.626  10.313   1.906  0.00  0.00           N  
ATOM   4081  CA LGLN X 276     -37.244  10.769   1.475  0.00  0.00           C  
ATOM   4082  C  LGLN X 276     -36.246   9.753   2.016  0.00  0.00           C  
ATOM   4083  O  LGLN X 276     -36.489   8.986   2.928  0.00  0.00           O  
ATOM   4084  CB LGLN X 276     -36.965  12.162   1.934  0.00  0.00           C  
ATOM   4085  CG LGLN X 276     -37.904  13.243   1.459  0.00  0.00           C  
ATOM   4086  CD LGLN X 276     -37.555  14.675   1.913  0.00  0.00           C  
ATOM   4087  NE2LGLN X 276     -37.758  15.057   3.148  0.00  0.00           N  
ATOM   4088  OE1LGLN X 276     -37.066  15.453   1.082  0.00  0.00           O  
ATOM   4089  H  LGLN X 276     -38.608   9.761   2.752  0.00  0.00           H  
ATOM   4090  HA LGLN X 276     -37.149  10.753   0.390  0.00  0.00           H  
ATOM   4091  HB2LGLN X 276     -37.078  12.026   3.009  0.00  0.00           H  
ATOM   4092  HB3LGLN X 276     -35.955  12.417   1.609  0.00  0.00           H  
ATOM   4093  HG2LGLN X 276     -38.081  13.282   0.383  0.00  0.00           H  
ATOM   4094  HG3LGLN X 276     -38.849  13.060   1.971  0.00  0.00           H  
ATOM   4095 HE21LGLN X 276     -37.354  15.957   3.362  0.00  0.00           H  
ATOM   4096 HE22LGLN X 276     -38.206  14.476   3.842  0.00  0.00           H  
ATOM   4097  N  LALA X 277     -35.137   9.590   1.248  0.00  0.00           N  
ATOM   4098  CA LALA X 277     -34.069   8.647   1.489  0.00  0.00           C  
ATOM   4099  C  LALA X 277     -33.199   8.979   2.692  0.00  0.00           C  
ATOM   4100  O  LALA X 277     -32.623   8.111   3.258  0.00  0.00           O  
ATOM   4101  CB LALA X 277     -33.179   8.598   0.193  0.00  0.00           C  
ATOM   4102  H  LALA X 277     -35.055  10.245   0.484  0.00  0.00           H  
ATOM   4103  HA LALA X 277     -34.359   7.641   1.793  0.00  0.00           H  
ATOM   4104  HB1LALA X 277     -33.875   8.469  -0.636  0.00  0.00           H  
ATOM   4105  HB2LALA X 277     -32.706   9.577   0.112  0.00  0.00           H  
ATOM   4106  HB3LALA X 277     -32.373   7.865   0.213  0.00  0.00           H  
ATOM   4107  N  LTHR X 278     -33.241  10.228   3.148  0.00  0.00           N  
ATOM   4108  CA LTHR X 278     -32.690  10.792   4.421  0.00  0.00           C  
ATOM   4109  C  LTHR X 278     -33.650  10.617   5.655  0.00  0.00           C  
ATOM   4110  O  LTHR X 278     -33.212  10.890   6.778  0.00  0.00           O  
ATOM   4111  CB LTHR X 278     -32.446  12.278   4.213  0.00  0.00           C  
ATOM   4112  CG2LTHR X 278     -31.206  12.464   3.339  0.00  0.00           C  
ATOM   4113  OG1LTHR X 278     -33.554  12.900   3.465  0.00  0.00           O  
ATOM   4114  H  LTHR X 278     -33.748  10.926   2.622  0.00  0.00           H  
ATOM   4115  HA LTHR X 278     -31.810  10.205   4.685  0.00  0.00           H  
ATOM   4116  HB LTHR X 278     -32.375  12.869   5.128  0.00  0.00           H  
ATOM   4117  HG1LTHR X 278     -33.263  13.782   3.222  0.00  0.00           H  
ATOM   4118 HG21LTHR X 278     -31.200  11.925   2.392  0.00  0.00           H  
ATOM   4119 HG22LTHR X 278     -31.188  13.547   3.205  0.00  0.00           H  
ATOM   4120 HG23LTHR X 278     -30.323  12.177   3.910  0.00  0.00           H  
ATOM   4121  N  LGLU X 279     -34.869  10.124   5.437  0.00  0.00           N  
ATOM   4122  CA LGLU X 279     -35.874   9.765   6.444  0.00  0.00           C  
ATOM   4123  C  LGLU X 279     -35.878   8.273   6.818  0.00  0.00           C  
ATOM   4124  O  LGLU X 279     -36.682   7.853   7.642  0.00  0.00           O  
ATOM   4125  CB LGLU X 279     -37.273  10.245   5.983  0.00  0.00           C  
ATOM   4126  CG LGLU X 279     -37.371  11.761   5.941  0.00  0.00           C  
ATOM   4127  CD LGLU X 279     -38.840  12.256   5.592  0.00  0.00           C  
ATOM   4128  OE1LGLU X 279     -39.839  11.599   6.064  0.00  0.00           O  
ATOM   4129  OE2LGLU X 279     -38.985  13.228   4.757  0.00  0.00           O1-
ATOM   4130  H  LGLU X 279     -35.035   9.924   4.461  0.00  0.00           H  
ATOM   4131  HA LGLU X 279     -35.698  10.236   7.411  0.00  0.00           H  
ATOM   4132  HB2LGLU X 279     -37.597   9.886   5.005  0.00  0.00           H  
ATOM   4133  HB3LGLU X 279     -38.040  10.003   6.719  0.00  0.00           H  
ATOM   4134  HG2LGLU X 279     -37.005  12.133   6.897  0.00  0.00           H  
ATOM   4135  HG3LGLU X 279     -36.591  12.092   5.254  0.00  0.00           H  
ATOM   4136  N  LASP X 280     -35.084   7.392   6.218  0.00  0.00           N  
ATOM   4137  CA LASP X 280     -35.121   5.950   6.510  0.00  0.00           C  
ATOM   4138  C  LASP X 280     -34.217   5.630   7.679  0.00  0.00           C  
ATOM   4139  O  LASP X 280     -33.041   5.970   7.529  0.00  0.00           O  
ATOM   4140  CB LASP X 280     -34.708   5.176   5.205  0.00  0.00           C  
ATOM   4141  CG LASP X 280     -34.472   3.728   5.437  0.00  0.00           C  
ATOM   4142  OD1LASP X 280     -33.735   3.185   6.282  0.00  0.00           O  
ATOM   4143  OD2LASP X 280     -35.172   2.993   4.646  0.00  0.00           O1-
ATOM   4144  H  LASP X 280     -34.587   7.699   5.394  0.00  0.00           H  
ATOM   4145  HA LASP X 280     -36.125   5.650   6.813  0.00  0.00           H  
ATOM   4146  HB2LASP X 280     -35.390   5.522   4.429  0.00  0.00           H  
ATOM   4147  HB3LASP X 280     -33.718   5.488   4.870  0.00  0.00           H  
ATOM   4148  N  LPRO X 281     -34.724   5.063   8.761  0.00  0.00           N  
ATOM   4149  CA LPRO X 281     -33.988   4.860  10.015  0.00  0.00           C  
ATOM   4150  C  LPRO X 281     -32.705   4.017   9.870  0.00  0.00           C  
ATOM   4151  O  LPRO X 281     -31.717   4.233  10.650  0.00  0.00           O  
ATOM   4152  CB LPRO X 281     -34.988   4.325  11.019  0.00  0.00           C  
ATOM   4153  CG LPRO X 281     -36.012   3.530  10.152  0.00  0.00           C  
ATOM   4154  CD LPRO X 281     -35.976   4.240   8.818  0.00  0.00           C  
ATOM   4155  HA LPRO X 281     -33.686   5.839  10.387  0.00  0.00           H  
ATOM   4156  HB2LPRO X 281     -34.569   3.692  11.801  0.00  0.00           H  
ATOM   4157  HB3LPRO X 281     -35.497   5.135  11.542  0.00  0.00           H  
ATOM   4158  HG2LPRO X 281     -35.581   2.539  10.013  0.00  0.00           H  
ATOM   4159  HG3LPRO X 281     -37.029   3.404  10.526  0.00  0.00           H  
ATOM   4160  HD2LPRO X 281     -36.021   3.502   8.016  0.00  0.00           H  
ATOM   4161  HD3LPRO X 281     -36.856   4.874   8.714  0.00  0.00           H  
ATOM   4162  N  LTYR X 282     -32.598   3.124   8.920  0.00  0.00           N  
ATOM   4163  CA LTYR X 282     -31.455   2.213   8.669  0.00  0.00           C  
ATOM   4164  C  LTYR X 282     -30.392   2.880   7.729  0.00  0.00           C  
ATOM   4165  O  LTYR X 282     -29.212   2.521   7.798  0.00  0.00           O  
ATOM   4166  CB LTYR X 282     -32.013   0.941   8.003  0.00  0.00           C  
ATOM   4167  CG LTYR X 282     -33.086   0.202   8.851  0.00  0.00           C  
ATOM   4168  CD1LTYR X 282     -32.790  -0.415  10.106  0.00  0.00           C  
ATOM   4169  CD2LTYR X 282     -34.393   0.179   8.390  0.00  0.00           C  
ATOM   4170  CE1LTYR X 282     -33.825  -1.042  10.869  0.00  0.00           C  
ATOM   4171  CE2LTYR X 282     -35.362  -0.483   9.165  0.00  0.00           C  
ATOM   4172  CZ LTYR X 282     -35.123  -1.035  10.371  0.00  0.00           C  
ATOM   4173  OH LTYR X 282     -36.136  -1.569  11.075  0.00  0.00           O  
ATOM   4174  H  LTYR X 282     -33.262   3.025   8.165  0.00  0.00           H  
ATOM   4175  HA LTYR X 282     -30.968   1.916   9.597  0.00  0.00           H  
ATOM   4176  HB2LTYR X 282     -32.425   1.246   7.041  0.00  0.00           H  
ATOM   4177  HB3LTYR X 282     -31.305   0.134   7.817  0.00  0.00           H  
ATOM   4178  HD1LTYR X 282     -31.835  -0.439  10.608  0.00  0.00           H  
ATOM   4179  HD2LTYR X 282     -34.556   0.628   7.422  0.00  0.00           H  
ATOM   4180  HE1LTYR X 282     -33.696  -1.485  11.846  0.00  0.00           H  
ATOM   4181  HE2LTYR X 282     -36.356  -0.472   8.741  0.00  0.00           H  
ATOM   4182  HH LTYR X 282     -37.063  -1.479  10.841  0.00  0.00           H  
ATOM   4183  N  LTHR X 283     -30.894   3.800   6.878  0.00  0.00           N  
ATOM   4184  CA LTHR X 283     -30.028   4.625   6.043  0.00  0.00           C  
ATOM   4185  C  LTHR X 283     -29.352   5.641   6.986  0.00  0.00           C  
ATOM   4186  O  LTHR X 283     -28.173   5.858   6.903  0.00  0.00           O  
ATOM   4187  CB LTHR X 283     -30.823   5.416   4.938  0.00  0.00           C  
ATOM   4188  CG2LTHR X 283     -29.961   6.243   4.016  0.00  0.00           C  
ATOM   4189  OG1LTHR X 283     -31.401   4.607   3.964  0.00  0.00           O  
ATOM   4190  H  LTHR X 283     -31.885   3.990   6.934  0.00  0.00           H  
ATOM   4191  HA LTHR X 283     -29.401   3.918   5.501  0.00  0.00           H  
ATOM   4192  HB LTHR X 283     -31.571   6.074   5.379  0.00  0.00           H  
ATOM   4193  HG1LTHR X 283     -31.909   5.220   3.425  0.00  0.00           H  
ATOM   4194 HG21LTHR X 283     -29.692   7.196   4.473  0.00  0.00           H  
ATOM   4195 HG22LTHR X 283     -29.084   5.659   3.740  0.00  0.00           H  
ATOM   4196 HG23LTHR X 283     -30.484   6.494   3.093  0.00  0.00           H  
ATOM   4197  N  LILE X 284     -30.143   6.202   7.930  0.00  0.00           N  
ATOM   4198  CA LILE X 284     -29.657   7.110   9.050  0.00  0.00           C  
ATOM   4199  C  LILE X 284     -28.642   6.298   9.847  0.00  0.00           C  
ATOM   4200  O  LILE X 284     -27.595   6.856  10.223  0.00  0.00           O  
ATOM   4201  CB LILE X 284     -30.896   7.559   9.869  0.00  0.00           C  
ATOM   4202  CG1LILE X 284     -31.716   8.589   9.036  0.00  0.00           C  
ATOM   4203  CG2LILE X 284     -30.524   8.183  11.218  0.00  0.00           C  
ATOM   4204  CD1LILE X 284     -33.210   8.746   9.445  0.00  0.00           C  
ATOM   4205  H  LILE X 284     -31.112   5.921   7.890  0.00  0.00           H  
ATOM   4206  HA LILE X 284     -29.145   7.973   8.625  0.00  0.00           H  
ATOM   4207  HB LILE X 284     -31.505   6.684  10.096  0.00  0.00           H  
ATOM   4208 HG12LILE X 284     -31.229   9.562   8.967  0.00  0.00           H  
ATOM   4209 HG13LILE X 284     -31.673   8.238   8.005  0.00  0.00           H  
ATOM   4210 HG21LILE X 284     -29.744   8.898  10.962  0.00  0.00           H  
ATOM   4211 HG22LILE X 284     -31.373   8.661  11.709  0.00  0.00           H  
ATOM   4212 HG23LILE X 284     -29.989   7.410  11.770  0.00  0.00           H  
ATOM   4213 HD11LILE X 284     -33.668   9.293   8.621  0.00  0.00           H  
ATOM   4214 HD12LILE X 284     -33.720   7.816   9.695  0.00  0.00           H  
ATOM   4215 HD13LILE X 284     -33.270   9.354  10.349  0.00  0.00           H  
ATOM   4216  N  LARG X 285     -28.862   4.986  10.030  0.00  0.00           N  
ATOM   4217  CA LARG X 285     -27.901   4.193  10.859  0.00  0.00           C  
ATOM   4218  C  LARG X 285     -26.568   3.987  10.105  0.00  0.00           C  
ATOM   4219  O  LARG X 285     -25.503   4.227  10.608  0.00  0.00           O  
ATOM   4220  CB LARG X 285     -28.525   2.828  11.218  0.00  0.00           C  
ATOM   4221  CG LARG X 285     -27.679   2.072  12.195  0.00  0.00           C  
ATOM   4222  CD LARG X 285     -28.152   0.596  12.445  0.00  0.00           C  
ATOM   4223  NE LARG X 285     -27.390  -0.033  13.458  0.00  0.00           N  
ATOM   4224  CZ LARG X 285     -27.323   0.305  14.817  0.00  0.00           C  
ATOM   4225  NH1LARG X 285     -28.219   0.970  15.456  0.00  0.00           N1+
ATOM   4226  NH2LARG X 285     -26.348  -0.145  15.495  0.00  0.00           N  
ATOM   4227  H  LARG X 285     -29.742   4.596   9.724  0.00  0.00           H  
ATOM   4228  HA LARG X 285     -27.598   4.721  11.762  0.00  0.00           H  
ATOM   4229  HB2LARG X 285     -29.464   2.963  11.755  0.00  0.00           H  
ATOM   4230  HB3LARG X 285     -28.641   2.178  10.350  0.00  0.00           H  
ATOM   4231  HG2LARG X 285     -26.684   2.098  11.751  0.00  0.00           H  
ATOM   4232  HG3LARG X 285     -27.715   2.639  13.125  0.00  0.00           H  
ATOM   4233  HD2LARG X 285     -29.189   0.545  12.778  0.00  0.00           H  
ATOM   4234  HD3LARG X 285     -28.156  -0.047  11.565  0.00  0.00           H  
ATOM   4235  HE LARG X 285     -26.593  -0.553  13.119  0.00  0.00           H  
ATOM   4236 HH11LARG X 285     -29.098   1.253  15.048  0.00  0.00           H  
ATOM   4237 HH12LARG X 285     -28.016   1.040  16.443  0.00  0.00           H  
ATOM   4238 HH21LARG X 285     -25.575  -0.450  14.921  0.00  0.00           H  
ATOM   4239 HH22LARG X 285     -26.180   0.017  16.478  0.00  0.00           H  
ATOM   4240  N  LSER X 286     -26.641   3.556   8.858  0.00  0.00           N  
ATOM   4241  CA LSER X 286     -25.411   3.252   8.043  0.00  0.00           C  
ATOM   4242  C  LSER X 286     -24.438   4.423   8.029  0.00  0.00           C  
ATOM   4243  O  LSER X 286     -23.271   4.208   8.329  0.00  0.00           O  
ATOM   4244  CB LSER X 286     -25.834   3.136   6.549  0.00  0.00           C  
ATOM   4245  OG LSER X 286     -26.519   1.870   6.363  0.00  0.00           O  
ATOM   4246  H  LSER X 286     -27.568   3.282   8.562  0.00  0.00           H  
ATOM   4247  HA LSER X 286     -25.007   2.306   8.403  0.00  0.00           H  
ATOM   4248  HB2LSER X 286     -26.528   3.958   6.375  0.00  0.00           H  
ATOM   4249  HB3LSER X 286     -24.910   3.203   5.974  0.00  0.00           H  
ATOM   4250  HG LSER X 286     -27.439   2.085   6.186  0.00  0.00           H  
ATOM   4251  N  LTYR X 287     -24.879   5.663   7.812  0.00  0.00           N  
ATOM   4252  CA LTYR X 287     -23.962   6.803   7.805  0.00  0.00           C  
ATOM   4253  C  LTYR X 287     -23.311   7.032   9.179  0.00  0.00           C  
ATOM   4254  O  LTYR X 287     -22.095   7.297   9.296  0.00  0.00           O  
ATOM   4255  CB LTYR X 287     -24.648   8.049   7.298  0.00  0.00           C  
ATOM   4256  CG LTYR X 287     -25.079   7.905   5.846  0.00  0.00           C  
ATOM   4257  CD1LTYR X 287     -24.112   7.770   4.833  0.00  0.00           C  
ATOM   4258  CD2LTYR X 287     -26.474   7.951   5.462  0.00  0.00           C  
ATOM   4259  CE1LTYR X 287     -24.531   7.618   3.509  0.00  0.00           C  
ATOM   4260  CE2LTYR X 287     -26.843   8.018   4.076  0.00  0.00           C  
ATOM   4261  CZ LTYR X 287     -25.865   7.764   3.137  0.00  0.00           C  
ATOM   4262  OH LTYR X 287     -26.288   7.641   1.847  0.00  0.00           O  
ATOM   4263  H  LTYR X 287     -25.841   5.777   7.524  0.00  0.00           H  
ATOM   4264  HA LTYR X 287     -23.048   6.533   7.277  0.00  0.00           H  
ATOM   4265  HB2LTYR X 287     -25.477   8.323   7.950  0.00  0.00           H  
ATOM   4266  HB3LTYR X 287     -23.855   8.788   7.413  0.00  0.00           H  
ATOM   4267  HD1LTYR X 287     -23.071   7.724   5.115  0.00  0.00           H  
ATOM   4268  HD2LTYR X 287     -27.177   8.313   6.198  0.00  0.00           H  
ATOM   4269  HE1LTYR X 287     -23.822   7.550   2.697  0.00  0.00           H  
ATOM   4270  HE2LTYR X 287     -27.856   8.177   3.738  0.00  0.00           H  
ATOM   4271  HH LTYR X 287     -27.235   7.491   1.888  0.00  0.00           H  
ATOM   4272  N  LGLY X 288     -24.052   6.908  10.292  0.00  0.00           N  
ATOM   4273  CA LGLY X 288     -23.441   6.866  11.650  0.00  0.00           C  
ATOM   4274  C  LGLY X 288     -22.481   5.691  11.826  0.00  0.00           C  
ATOM   4275  O  LGLY X 288     -21.345   5.848  12.309  0.00  0.00           O  
ATOM   4276  H  LGLY X 288     -25.048   6.753  10.331  0.00  0.00           H  
ATOM   4277  HA2LGLY X 288     -23.029   7.789  12.057  0.00  0.00           H  
ATOM   4278  HA3LGLY X 288     -24.350   6.653  12.212  0.00  0.00           H  
ATOM   4279  N  LGLU X 289     -22.796   4.462  11.421  0.00  0.00           N  
ATOM   4280  CA LGLU X 289     -21.814   3.340  11.633  0.00  0.00           C  
ATOM   4281  C  LGLU X 289     -20.579   3.381  10.788  0.00  0.00           C  
ATOM   4282  O  LGLU X 289     -19.505   2.976  11.231  0.00  0.00           O  
ATOM   4283  CB LGLU X 289     -22.594   2.057  11.311  0.00  0.00           C  
ATOM   4284  CG LGLU X 289     -23.816   1.703  12.293  0.00  0.00           C  
ATOM   4285  CD LGLU X 289     -24.244   0.244  12.208  0.00  0.00           C  
ATOM   4286  OE1LGLU X 289     -24.342  -0.282  11.079  0.00  0.00           O  
ATOM   4287  OE2LGLU X 289     -24.603  -0.356  13.220  0.00  0.00           O1-
ATOM   4288  H  LGLU X 289     -23.743   4.285  11.118  0.00  0.00           H  
ATOM   4289  HA LGLU X 289     -21.473   3.308  12.668  0.00  0.00           H  
ATOM   4290  HB2LGLU X 289     -23.011   2.112  10.305  0.00  0.00           H  
ATOM   4291  HB3LGLU X 289     -21.950   1.191  11.149  0.00  0.00           H  
ATOM   4292  HG2LGLU X 289     -23.349   1.901  13.257  0.00  0.00           H  
ATOM   4293  HG3LGLU X 289     -24.689   2.355  12.249  0.00  0.00           H  
ATOM   4294  N  LPHE X 290     -20.685   3.827   9.523  0.00  0.00           N  
ATOM   4295  CA LPHE X 290     -19.584   4.109   8.629  0.00  0.00           C  
ATOM   4296  C  LPHE X 290     -18.793   5.280   9.161  0.00  0.00           C  
ATOM   4297  O  LPHE X 290     -17.587   5.154   9.191  0.00  0.00           O  
ATOM   4298  CB LPHE X 290     -20.029   4.412   7.203  0.00  0.00           C  
ATOM   4299  CG LPHE X 290     -20.763   3.283   6.542  0.00  0.00           C  
ATOM   4300  CD1LPHE X 290     -20.675   1.904   6.913  0.00  0.00           C  
ATOM   4301  CD2LPHE X 290     -21.468   3.612   5.360  0.00  0.00           C  
ATOM   4302  CE1LPHE X 290     -21.544   0.985   6.304  0.00  0.00           C  
ATOM   4303  CE2LPHE X 290     -22.325   2.702   4.776  0.00  0.00           C  
ATOM   4304  CZ LPHE X 290     -22.414   1.375   5.246  0.00  0.00           C  
ATOM   4305  H  LPHE X 290     -21.625   4.106   9.279  0.00  0.00           H  
ATOM   4306  HA LPHE X 290     -18.917   3.249   8.610  0.00  0.00           H  
ATOM   4307  HB2LPHE X 290     -20.601   5.337   7.130  0.00  0.00           H  
ATOM   4308  HB3LPHE X 290     -19.168   4.503   6.541  0.00  0.00           H  
ATOM   4309  HD1LPHE X 290     -19.967   1.586   7.665  0.00  0.00           H  
ATOM   4310  HD2LPHE X 290     -21.469   4.652   5.070  0.00  0.00           H  
ATOM   4311  HE1LPHE X 290     -21.529  -0.012   6.718  0.00  0.00           H  
ATOM   4312  HE2LPHE X 290     -22.976   3.078   4.000  0.00  0.00           H  
ATOM   4313  HZ LPHE X 290     -23.094   0.672   4.787  0.00  0.00           H  
ATOM   4314  N  LTHR X 291     -19.390   6.277   9.789  0.00  0.00           N  
ATOM   4315  CA LTHR X 291     -18.663   7.490  10.235  0.00  0.00           C  
ATOM   4316  C  LTHR X 291     -17.957   7.202  11.621  0.00  0.00           C  
ATOM   4317  O  LTHR X 291     -16.820   7.677  11.869  0.00  0.00           O  
ATOM   4318  CB LTHR X 291     -19.574   8.747  10.591  0.00  0.00           C  
ATOM   4319  CG2LTHR X 291     -18.927   9.983  11.181  0.00  0.00           C  
ATOM   4320  OG1LTHR X 291     -20.000   9.104   9.328  0.00  0.00           O  
ATOM   4321  H  LTHR X 291     -20.394   6.367   9.712  0.00  0.00           H  
ATOM   4322  HA LTHR X 291     -18.065   7.848   9.397  0.00  0.00           H  
ATOM   4323  HB LTHR X 291     -20.406   8.450  11.228  0.00  0.00           H  
ATOM   4324  HG1LTHR X 291     -20.595   8.390   9.083  0.00  0.00           H  
ATOM   4325 HG21LTHR X 291     -19.576  10.831  10.963  0.00  0.00           H  
ATOM   4326 HG22LTHR X 291     -18.806   9.970  12.265  0.00  0.00           H  
ATOM   4327 HG23LTHR X 291     -17.920  10.162  10.804  0.00  0.00           H  
ATOM   4328  N  LILE X 292     -18.480   6.305  12.456  0.00  0.00           N  
ATOM   4329  CA LILE X 292     -17.841   5.719  13.684  0.00  0.00           C  
ATOM   4330  C  LILE X 292     -16.746   4.740  13.497  0.00  0.00           C  
ATOM   4331  O  LILE X 292     -15.706   4.685  14.195  0.00  0.00           O  
ATOM   4332  CB LILE X 292     -19.016   5.256  14.689  0.00  0.00           C  
ATOM   4333  CG1LILE X 292     -19.828   6.485  15.217  0.00  0.00           C  
ATOM   4334  CG2LILE X 292     -18.389   4.586  15.962  0.00  0.00           C  
ATOM   4335  CD1LILE X 292     -21.084   6.135  16.052  0.00  0.00           C  
ATOM   4336  H  LILE X 292     -19.372   5.955  12.138  0.00  0.00           H  
ATOM   4337  HA LILE X 292     -17.390   6.585  14.167  0.00  0.00           H  
ATOM   4338  HB LILE X 292     -19.731   4.599  14.195  0.00  0.00           H  
ATOM   4339 HG12LILE X 292     -19.114   7.048  15.818  0.00  0.00           H  
ATOM   4340 HG13LILE X 292     -20.179   7.147  14.425  0.00  0.00           H  
ATOM   4341 HG21LILE X 292     -17.656   5.221  16.462  0.00  0.00           H  
ATOM   4342 HG22LILE X 292     -19.179   4.410  16.691  0.00  0.00           H  
ATOM   4343 HG23LILE X 292     -17.940   3.635  15.676  0.00  0.00           H  
ATOM   4344 HD11LILE X 292     -21.857   6.902  15.996  0.00  0.00           H  
ATOM   4345 HD12LILE X 292     -21.531   5.237  15.625  0.00  0.00           H  
ATOM   4346 HD13LILE X 292     -20.832   5.877  17.081  0.00  0.00           H  
ATOM   4347  N  LALA X 293     -16.884   3.957  12.435  0.00  0.00           N  
ATOM   4348  CA LALA X 293     -15.851   3.017  12.044  0.00  0.00           C  
ATOM   4349  C  LALA X 293     -14.606   3.732  11.506  0.00  0.00           C  
ATOM   4350  O  LALA X 293     -13.465   3.149  11.617  0.00  0.00           O  
ATOM   4351  CB LALA X 293     -16.343   1.998  10.994  0.00  0.00           C  
ATOM   4352  H  LALA X 293     -17.759   3.928  11.932  0.00  0.00           H  
ATOM   4353  HA LALA X 293     -15.693   2.433  12.950  0.00  0.00           H  
ATOM   4354  HB1LALA X 293     -17.052   1.361  11.522  0.00  0.00           H  
ATOM   4355  HB2LALA X 293     -16.761   2.562  10.159  0.00  0.00           H  
ATOM   4356  HB3LALA X 293     -15.577   1.297  10.665  0.00  0.00           H  
ATOM   4357  N  LLEU X 294     -14.750   4.950  10.977  0.00  0.00           N  
ATOM   4358  CA LLEU X 294     -13.621   5.818  10.661  0.00  0.00           C  
ATOM   4359  C  LLEU X 294     -13.047   6.451  11.937  0.00  0.00           C  
ATOM   4360  O  LLEU X 294     -11.857   6.324  12.181  0.00  0.00           O  
ATOM   4361  CB LLEU X 294     -14.066   6.875   9.631  0.00  0.00           C  
ATOM   4362  CG LLEU X 294     -14.417   6.272   8.256  0.00  0.00           C  
ATOM   4363  CD1LLEU X 294     -15.276   7.237   7.445  0.00  0.00           C  
ATOM   4364  CD2LLEU X 294     -13.168   5.926   7.444  0.00  0.00           C  
ATOM   4365  H  LLEU X 294     -15.688   5.304  10.839  0.00  0.00           H  
ATOM   4366  HA LLEU X 294     -12.821   5.220  10.222  0.00  0.00           H  
ATOM   4367  HB2LLEU X 294     -14.937   7.398  10.024  0.00  0.00           H  
ATOM   4368  HB3LLEU X 294     -13.269   7.609   9.501  0.00  0.00           H  
ATOM   4369  HG LLEU X 294     -14.995   5.364   8.397  0.00  0.00           H  
ATOM   4370 HD11LLEU X 294     -15.511   6.800   6.474  0.00  0.00           H  
ATOM   4371 HD12LLEU X 294     -16.203   7.428   7.981  0.00  0.00           H  
ATOM   4372 HD13LLEU X 294     -14.748   8.175   7.296  0.00  0.00           H  
ATOM   4373 HD21LLEU X 294     -12.582   5.168   7.960  0.00  0.00           H  
ATOM   4374 HD22LLEU X 294     -13.469   5.540   6.474  0.00  0.00           H  
ATOM   4375 HD23LLEU X 294     -12.560   6.818   7.291  0.00  0.00           H  
ATOM   4376  N  LGLN X 295     -13.882   7.054  12.792  0.00  0.00           N  
ATOM   4377  CA LGLN X 295     -13.549   7.944  13.945  0.00  0.00           C  
ATOM   4378  C  LGLN X 295     -12.311   7.447  14.765  0.00  0.00           C  
ATOM   4379  O  LGLN X 295     -11.302   8.139  14.843  0.00  0.00           O  
ATOM   4380  CB LGLN X 295     -14.821   8.137  14.695  0.00  0.00           C  
ATOM   4381  CG LGLN X 295     -14.688   8.987  15.931  0.00  0.00           C  
ATOM   4382  CD LGLN X 295     -15.953   9.358  16.594  0.00  0.00           C  
ATOM   4383  NE2LGLN X 295     -15.998   9.905  17.795  0.00  0.00           N  
ATOM   4384  OE1LGLN X 295     -17.034   9.174  16.067  0.00  0.00           O  
ATOM   4385  H  LGLN X 295     -14.872   6.885  12.682  0.00  0.00           H  
ATOM   4386  HA LGLN X 295     -13.286   8.898  13.489  0.00  0.00           H  
ATOM   4387  HB2LGLN X 295     -15.544   8.569  14.005  0.00  0.00           H  
ATOM   4388  HB3LGLN X 295     -15.176   7.162  15.028  0.00  0.00           H  
ATOM   4389  HG2LGLN X 295     -13.937   8.595  16.616  0.00  0.00           H  
ATOM   4390  HG3LGLN X 295     -14.351   9.993  15.687  0.00  0.00           H  
ATOM   4391 HE21LGLN X 295     -16.949   9.947  18.134  0.00  0.00           H  
ATOM   4392 HE22LGLN X 295     -15.165  10.033  18.351  0.00  0.00           H  
ATOM   4393  N  LGLY X 296     -12.326   6.266  15.307  0.00  0.00           N  
ATOM   4394  CA LGLY X 296     -11.328   5.779  16.240  0.00  0.00           C  
ATOM   4395  C  LGLY X 296     -10.097   5.211  15.541  0.00  0.00           C  
ATOM   4396  O  LGLY X 296      -9.020   5.328  16.049  0.00  0.00           O  
ATOM   4397  H  LGLY X 296     -13.097   5.627  15.180  0.00  0.00           H  
ATOM   4398  HA2LGLY X 296     -10.923   6.582  16.856  0.00  0.00           H  
ATOM   4399  HA3LGLY X 296     -11.731   5.064  16.957  0.00  0.00           H  
ATOM   4400  N  LALA X 297     -10.244   4.727  14.302  0.00  0.00           N  
ATOM   4401  CA LALA X 297      -9.115   4.422  13.424  0.00  0.00           C  
ATOM   4402  C  LALA X 297      -8.400   5.706  12.956  0.00  0.00           C  
ATOM   4403  O  LALA X 297      -7.176   5.741  12.935  0.00  0.00           O  
ATOM   4404  CB LALA X 297      -9.626   3.586  12.245  0.00  0.00           C  
ATOM   4405  H  LALA X 297     -11.161   4.753  13.877  0.00  0.00           H  
ATOM   4406  HA LALA X 297      -8.388   3.826  13.977  0.00  0.00           H  
ATOM   4407  HB1LALA X 297     -10.288   4.184  11.616  0.00  0.00           H  
ATOM   4408  HB2LALA X 297      -8.778   3.246  11.650  0.00  0.00           H  
ATOM   4409  HB3LALA X 297     -10.177   2.720  12.610  0.00  0.00           H  
ATOM   4410  N  LASP X 298      -9.146   6.776  12.664  0.00  0.00           N  
ATOM   4411  CA LASP X 298      -8.641   8.103  12.286  0.00  0.00           C  
ATOM   4412  C  LASP X 298      -7.856   8.764  13.438  0.00  0.00           C  
ATOM   4413  O  LASP X 298      -6.877   9.473  13.206  0.00  0.00           O  
ATOM   4414  CB LASP X 298      -9.840   8.988  11.863  0.00  0.00           C  
ATOM   4415  CG LASP X 298      -9.631   9.747  10.555  0.00  0.00           C  
ATOM   4416  OD1LASP X 298      -9.319   9.115   9.522  0.00  0.00           O  
ATOM   4417  OD2LASP X 298      -9.808  10.985  10.537  0.00  0.00           O1-
ATOM   4418  H  LASP X 298     -10.152   6.652  12.656  0.00  0.00           H  
ATOM   4419  HA LASP X 298      -7.962   7.986  11.440  0.00  0.00           H  
ATOM   4420  HB2LASP X 298     -10.726   8.381  11.713  0.00  0.00           H  
ATOM   4421  HB3LASP X 298     -10.078   9.690  12.664  0.00  0.00           H  
ATOM   4422  N  LALA X 299      -8.252   8.523  14.694  0.00  0.00           N  
ATOM   4423  CA LALA X 299      -7.570   9.024  15.872  0.00  0.00           C  
ATOM   4424  C  LALA X 299      -6.371   8.248  16.281  0.00  0.00           C  
ATOM   4425  O  LALA X 299      -5.331   8.806  16.456  0.00  0.00           O  
ATOM   4426  CB LALA X 299      -8.650   9.183  16.937  0.00  0.00           C  
ATOM   4427  H  LALA X 299      -9.108   8.021  14.881  0.00  0.00           H  
ATOM   4428  HA LALA X 299      -7.240  10.054  15.740  0.00  0.00           H  
ATOM   4429  HB1LALA X 299      -8.891   8.195  17.332  0.00  0.00           H  
ATOM   4430  HB2LALA X 299      -8.409   9.971  17.650  0.00  0.00           H  
ATOM   4431  HB3LALA X 299      -9.549   9.624  16.507  0.00  0.00           H  
ATOM   4432  N  LALA X 300      -6.501   6.909  16.284  0.00  0.00           N  
ATOM   4433  CA LALA X 300      -5.327   6.063  16.417  0.00  0.00           C  
ATOM   4434  C  LALA X 300      -4.268   6.162  15.307  0.00  0.00           C  
ATOM   4435  O  LALA X 300      -3.058   6.135  15.633  0.00  0.00           O  
ATOM   4436  CB LALA X 300      -5.925   4.617  16.427  0.00  0.00           C  
ATOM   4437  H  LALA X 300      -7.382   6.421  16.216  0.00  0.00           H  
ATOM   4438  HA LALA X 300      -4.784   6.244  17.344  0.00  0.00           H  
ATOM   4439  HB1LALA X 300      -5.157   3.941  16.802  0.00  0.00           H  
ATOM   4440  HB2LALA X 300      -6.727   4.522  17.160  0.00  0.00           H  
ATOM   4441  HB3LALA X 300      -6.303   4.282  15.461  0.00  0.00           H  
ATOM   4442  N  LALA X 301      -4.683   6.451  14.067  0.00  0.00           N  
ATOM   4443  CA LALA X 301      -3.800   6.845  12.974  0.00  0.00           C  
ATOM   4444  C  LALA X 301      -3.048   8.151  13.265  0.00  0.00           C  
ATOM   4445  O  LALA X 301      -1.820   8.155  13.162  0.00  0.00           O  
ATOM   4446  CB LALA X 301      -4.611   6.958  11.681  0.00  0.00           C  
ATOM   4447  H  LALA X 301      -5.677   6.408  13.868  0.00  0.00           H  
ATOM   4448  HA LALA X 301      -3.047   6.069  12.841  0.00  0.00           H  
ATOM   4449  HB1LALA X 301      -3.968   7.340  10.892  0.00  0.00           H  
ATOM   4450  HB2LALA X 301      -4.997   5.981  11.390  0.00  0.00           H  
ATOM   4451  HB3LALA X 301      -5.443   7.649  11.812  0.00  0.00           H  
ATOM   4452  N  LARG X 302      -3.724   9.242  13.671  0.00  0.00           N  
ATOM   4453  CA LARG X 302      -2.982  10.469  14.114  0.00  0.00           C  
ATOM   4454  C  LARG X 302      -2.165  10.214  15.441  0.00  0.00           C  
ATOM   4455  O  LARG X 302      -1.038  10.703  15.483  0.00  0.00           O  
ATOM   4456  CB LARG X 302      -3.819  11.742  14.173  0.00  0.00           C  
ATOM   4457  CG LARG X 302      -4.480  12.158  12.847  0.00  0.00           C  
ATOM   4458  CD LARG X 302      -5.404  13.323  13.023  0.00  0.00           C  
ATOM   4459  NE LARG X 302      -6.792  12.901  13.305  0.00  0.00           N  
ATOM   4460  CZ LARG X 302      -7.739  12.558  12.423  0.00  0.00           C  
ATOM   4461  NH1LARG X 302      -7.660  12.577  11.106  0.00  0.00           N1+
ATOM   4462  NH2LARG X 302      -8.975  12.330  12.928  0.00  0.00           N  
ATOM   4463  H  LARG X 302      -4.732   9.285  13.673  0.00  0.00           H  
ATOM   4464  HA LARG X 302      -2.172  10.681  13.416  0.00  0.00           H  
ATOM   4465  HB2LARG X 302      -4.612  11.653  14.915  0.00  0.00           H  
ATOM   4466  HB3LARG X 302      -3.198  12.561  14.535  0.00  0.00           H  
ATOM   4467  HG2LARG X 302      -3.649  12.359  12.172  0.00  0.00           H  
ATOM   4468  HG3LARG X 302      -5.115  11.344  12.497  0.00  0.00           H  
ATOM   4469  HD2LARG X 302      -4.936  13.911  13.811  0.00  0.00           H  
ATOM   4470  HD3LARG X 302      -5.253  13.950  12.144  0.00  0.00           H  
ATOM   4471  HE LARG X 302      -7.068  12.845  14.275  0.00  0.00           H  
ATOM   4472 HH11LARG X 302      -6.840  12.980  10.676  0.00  0.00           H  
ATOM   4473 HH12LARG X 302      -8.485  12.341  10.574  0.00  0.00           H  
ATOM   4474 HH21LARG X 302      -8.932  12.211  13.931  0.00  0.00           H  
ATOM   4475 HH22LARG X 302      -9.784  12.057  12.389  0.00  0.00           H  
ATOM   4476  N  LGLU X 303      -2.674   9.489  16.453  0.00  0.00           N  
ATOM   4477  CA LGLU X 303      -1.832   9.037  17.552  0.00  0.00           C  
ATOM   4478  C  LGLU X 303      -0.567   8.332  17.058  0.00  0.00           C  
ATOM   4479  O  LGLU X 303       0.455   8.640  17.656  0.00  0.00           O  
ATOM   4480  CB LGLU X 303      -2.678   8.165  18.435  0.00  0.00           C  
ATOM   4481  CG LGLU X 303      -2.005   7.702  19.753  0.00  0.00           C  
ATOM   4482  CD LGLU X 303      -2.771   6.638  20.457  0.00  0.00           C  
ATOM   4483  OE1LGLU X 303      -2.813   5.460  19.994  0.00  0.00           O  
ATOM   4484  OE2LGLU X 303      -3.351   6.900  21.521  0.00  0.00           O1-
ATOM   4485  H  LGLU X 303      -3.543   9.003  16.280  0.00  0.00           H  
ATOM   4486  HA LGLU X 303      -1.501   9.890  18.145  0.00  0.00           H  
ATOM   4487  HB2LGLU X 303      -3.589   8.707  18.688  0.00  0.00           H  
ATOM   4488  HB3LGLU X 303      -2.993   7.304  17.843  0.00  0.00           H  
ATOM   4489  HG2LGLU X 303      -1.051   7.248  19.487  0.00  0.00           H  
ATOM   4490  HG3LGLU X 303      -1.640   8.566  20.307  0.00  0.00           H  
ATOM   4491  N  LALA X 304      -0.593   7.457  16.050  0.00  0.00           N  
ATOM   4492  CA LALA X 304       0.599   6.754  15.581  0.00  0.00           C  
ATOM   4493  C  LALA X 304       1.559   7.664  14.792  0.00  0.00           C  
ATOM   4494  O  LALA X 304       2.770   7.496  14.900  0.00  0.00           O  
ATOM   4495  CB LALA X 304       0.156   5.536  14.762  0.00  0.00           C  
ATOM   4496  H  LALA X 304      -1.491   7.180  15.670  0.00  0.00           H  
ATOM   4497  HA LALA X 304       1.150   6.391  16.450  0.00  0.00           H  
ATOM   4498  HB1LALA X 304      -0.465   4.884  15.377  0.00  0.00           H  
ATOM   4499  HB2LALA X 304      -0.415   5.862  13.894  0.00  0.00           H  
ATOM   4500  HB3LALA X 304       1.035   4.981  14.430  0.00  0.00           H  
ATOM   4501  N  LALA X 305       1.050   8.650  14.046  0.00  0.00           N  
ATOM   4502  CA LALA X 305       1.876   9.608  13.300  0.00  0.00           C  
ATOM   4503  C  LALA X 305       2.597  10.632  14.206  0.00  0.00           C  
ATOM   4504  O  LALA X 305       3.720  11.032  13.916  0.00  0.00           O  
ATOM   4505  CB LALA X 305       0.978  10.302  12.273  0.00  0.00           C  
ATOM   4506  H  LALA X 305       0.043   8.714  13.961  0.00  0.00           H  
ATOM   4507  HA LALA X 305       2.646   9.057  12.758  0.00  0.00           H  
ATOM   4508  HB1LALA X 305       0.228  10.911  12.779  0.00  0.00           H  
ATOM   4509  HB2LALA X 305       1.593  10.941  11.640  0.00  0.00           H  
ATOM   4510  HB3LALA X 305       0.480   9.561  11.647  0.00  0.00           H  
ATOM   4511  N  LHIE X 306       1.967  11.010  15.325  0.00  0.00           N  
ATOM   4512  CA LHIE X 306       2.542  11.856  16.349  0.00  0.00           C  
ATOM   4513  C  LHIE X 306       3.647  11.124  17.069  0.00  0.00           C  
ATOM   4514  O  LHIE X 306       4.785  11.661  17.182  0.00  0.00           O  
ATOM   4515  CB LHIE X 306       1.385  12.437  17.256  0.00  0.00           C  
ATOM   4516  CG LHIE X 306       0.762  13.701  16.617  0.00  0.00           C  
ATOM   4517  CD2LHIE X 306      -0.206  13.859  15.714  0.00  0.00           C  
ATOM   4518  ND1LHIE X 306       1.338  14.925  16.929  0.00  0.00           N  
ATOM   4519  CE1LHIE X 306       0.703  15.808  16.154  0.00  0.00           C  
ATOM   4520  NE2LHIE X 306      -0.301  15.192  15.429  0.00  0.00           N  
ATOM   4521  H  LHIE X 306       1.073  10.564  15.472  0.00  0.00           H  
ATOM   4522  HA LHIE X 306       3.048  12.678  15.843  0.00  0.00           H  
ATOM   4523  HB2LHIE X 306       0.612  11.677  17.371  0.00  0.00           H  
ATOM   4524  HB3LHIE X 306       1.840  12.753  18.195  0.00  0.00           H  
ATOM   4525  HD2LHIE X 306      -0.845  13.158  15.198  0.00  0.00           H  
ATOM   4526  HE1LHIE X 306       0.734  16.875  16.319  0.00  0.00           H  
ATOM   4527  HE2LHIE X 306      -0.937  15.687  14.819  0.00  0.00           H  
ATOM   4528  N  LLEU X 307       3.390   9.841  17.339  0.00  0.00           N  
ATOM   4529  CA LLEU X 307       4.403   8.972  17.982  0.00  0.00           C  
ATOM   4530  C  LLEU X 307       5.603   8.642  17.009  0.00  0.00           C  
ATOM   4531  O  LLEU X 307       6.710   8.810  17.458  0.00  0.00           O  
ATOM   4532  CB LLEU X 307       3.783   7.618  18.468  0.00  0.00           C  
ATOM   4533  CG LLEU X 307       4.686   6.771  19.416  0.00  0.00           C  
ATOM   4534  CD1LLEU X 307       5.288   7.483  20.614  0.00  0.00           C  
ATOM   4535  CD2LLEU X 307       3.835   5.593  19.883  0.00  0.00           C  
ATOM   4536  H  LLEU X 307       2.545   9.358  17.071  0.00  0.00           H  
ATOM   4537  HA LLEU X 307       4.857   9.534  18.798  0.00  0.00           H  
ATOM   4538  HB2LLEU X 307       2.852   7.812  19.001  0.00  0.00           H  
ATOM   4539  HB3LLEU X 307       3.533   7.039  17.580  0.00  0.00           H  
ATOM   4540  HG LLEU X 307       5.526   6.339  18.872  0.00  0.00           H  
ATOM   4541 HD11LLEU X 307       5.863   8.307  20.192  0.00  0.00           H  
ATOM   4542 HD12LLEU X 307       4.449   7.739  21.260  0.00  0.00           H  
ATOM   4543 HD13LLEU X 307       5.992   6.886  21.193  0.00  0.00           H  
ATOM   4544 HD21LLEU X 307       3.376   5.102  19.024  0.00  0.00           H  
ATOM   4545 HD22LLEU X 307       4.421   4.937  20.526  0.00  0.00           H  
ATOM   4546 HD23LLEU X 307       3.086   5.961  20.584  0.00  0.00           H  
ATOM   4547  N  LLEU X 308       5.360   8.390  15.720  0.00  0.00           N  
ATOM   4548  CA LLEU X 308       6.399   8.329  14.688  0.00  0.00           C  
ATOM   4549  C  LLEU X 308       7.311   9.570  14.711  0.00  0.00           C  
ATOM   4550  O  LLEU X 308       8.526   9.398  14.776  0.00  0.00           O  
ATOM   4551  CB LLEU X 308       5.718   8.118  13.322  0.00  0.00           C  
ATOM   4552  CG LLEU X 308       6.646   8.161  12.094  0.00  0.00           C  
ATOM   4553  CD1LLEU X 308       7.751   7.103  12.138  0.00  0.00           C  
ATOM   4554  CD2LLEU X 308       5.805   7.921  10.839  0.00  0.00           C  
ATOM   4555  H  LLEU X 308       4.397   8.274  15.428  0.00  0.00           H  
ATOM   4556  HA LLEU X 308       7.034   7.468  14.895  0.00  0.00           H  
ATOM   4557  HB2LLEU X 308       5.201   7.158  13.339  0.00  0.00           H  
ATOM   4558  HB3LLEU X 308       4.968   8.896  13.191  0.00  0.00           H  
ATOM   4559  HG LLEU X 308       7.103   9.148  12.021  0.00  0.00           H  
ATOM   4560 HD11LLEU X 308       7.319   6.105  12.182  0.00  0.00           H  
ATOM   4561 HD12LLEU X 308       8.367   7.194  11.243  0.00  0.00           H  
ATOM   4562 HD13LLEU X 308       8.393   7.268  13.002  0.00  0.00           H  
ATOM   4563 HD21LLEU X 308       5.393   6.913  10.840  0.00  0.00           H  
ATOM   4564 HD22LLEU X 308       4.996   8.649  10.794  0.00  0.00           H  
ATOM   4565 HD23LLEU X 308       6.429   8.062   9.959  0.00  0.00           H  
ATOM   4566  N  LGLN X 309       6.758  10.788  14.749  0.00  0.00           N  
ATOM   4567  CA LGLN X 309       7.581  12.056  14.815  0.00  0.00           C  
ATOM   4568  C  LGLN X 309       8.549  12.124  16.073  0.00  0.00           C  
ATOM   4569  O  LGLN X 309       9.697  12.595  15.895  0.00  0.00           O  
ATOM   4570  CB LGLN X 309       6.572  13.242  14.805  0.00  0.00           C  
ATOM   4571  CG LGLN X 309       7.162  14.640  14.613  0.00  0.00           C  
ATOM   4572  CD LGLN X 309       7.872  14.909  13.356  0.00  0.00           C  
ATOM   4573  NE2LGLN X 309       9.012  15.544  13.343  0.00  0.00           N  
ATOM   4574  OE1LGLN X 309       7.354  14.543  12.314  0.00  0.00           O  
ATOM   4575  H  LGLN X 309       5.755  10.882  14.692  0.00  0.00           H  
ATOM   4576  HA LGLN X 309       8.277  12.346  14.029  0.00  0.00           H  
ATOM   4577  HB2LGLN X 309       5.761  13.096  14.092  0.00  0.00           H  
ATOM   4578  HB3LGLN X 309       6.030  13.325  15.747  0.00  0.00           H  
ATOM   4579  HG2LGLN X 309       6.330  15.340  14.690  0.00  0.00           H  
ATOM   4580  HG3LGLN X 309       7.757  14.721  15.523  0.00  0.00           H  
ATOM   4581 HE21LGLN X 309       9.459  15.503  12.438  0.00  0.00           H  
ATOM   4582 HE22LGLN X 309       9.494  15.915  14.148  0.00  0.00           H  
ATOM   4583  N  LTHR X 310       8.035  11.715  17.196  0.00  0.00           N  
ATOM   4584  CA LTHR X 310       8.705  11.642  18.502  0.00  0.00           C  
ATOM   4585  C  LTHR X 310       9.872  10.682  18.475  0.00  0.00           C  
ATOM   4586  O  LTHR X 310      10.923  11.070  19.066  0.00  0.00           O  
ATOM   4587  CB LTHR X 310       7.767  11.183  19.561  0.00  0.00           C  
ATOM   4588  CG2LTHR X 310       8.334  11.192  21.028  0.00  0.00           C  
ATOM   4589  OG1LTHR X 310       6.687  12.056  19.547  0.00  0.00           O  
ATOM   4590  H  LTHR X 310       7.074  11.425  17.087  0.00  0.00           H  
ATOM   4591  HA LTHR X 310       9.085  12.612  18.825  0.00  0.00           H  
ATOM   4592  HB LTHR X 310       7.341  10.186  19.457  0.00  0.00           H  
ATOM   4593  HG1LTHR X 310       6.065  11.760  20.215  0.00  0.00           H  
ATOM   4594 HG21LTHR X 310       7.753  10.444  21.569  0.00  0.00           H  
ATOM   4595 HG22LTHR X 310       9.358  10.839  21.153  0.00  0.00           H  
ATOM   4596 HG23LTHR X 310       8.353  12.145  21.555  0.00  0.00           H  
ATOM   4597  N  LVAL X 311       9.894   9.653  17.612  0.00  0.00           N  
ATOM   4598  CA LVAL X 311      11.005   8.670  17.402  0.00  0.00           C  
ATOM   4599  C  LVAL X 311      11.940   9.130  16.327  0.00  0.00           C  
ATOM   4600  O  LVAL X 311      13.136   9.223  16.484  0.00  0.00           O  
ATOM   4601  CB LVAL X 311      10.476   7.217  17.089  0.00  0.00           C  
ATOM   4602  CG1LVAL X 311      11.629   6.229  17.175  0.00  0.00           C  
ATOM   4603  CG2LVAL X 311       9.351   6.819  18.063  0.00  0.00           C  
ATOM   4604  H  LVAL X 311       9.000   9.456  17.185  0.00  0.00           H  
ATOM   4605  HA LVAL X 311      11.540   8.677  18.353  0.00  0.00           H  
ATOM   4606  HB LVAL X 311      10.036   7.214  16.092  0.00  0.00           H  
ATOM   4607 HG11LVAL X 311      12.442   6.519  16.509  0.00  0.00           H  
ATOM   4608 HG12LVAL X 311      12.121   6.226  18.148  0.00  0.00           H  
ATOM   4609 HG13LVAL X 311      11.278   5.221  16.957  0.00  0.00           H  
ATOM   4610 HG21LVAL X 311       8.865   5.971  17.581  0.00  0.00           H  
ATOM   4611 HG22LVAL X 311       9.824   6.508  18.995  0.00  0.00           H  
ATOM   4612 HG23LVAL X 311       8.630   7.624  18.202  0.00  0.00           H  
ATOM   4613  N  LTRP X 312      11.376   9.642  15.229  0.00  0.00           N  
ATOM   4614  CA LTRP X 312      12.071  10.280  14.097  0.00  0.00           C  
ATOM   4615  C  LTRP X 312      13.042  11.420  14.484  0.00  0.00           C  
ATOM   4616  O  LTRP X 312      14.198  11.393  14.061  0.00  0.00           O  
ATOM   4617  CB LTRP X 312      10.962  10.783  13.165  0.00  0.00           C  
ATOM   4618  CG LTRP X 312      11.350  11.443  11.886  0.00  0.00           C  
ATOM   4619  CD1LTRP X 312      11.694  12.744  11.741  0.00  0.00           C  
ATOM   4620  CD2LTRP X 312      11.332  10.874  10.543  0.00  0.00           C  
ATOM   4621  CE2LTRP X 312      11.599  11.921   9.613  0.00  0.00           C  
ATOM   4622  CE3LTRP X 312      11.101   9.582  10.017  0.00  0.00           C  
ATOM   4623  NE1LTRP X 312      11.870  13.020  10.399  0.00  0.00           N  
ATOM   4624  CZ2LTRP X 312      11.577  11.711   8.230  0.00  0.00           C  
ATOM   4625  CZ3LTRP X 312      11.131   9.353   8.627  0.00  0.00           C  
ATOM   4626  CH2LTRP X 312      11.348  10.418   7.736  0.00  0.00           C  
ATOM   4627  H  LTRP X 312      10.364   9.624  15.176  0.00  0.00           H  
ATOM   4628  HA LTRP X 312      12.655   9.529  13.568  0.00  0.00           H  
ATOM   4629  HB2LTRP X 312      10.326   9.936  12.906  0.00  0.00           H  
ATOM   4630  HB3LTRP X 312      10.344  11.491  13.711  0.00  0.00           H  
ATOM   4631  HD1LTRP X 312      11.784  13.469  12.550  0.00  0.00           H  
ATOM   4632  HE1LTRP X 312      12.158  13.924  10.049  0.00  0.00           H  
ATOM   4633  HE3LTRP X 312      10.928   8.761  10.696  0.00  0.00           H  
ATOM   4634  HZ2LTRP X 312      11.835  12.510   7.548  0.00  0.00           H  
ATOM   4635  HZ3LTRP X 312      11.013   8.356   8.235  0.00  0.00           H  
ATOM   4636  HH2LTRP X 312      11.417  10.241   6.671  0.00  0.00           H  
ATOM   4637  N  LASP X 313      12.602  12.358  15.332  0.00  0.00           N  
ATOM   4638  CA LASP X 313      13.389  13.533  15.862  0.00  0.00           C  
ATOM   4639  C  LASP X 313      14.529  13.071  16.885  0.00  0.00           C  
ATOM   4640  O  LASP X 313      15.477  13.847  17.018  0.00  0.00           O  
ATOM   4641  CB LASP X 313      12.509  14.624  16.480  0.00  0.00           C  
ATOM   4642  CG LASP X 313      11.687  15.315  15.424  0.00  0.00           C  
ATOM   4643  OD1LASP X 313      12.170  15.603  14.258  0.00  0.00           O  
ATOM   4644  OD2LASP X 313      10.582  15.728  15.733  0.00  0.00           O1-
ATOM   4645  H  LASP X 313      11.648  12.251  15.648  0.00  0.00           H  
ATOM   4646  HA LASP X 313      13.919  13.987  15.024  0.00  0.00           H  
ATOM   4647  HB2LASP X 313      11.866  14.136  17.212  0.00  0.00           H  
ATOM   4648  HB3LASP X 313      13.146  15.422  16.861  0.00  0.00           H  
ATOM   4649  N  LLYS X 314      14.482  11.851  17.436  0.00  0.00           N  
ATOM   4650  CA LLYS X 314      15.594  11.284  18.273  0.00  0.00           C  
ATOM   4651  C  LLYS X 314      16.863  11.022  17.445  0.00  0.00           C  
ATOM   4652  O  LLYS X 314      17.945  10.984  17.919  0.00  0.00           O  
ATOM   4653  CB LLYS X 314      15.209  10.026  19.053  0.00  0.00           C  
ATOM   4654  CG LLYS X 314      14.362  10.447  20.284  0.00  0.00           C  
ATOM   4655  CD LLYS X 314      13.679   9.176  20.893  0.00  0.00           C  
ATOM   4656  CE LLYS X 314      13.094   9.525  22.325  0.00  0.00           C  
ATOM   4657  NZ LLYS X 314      12.305   8.474  22.997  0.00  0.00           N1+
ATOM   4658  H  LLYS X 314      13.728  11.224  17.197  0.00  0.00           H  
ATOM   4659  HA LLYS X 314      15.841  12.078  18.978  0.00  0.00           H  
ATOM   4660  HB2LLYS X 314      14.586   9.407  18.407  0.00  0.00           H  
ATOM   4661  HB3LLYS X 314      16.111   9.509  19.380  0.00  0.00           H  
ATOM   4662  HG2LLYS X 314      14.961  10.884  21.083  0.00  0.00           H  
ATOM   4663  HG3LLYS X 314      13.690  11.267  20.029  0.00  0.00           H  
ATOM   4664  HD2LLYS X 314      12.860   8.879  20.238  0.00  0.00           H  
ATOM   4665  HD3LLYS X 314      14.365   8.333  20.977  0.00  0.00           H  
ATOM   4666  HE2LLYS X 314      14.004   9.702  22.900  0.00  0.00           H  
ATOM   4667  HE3LLYS X 314      12.503  10.436  22.416  0.00  0.00           H  
ATOM   4668  HZ1LLYS X 314      11.482   8.351  22.425  0.00  0.00           H  
ATOM   4669  HZ2LLYS X 314      12.809   7.600  23.052  0.00  0.00           H  
ATOM   4670  HZ3LLYS X 314      11.937   8.701  23.909  0.00  0.00           H  
ATOM   4671  N  LGLY X 315      16.700  10.777  16.151  0.00  0.00           N  
ATOM   4672  CA LGLY X 315      17.754  10.284  15.231  0.00  0.00           C  
ATOM   4673  C  LGLY X 315      18.413   9.021  15.754  0.00  0.00           C  
ATOM   4674  O  LGLY X 315      17.733   7.985  15.755  0.00  0.00           O  
ATOM   4675  H  LGLY X 315      15.785  11.028  15.806  0.00  0.00           H  
ATOM   4676  HA2LGLY X 315      17.472  10.003  14.216  0.00  0.00           H  
ATOM   4677  HA3LGLY X 315      18.531  11.036  15.093  0.00  0.00           H  
ATOM   4678  N  LASP X 316      19.711   9.060  16.083  0.00  0.00           N  
ATOM   4679  CA LASP X 316      20.443   7.867  16.620  0.00  0.00           C  
ATOM   4680  C  LASP X 316      20.181   7.508  18.046  0.00  0.00           C  
ATOM   4681  O  LASP X 316      20.689   6.577  18.666  0.00  0.00           O  
ATOM   4682  CB LASP X 316      21.899   8.113  16.258  0.00  0.00           C  
ATOM   4683  CG LASP X 316      22.111   7.944  14.711  0.00  0.00           C  
ATOM   4684  OD1LASP X 316      22.499   6.851  14.331  0.00  0.00           O  
ATOM   4685  OD2LASP X 316      21.965   8.975  13.987  0.00  0.00           O1-
ATOM   4686  H  LASP X 316      20.212   9.928  15.958  0.00  0.00           H  
ATOM   4687  HA LASP X 316      20.233   7.021  15.967  0.00  0.00           H  
ATOM   4688  HB2LASP X 316      22.293   9.018  16.719  0.00  0.00           H  
ATOM   4689  HB3LASP X 316      22.562   7.440  16.803  0.00  0.00           H  
ATOM   4690  N  LALA X 317      19.426   8.380  18.719  0.00  0.00           N  
ATOM   4691  CA LALA X 317      19.149   8.418  20.153  0.00  0.00           C  
ATOM   4692  C  LALA X 317      17.977   7.574  20.686  0.00  0.00           C  
ATOM   4693  O  LALA X 317      17.495   7.792  21.807  0.00  0.00           O  
ATOM   4694  CB LALA X 317      19.196   9.875  20.789  0.00  0.00           C  
ATOM   4695  H  LALA X 317      19.071   9.107  18.116  0.00  0.00           H  
ATOM   4696  HA LALA X 317      19.949   7.850  20.627  0.00  0.00           H  
ATOM   4697  HB1LALA X 317      20.088  10.437  20.513  0.00  0.00           H  
ATOM   4698  HB2LALA X 317      18.320  10.494  20.594  0.00  0.00           H  
ATOM   4699  HB3LALA X 317      19.312   9.691  21.858  0.00  0.00           H  
ATOM   4700  N  LLEU X 318      17.358   6.770  19.814  0.00  0.00           N  
ATOM   4701  CA LLEU X 318      16.208   5.889  19.967  0.00  0.00           C  
ATOM   4702  C  LLEU X 318      16.617   4.571  20.676  0.00  0.00           C  
ATOM   4703  O  LLEU X 318      17.635   3.877  20.501  0.00  0.00           O  
ATOM   4704  CB LLEU X 318      15.428   5.802  18.640  0.00  0.00           C  
ATOM   4705  CG LLEU X 318      16.004   4.752  17.601  0.00  0.00           C  
ATOM   4706  CD1LLEU X 318      15.072   4.623  16.392  0.00  0.00           C  
ATOM   4707  CD2LLEU X 318      17.501   4.761  17.191  0.00  0.00           C  
ATOM   4708  H  LLEU X 318      17.704   6.954  18.883  0.00  0.00           H  
ATOM   4709  HA LLEU X 318      15.566   6.506  20.597  0.00  0.00           H  
ATOM   4710  HB2LLEU X 318      14.404   5.506  18.868  0.00  0.00           H  
ATOM   4711  HB3LLEU X 318      15.438   6.760  18.120  0.00  0.00           H  
ATOM   4712  HG LLEU X 318      15.986   3.811  18.150  0.00  0.00           H  
ATOM   4713 HD11LLEU X 318      15.346   3.760  15.786  0.00  0.00           H  
ATOM   4714 HD12LLEU X 318      14.020   4.691  16.668  0.00  0.00           H  
ATOM   4715 HD13LLEU X 318      15.191   5.562  15.852  0.00  0.00           H  
ATOM   4716 HD21LLEU X 318      17.638   5.602  16.511  0.00  0.00           H  
ATOM   4717 HD22LLEU X 318      18.053   4.863  18.125  0.00  0.00           H  
ATOM   4718 HD23LLEU X 318      17.727   3.923  16.531  0.00  0.00           H  
ATOM   4719  N  LTHR X 319      15.662   4.118  21.524  0.00  0.00           N  
ATOM   4720  CA LTHR X 319      15.619   2.759  22.066  0.00  0.00           C  
ATOM   4721  C  LTHR X 319      14.717   1.799  21.332  0.00  0.00           C  
ATOM   4722  O  LTHR X 319      13.789   2.148  20.572  0.00  0.00           O  
ATOM   4723  CB LTHR X 319      15.364   2.826  23.543  0.00  0.00           C  
ATOM   4724  CG2LTHR X 319      16.294   3.791  24.304  0.00  0.00           C  
ATOM   4725  OG1LTHR X 319      13.997   3.125  23.714  0.00  0.00           O  
ATOM   4726  H  LTHR X 319      14.885   4.720  21.754  0.00  0.00           H  
ATOM   4727  HA LTHR X 319      16.659   2.432  22.049  0.00  0.00           H  
ATOM   4728  HB LTHR X 319      15.662   1.866  23.965  0.00  0.00           H  
ATOM   4729  HG1LTHR X 319      13.833   3.963  23.277  0.00  0.00           H  
ATOM   4730 HG21LTHR X 319      15.968   4.830  24.265  0.00  0.00           H  
ATOM   4731 HG22LTHR X 319      16.505   3.331  25.270  0.00  0.00           H  
ATOM   4732 HG23LTHR X 319      17.250   3.770  23.779  0.00  0.00           H  
ATOM   4733  N  LPRO X 320      14.901   0.466  21.558  0.00  0.00           N  
ATOM   4734  CA LPRO X 320      14.119  -0.568  20.886  0.00  0.00           C  
ATOM   4735  C  LPRO X 320      12.682  -0.649  21.311  0.00  0.00           C  
ATOM   4736  O  LPRO X 320      11.878  -0.905  20.468  0.00  0.00           O  
ATOM   4737  CB LPRO X 320      14.780  -1.867  21.330  0.00  0.00           C  
ATOM   4738  CG LPRO X 320      16.147  -1.423  21.730  0.00  0.00           C  
ATOM   4739  CD LPRO X 320      15.992  -0.077  22.344  0.00  0.00           C  
ATOM   4740  HA LPRO X 320      14.243  -0.388  19.818  0.00  0.00           H  
ATOM   4741  HB2LPRO X 320      14.281  -2.126  22.263  0.00  0.00           H  
ATOM   4742  HB3LPRO X 320      14.813  -2.688  20.614  0.00  0.00           H  
ATOM   4743  HG2LPRO X 320      16.636  -2.148  22.380  0.00  0.00           H  
ATOM   4744  HG3LPRO X 320      16.750  -1.373  20.823  0.00  0.00           H  
ATOM   4745  HD2LPRO X 320      15.912  -0.060  23.430  0.00  0.00           H  
ATOM   4746  HD3LPRO X 320      16.919   0.430  22.074  0.00  0.00           H  
ATOM   4747  N  LGLU X 321      12.398  -0.261  22.543  0.00  0.00           N  
ATOM   4748  CA LGLU X 321      11.011  -0.067  22.988  0.00  0.00           C  
ATOM   4749  C  LGLU X 321      10.267   1.142  22.223  0.00  0.00           C  
ATOM   4750  O  LGLU X 321       9.043   1.167  21.976  0.00  0.00           O  
ATOM   4751  CB LGLU X 321      10.977   0.060  24.542  0.00  0.00           C  
ATOM   4752  CG LGLU X 321       9.611   0.554  25.099  0.00  0.00           C  
ATOM   4753  CD LGLU X 321       9.561   0.206  26.593  0.00  0.00           C  
ATOM   4754  OE1LGLU X 321      10.141   0.897  27.451  0.00  0.00           O  
ATOM   4755  OE2LGLU X 321       8.999  -0.915  26.922  0.00  0.00           O1-
ATOM   4756  H  LGLU X 321      13.202   0.052  23.066  0.00  0.00           H  
ATOM   4757  HA LGLU X 321      10.377  -0.915  22.732  0.00  0.00           H  
ATOM   4758  HB2LGLU X 321      11.308  -0.876  24.991  0.00  0.00           H  
ATOM   4759  HB3LGLU X 321      11.837   0.679  24.795  0.00  0.00           H  
ATOM   4760  HG2LGLU X 321       9.580   1.640  25.020  0.00  0.00           H  
ATOM   4761  HG3LGLU X 321       8.785   0.104  24.549  0.00  0.00           H  
ATOM   4762  N  LASP X 322      10.992   2.252  21.957  0.00  0.00           N  
ATOM   4763  CA LASP X 322      10.551   3.373  21.152  0.00  0.00           C  
ATOM   4764  C  LASP X 322      10.067   2.950  19.772  0.00  0.00           C  
ATOM   4765  O  LASP X 322       9.041   3.402  19.398  0.00  0.00           O  
ATOM   4766  CB LASP X 322      11.557   4.554  20.996  0.00  0.00           C  
ATOM   4767  CG LASP X 322      12.063   5.289  22.265  0.00  0.00           C  
ATOM   4768  OD1LASP X 322      11.408   5.183  23.326  0.00  0.00           O  
ATOM   4769  OD2LASP X 322      13.213   5.747  22.369  0.00  0.00           O1-
ATOM   4770  H  LASP X 322      11.924   2.349  22.335  0.00  0.00           H  
ATOM   4771  HA LASP X 322       9.616   3.723  21.592  0.00  0.00           H  
ATOM   4772  HB2LASP X 322      12.460   4.192  20.505  0.00  0.00           H  
ATOM   4773  HB3LASP X 322      10.997   5.219  20.339  0.00  0.00           H  
ATOM   4774  N  LARG X 323      10.727   1.999  19.088  0.00  0.00           N  
ATOM   4775  CA LARG X 323      10.257   1.391  17.817  0.00  0.00           C  
ATOM   4776  C  LARG X 323       9.222   0.266  18.001  0.00  0.00           C  
ATOM   4777  O  LARG X 323       8.386   0.029  17.129  0.00  0.00           O  
ATOM   4778  CB LARG X 323      11.499   0.908  17.043  0.00  0.00           C  
ATOM   4779  CG LARG X 323      11.191   0.374  15.634  0.00  0.00           C  
ATOM   4780  CD LARG X 323      11.060  -1.157  15.548  0.00  0.00           C  
ATOM   4781  NE LARG X 323      10.850  -1.563  14.148  0.00  0.00           N  
ATOM   4782  CZ LARG X 323      10.225  -2.623  13.670  0.00  0.00           C  
ATOM   4783  NH1LARG X 323       9.681  -3.547  14.407  0.00  0.00           N1+
ATOM   4784  NH2LARG X 323      10.147  -2.752  12.383  0.00  0.00           N  
ATOM   4785  H  LARG X 323      11.599   1.675  19.497  0.00  0.00           H  
ATOM   4786  HA LARG X 323       9.767   2.170  17.232  0.00  0.00           H  
ATOM   4787  HB2LARG X 323      12.173   1.760  16.932  0.00  0.00           H  
ATOM   4788  HB3LARG X 323      12.028   0.147  17.620  0.00  0.00           H  
ATOM   4789  HG2LARG X 323      10.276   0.834  15.258  0.00  0.00           H  
ATOM   4790  HG3LARG X 323      12.002   0.685  14.979  0.00  0.00           H  
ATOM   4791  HD2LARG X 323      11.982  -1.612  15.920  0.00  0.00           H  
ATOM   4792  HD3LARG X 323      10.228  -1.489  16.168  0.00  0.00           H  
ATOM   4793  HE LARG X 323      11.245  -0.949  13.450  0.00  0.00           H  
ATOM   4794 HH11LARG X 323       9.778  -3.528  15.402  0.00  0.00           H  
ATOM   4795 HH12LARG X 323       9.138  -4.293  13.956  0.00  0.00           H  
ATOM   4796 HH21LARG X 323      10.536  -2.032  11.794  0.00  0.00           H  
ATOM   4797 HH22LARG X 323       9.711  -3.590  11.983  0.00  0.00           H  
ATOM   4798  N  LGLY X 324       9.290  -0.412  19.137  0.00  0.00           N  
ATOM   4799  CA LGLY X 324       8.484  -1.551  19.610  0.00  0.00           C  
ATOM   4800  C  LGLY X 324       7.018  -1.177  19.754  0.00  0.00           C  
ATOM   4801  O  LGLY X 324       6.212  -1.686  18.985  0.00  0.00           O  
ATOM   4802  H  LGLY X 324       9.954  -0.011  19.785  0.00  0.00           H  
ATOM   4803  HA2LGLY X 324       8.620  -2.413  18.958  0.00  0.00           H  
ATOM   4804  HA3LGLY X 324       8.910  -1.816  20.578  0.00  0.00           H  
ATOM   4805  N  LGLU X 325       6.731  -0.384  20.793  0.00  0.00           N  
ATOM   4806  CA LGLU X 325       5.353   0.150  20.951  0.00  0.00           C  
ATOM   4807  C  LGLU X 325       4.848   0.907  19.723  0.00  0.00           C  
ATOM   4808  O  LGLU X 325       3.689   0.741  19.306  0.00  0.00           O  
ATOM   4809  CB LGLU X 325       5.205   1.137  22.107  0.00  0.00           C  
ATOM   4810  CG LGLU X 325       5.810   0.738  23.464  0.00  0.00           C  
ATOM   4811  CD LGLU X 325       5.197  -0.340  24.344  0.00  0.00           C  
ATOM   4812  OE1LGLU X 325       4.030  -0.258  24.807  0.00  0.00           O  
ATOM   4813  OE2LGLU X 325       5.899  -1.320  24.553  0.00  0.00           O1-
ATOM   4814  H  LGLU X 325       7.571   0.016  21.188  0.00  0.00           H  
ATOM   4815  HA LGLU X 325       4.758  -0.723  21.218  0.00  0.00           H  
ATOM   4816  HB2LGLU X 325       5.777   2.008  21.787  0.00  0.00           H  
ATOM   4817  HB3LGLU X 325       4.145   1.382  22.178  0.00  0.00           H  
ATOM   4818  HG2LGLU X 325       6.826   0.372  23.315  0.00  0.00           H  
ATOM   4819  HG3LGLU X 325       5.927   1.671  24.013  0.00  0.00           H  
ATOM   4820  N  LLEU X 326       5.703   1.679  19.030  0.00  0.00           N  
ATOM   4821  CA LLEU X 326       5.315   2.338  17.772  0.00  0.00           C  
ATOM   4822  C  LLEU X 326       4.806   1.322  16.734  0.00  0.00           C  
ATOM   4823  O  LLEU X 326       3.732   1.516  16.160  0.00  0.00           O  
ATOM   4824  CB LLEU X 326       6.483   3.178  17.219  0.00  0.00           C  
ATOM   4825  CG LLEU X 326       6.202   3.788  15.828  0.00  0.00           C  
ATOM   4826  CD1LLEU X 326       5.041   4.784  15.841  0.00  0.00           C  
ATOM   4827  CD2LLEU X 326       7.435   4.501  15.282  0.00  0.00           C  
ATOM   4828  H  LLEU X 326       6.639   1.822  19.392  0.00  0.00           H  
ATOM   4829  HA LLEU X 326       4.487   3.011  17.994  0.00  0.00           H  
ATOM   4830  HB2LLEU X 326       6.713   3.980  17.924  0.00  0.00           H  
ATOM   4831  HB3LLEU X 326       7.363   2.541  17.141  0.00  0.00           H  
ATOM   4832  HG LLEU X 326       5.963   2.988  15.130  0.00  0.00           H  
ATOM   4833 HD11LLEU X 326       5.258   5.590  16.540  0.00  0.00           H  
ATOM   4834 HD12LLEU X 326       4.907   5.207  14.845  0.00  0.00           H  
ATOM   4835 HD13LLEU X 326       4.116   4.289  16.129  0.00  0.00           H  
ATOM   4836 HD21LLEU X 326       7.641   5.391  15.871  0.00  0.00           H  
ATOM   4837 HD22LLEU X 326       8.294   3.833  15.325  0.00  0.00           H  
ATOM   4838 HD23LLEU X 326       7.264   4.794  14.248  0.00  0.00           H  
ATOM   4839  N  LMET X 327       5.521   0.216  16.511  0.00  0.00           N  
ATOM   4840  CA LMET X 327       5.087  -0.789  15.539  0.00  0.00           C  
ATOM   4841  C  LMET X 327       3.840  -1.559  16.000  0.00  0.00           C  
ATOM   4842  O  LMET X 327       3.044  -1.992  15.164  0.00  0.00           O  
ATOM   4843  CB LMET X 327       6.252  -1.717  15.165  0.00  0.00           C  
ATOM   4844  CG LMET X 327       5.957  -2.546  13.905  0.00  0.00           C  
ATOM   4845  SD LMET X 327       5.283  -1.632  12.489  0.00  0.00           S  
ATOM   4846  CE LMET X 327       5.487  -2.865  11.193  0.00  0.00           C  
ATOM   4847  H  LMET X 327       6.407   0.088  16.994  0.00  0.00           H  
ATOM   4848  HA LMET X 327       4.798  -0.236  14.647  0.00  0.00           H  
ATOM   4849  HB2LMET X 327       7.140  -1.116  14.972  0.00  0.00           H  
ATOM   4850  HB3LMET X 327       6.476  -2.386  15.998  0.00  0.00           H  
ATOM   4851  HG2LMET X 327       6.889  -3.019  13.598  0.00  0.00           H  
ATOM   4852  HG3LMET X 327       5.248  -3.332  14.153  0.00  0.00           H  
ATOM   4853  HE1LMET X 327       4.808  -3.697  11.370  0.00  0.00           H  
ATOM   4854  HE2LMET X 327       5.269  -2.409  10.230  0.00  0.00           H  
ATOM   4855  HE3LMET X 327       6.518  -3.218  11.194  0.00  0.00           H  
ATOM   4856  N  LVAL X 328       3.593  -1.676  17.309  0.00  0.00           N  
ATOM   4857  CA LVAL X 328       2.314  -2.186  17.836  0.00  0.00           C  
ATOM   4858  C  LVAL X 328       1.171  -1.206  17.561  0.00  0.00           C  
ATOM   4859  O  LVAL X 328       0.129  -1.632  17.058  0.00  0.00           O  
ATOM   4860  CB LVAL X 328       2.398  -2.510  19.336  0.00  0.00           C  
ATOM   4861  CG1LVAL X 328       1.034  -2.960  19.878  0.00  0.00           C  
ATOM   4862  CG2LVAL X 328       3.395  -3.646  19.586  0.00  0.00           C  
ATOM   4863  H  LVAL X 328       4.294  -1.335  17.964  0.00  0.00           H  
ATOM   4864  HA LVAL X 328       2.072  -3.113  17.317  0.00  0.00           H  
ATOM   4865  HB LVAL X 328       2.718  -1.626  19.885  0.00  0.00           H  
ATOM   4866 HG11LVAL X 328       0.275  -2.192  19.742  0.00  0.00           H  
ATOM   4867 HG12LVAL X 328       0.722  -3.884  19.399  0.00  0.00           H  
ATOM   4868 HG13LVAL X 328       1.114  -3.127  20.944  0.00  0.00           H  
ATOM   4869 HG21LVAL X 328       4.369  -3.401  19.170  0.00  0.00           H  
ATOM   4870 HG22LVAL X 328       3.518  -3.777  20.657  0.00  0.00           H  
ATOM   4871 HG23LVAL X 328       3.034  -4.575  19.145  0.00  0.00           H  
ATOM   4872  N  LLYS X 329       1.352   0.099  17.816  0.00  0.00           N  
ATOM   4873  CA LLYS X 329       0.364   1.144  17.484  0.00  0.00           C  
ATOM   4874  C  LLYS X 329       0.008   1.090  15.998  0.00  0.00           C  
ATOM   4875  O  LLYS X 329      -1.169   0.993  15.656  0.00  0.00           O  
ATOM   4876  CB LLYS X 329       0.901   2.539  17.861  0.00  0.00           C  
ATOM   4877  CG LLYS X 329       0.956   2.837  19.369  0.00  0.00           C  
ATOM   4878  CD LLYS X 329      -0.431   3.052  19.988  0.00  0.00           C  
ATOM   4879  CE LLYS X 329      -0.289   3.708  21.369  0.00  0.00           C  
ATOM   4880  NZ LLYS X 329      -1.614   4.051  21.941  0.00  0.00           N1+
ATOM   4881  H  LLYS X 329       2.239   0.381  18.234  0.00  0.00           H  
ATOM   4882  HA LLYS X 329      -0.560   0.951  18.028  0.00  0.00           H  
ATOM   4883  HB2LLYS X 329       1.906   2.658  17.458  0.00  0.00           H  
ATOM   4884  HB3LLYS X 329       0.278   3.300  17.387  0.00  0.00           H  
ATOM   4885  HG2LLYS X 329       1.470   2.032  19.895  0.00  0.00           H  
ATOM   4886  HG3LLYS X 329       1.533   3.751  19.500  0.00  0.00           H  
ATOM   4887  HD2LLYS X 329      -1.009   3.713  19.339  0.00  0.00           H  
ATOM   4888  HD3LLYS X 329      -0.948   2.096  20.077  0.00  0.00           H  
ATOM   4889  HE2LLYS X 329       0.263   3.038  22.035  0.00  0.00           H  
ATOM   4890  HE3LLYS X 329       0.298   4.623  21.246  0.00  0.00           H  
ATOM   4891  HZ1LLYS X 329      -2.151   3.231  22.169  0.00  0.00           H  
ATOM   4892  HZ2LLYS X 329      -1.537   4.664  22.739  0.00  0.00           H  
ATOM   4893  HZ3LLYS X 329      -2.158   4.575  21.246  0.00  0.00           H  
ATOM   4894  N  LVAL X 330       1.013   1.042  15.122  0.00  0.00           N  
ATOM   4895  CA LVAL X 330       0.822   0.896  13.670  0.00  0.00           C  
ATOM   4896  C  LVAL X 330       0.119  -0.420  13.309  0.00  0.00           C  
ATOM   4897  O  LVAL X 330      -0.808  -0.408  12.500  0.00  0.00           O  
ATOM   4898  CB LVAL X 330       2.167   1.044  12.936  0.00  0.00           C  
ATOM   4899  CG1LVAL X 330       2.021   0.726  11.447  0.00  0.00           C  
ATOM   4900  CG2LVAL X 330       2.688   2.481  13.076  0.00  0.00           C  
ATOM   4901  H  LVAL X 330       1.959   1.137  15.484  0.00  0.00           H  
ATOM   4902  HA LVAL X 330       0.169   1.699  13.328  0.00  0.00           H  
ATOM   4903  HB LVAL X 330       2.896   0.357  13.366  0.00  0.00           H  
ATOM   4904 HG11LVAL X 330       1.214   1.317  11.016  0.00  0.00           H  
ATOM   4905 HG12LVAL X 330       2.950   0.953  10.932  0.00  0.00           H  
ATOM   4906 HG13LVAL X 330       1.815  -0.334  11.306  0.00  0.00           H  
ATOM   4907 HG21LVAL X 330       3.607   2.603  12.504  0.00  0.00           H  
ATOM   4908 HG22LVAL X 330       1.945   3.188  12.713  0.00  0.00           H  
ATOM   4909 HG23LVAL X 330       2.905   2.714  14.116  0.00  0.00           H  
ATOM   4910  N  LSER X 331       0.477  -1.541  13.942  0.00  0.00           N  
ATOM   4911  CA LSER X 331      -0.198  -2.836  13.738  0.00  0.00           C  
ATOM   4912  C  LSER X 331      -1.679  -2.789  14.136  0.00  0.00           C  
ATOM   4913  O  LSER X 331      -2.524  -3.351  13.435  0.00  0.00           O  
ATOM   4914  CB LSER X 331       0.509  -3.949  14.521  0.00  0.00           C  
ATOM   4915  OG LSER X 331       1.840  -4.107  14.071  0.00  0.00           O  
ATOM   4916  H  LSER X 331       1.264  -1.502  14.581  0.00  0.00           H  
ATOM   4917  HA LSER X 331      -0.153  -3.086  12.679  0.00  0.00           H  
ATOM   4918  HB2LSER X 331       0.509  -3.717  15.586  0.00  0.00           H  
ATOM   4919  HB3LSER X 331      -0.027  -4.887  14.368  0.00  0.00           H  
ATOM   4920  HG LSER X 331       2.363  -3.349  14.402  0.00  0.00           H  
ATOM   4921  N  LGLY X 332      -2.016  -2.064  15.207  0.00  0.00           N  
ATOM   4922  CA LGLY X 332      -3.393  -1.781  15.614  0.00  0.00           C  
ATOM   4923  C  LGLY X 332      -4.143  -0.912  14.601  0.00  0.00           C  
ATOM   4924  O  LGLY X 332      -5.264  -1.248  14.220  0.00  0.00           O  
ATOM   4925  H  LGLY X 332      -1.264  -1.657  15.759  0.00  0.00           H  
ATOM   4926  HA2LGLY X 332      -3.935  -2.718  15.743  0.00  0.00           H  
ATOM   4927  HA3LGLY X 332      -3.372  -1.252  16.567  0.00  0.00           H  
ATOM   4928  N  LVAL X 333      -3.517   0.155  14.094  0.00  0.00           N  
ATOM   4929  CA LVAL X 333      -4.102   1.020  13.050  0.00  0.00           C  
ATOM   4930  C  LVAL X 333      -4.338   0.241  11.751  0.00  0.00           C  
ATOM   4931  O  LVAL X 333      -5.420   0.350  11.177  0.00  0.00           O  
ATOM   4932  CB LVAL X 333      -3.239   2.279  12.821  0.00  0.00           C  
ATOM   4933  CG1LVAL X 333      -3.773   3.159  11.684  0.00  0.00           C  
ATOM   4934  CG2LVAL X 333      -3.235   3.163  14.071  0.00  0.00           C  
ATOM   4935  H  LVAL X 333      -2.600   0.394  14.465  0.00  0.00           H  
ATOM   4936  HA LVAL X 333      -5.081   1.354  13.394  0.00  0.00           H  
ATOM   4937  HB LVAL X 333      -2.216   1.984  12.587  0.00  0.00           H  
ATOM   4938 HG11LVAL X 333      -3.700   2.633  10.737  0.00  0.00           H
[truncated: 186,329 more chars]
