# Supplementary material for: Engineering DszC Mutants from Transition State Macrodipole Considerations and Evolutionary Sequence Analysis
Source: J Chem Inf Model. 2022 Dec 19;63(1):20–6. doi: 10.1021/acs.jcim.2c01337 (PMC9832474; doi:10.1021/acs.jcim.2c01337)
Supplement: Supplementary file 2 — ci2c01337_si_002.zip [file ci2c01337_si_002.zip › SI_gaussian-prep/dszc-REACT.pdb]

ATOM      1  N  LALA X   1       6.610  24.680  -1.437  0.00  0.00           N  
ATOM      2  CA LALA X   1       7.487  24.350  -0.309  0.00  0.00           C  
ATOM      3  C  LALA X   1       7.010  24.945   1.032  0.00  0.00           C  
ATOM      4  O  LALA X   1       7.369  24.326   2.041  0.00  0.00           O  
ATOM      5  CB LALA X   1       8.920  24.921  -0.491  0.00  0.00           C  
ATOM      6  HA LALA X   1       7.396  23.264  -0.297  0.00  0.00           H  
ATOM      7  HB1LALA X   1       8.935  25.947  -0.860  0.00  0.00           H  
ATOM      8  HB2LALA X   1       9.576  24.870   0.378  0.00  0.00           H  
ATOM      9  HB3LALA X   1       9.274  24.350  -1.348  0.00  0.00           H  
ATOM     10  H1 LALA X   1       6.610  25.652  -1.713  0.00  0.00           H  
ATOM     11  H2 LALA X   1       5.709  24.378  -1.095  0.00  0.00           H  
ATOM     12  H3 LALA X   1       6.970  24.170  -2.230  0.00  0.00           H  
ATOM     13  N  LASP X   2       6.397  26.143   1.060  0.00  0.00           N  
ATOM     14  CA LASP X   2       6.148  26.871   2.304  0.00  0.00           C  
ATOM     15  C  LASP X   2       4.757  26.884   2.905  0.00  0.00           C  
ATOM     16  O  LASP X   2       4.633  27.149   4.087  0.00  0.00           O  
ATOM     17  CB LASP X   2       6.613  28.326   2.062  0.00  0.00           C  
ATOM     18  CG LASP X   2       5.879  29.056   0.914  0.00  0.00           C  
ATOM     19  OD1LASP X   2       5.237  28.458   0.023  0.00  0.00           O  
ATOM     20  OD2LASP X   2       5.790  30.346   0.880  0.00  0.00           O1-
ATOM     21  H  LASP X   2       6.077  26.539   0.188  0.00  0.00           H  
ATOM     22  HA LASP X   2       6.728  26.347   3.065  0.00  0.00           H  
ATOM     23  HB2LASP X   2       6.409  28.781   3.032  0.00  0.00           H  
ATOM     24  HB3LASP X   2       7.680  28.371   1.846  0.00  0.00           H  
ATOM     25  N  LASN X   3       3.790  26.505   2.140  0.00  0.00           N  
ATOM     26  CA LASN X   3       2.347  26.446   2.509  0.00  0.00           C  
ATOM     27  C  LASN X   3       1.766  25.138   3.032  0.00  0.00           C  
ATOM     28  O  LASN X   3       2.353  24.085   2.832  0.00  0.00           O  
ATOM     29  CB LASN X   3       1.457  27.013   1.309  0.00  0.00           C  
ATOM     30  CG LASN X   3       1.429  28.574   1.301  0.00  0.00           C  
ATOM     31  ND2LASN X   3       2.485  29.230   0.972  0.00  0.00           N  
ATOM     32  OD1LASN X   3       0.399  29.168   1.683  0.00  0.00           O  
ATOM     33  H  LASN X   3       4.001  26.076   1.250  0.00  0.00           H  
ATOM     34  HA LASN X   3       2.131  27.205   3.261  0.00  0.00           H  
ATOM     35  HB2LASN X   3       1.741  26.674   0.313  0.00  0.00           H  
ATOM     36  HB3LASN X   3       0.401  26.840   1.516  0.00  0.00           H  
ATOM     37 HD21LASN X   3       2.418  30.236   0.901  0.00  0.00           H  
ATOM     38 HD22LASN X   3       3.421  28.853   0.941  0.00  0.00           H  
ATOM     39  N  LASP X   4       0.523  25.153   3.508  0.00  0.00           N  
ATOM     40  CA LASP X   4      -0.177  23.955   3.953  0.00  0.00           C  
ATOM     41  C  LASP X   4      -0.424  23.038   2.788  0.00  0.00           C  
ATOM     42  O  LASP X   4      -1.169  23.259   1.876  0.00  0.00           O  
ATOM     43  CB LASP X   4      -1.455  24.388   4.605  0.00  0.00           C  
ATOM     44  CG LASP X   4      -2.535  23.266   4.762  0.00  0.00           C  
ATOM     45  OD1LASP X   4      -2.215  22.095   4.847  0.00  0.00           O  
ATOM     46  OD2LASP X   4      -3.728  23.741   4.757  0.00  0.00           O1-
ATOM     47  H  LASP X   4       0.068  26.019   3.762  0.00  0.00           H  
ATOM     48  HA LASP X   4       0.407  23.475   4.738  0.00  0.00           H  
ATOM     49  HB2LASP X   4      -1.194  24.774   5.590  0.00  0.00           H  
ATOM     50  HB3LASP X   4      -1.887  25.149   3.955  0.00  0.00           H  
ATOM     51  N  LPRO X   5       0.176  21.828   2.804  0.00  0.00           N  
ATOM     52  CA LPRO X   5       0.053  20.880   1.696  0.00  0.00           C  
ATOM     53  C  LPRO X   5      -1.330  20.199   1.633  0.00  0.00           C  
ATOM     54  O  LPRO X   5      -1.681  19.634   0.596  0.00  0.00           O  
ATOM     55  CB LPRO X   5       1.194  19.887   1.919  0.00  0.00           C  
ATOM     56  CG LPRO X   5       1.263  19.806   3.443  0.00  0.00           C  
ATOM     57  CD LPRO X   5       1.000  21.250   3.861  0.00  0.00           C  
ATOM     58  HA LPRO X   5       0.218  21.395   0.750  0.00  0.00           H  
ATOM     59  HB2LPRO X   5       1.003  18.924   1.451  0.00  0.00           H  
ATOM     60  HB3LPRO X   5       2.125  20.312   1.540  0.00  0.00           H  
ATOM     61  HG2LPRO X   5       0.464  19.166   3.817  0.00  0.00           H  
ATOM     62  HG3LPRO X   5       2.234  19.461   3.795  0.00  0.00           H  
ATOM     63  HD2LPRO X   5       0.483  21.268   4.822  0.00  0.00           H  
ATOM     64  HD3LPRO X   5       1.946  21.789   3.928  0.00  0.00           H  
ATOM     65  N  LVAL X   6      -2.152  20.258   2.690  0.00  0.00           N  
ATOM     66  CA LVAL X   6      -3.476  19.613   2.731  0.00  0.00           C  
ATOM     67  C  LVAL X   6      -4.507  20.414   1.928  0.00  0.00           C  
ATOM     68  O  LVAL X   6      -5.305  19.819   1.199  0.00  0.00           O  
ATOM     69  CB LVAL X   6      -3.940  19.364   4.183  0.00  0.00           C  
ATOM     70  CG1LVAL X   6      -5.238  18.544   4.213  0.00  0.00           C  
ATOM     71  CG2LVAL X   6      -2.900  18.579   4.995  0.00  0.00           C  
ATOM     72  H  LVAL X   6      -1.875  20.813   3.502  0.00  0.00           H  
ATOM     73  HA LVAL X   6      -3.387  18.638   2.252  0.00  0.00           H  
ATOM     74  HB LVAL X   6      -4.130  20.317   4.674  0.00  0.00           H  
ATOM     75 HG11LVAL X   6      -5.086  17.590   3.705  0.00  0.00           H  
ATOM     76 HG12LVAL X   6      -5.526  18.359   5.248  0.00  0.00           H  
ATOM     77 HG13LVAL X   6      -6.029  19.102   3.720  0.00  0.00           H  
ATOM     78 HG21LVAL X   6      -2.689  17.621   4.520  0.00  0.00           H  
ATOM     79 HG22LVAL X   6      -1.978  19.156   5.074  0.00  0.00           H  
ATOM     80 HG23LVAL X   6      -3.266  18.407   6.006  0.00  0.00           H  
ATOM     81  N  LALA X   7      -4.468  21.751   1.945  0.00  0.00           N  
ATOM     82  CA LALA X   7      -5.181  22.572   0.924  0.00  0.00           C  
ATOM     83  C  LALA X   7      -4.723  22.379  -0.574  0.00  0.00           C  
ATOM     84  O  LALA X   7      -5.584  22.346  -1.453  0.00  0.00           O  
ATOM     85  CB LALA X   7      -4.904  23.988   1.340  0.00  0.00           C  
ATOM     86  H  LALA X   7      -3.842  22.260   2.553  0.00  0.00           H  
ATOM     87  HA LALA X   7      -6.243  22.336   0.977  0.00  0.00           H  
ATOM     88  HB1LALA X   7      -3.842  24.121   1.541  0.00  0.00           H  
ATOM     89  HB2LALA X   7      -5.329  24.734   0.668  0.00  0.00           H  
ATOM     90  HB3LALA X   7      -5.406  24.054   2.305  0.00  0.00           H  
ATOM     91  N  LVAL X   8      -3.448  22.228  -0.845  0.00  0.00           N  
ATOM     92  CA LVAL X   8      -2.868  21.741  -2.139  0.00  0.00           C  
ATOM     93  C  LVAL X   8      -3.454  20.351  -2.508  0.00  0.00           C  
ATOM     94  O  LVAL X   8      -3.840  20.231  -3.653  0.00  0.00           O  
ATOM     95  CB LVAL X   8      -1.355  21.741  -2.165  0.00  0.00           C  
ATOM     96  CG1LVAL X   8      -0.825  21.296  -3.589  0.00  0.00           C  
ATOM     97  CG2LVAL X   8      -0.695  23.120  -1.831  0.00  0.00           C  
ATOM     98  H  LVAL X   8      -2.860  22.260  -0.024  0.00  0.00           H  
ATOM     99  HA LVAL X   8      -3.169  22.517  -2.842  0.00  0.00           H  
ATOM    100  HB LVAL X   8      -0.905  21.048  -1.454  0.00  0.00           H  
ATOM    101 HG11LVAL X   8       0.263  21.343  -3.634  0.00  0.00           H  
ATOM    102 HG12LVAL X   8      -1.122  20.260  -3.743  0.00  0.00           H  
ATOM    103 HG13LVAL X   8      -1.211  21.942  -4.378  0.00  0.00           H  
ATOM    104 HG21LVAL X   8       0.380  23.132  -2.011  0.00  0.00           H  
ATOM    105 HG22LVAL X   8      -1.058  23.948  -2.441  0.00  0.00           H  
ATOM    106 HG23LVAL X   8      -0.904  23.376  -0.792  0.00  0.00           H  
ATOM    107  N  LALA X   9      -3.554  19.393  -1.584  0.00  0.00           N  
ATOM    108  CA LALA X   9      -4.134  18.079  -1.859  0.00  0.00           C  
ATOM    109  C  LALA X   9      -5.625  18.169  -2.235  0.00  0.00           C  
ATOM    110  O  LALA X   9      -6.055  17.516  -3.182  0.00  0.00           O  
ATOM    111  CB LALA X   9      -3.903  17.176  -0.643  0.00  0.00           C  
ATOM    112  H  LALA X   9      -3.119  19.546  -0.679  0.00  0.00           H  
ATOM    113  HA LALA X   9      -3.608  17.643  -2.710  0.00  0.00           H  
ATOM    114  HB1LALA X   9      -2.844  17.171  -0.387  0.00  0.00           H  
ATOM    115  HB2LALA X   9      -4.474  17.533   0.213  0.00  0.00           H  
ATOM    116  HB3LALA X   9      -4.216  16.159  -0.880  0.00  0.00           H  
ATOM    117  N  LARG X  10      -6.401  19.028  -1.557  0.00  0.00           N  
ATOM    118  CA LARG X  10      -7.831  19.284  -1.849  0.00  0.00           C  
ATOM    119  C  LARG X  10      -8.051  19.884  -3.248  0.00  0.00           C  
ATOM    120  O  LARG X  10      -8.999  19.505  -3.934  0.00  0.00           O  
ATOM    121  CB LARG X  10      -8.400  20.218  -0.762  0.00  0.00           C  
ATOM    122  CG LARG X  10      -8.474  19.561   0.629  0.00  0.00           C  
ATOM    123  CD LARG X  10      -9.828  18.880   0.890  0.00  0.00           C  
ATOM    124  NE LARG X  10      -9.718  17.669   1.724  0.00  0.00           N  
ATOM    125  CZ LARG X  10      -9.124  17.473   2.885  0.00  0.00           C  
ATOM    126  NH1LARG X  10      -8.657  18.441   3.621  0.00  0.00           N1+
ATOM    127  NH2LARG X  10      -8.978  16.253   3.303  0.00  0.00           N  
ATOM    128  H  LARG X  10      -5.972  19.511  -0.772  0.00  0.00           H  
ATOM    129  HA LARG X  10      -8.375  18.336  -1.834  0.00  0.00           H  
ATOM    130  HB2LARG X  10      -7.763  21.100  -0.693  0.00  0.00           H  
ATOM    131  HB3LARG X  10      -9.395  20.560  -1.054  0.00  0.00           H  
ATOM    132  HG2LARG X  10      -7.673  18.831   0.733  0.00  0.00           H  
ATOM    133  HG3LARG X  10      -8.324  20.329   1.388  0.00  0.00           H  
ATOM    134  HD2LARG X  10     -10.517  19.594   1.344  0.00  0.00           H  
ATOM    135  HD3LARG X  10     -10.249  18.571  -0.070  0.00  0.00           H  
ATOM    136  HE LARG X  10     -10.002  16.801   1.269  0.00  0.00           H  
ATOM    137 HH11LARG X  10      -8.705  19.376   3.265  0.00  0.00           H  
ATOM    138 HH12LARG X  10      -8.134  18.229   4.450  0.00  0.00           H  
ATOM    139 HH21LARG X  10      -9.231  15.519   2.632  0.00  0.00           H  
ATOM    140 HH22LARG X  10      -8.459  16.027   4.129  0.00  0.00           H  
ATOM    141  N  LGLY X  11      -7.143  20.763  -3.676  0.00  0.00           N  
ATOM    142  CA LGLY X  11      -7.033  21.328  -4.997  0.00  0.00           C  
ATOM    143  C  LGLY X  11      -6.730  20.325  -6.066  0.00  0.00           C  
ATOM    144  O  LGLY X  11      -7.448  20.221  -7.116  0.00  0.00           O  
ATOM    145  H  LGLY X  11      -6.338  20.912  -3.084  0.00  0.00           H  
ATOM    146  HA2LGLY X  11      -7.992  21.738  -5.315  0.00  0.00           H  
ATOM    147  HA3LGLY X  11      -6.253  22.087  -4.946  0.00  0.00           H  
ATOM    148  N  LLEU X  12      -5.672  19.535  -5.871  0.00  0.00           N  
ATOM    149  CA LLEU X  12      -5.319  18.458  -6.799  0.00  0.00           C  
ATOM    150  C  LLEU X  12      -6.481  17.455  -6.924  0.00  0.00           C  
ATOM    151  O  LLEU X  12      -6.838  17.033  -8.025  0.00  0.00           O  
ATOM    152  CB LLEU X  12      -4.015  17.798  -6.310  0.00  0.00           C  
ATOM    153  CG LLEU X  12      -2.762  18.691  -6.437  0.00  0.00           C  
ATOM    154  CD1LLEU X  12      -1.586  18.073  -5.679  0.00  0.00           C  
ATOM    155  CD2LLEU X  12      -2.336  18.883  -7.893  0.00  0.00           C  
ATOM    156  H  LLEU X  12      -5.090  19.684  -5.052  0.00  0.00           H  
ATOM    157  HA LLEU X  12      -5.161  18.876  -7.793  0.00  0.00           H  
ATOM    158  HB2LLEU X  12      -4.143  17.506  -5.266  0.00  0.00           H  
ATOM    159  HB3LLEU X  12      -3.850  16.891  -6.885  0.00  0.00           H  
ATOM    160  HG LLEU X  12      -2.961  19.672  -6.010  0.00  0.00           H  
ATOM    161 HD11LLEU X  12      -1.852  17.939  -4.631  0.00  0.00           H  
ATOM    162 HD12LLEU X  12      -1.323  17.112  -6.113  0.00  0.00           H  
ATOM    163 HD13LLEU X  12      -0.722  18.734  -5.738  0.00  0.00           H  
ATOM    164 HD21LLEU X  12      -1.418  19.469  -7.937  0.00  0.00           H  
ATOM    165 HD22LLEU X  12      -2.159  17.915  -8.356  0.00  0.00           H  
ATOM    166 HD23LLEU X  12      -3.110  19.412  -8.446  0.00  0.00           H  
ATOM    167  N  LALA X  13      -7.147  17.147  -5.808  0.00  0.00           N  
ATOM    168  CA LALA X  13      -8.274  16.231  -5.764  0.00  0.00           C  
ATOM    169  C  LALA X  13      -9.522  16.716  -6.537  0.00  0.00           C  
ATOM    170  O  LALA X  13     -10.158  15.877  -7.175  0.00  0.00           O  
ATOM    171  CB LALA X  13      -8.558  15.888  -4.303  0.00  0.00           C  
ATOM    172  H  LALA X  13      -6.795  17.506  -4.928  0.00  0.00           H  
ATOM    173  HA LALA X  13      -7.953  15.309  -6.243  0.00  0.00           H  
ATOM    174  HB1LALA X  13      -9.290  15.087  -4.267  0.00  0.00           H  
ATOM    175  HB2LALA X  13      -7.649  15.532  -3.818  0.00  0.00           H  
ATOM    176  HB3LALA X  13      -8.927  16.765  -3.771  0.00  0.00           H  
ATOM    177  N  LGLU X  14      -9.871  18.013  -6.558  0.00  0.00           N  
ATOM    178  CA LGLU X  14     -10.854  18.583  -7.450  0.00  0.00           C  
ATOM    179  C  LGLU X  14     -10.742  18.090  -8.958  0.00  0.00           C  
ATOM    180  O  LGLU X  14     -11.716  17.576  -9.594  0.00  0.00           O  
ATOM    181  CB LGLU X  14     -10.794  20.178  -7.367  0.00  0.00           C  
ATOM    182  CG LGLU X  14     -11.852  20.863  -8.226  0.00  0.00           C  
ATOM    183  CD LGLU X  14     -11.861  22.380  -8.121  0.00  0.00           C  
ATOM    184  OE1LGLU X  14     -11.279  23.051  -8.987  0.00  0.00           O  
ATOM    185  OE2LGLU X  14     -12.609  23.000  -7.280  0.00  0.00           O1-
ATOM    186  H  LGLU X  14      -9.514  18.649  -5.858  0.00  0.00           H  
ATOM    187  HA LGLU X  14     -11.849  18.338  -7.077  0.00  0.00           H  
ATOM    188  HB2LGLU X  14     -10.988  20.480  -6.338  0.00  0.00           H  
ATOM    189  HB3LGLU X  14      -9.818  20.572  -7.651  0.00  0.00           H  
ATOM    190  HG2LGLU X  14     -11.613  20.539  -9.239  0.00  0.00           H  
ATOM    191  HG3LGLU X  14     -12.854  20.487  -8.021  0.00  0.00           H  
ATOM    192  N  LLYS X  15      -9.522  18.202  -9.513  0.00  0.00           N  
ATOM    193  CA LLYS X  15      -9.182  17.695 -10.856  0.00  0.00           C  
ATOM    194  C  LLYS X  15      -9.179  16.169 -10.866  0.00  0.00           C  
ATOM    195  O  LLYS X  15      -9.824  15.549 -11.709  0.00  0.00           O  
ATOM    196  CB LLYS X  15      -7.816  18.247 -11.323  0.00  0.00           C  
ATOM    197  CG LLYS X  15      -7.470  17.797 -12.761  0.00  0.00           C  
ATOM    198  CD LLYS X  15      -5.976  17.916 -13.094  0.00  0.00           C  
ATOM    199  CE LLYS X  15      -5.691  17.229 -14.442  0.00  0.00           C  
ATOM    200  NZ LLYS X  15      -4.247  16.971 -14.631  0.00  0.00           N1+
ATOM    201  H  LLYS X  15      -8.791  18.626  -8.950  0.00  0.00           H  
ATOM    202  HA LLYS X  15      -9.955  18.021 -11.554  0.00  0.00           H  
ATOM    203  HB2LLYS X  15      -7.831  19.338 -11.287  0.00  0.00           H  
ATOM    204  HB3LLYS X  15      -7.042  17.898 -10.637  0.00  0.00           H  
ATOM    205  HG2LLYS X  15      -7.739  16.749 -12.893  0.00  0.00           H  
ATOM    206  HG3LLYS X  15      -8.053  18.385 -13.472  0.00  0.00           H  
ATOM    207  HD2LLYS X  15      -5.675  18.964 -13.131  0.00  0.00           H  
ATOM    208  HD3LLYS X  15      -5.407  17.416 -12.309  0.00  0.00           H  
ATOM    209  HE2LLYS X  15      -6.215  16.269 -14.454  0.00  0.00           H  
ATOM    210  HE3LLYS X  15      -6.080  17.846 -15.255  0.00  0.00           H  
ATOM    211  HZ1LLYS X  15      -3.873  16.508 -13.800  0.00  0.00           H  
ATOM    212  HZ2LLYS X  15      -4.019  16.334 -15.385  0.00  0.00           H  
ATOM    213  HZ3LLYS X  15      -3.655  17.803 -14.619  0.00  0.00           H  
ATOM    214  N  LTRP X  16      -8.449  15.550  -9.940  0.00  0.00           N  
ATOM    215  CA LTRP X  16      -8.180  14.108  -9.956  0.00  0.00           C  
ATOM    216  C  LTRP X  16      -9.437  13.253  -9.750  0.00  0.00           C  
ATOM    217  O  LTRP X  16      -9.445  12.087 -10.152  0.00  0.00           O  
ATOM    218  CB LTRP X  16      -7.101  13.793  -8.912  0.00  0.00           C  
ATOM    219  CG LTRP X  16      -5.748  14.411  -9.129  0.00  0.00           C  
ATOM    220  CD1LTRP X  16      -5.350  15.099 -10.225  0.00  0.00           C  
ATOM    221  CD2LTRP X  16      -4.589  14.417  -8.235  0.00  0.00           C  
ATOM    222  CE2LTRP X  16      -3.489  15.015  -8.924  0.00  0.00           C  
ATOM    223  CE3LTRP X  16      -4.346  13.978  -6.915  0.00  0.00           C  
ATOM    224  NE1LTRP X  16      -4.019  15.430 -10.119  0.00  0.00           N  
ATOM    225  CZ2LTRP X  16      -2.208  15.110  -8.372  0.00  0.00           C  
ATOM    226  CZ3LTRP X  16      -3.069  14.117  -6.336  0.00  0.00           C  
ATOM    227  CH2LTRP X  16      -2.002  14.665  -7.061  0.00  0.00           C  
ATOM    228  H  LTRP X  16      -7.930  16.126  -9.281  0.00  0.00           H  
ATOM    229  HA LTRP X  16      -7.789  13.839 -10.939  0.00  0.00           H  
ATOM    230  HB2LTRP X  16      -7.462  14.096  -7.932  0.00  0.00           H  
ATOM    231  HB3LTRP X  16      -6.965  12.714  -8.888  0.00  0.00           H  
ATOM    232  HD1LTRP X  16      -5.961  15.307 -11.090  0.00  0.00           H  
ATOM    233  HE1LTRP X  16      -3.487  15.882 -10.868  0.00  0.00           H  
ATOM    234  HE3LTRP X  16      -5.155  13.551  -6.343  0.00  0.00           H  
ATOM    235  HZ2LTRP X  16      -1.401  15.545  -8.941  0.00  0.00           H  
ATOM    236  HZ3LTRP X  16      -2.890  13.813  -5.321  0.00  0.00           H  
ATOM    237  HH2LTRP X  16      -1.036  14.781  -6.595  0.00  0.00           H  
ATOM    238  N  LARG X  17     -10.508  13.822  -9.178  0.00  0.00           N  
ATOM    239  CA LARG X  17     -11.840  13.208  -9.069  0.00  0.00           C  
ATOM    240  C  LARG X  17     -12.640  13.253 -10.385  0.00  0.00           C  
ATOM    241  O  LARG X  17     -13.424  12.335 -10.616  0.00  0.00           O  
ATOM    242  CB LARG X  17     -12.603  13.852  -7.890  0.00  0.00           C  
ATOM    243  CG LARG X  17     -12.050  13.411  -6.516  0.00  0.00           C  
ATOM    244  CD LARG X  17     -12.628  14.236  -5.351  0.00  0.00           C  
ATOM    245  NE LARG X  17     -12.166  13.740  -4.032  0.00  0.00           N  
ATOM    246  CZ LARG X  17     -11.650  14.438  -3.030  0.00  0.00           C  
ATOM    247  NH1LARG X  17     -11.485  15.726  -3.038  0.00  0.00           N1+
ATOM    248  NH2LARG X  17     -11.234  13.838  -1.962  0.00  0.00           N  
ATOM    249  H  LARG X  17     -10.384  14.759  -8.797  0.00  0.00           H  
ATOM    250  HA LARG X  17     -11.714  12.151  -8.842  0.00  0.00           H  
ATOM    251  HB2LARG X  17     -12.552  14.939  -7.981  0.00  0.00           H  
ATOM    252  HB3LARG X  17     -13.654  13.561  -7.942  0.00  0.00           H  
ATOM    253  HG2LARG X  17     -12.291  12.358  -6.364  0.00  0.00           H  
ATOM    254  HG3LARG X  17     -10.965  13.516  -6.504  0.00  0.00           H  
ATOM    255  HD2LARG X  17     -12.335  15.277  -5.492  0.00  0.00           H  
ATOM    256  HD3LARG X  17     -13.718  14.182  -5.385  0.00  0.00           H  
ATOM    257  HE LARG X  17     -12.211  12.744  -3.858  0.00  0.00           H  
ATOM    258 HH11LARG X  17     -11.723  16.277  -3.836  0.00  0.00           H  
ATOM    259 HH12LARG X  17     -10.883  16.093  -2.294  0.00  0.00           H  
ATOM    260 HH21LARG X  17     -11.330  12.842  -1.864  0.00  0.00           H  
ATOM    261 HH22LARG X  17     -10.731  14.397  -1.271  0.00  0.00           H  
ATOM    262  N  LALA X  18     -12.413  14.220 -11.285  0.00  0.00           N  
ATOM    263  CA LALA X  18     -13.218  14.407 -12.520  0.00  0.00           C  
ATOM    264  C  LALA X  18     -13.064  13.293 -13.581  0.00  0.00           C  
ATOM    265  O  LALA X  18     -13.877  13.120 -14.504  0.00  0.00           O  
ATOM    266  CB LALA X  18     -12.863  15.855 -13.058  0.00  0.00           C  
ATOM    267  H  LALA X  18     -11.735  14.927 -11.036  0.00  0.00           H  
ATOM    268  HA LALA X  18     -14.268  14.432 -12.228  0.00  0.00           H  
ATOM    269  HB1LALA X  18     -11.811  15.905 -13.336  0.00  0.00           H  
ATOM    270  HB2LALA X  18     -13.428  16.048 -13.970  0.00  0.00           H  
ATOM    271  HB3LALA X  18     -13.115  16.559 -12.265  0.00  0.00           H  
ATOM    272  N  LTHR X  19     -11.955  12.564 -13.404  0.00  0.00           N  
ATOM    273  CA LTHR X  19     -11.454  11.415 -14.162  0.00  0.00           C  
ATOM    274  C  LTHR X  19     -11.527  10.104 -13.359  0.00  0.00           C  
ATOM    275  O  LTHR X  19     -11.288   9.036 -13.923  0.00  0.00           O  
ATOM    276  CB LTHR X  19      -9.991  11.676 -14.572  0.00  0.00           C  
ATOM    277  CG2LTHR X  19      -9.827  12.902 -15.468  0.00  0.00           C  
ATOM    278  OG1LTHR X  19      -9.216  11.893 -13.413  0.00  0.00           O  
ATOM    279  H  LTHR X  19     -11.316  12.913 -12.700  0.00  0.00           H  
ATOM    280  HA LTHR X  19     -12.050  11.289 -15.065  0.00  0.00           H  
ATOM    281  HB LTHR X  19      -9.607  10.808 -15.105  0.00  0.00           H  
ATOM    282  HG1LTHR X  19      -8.298  12.146 -13.703  0.00  0.00           H  
ATOM    283 HG21LTHR X  19     -10.094  13.810 -14.927  0.00  0.00           H  
ATOM    284 HG22LTHR X  19      -8.787  12.976 -15.788  0.00  0.00           H  
ATOM    285 HG23LTHR X  19     -10.462  12.803 -16.348  0.00  0.00           H  
ATOM    286  N  LALA X  20     -11.896  10.127 -12.067  0.00  0.00           N  
ATOM    287  CA LALA X  20     -11.874   8.974 -11.145  0.00  0.00           C  
ATOM    288  C  LALA X  20     -13.056   7.987 -11.308  0.00  0.00           C  
ATOM    289  O  LALA X  20     -13.528   7.365 -10.353  0.00  0.00           O  
ATOM    290  CB LALA X  20     -11.697   9.468  -9.705  0.00  0.00           C  
ATOM    291  H  LALA X  20     -12.164  11.020 -11.672  0.00  0.00           H  
ATOM    292  HA LALA X  20     -10.979   8.398 -11.386  0.00  0.00           H  
ATOM    293  HB1LALA X  20     -10.825  10.113  -9.637  0.00  0.00           H  
ATOM    294  HB2LALA X  20     -12.586  10.008  -9.381  0.00  0.00           H  
ATOM    295  HB3LALA X  20     -11.526   8.618  -9.046  0.00  0.00           H  
ATOM    296  N  LVAL X  21     -13.519   7.831 -12.545  0.00  0.00           N  
ATOM    297  CA LVAL X  21     -14.338   6.709 -13.030  0.00  0.00           C  
ATOM    298  C  LVAL X  21     -13.664   6.179 -14.292  0.00  0.00           C  
ATOM    299  O  LVAL X  21     -13.380   4.990 -14.403  0.00  0.00           O  
ATOM    300  CB LVAL X  21     -15.796   7.141 -13.298  0.00  0.00           C  
ATOM    301  CG1LVAL X  21     -16.639   5.984 -13.848  0.00  0.00           C  
ATOM    302  CG2LVAL X  21     -16.468   7.654 -12.020  0.00  0.00           C  
ATOM    303  H  LVAL X  21     -13.033   8.375 -13.246  0.00  0.00           H  
ATOM    304  HA LVAL X  21     -14.342   5.905 -12.293  0.00  0.00           H  
ATOM    305  HB LVAL X  21     -15.800   7.947 -14.034  0.00  0.00           H  
ATOM    306 HG11LVAL X  21     -16.607   5.139 -13.163  0.00  0.00           H  
ATOM    307 HG12LVAL X  21     -17.674   6.304 -13.976  0.00  0.00           H  
ATOM    308 HG13LVAL X  21     -16.260   5.666 -14.819  0.00  0.00           H  
ATOM    309 HG21LVAL X  21     -16.408   6.896 -11.238  0.00  0.00           H  
ATOM    310 HG22LVAL X  21     -15.974   8.560 -11.672  0.00  0.00           H  
ATOM    311 HG23LVAL X  21     -17.514   7.890 -12.214  0.00  0.00           H  
ATOM    312  N  LGLU X  22     -13.295   7.087 -15.198  0.00  0.00           N  
ATOM    313  CA LGLU X  22     -12.577   6.799 -16.419  0.00  0.00           C  
ATOM    314  C  LGLU X  22     -11.264   6.077 -16.237  0.00  0.00           C  
ATOM    315  O  LGLU X  22     -10.970   4.969 -16.670  0.00  0.00           O  
ATOM    316  CB LGLU X  22     -12.409   8.101 -17.263  0.00  0.00           C  
ATOM    317  CG LGLU X  22     -11.586   7.872 -18.606  0.00  0.00           C  
ATOM    318  CD LGLU X  22     -12.195   6.996 -19.687  0.00  0.00           C  
ATOM    319  OE1LGLU X  22     -13.029   6.052 -19.493  0.00  0.00           O  
ATOM    320  OE2LGLU X  22     -11.716   7.228 -20.833  0.00  0.00           O1-
ATOM    321  H  LGLU X  22     -13.666   8.026 -15.154  0.00  0.00           H  
ATOM    322  HA LGLU X  22     -13.188   6.131 -17.026  0.00  0.00           H  
ATOM    323  HB2LGLU X  22     -13.367   8.482 -17.617  0.00  0.00           H  
ATOM    324  HB3LGLU X  22     -11.909   8.807 -16.601  0.00  0.00           H  
ATOM    325  HG2LGLU X  22     -11.367   8.850 -19.034  0.00  0.00           H  
ATOM    326  HG3LGLU X  22     -10.654   7.426 -18.259  0.00  0.00           H  
ATOM    327  N  LARG X  23     -10.469   6.585 -15.292  0.00  0.00           N  
ATOM    328  CA LARG X  23      -9.200   5.961 -14.882  0.00  0.00           C  
ATOM    329  C  LARG X  23      -9.317   4.571 -14.247  0.00  0.00           C  
ATOM    330  O  LARG X  23      -8.367   3.798 -14.355  0.00  0.00           O  
ATOM    331  CB LARG X  23      -8.427   6.939 -14.003  0.00  0.00           C  
ATOM    332  CG LARG X  23      -8.005   8.131 -14.875  0.00  0.00           C  
ATOM    333  CD LARG X  23      -7.076   9.101 -14.168  0.00  0.00           C  
ATOM    334  NE LARG X  23      -7.608   9.574 -12.875  0.00  0.00           N  
ATOM    335  CZ LARG X  23      -7.067   9.384 -11.692  0.00  0.00           C  
ATOM    336  NH1LARG X  23      -6.095   8.539 -11.487  0.00  0.00           N1+
ATOM    337  NH2LARG X  23      -7.520  10.046 -10.665  0.00  0.00           N  
ATOM    338  H  LARG X  23     -10.746   7.460 -14.856  0.00  0.00           H  
ATOM    339  HA LARG X  23      -8.606   5.793 -15.778  0.00  0.00           H  
ATOM    340  HB2LARG X  23      -9.051   7.270 -13.171  0.00  0.00           H  
ATOM    341  HB3LARG X  23      -7.545   6.443 -13.605  0.00  0.00           H  
ATOM    342  HG2LARG X  23      -7.488   7.768 -15.764  0.00  0.00           H  
ATOM    343  HG3LARG X  23      -8.888   8.680 -15.198  0.00  0.00           H  
ATOM    344  HD2LARG X  23      -6.090   8.656 -14.053  0.00  0.00           H  
ATOM    345  HD3LARG X  23      -6.950   9.957 -14.831  0.00  0.00           H  
ATOM    346  HE LARG X  23      -8.250  10.353 -12.934  0.00  0.00           H  
ATOM    347 HH11LARG X  23      -5.715   8.037 -12.290  0.00  0.00           H  
ATOM    348 HH12LARG X  23      -5.624   8.492 -10.610  0.00  0.00           H  
ATOM    349 HH21LARG X  23      -8.240  10.755 -10.795  0.00  0.00           H  
ATOM    350 HH22LARG X  23      -7.074   9.960  -9.776  0.00  0.00           H  
ATOM    351  N  LASP X  24     -10.474   4.189 -13.696  0.00  0.00           N  
ATOM    352  CA LASP X  24     -10.709   2.796 -13.290  0.00  0.00           C  
ATOM    353  C  LASP X  24     -10.863   1.879 -14.514  0.00  0.00           C  
ATOM    354  O  LASP X  24     -10.234   0.822 -14.568  0.00  0.00           O  
ATOM    355  CB LASP X  24     -11.925   2.684 -12.356  0.00  0.00           C  
ATOM    356  CG LASP X  24     -12.113   1.245 -11.867  0.00  0.00           C  
ATOM    357  OD1LASP X  24     -11.353   0.790 -10.990  0.00  0.00           O  
ATOM    358  OD2LASP X  24     -13.018   0.528 -12.354  0.00  0.00           O1-
ATOM    359  H  LASP X  24     -11.258   4.823 -13.736  0.00  0.00           H  
ATOM    360  HA LASP X  24      -9.839   2.445 -12.731  0.00  0.00           H  
ATOM    361  HB2LASP X  24     -11.780   3.338 -11.495  0.00  0.00           H  
ATOM    362  HB3LASP X  24     -12.825   3.002 -12.881  0.00  0.00           H  
ATOM    363  N  LARG X  25     -11.632   2.283 -15.536  0.00  0.00           N  
ATOM    364  CA LARG X  25     -11.780   1.496 -16.778  0.00  0.00           C  
ATOM    365  C  LARG X  25     -10.607   1.651 -17.761  0.00  0.00           C  
ATOM    366  O  LARG X  25     -10.582   0.958 -18.780  0.00  0.00           O  
ATOM    367  CB LARG X  25     -13.188   1.675 -17.386  0.00  0.00           C  
ATOM    368  CG LARG X  25     -13.493   3.020 -18.080  0.00  0.00           C  
ATOM    369  CD LARG X  25     -13.606   2.906 -19.608  0.00  0.00           C  
ATOM    370  NE LARG X  25     -12.313   2.555 -20.221  0.00  0.00           N  
ATOM    371  CZ LARG X  25     -11.529   3.316 -20.960  0.00  0.00           C  
ATOM    372  NH1LARG X  25     -11.877   4.491 -21.377  0.00  0.00           N1+
ATOM    373  NH2LARG X  25     -10.345   2.879 -21.278  0.00  0.00           N  
ATOM    374  H  LARG X  25     -12.080   3.193 -15.467  0.00  0.00           H  
ATOM    375  HA LARG X  25     -11.725   0.446 -16.486  0.00  0.00           H  
ATOM    376  HB2LARG X  25     -13.364   0.861 -18.090  0.00  0.00           H  
ATOM    377  HB3LARG X  25     -13.913   1.544 -16.580  0.00  0.00           H  
ATOM    378  HG2LARG X  25     -14.446   3.392 -17.702  0.00  0.00           H  
ATOM    379  HG3LARG X  25     -12.735   3.756 -17.833  0.00  0.00           H  
ATOM    380  HD2LARG X  25     -14.342   2.139 -19.854  0.00  0.00           H  
ATOM    381  HD3LARG X  25     -13.978   3.852 -20.003  0.00  0.00           H  
ATOM    382  HE LARG X  25     -11.893   1.688 -19.910  0.00  0.00           H  
ATOM    383 HH11LARG X  25     -12.603   4.973 -20.836  0.00  0.00           H  
ATOM    384 HH12LARG X  25     -11.220   5.159 -21.743  0.00  0.00           H  
ATOM    385 HH21LARG X  25     -10.028   2.011 -20.876  0.00  0.00           H  
ATOM    386 HH22LARG X  25      -9.734   3.468 -21.809  0.00  0.00           H  
ATOM    387  N  LALA X  26      -9.647   2.531 -17.476  0.00  0.00           N  
ATOM    388  CA LALA X  26      -8.383   2.656 -18.204  0.00  0.00           C  
ATOM    389  C  LALA X  26      -7.249   1.828 -17.572  0.00  0.00           C  
ATOM    390  O  LALA X  26      -6.643   1.019 -18.269  0.00  0.00           O  
ATOM    391  CB LALA X  26      -8.021   4.140 -18.330  0.00  0.00           C  
ATOM    392  H  LALA X  26      -9.818   3.165 -16.707  0.00  0.00           H  
ATOM    393  HA LALA X  26      -8.515   2.270 -19.214  0.00  0.00           H  
ATOM    394  HB1LALA X  26      -7.149   4.248 -18.976  0.00  0.00           H  
ATOM    395  HB2LALA X  26      -8.856   4.697 -18.758  0.00  0.00           H  
ATOM    396  HB3LALA X  26      -7.777   4.548 -17.351  0.00  0.00           H  
ATOM    397  N  LGLY X  27      -6.986   1.993 -16.270  0.00  0.00           N  
ATOM    398  CA LGLY X  27      -5.855   1.354 -15.590  0.00  0.00           C  
ATOM    399  C  LGLY X  27      -4.484   1.849 -16.071  0.00  0.00           C  
ATOM    400  O  LGLY X  27      -4.353   3.006 -16.486  0.00  0.00           O  
ATOM    401  H  LGLY X  27      -7.524   2.671 -15.741  0.00  0.00           H  
ATOM    402  HA2LGLY X  27      -5.925   1.565 -14.526  0.00  0.00           H  
ATOM    403  HA3LGLY X  27      -5.908   0.275 -15.736  0.00  0.00           H  
ATOM    404  N  LGLY X  28      -3.465   0.988 -15.986  0.00  0.00           N  
ATOM    405  CA LGLY X  28      -2.093   1.280 -16.399  0.00  0.00           C  
ATOM    406  C  LGLY X  28      -1.379   2.259 -15.462  0.00  0.00           C  
ATOM    407  O  LGLY X  28      -0.822   1.852 -14.441  0.00  0.00           O  
ATOM    408  H  LGLY X  28      -3.620   0.087 -15.549  0.00  0.00           H  
ATOM    409  HA2LGLY X  28      -1.523   0.349 -16.413  0.00  0.00           H  
ATOM    410  HA3LGLY X  28      -2.091   1.684 -17.412  0.00  0.00           H  
ATOM    411  N  LSER X  29      -1.364   3.541 -15.836  0.00  0.00           N  
ATOM    412  CA LSER X  29      -0.538   4.590 -15.218  0.00  0.00           C  
ATOM    413  C  LSER X  29      -1.318   5.862 -14.917  0.00  0.00           C  
ATOM    414  O  LSER X  29      -2.189   6.268 -15.684  0.00  0.00           O  
ATOM    415  CB LSER X  29       0.630   4.974 -16.132  0.00  0.00           C  
ATOM    416  OG LSER X  29       1.457   3.864 -16.365  0.00  0.00           O  
ATOM    417  H  LSER X  29      -1.910   3.799 -16.645  0.00  0.00           H  
ATOM    418  HA LSER X  29      -0.129   4.224 -14.276  0.00  0.00           H  
ATOM    419  HB2LSER X  29       0.251   5.354 -17.082  0.00  0.00           H  
ATOM    420  HB3LSER X  29       1.224   5.748 -15.645  0.00  0.00           H  
ATOM    421  HG LSER X  29       1.805   3.620 -15.466  0.00  0.00           H  
ATOM    422  N  LALA X  30      -0.954   6.542 -13.831  0.00  0.00           N  
ATOM    423  CA LALA X  30      -1.582   7.785 -13.374  0.00  0.00           C  
ATOM    424  C  LALA X  30      -1.164   9.048 -14.170  0.00  0.00           C  
ATOM    425  O  LALA X  30      -1.247  10.165 -13.664  0.00  0.00           O  
ATOM    426  CB LALA X  30      -1.307   7.899 -11.869  0.00  0.00           C  
ATOM    427  H  LALA X  30      -0.215   6.153 -13.257  0.00  0.00           H  
ATOM    428  HA LALA X  30      -2.661   7.694 -13.507  0.00  0.00           H  
ATOM    429  HB1LALA X  30      -1.628   8.872 -11.503  0.00  0.00           H  
ATOM    430  HB2LALA X  30      -1.846   7.122 -11.329  0.00  0.00           H  
ATOM    431  HB3LALA X  30      -0.242   7.778 -11.676  0.00  0.00           H  
ATOM    432  N  LTHR X  31      -0.675   8.912 -15.405  0.00  0.00           N  
ATOM    433  CA LTHR X  31       0.061   9.966 -16.139  0.00  0.00           C  
ATOM    434  C  LTHR X  31      -0.817  11.056 -16.781  0.00  0.00           C  
ATOM    435  O  LTHR X  31      -0.352  11.796 -17.643  0.00  0.00           O  
ATOM    436  CB LTHR X  31       1.062   9.366 -17.149  0.00  0.00           C  
ATOM    437  CG2LTHR X  31       2.369  10.158 -17.218  0.00  0.00           C  
ATOM    438  OG1LTHR X  31       1.433   8.056 -16.774  0.00  0.00           O  
ATOM    439  H  LTHR X  31      -0.628   7.980 -15.794  0.00  0.00           H  
ATOM    440  HA LTHR X  31       0.659  10.495 -15.400  0.00  0.00           H  
ATOM    441  HB LTHR X  31       0.607   9.323 -18.139  0.00  0.00           H  
ATOM    442  HG1LTHR X  31       2.237   7.839 -17.256  0.00  0.00           H  
ATOM    443 HG21LTHR X  31       2.858  10.171 -16.242  0.00  0.00           H  
ATOM    444 HG22LTHR X  31       3.038   9.712 -17.953  0.00  0.00           H  
ATOM    445 HG23LTHR X  31       2.168  11.187 -17.516  0.00  0.00           H  
ATOM    446  N  LALA X  32      -2.079  11.191 -16.357  0.00  0.00           N  
ATOM    447  CA LALA X  32      -2.885  12.401 -16.561  0.00  0.00           C  
ATOM    448  C  LALA X  32      -2.996  13.261 -15.279  0.00  0.00           C  
ATOM    449  O  LALA X  32      -3.499  14.387 -15.335  0.00  0.00           O  
ATOM    450  CB LALA X  32      -4.247  11.994 -17.138  0.00  0.00           C  
ATOM    451  H  LALA X  32      -2.423  10.529 -15.677  0.00  0.00           H  
ATOM    452  HA LALA X  32      -2.397  13.035 -17.303  0.00  0.00           H  
ATOM    453  HB1LALA X  32      -4.104  11.478 -18.088  0.00  0.00           H  
ATOM    454  HB2LALA X  32      -4.768  11.333 -16.446  0.00  0.00           H  
ATOM    455  HB3LALA X  32      -4.855  12.883 -17.302  0.00  0.00           H  
ATOM    456  N  LGLU X  33      -2.501  12.749 -14.144  0.00  0.00           N  
ATOM    457  CA LGLU X  33      -2.575  13.348 -12.806  0.00  0.00           C  
ATOM    458  C  LGLU X  33      -1.206  13.454 -12.105  0.00  0.00           C  
ATOM    459  O  LGLU X  33      -0.955  14.431 -11.401  0.00  0.00           O  
ATOM    460  CB LGLU X  33      -3.550  12.534 -11.938  0.00  0.00           C  
ATOM    461  CG LGLU X  33      -5.028  12.750 -12.317  0.00  0.00           C  
ATOM    462  CD LGLU X  33      -5.544  11.947 -13.510  0.00  0.00           C  
ATOM    463  OE1LGLU X  33      -4.871  10.982 -13.937  0.00  0.00           O  
ATOM    464  OE2LGLU X  33      -6.694  12.239 -13.929  0.00  0.00           O1-
ATOM    465  H  LGLU X  33      -2.199  11.784 -14.177  0.00  0.00           H  
ATOM    466  HA LGLU X  33      -2.958  14.361 -12.883  0.00  0.00           H  
ATOM    467  HB2LGLU X  33      -3.295  11.474 -11.966  0.00  0.00           H  
ATOM    468  HB3LGLU X  33      -3.430  12.854 -10.904  0.00  0.00           H  
ATOM    469  HG2LGLU X  33      -5.638  12.481 -11.452  0.00  0.00           H  
ATOM    470  HG3LGLU X  33      -5.186  13.808 -12.528  0.00  0.00           H  
ATOM    471  N  LARG X  34      -0.293  12.492 -12.331  0.00  0.00           N  
ATOM    472  CA LARG X  34       1.089  12.479 -11.804  0.00  0.00           C  
ATOM    473  C  LARG X  34       1.763  13.846 -11.931  0.00  0.00           C  
ATOM    474  O  LARG X  34       2.207  14.423 -10.943  0.00  0.00           O  
ATOM    475  CB LARG X  34       1.941  11.450 -12.576  0.00  0.00           C  
ATOM    476  CG LARG X  34       1.862  10.002 -12.083  0.00  0.00           C  
ATOM    477  CD LARG X  34       2.501   9.080 -13.138  0.00  0.00           C  
ATOM    478  NE LARG X  34       3.024   7.815 -12.585  0.00  0.00           N  
ATOM    479  CZ LARG X  34       4.253   7.617 -12.146  0.00  0.00           C  
ATOM    480  NH1LARG X  34       5.100   8.582 -11.935  0.00  0.00           N1+
ATOM    481  NH2LARG X  34       4.658   6.403 -11.945  0.00  0.00           N  
ATOM    482  H  LARG X  34      -0.591  11.704 -12.894  0.00  0.00           H  
ATOM    483  HA LARG X  34       1.080  12.236 -10.742  0.00  0.00           H  
ATOM    484  HB2LARG X  34       1.666  11.491 -13.631  0.00  0.00           H  
ATOM    485  HB3LARG X  34       2.990  11.740 -12.499  0.00  0.00           H  
ATOM    486  HG2LARG X  34       2.402   9.925 -11.139  0.00  0.00           H  
ATOM    487  HG3LARG X  34       0.825   9.723 -11.923  0.00  0.00           H  
ATOM    488  HD2LARG X  34       1.762   8.857 -13.908  0.00  0.00           H  
ATOM    489  HD3LARG X  34       3.320   9.613 -13.628  0.00  0.00           H  
ATOM    490  HE LARG X  34       2.495   6.954 -12.716  0.00  0.00           H  
ATOM    491 HH11LARG X  34       4.833   9.544 -12.035  0.00  0.00           H  
ATOM    492 HH12LARG X  34       6.073   8.345 -11.762  0.00  0.00           H  
ATOM    493 HH21LARG X  34       4.029   5.644 -12.204  0.00  0.00           H  
ATOM    494 HH22LARG X  34       5.627   6.215 -11.735  0.00  0.00           H  
ATOM    495  N  LGLU X  35       1.817  14.388 -13.140  0.00  0.00           N  
ATOM    496  CA LGLU X  35       2.598  15.595 -13.400  0.00  0.00           C  
ATOM    497  C  LGLU X  35       1.972  16.890 -12.842  0.00  0.00           C  
ATOM    498  O  LGLU X  35       2.685  17.888 -12.741  0.00  0.00           O  
ATOM    499  CB LGLU X  35       2.989  15.644 -14.887  0.00  0.00           C  
ATOM    500  CG LGLU X  35       4.358  14.986 -15.159  0.00  0.00           C  
ATOM    501  CD LGLU X  35       4.569  13.627 -14.461  0.00  0.00           C  
ATOM    502  OE1LGLU X  35       3.777  12.698 -14.732  0.00  0.00           O  
ATOM    503  OE2LGLU X  35       5.505  13.528 -13.626  0.00  0.00           O1-
ATOM    504  H  LGLU X  35       1.550  13.812 -13.923  0.00  0.00           H  
ATOM    505  HA LGLU X  35       3.525  15.490 -12.843  0.00  0.00           H  
ATOM    506  HB2LGLU X  35       2.220  15.152 -15.487  0.00  0.00           H  
ATOM    507  HB3LGLU X  35       3.046  16.682 -15.215  0.00  0.00           H  
ATOM    508  HG2LGLU X  35       4.477  14.862 -16.238  0.00  0.00           H  
ATOM    509  HG3LGLU X  35       5.131  15.683 -14.831  0.00  0.00           H  
ATOM    510  N  LASP X  36       0.721  16.871 -12.352  0.00  0.00           N  
ATOM    511  CA LASP X  36       0.218  17.961 -11.497  0.00  0.00           C  
ATOM    512  C  LASP X  36       0.883  17.926 -10.110  0.00  0.00           C  
ATOM    513  O  LASP X  36       1.135  18.973  -9.521  0.00  0.00           O  
ATOM    514  CB LASP X  36      -1.297  17.909 -11.261  0.00  0.00           C  
ATOM    515  CG LASP X  36      -2.178  17.613 -12.464  0.00  0.00           C  
ATOM    516  OD1LASP X  36      -2.218  18.366 -13.464  0.00  0.00           O  
ATOM    517  OD2LASP X  36      -2.952  16.636 -12.365  0.00  0.00           O1-
ATOM    518  H  LASP X  36       0.189  16.008 -12.388  0.00  0.00           H  
ATOM    519  HA LASP X  36       0.450  18.914 -11.971  0.00  0.00           H  
ATOM    520  HB2LASP X  36      -1.498  17.143 -10.512  0.00  0.00           H  
ATOM    521  HB3LASP X  36      -1.610  18.863 -10.834  0.00  0.00           H  
ATOM    522  N  LLEU X  37       1.197  16.733  -9.583  0.00  0.00           N  
ATOM    523  CA LLEU X  37       1.910  16.562  -8.312  0.00  0.00           C  
ATOM    524  C  LLEU X  37       3.353  17.069  -8.454  0.00  0.00           C  
ATOM    525  O  LLEU X  37       3.809  17.857  -7.624  0.00  0.00           O  
ATOM    526  CB LLEU X  37       1.820  15.086  -7.864  0.00  0.00           C  
ATOM    527  CG LLEU X  37       1.984  14.872  -6.347  0.00  0.00           C  
ATOM    528  CD1LLEU X  37       1.502  13.477  -5.945  0.00  0.00           C  
ATOM    529  CD2LLEU X  37       3.435  14.969  -5.874  0.00  0.00           C  
ATOM    530  H  LLEU X  37       1.011  15.904 -10.138  0.00  0.00           H  
ATOM    531  HA LLEU X  37       1.405  17.178  -7.567  0.00  0.00           H  
ATOM    532  HB2LLEU X  37       0.837  14.713  -8.149  0.00  0.00           H  
ATOM    533  HB3LLEU X  37       2.562  14.487  -8.393  0.00  0.00           H  
ATOM    534  HG LLEU X  37       1.379  15.608  -5.816  0.00  0.00           H  
ATOM    535 HD11LLEU X  37       2.220  12.724  -6.265  0.00  0.00           H  
ATOM    536 HD12LLEU X  37       1.403  13.442  -4.861  0.00  0.00           H  
ATOM    537 HD13LLEU X  37       0.534  13.252  -6.387  0.00  0.00           H  
ATOM    538 HD21LLEU X  37       3.488  14.759  -4.807  0.00  0.00           H  
ATOM    539 HD22LLEU X  37       4.049  14.250  -6.413  0.00  0.00           H  
ATOM    540 HD23LLEU X  37       3.832  15.965  -6.036  0.00  0.00           H  
ATOM    541  N  LARG X  38       4.025  16.722  -9.558  0.00  0.00           N  
ATOM    542  CA LARG X  38       5.341  17.268  -9.933  0.00  0.00           C  
ATOM    543  C  LARG X  38       5.322  18.798 -10.044  0.00  0.00           C  
ATOM    544  O  LARG X  38       6.122  19.454  -9.386  0.00  0.00           O  
ATOM    545  CB LARG X  38       5.809  16.566 -11.216  0.00  0.00           C  
ATOM    546  CG LARG X  38       7.050  17.189 -11.866  0.00  0.00           C  
ATOM    547  CD LARG X  38       7.605  16.255 -12.947  0.00  0.00           C  
ATOM    548  NE LARG X  38       8.627  15.361 -12.393  0.00  0.00           N  
ATOM    549  CZ LARG X  38       9.036  14.200 -12.857  0.00  0.00           C  
ATOM    550  NH1LARG X  38       8.343  13.449 -13.664  0.00  0.00           N1+
ATOM    551  NH2LARG X  38      10.203  13.797 -12.476  0.00  0.00           N  
ATOM    552  H  LARG X  38       3.569  16.064 -10.182  0.00  0.00           H  
ATOM    553  HA LARG X  38       6.055  17.043  -9.137  0.00  0.00           H  
ATOM    554  HB2LARG X  38       6.006  15.518 -10.984  0.00  0.00           H  
ATOM    555  HB3LARG X  38       5.011  16.613 -11.951  0.00  0.00           H  
ATOM    556  HG2LARG X  38       6.766  18.133 -12.332  0.00  0.00           H  
ATOM    557  HG3LARG X  38       7.814  17.387 -11.115  0.00  0.00           H  
ATOM    558  HD2LARG X  38       6.795  15.684 -13.398  0.00  0.00           H  
ATOM    559  HD3LARG X  38       8.071  16.862 -13.724  0.00  0.00           H  
ATOM    560  HE LARG X  38       9.216  15.732 -11.654  0.00  0.00           H  
ATOM    561 HH11LARG X  38       7.337  13.607 -13.750  0.00  0.00           H  
ATOM    562 HH12LARG X  38       8.760  12.585 -13.958  0.00  0.00           H  
ATOM    563 HH21LARG X  38      10.686  14.347 -11.785  0.00  0.00           H  
ATOM    564 HH22LARG X  38      10.611  12.901 -12.772  0.00  0.00           H  
ATOM    565  N  LALA X  39       4.383  19.389 -10.789  0.00  0.00           N  
ATOM    566  CA LALA X  39       4.153  20.810 -10.829  0.00  0.00           C  
ATOM    567  C  LALA X  39       3.760  21.431  -9.450  0.00  0.00           C  
ATOM    568  O  LALA X  39       4.085  22.522  -9.172  0.00  0.00           O  
ATOM    569  CB LALA X  39       3.052  21.025 -11.867  0.00  0.00           C  
ATOM    570  H  LALA X  39       3.770  18.875 -11.404  0.00  0.00           H  
ATOM    571  HA LALA X  39       5.044  21.307 -11.211  0.00  0.00           H  
ATOM    572  HB1LALA X  39       2.773  22.072 -11.997  0.00  0.00           H  
ATOM    573  HB2LALA X  39       3.385  20.739 -12.865  0.00  0.00           H  
ATOM    574  HB3LALA X  39       2.100  20.518 -11.708  0.00  0.00           H  
ATOM    575  N  LSER X  40       3.098  20.698  -8.547  0.00  0.00           N  
ATOM    576  CA LSER X  40       2.815  21.192  -7.184  0.00  0.00           C  
ATOM    577  C  LSER X  40       4.062  21.272  -6.288  0.00  0.00           C  
ATOM    578  O  LSER X  40       4.028  21.924  -5.245  0.00  0.00           O  
ATOM    579  CB LSER X  40       1.716  20.364  -6.511  0.00  0.00           C  
ATOM    580  OG LSER X  40       2.208  19.142  -6.000  0.00  0.00           O  
ATOM    581  H  LSER X  40       2.710  19.807  -8.836  0.00  0.00           H  
ATOM    582  HA LSER X  40       2.434  22.209  -7.274  0.00  0.00           H  
ATOM    583  HB2LSER X  40       1.307  20.940  -5.681  0.00  0.00           H  
ATOM    584  HB3LSER X  40       0.911  20.173  -7.222  0.00  0.00           H  
ATOM    585  HG LSER X  40       2.748  18.706  -6.688  0.00  0.00           H  
ATOM    586  N  LGLY X  41       5.163  20.618  -6.678  0.00  0.00           N  
ATOM    587  CA LGLY X  41       6.411  20.564  -5.918  0.00  0.00           C  
ATOM    588  C  LGLY X  41       6.393  19.602  -4.723  0.00  0.00           C  
ATOM    589  O  LGLY X  41       7.316  19.640  -3.911  0.00  0.00           O  
ATOM    590  H  LGLY X  41       5.146  20.132  -7.568  0.00  0.00           H  
ATOM    591  HA2LGLY X  41       7.209  20.260  -6.593  0.00  0.00           H  
ATOM    592  HA3LGLY X  41       6.647  21.561  -5.548  0.00  0.00           H  
ATOM    593  N  LLEU X  42       5.348  18.779  -4.558  0.00  0.00           N  
ATOM    594  CA LLEU X  42       5.151  17.921  -3.377  0.00  0.00           C  
ATOM    595  C  LLEU X  42       6.055  16.672  -3.329  0.00  0.00           C  
ATOM    596  O  LLEU X  42       6.060  15.981  -2.312  0.00  0.00           O  
ATOM    597  CB LLEU X  42       3.656  17.551  -3.238  0.00  0.00           C  
ATOM    598  CG LLEU X  42       2.752  18.663  -2.674  0.00  0.00           C  
ATOM    599  CD1LLEU X  42       1.286  18.228  -2.763  0.00  0.00           C  
ATOM    600  CD2LLEU X  42       3.033  18.952  -1.197  0.00  0.00           C  
ATOM    601  H  LLEU X  42       4.619  18.801  -5.258  0.00  0.00           H  
ATOM    602  HA LLEU X  42       5.439  18.496  -2.499  0.00  0.00           H  
ATOM    603  HB2LLEU X  42       3.278  17.260  -4.216  0.00  0.00           H  
ATOM    604  HB3LLEU X  42       3.562  16.684  -2.583  0.00  0.00           H  
ATOM    605  HG LLEU X  42       2.887  19.579  -3.249  0.00  0.00           H  
ATOM    606 HD11LLEU X  42       0.644  19.002  -2.346  0.00  0.00           H  
ATOM    607 HD12LLEU X  42       1.015  18.073  -3.807  0.00  0.00           H  
ATOM    608 HD13LLEU X  42       1.135  17.300  -2.211  0.00  0.00           H  
ATOM    609 HD21LLEU X  42       4.059  19.282  -1.058  0.00  0.00           H  
ATOM    610 HD22LLEU X  42       2.374  19.748  -0.853  0.00  0.00           H  
ATOM    611 HD23LLEU X  42       2.861  18.056  -0.602  0.00  0.00           H  
ATOM    612  N  LLEU X  43       6.874  16.397  -4.352  0.00  0.00           N  
ATOM    613  CA LLEU X  43       7.829  15.272  -4.335  0.00  0.00           C  
ATOM    614  C  LLEU X  43       9.006  15.487  -3.353  0.00  0.00           C  
ATOM    615  O  LLEU X  43       9.835  14.600  -3.180  0.00  0.00           O  
ATOM    616  CB LLEU X  43       8.303  14.948  -5.768  0.00  0.00           C  
ATOM    617  CG LLEU X  43       7.170  14.529  -6.731  0.00  0.00           C  
ATOM    618  CD1LLEU X  43       7.622  14.573  -8.190  0.00  0.00           C  
ATOM    619  CD2LLEU X  43       6.676  13.112  -6.431  0.00  0.00           C  
ATOM    620  H  LLEU X  43       6.880  17.014  -5.155  0.00  0.00           H  
ATOM    621  HA LLEU X  43       7.305  14.394  -3.958  0.00  0.00           H  
ATOM    622  HB2LLEU X  43       8.822  15.815  -6.167  0.00  0.00           H  
ATOM    623  HB3LLEU X  43       9.032  14.140  -5.721  0.00  0.00           H  
ATOM    624  HG LLEU X  43       6.334  15.221  -6.636  0.00  0.00           H  
ATOM    625 HD11LLEU X  43       7.957  15.578  -8.439  0.00  0.00           H  
ATOM    626 HD12LLEU X  43       8.438  13.872  -8.348  0.00  0.00           H  
ATOM    627 HD13LLEU X  43       6.793  14.300  -8.842  0.00  0.00           H  
ATOM    628 HD21LLEU X  43       6.261  13.060  -5.426  0.00  0.00           H  
ATOM    629 HD22LLEU X  43       5.905  12.828  -7.146  0.00  0.00           H  
ATOM    630 HD23LLEU X  43       7.505  12.407  -6.509  0.00  0.00           H  
ATOM    631  N  LSER X  44       9.059  16.628  -2.661  0.00  0.00           N  
ATOM    632  CA LSER X  44      10.006  16.924  -1.577  0.00  0.00           C  
ATOM    633  C  LSER X  44       9.320  17.239  -0.232  0.00  0.00           C  
ATOM    634  O  LSER X  44       9.819  18.044   0.551  0.00  0.00           O  
ATOM    635  CB LSER X  44      10.990  18.006  -2.037  0.00  0.00           C  
ATOM    636  OG LSER X  44      10.317  19.186  -2.450  0.00  0.00           O  
ATOM    637  H  LSER X  44       8.404  17.356  -2.907  0.00  0.00           H  
ATOM    638  HA LSER X  44      10.600  16.030  -1.393  0.00  0.00           H  
ATOM    639  HB2LSER X  44      11.690  18.237  -1.235  0.00  0.00           H  
ATOM    640  HB3LSER X  44      11.558  17.610  -2.878  0.00  0.00           H  
ATOM    641  HG LSER X  44      10.984  19.841  -2.682  0.00  0.00           H  
ATOM    642  N  LLEU X  45       8.151  16.640   0.041  0.00  0.00           N  
ATOM    643  CA LLEU X  45       7.306  16.964   1.205  0.00  0.00           C  
ATOM    644  C  LLEU X  45       7.985  16.732   2.574  0.00  0.00           C  
ATOM    645  O  LLEU X  45       8.033  17.650   3.388  0.00  0.00           O  
ATOM    646  CB LLEU X  45       5.976  16.195   1.070  0.00  0.00           C  
ATOM    647  CG LLEU X  45       4.964  16.413   2.211  0.00  0.00           C  
ATOM    648  CD1LLEU X  45       4.573  17.881   2.383  0.00  0.00           C  
ATOM    649  CD2LLEU X  45       3.686  15.630   1.910  0.00  0.00           C  
ATOM    650  H  LLEU X  45       7.761  16.026  -0.664  0.00  0.00           H  
ATOM    651  HA LLEU X  45       7.080  18.028   1.150  0.00  0.00           H  
ATOM    652  HB2LLEU X  45       5.503  16.500   0.138  0.00  0.00           H  
ATOM    653  HB3LLEU X  45       6.194  15.127   1.005  0.00  0.00           H  
ATOM    654  HG LLEU X  45       5.381  16.044   3.148  0.00  0.00           H  
ATOM    655 HD11LLEU X  45       5.442  18.465   2.677  0.00  0.00           H  
ATOM    656 HD12LLEU X  45       4.165  18.280   1.456  0.00  0.00           H  
ATOM    657 HD13LLEU X  45       3.835  17.962   3.179  0.00  0.00           H  
ATOM    658 HD21LLEU X  45       3.265  15.948   0.956  0.00  0.00           H  
ATOM    659 HD22LLEU X  45       3.912  14.564   1.875  0.00  0.00           H  
ATOM    660 HD23LLEU X  45       2.955  15.807   2.695  0.00  0.00           H  
ATOM    661  N  LLEU X  46       8.520  15.535   2.831  0.00  0.00           N  
ATOM    662  CA LLEU X  46       9.254  15.250   4.078  0.00  0.00           C  
ATOM    663  C  LLEU X  46      10.629  15.940   4.100  0.00  0.00           C  
ATOM    664  O  LLEU X  46      11.073  16.411   5.142  0.00  0.00           O  
ATOM    665  CB LLEU X  46       9.437  13.727   4.224  0.00  0.00           C  
ATOM    666  CG LLEU X  46       8.134  12.936   4.431  0.00  0.00           C  
ATOM    667  CD1LLEU X  46       8.419  11.448   4.243  0.00  0.00           C  
ATOM    668  CD2LLEU X  46       7.526  13.146   5.818  0.00  0.00           C  
ATOM    669  H  LLEU X  46       8.437  14.804   2.144  0.00  0.00           H  
ATOM    670  HA LLEU X  46       8.695  15.627   4.938  0.00  0.00           H  
ATOM    671  HB2LLEU X  46       9.944  13.355   3.332  0.00  0.00           H  
ATOM    672  HB3LLEU X  46      10.095  13.533   5.074  0.00  0.00           H  
ATOM    673  HG LLEU X  46       7.402  13.235   3.680  0.00  0.00           H  
ATOM    674 HD11LLEU X  46       8.804  11.263   3.241  0.00  0.00           H  
ATOM    675 HD12LLEU X  46       9.154  11.118   4.978  0.00  0.00           H  
ATOM    676 HD13LLEU X  46       7.499  10.886   4.378  0.00  0.00           H  
ATOM    677 HD21LLEU X  46       8.247  12.868   6.588  0.00  0.00           H  
ATOM    678 HD22LLEU X  46       7.253  14.192   5.960  0.00  0.00           H  
ATOM    679 HD23LLEU X  46       6.635  12.530   5.934  0.00  0.00           H  
ATOM    680  N  LVAL X  47      11.265  16.008   2.925  0.00  0.00           N  
ATOM    681  CA LVAL X  47      12.662  16.411   2.701  0.00  0.00           C  
ATOM    682  C  LVAL X  47      13.035  17.681   3.482  0.00  0.00           C  
ATOM    683  O  LVAL X  47      12.328  18.692   3.344  0.00  0.00           O  
ATOM    684  CB LVAL X  47      12.912  16.634   1.197  0.00  0.00           C  
ATOM    685  CG1LVAL X  47      14.336  17.107   0.903  0.00  0.00           C  
ATOM    686  CG2LVAL X  47      12.645  15.352   0.399  0.00  0.00           C  
ATOM    687  H  LVAL X  47      10.775  15.627   2.137  0.00  0.00           H  
ATOM    688  HA LVAL X  47      13.294  15.583   3.016  0.00  0.00           H  
ATOM    689  HB LVAL X  47      12.235  17.399   0.831  0.00  0.00           H  
ATOM    690 HG11LVAL X  47      14.533  17.099  -0.169  0.00  0.00           H  
ATOM    691 HG12LVAL X  47      14.478  18.122   1.270  0.00  0.00           H  
ATOM    692 HG13LVAL X  47      15.044  16.449   1.403  0.00  0.00           H  
ATOM    693 HG21LVAL X  47      11.599  15.062   0.466  0.00  0.00           H  
ATOM    694 HG22LVAL X  47      12.909  15.493  -0.649  0.00  0.00           H  
ATOM    695 HG23LVAL X  47      13.253  14.550   0.811  0.00  0.00           H  
ATOM    696  N  LPRO X  48      14.149  17.676   4.246  0.00  0.00           N  
ATOM    697  CA LPRO X  48      14.616  18.832   5.002  0.00  0.00           C  
ATOM    698  C  LPRO X  48      14.671  20.125   4.180  0.00  0.00           C  
ATOM    699  O  LPRO X  48      14.941  20.141   2.974  0.00  0.00           O  
ATOM    700  CB LPRO X  48      15.985  18.442   5.569  0.00  0.00           C  
ATOM    701  CG LPRO X  48      15.849  16.933   5.758  0.00  0.00           C  
ATOM    702  CD LPRO X  48      14.991  16.522   4.563  0.00  0.00           C  
ATOM    703  HA LPRO X  48      13.928  18.972   5.836  0.00  0.00           H  
ATOM    704  HB2LPRO X  48      16.770  18.649   4.841  0.00  0.00           H  
ATOM    705  HB3LPRO X  48      16.198  18.947   6.511  0.00  0.00           H  
ATOM    706  HG2LPRO X  48      16.816  16.428   5.756  0.00  0.00           H  
ATOM    707  HG3LPRO X  48      15.312  16.723   6.684  0.00  0.00           H  
ATOM    708  HD2LPRO X  48      15.636  16.291   3.716  0.00  0.00           H  
ATOM    709  HD3LPRO X  48      14.398  15.647   4.832  0.00  0.00           H  
ATOM    710  N  LARG X  49      14.412  21.256   4.847  0.00  0.00           N  
ATOM    711  CA LARG X  49      14.327  22.592   4.183  0.00  0.00           C  
ATOM    712  C  LARG X  49      15.694  23.036   3.648  0.00  0.00           C  
ATOM    713  O  LARG X  49      15.667  23.863   2.723  0.00  0.00           O  
ATOM    714  CB LARG X  49      13.582  23.578   5.112  0.00  0.00           C  
ATOM    715  CG LARG X  49      12.124  23.357   5.229  0.00  0.00           C  
ATOM    716  CD LARG X  49      11.420  24.463   6.077  0.00  0.00           C  
ATOM    717  NE LARG X  49       9.947  24.355   5.934  0.00  0.00           N  
ATOM    718  CZ LARG X  49       9.183  24.601   4.917  0.00  0.00           C  
ATOM    719  NH1LARG X  49       9.454  25.335   3.949  0.00  0.00           N1+
ATOM    720  NH2LARG X  49       7.983  24.086   4.948  0.00  0.00           N  
ATOM    721  H  LARG X  49      14.360  21.238   5.856  0.00  0.00           H  
ATOM    722  HA LARG X  49      13.665  22.447   3.329  0.00  0.00           H  
ATOM    723  HB2LARG X  49      14.087  23.661   6.074  0.00  0.00           H  
ATOM    724  HB3LARG X  49      13.755  24.459   4.494  0.00  0.00           H  
ATOM    725  HG2LARG X  49      11.717  23.263   4.223  0.00  0.00           H  
ATOM    726  HG3LARG X  49      12.035  22.381   5.708  0.00  0.00           H  
ATOM    727  HD2LARG X  49      11.739  24.483   7.119  0.00  0.00           H  
ATOM    728  HD3LARG X  49      11.536  25.406   5.542  0.00  0.00           H  
ATOM    729  HE LARG X  49       9.534  23.697   6.579  0.00  0.00           H  
ATOM    730 HH11LARG X  49      10.397  25.633   3.744  0.00  0.00           H  
ATOM    731 HH12LARG X  49       8.865  25.363   3.130  0.00  0.00           H  
ATOM    732 HH21LARG X  49       7.858  23.239   5.484  0.00  0.00           H  
ATOM    733 HH22LARG X  49       7.424  24.239   4.121  0.00  0.00           H  
ATOM    734  N  LGLU X  50      16.841  22.500   4.100  0.00  0.00           N  
ATOM    735  CA LGLU X  50      18.196  22.800   3.552  0.00  0.00           C  
ATOM    736  C  LGLU X  50      18.489  22.340   2.100  0.00  0.00           C  
ATOM    737  O  LGLU X  50      19.238  22.990   1.334  0.00  0.00           O  
ATOM    738  CB LGLU X  50      19.288  22.380   4.530  0.00  0.00           C  
ATOM    739  CG LGLU X  50      19.462  20.785   4.586  0.00  0.00           C  
ATOM    740  CD LGLU X  50      20.489  20.273   5.591  0.00  0.00           C  
ATOM    741  OE1LGLU X  50      21.632  20.683   5.548  0.00  0.00           O  
ATOM    742  OE2LGLU X  50      20.186  19.302   6.404  0.00  0.00           O1-
ATOM    743  H  LGLU X  50      16.871  21.868   4.887  0.00  0.00           H  
ATOM    744  HA LGLU X  50      18.340  23.878   3.487  0.00  0.00           H  
ATOM    745  HB2LGLU X  50      20.161  23.010   4.358  0.00  0.00           H  
ATOM    746  HB3LGLU X  50      18.900  22.626   5.519  0.00  0.00           H  
ATOM    747  HG2LGLU X  50      18.551  20.322   4.966  0.00  0.00           H  
ATOM    748  HG3LGLU X  50      19.775  20.433   3.603  0.00  0.00           H  
ATOM    749  N  LTYR X  51      17.903  21.167   1.641  0.00  0.00           N  
ATOM    750  CA LTYR X  51      17.870  20.618   0.292  0.00  0.00           C  
ATOM    751  C  LTYR X  51      16.708  21.247  -0.541  0.00  0.00           C  
ATOM    752  O  LTYR X  51      16.572  21.032  -1.754  0.00  0.00           O  
ATOM    753  CB LTYR X  51      17.724  19.065   0.399  0.00  0.00           C  
ATOM    754  CG LTYR X  51      18.725  18.513   1.417  0.00  0.00           C  
ATOM    755  CD1LTYR X  51      20.144  18.538   1.205  0.00  0.00           C  
ATOM    756  CD2LTYR X  51      18.210  17.816   2.531  0.00  0.00           C  
ATOM    757  CE1LTYR X  51      20.990  17.919   2.148  0.00  0.00           C  
ATOM    758  CE2LTYR X  51      19.098  17.303   3.517  0.00  0.00           C  
ATOM    759  CZ LTYR X  51      20.521  17.267   3.257  0.00  0.00           C  
ATOM    760  OH LTYR X  51      21.335  16.621   4.126  0.00  0.00           O  
ATOM    761  H  LTYR X  51      17.532  20.643   2.420  0.00  0.00           H  
ATOM    762  HA LTYR X  51      18.773  20.807  -0.289  0.00  0.00           H  
ATOM    763  HB2LTYR X  51      16.717  18.757   0.684  0.00  0.00           H  
ATOM    764  HB3LTYR X  51      17.877  18.561  -0.556  0.00  0.00           H  
ATOM    765  HD1LTYR X  51      20.537  18.979   0.301  0.00  0.00           H  
ATOM    766  HD2LTYR X  51      17.139  17.732   2.642  0.00  0.00           H  
ATOM    767  HE1LTYR X  51      22.051  17.987   1.952  0.00  0.00           H  
ATOM    768  HE2LTYR X  51      18.725  16.885   4.440  0.00  0.00           H  
ATOM    769  HH LTYR X  51      22.143  16.420   3.648  0.00  0.00           H  
ATOM    770  N  LGLY X  52      15.810  22.098   0.042  0.00  0.00           N  
ATOM    771  CA LGLY X  52      14.794  22.839  -0.789  0.00  0.00           C  
ATOM    772  C  LGLY X  52      13.365  22.226  -0.733  0.00  0.00           C  
ATOM    773  O  LGLY X  52      12.452  22.613  -1.462  0.00  0.00           O  
ATOM    774  H  LGLY X  52      15.862  22.312   1.027  0.00  0.00           H  
ATOM    775  HA2LGLY X  52      14.776  23.875  -0.451  0.00  0.00           H  
ATOM    776  HA3LGLY X  52      15.044  22.796  -1.849  0.00  0.00           H  
ATOM    777  N  LGLY X  53      13.135  21.222   0.115  0.00  0.00           N  
ATOM    778  CA LGLY X  53      11.829  20.591   0.353  0.00  0.00           C  
ATOM    779  C  LGLY X  53      11.018  21.355   1.491  0.00  0.00           C  
ATOM    780  O  LGLY X  53      11.311  22.458   1.951  0.00  0.00           O  
ATOM    781  H  LGLY X  53      13.966  20.809   0.512  0.00  0.00           H  
ATOM    782  HA2LGLY X  53      11.235  20.602  -0.562  0.00  0.00           H  
ATOM    783  HA3LGLY X  53      12.062  19.608   0.762  0.00  0.00           H  
ATOM    784  N  LTRP X  54       9.962  20.665   1.911  0.00  0.00           N  
ATOM    785  CA LTRP X  54       8.946  21.214   2.790  0.00  0.00           C  
ATOM    786  C  LTRP X  54       9.194  20.881   4.270  0.00  0.00           C  
ATOM    787  O  LTRP X  54       8.465  21.456   5.081  0.00  0.00           O  
ATOM    788  CB LTRP X  54       7.520  20.830   2.330  0.00  0.00           C  
ATOM    789  CG LTRP X  54       7.107  21.005   0.885  0.00  0.00           C  
ATOM    790  CD1LTRP X  54       7.763  20.522  -0.196  0.00  0.00           C  
ATOM    791  CD2LTRP X  54       5.892  21.624   0.342  0.00  0.00           C  
ATOM    792  CE2LTRP X  54       5.903  21.471  -1.081  0.00  0.00           C  
ATOM    793  CE3LTRP X  54       4.800  22.338   0.886  0.00  0.00           C  
ATOM    794  NE1LTRP X  54       7.061  20.787  -1.348  0.00  0.00           N  
ATOM    795  CZ2LTRP X  54       4.898  21.985  -1.909  0.00  0.00           C  
ATOM    796  CZ3LTRP X  54       3.781  22.857   0.060  0.00  0.00           C  
ATOM    797  CH2LTRP X  54       3.823  22.678  -1.333  0.00  0.00           C  
ATOM    798  H  LTRP X  54       9.857  19.704   1.594  0.00  0.00           H  
ATOM    799  HA LTRP X  54       9.000  22.299   2.724  0.00  0.00           H  
ATOM    800  HB2LTRP X  54       7.356  19.791   2.578  0.00  0.00           H  
ATOM    801  HB3LTRP X  54       6.816  21.398   2.939  0.00  0.00           H  
ATOM    802  HD1LTRP X  54       8.687  19.964  -0.174  0.00  0.00           H  
ATOM    803  HE1LTRP X  54       7.339  20.412  -2.259  0.00  0.00           H  
ATOM    804  HE3LTRP X  54       4.728  22.462   1.959  0.00  0.00           H  
ATOM    805  HZ2LTRP X  54       4.930  21.806  -2.973  0.00  0.00           H  
ATOM    806  HZ3LTRP X  54       2.930  23.353   0.510  0.00  0.00           H  
ATOM    807  HH2LTRP X  54       3.011  23.035  -1.955  0.00  0.00           H  
ATOM    808  N  LGLY X  55      10.195  20.073   4.687  0.00  0.00           N  
ATOM    809  CA LGLY X  55      10.388  19.878   6.132  0.00  0.00           C  
ATOM    810  C  LGLY X  55       9.156  19.414   6.953  0.00  0.00           C  
ATOM    811  O  LGLY X  55       8.996  19.852   8.098  0.00  0.00           O  
ATOM    812  H  LGLY X  55      10.927  19.730   4.083  0.00  0.00           H  
ATOM    813  HA2LGLY X  55      11.264  19.234   6.211  0.00  0.00           H  
ATOM    814  HA3LGLY X  55      10.704  20.838   6.540  0.00  0.00           H  
ATOM    815  N  LALA X  56       8.210  18.699   6.332  0.00  0.00           N  
ATOM    816  CA LALA X  56       6.856  18.532   6.868  0.00  0.00           C  
ATOM    817  C  LALA X  56       6.740  17.390   7.889  0.00  0.00           C  
ATOM    818  O  LALA X  56       7.356  16.339   7.731  0.00  0.00           O  
ATOM    819  CB LALA X  56       5.867  18.360   5.710  0.00  0.00           C  
ATOM    820  H  LALA X  56       8.406  18.323   5.412  0.00  0.00           H  
ATOM    821  HA LALA X  56       6.588  19.453   7.388  0.00  0.00           H  
ATOM    822  HB1LALA X  56       5.966  19.192   5.013  0.00  0.00           H  
ATOM    823  HB2LALA X  56       6.071  17.421   5.195  0.00  0.00           H  
ATOM    824  HB3LALA X  56       4.849  18.335   6.101  0.00  0.00           H  
ATOM    825  N  LASP X  57       5.892  17.581   8.903  0.00  0.00           N  
ATOM    826  CA LASP X  57       5.650  16.586   9.946  0.00  0.00           C  
ATOM    827  C  LASP X  57       4.898  15.352   9.421  0.00  0.00           C  
ATOM    828  O  LASP X  57       4.046  15.435   8.526  0.00  0.00           O  
ATOM    829  CB LASP X  57       4.913  17.238  11.127  0.00  0.00           C  
ATOM    830  CG LASP X  57       3.479  17.637  10.770  0.00  0.00           C  
ATOM    831  OD1LASP X  57       3.292  18.701  10.139  0.00  0.00           O  
ATOM    832  OD2LASP X  57       2.542  16.877  11.099  0.00  0.00           O1-
ATOM    833  H  LASP X  57       5.349  18.431   8.951  0.00  0.00           H  
ATOM    834  HA LASP X  57       6.621  16.247  10.314  0.00  0.00           H  
ATOM    835  HB2LASP X  57       4.897  16.537  11.963  0.00  0.00           H  
ATOM    836  HB3LASP X  57       5.465  18.122  11.451  0.00  0.00           H  
ATOM    837  N  LTRP X  58       5.185  14.193  10.017  0.00  0.00           N  
ATOM    838  CA LTRP X  58       4.570  12.922   9.626  0.00  0.00           C  
ATOM    839  C  LTRP X  58       3.030  12.901   9.684  0.00  0.00           C  
ATOM    840  O  LTRP X  58       2.422  12.390   8.738  0.00  0.00           O  
ATOM    841  CB LTRP X  58       5.203  11.775  10.424  0.00  0.00           C  
ATOM    842  CG LTRP X  58       6.352  11.157   9.701  0.00  0.00           C  
ATOM    843  CD1LTRP X  58       7.662  11.269  10.016  0.00  0.00           C  
ATOM    844  CD2LTRP X  58       6.301  10.396   8.457  0.00  0.00           C  
ATOM    845  CE2LTRP X  58       7.629  10.036   8.090  0.00  0.00           C  
ATOM    846  CE3LTRP X  58       5.258  10.002   7.592  0.00  0.00           C  
ATOM    847  NE1LTRP X  58       8.416  10.600   9.069  0.00  0.00           N  
ATOM    848  CZ2LTRP X  58       7.908   9.290   6.937  0.00  0.00           C  
ATOM    849  CZ3LTRP X  58       5.528   9.275   6.418  0.00  0.00           C  
ATOM    850  CH2LTRP X  58       6.848   8.910   6.096  0.00  0.00           C  
ATOM    851  H  LTRP X  58       5.920  14.183  10.719  0.00  0.00           H  
ATOM    852  HA LTRP X  58       4.817  12.766   8.576  0.00  0.00           H  
ATOM    853  HB2LTRP X  58       5.528  12.123  11.407  0.00  0.00           H  
ATOM    854  HB3LTRP X  58       4.458  10.994  10.580  0.00  0.00           H  
ATOM    855  HD1LTRP X  58       8.061  11.828  10.857  0.00  0.00           H  
ATOM    856  HE1LTRP X  58       9.436  10.588   9.071  0.00  0.00           H  
ATOM    857  HE3LTRP X  58       4.246  10.291   7.832  0.00  0.00           H  
ATOM    858  HZ2LTRP X  58       8.929   9.042   6.686  0.00  0.00           H  
ATOM    859  HZ3LTRP X  58       4.718   9.009   5.755  0.00  0.00           H  
ATOM    860  HH2LTRP X  58       7.057   8.354   5.192  0.00  0.00           H  
ATOM    861  N  LPRO X  59       2.361  13.455  10.718  0.00  0.00           N  
ATOM    862  CA LPRO X  59       0.906  13.614  10.732  0.00  0.00           C  
ATOM    863  C  LPRO X  59       0.353  14.378   9.518  0.00  0.00           C  
ATOM    864  O  LPRO X  59      -0.551  13.871   8.848  0.00  0.00           O  
ATOM    865  CB LPRO X  59       0.578  14.311  12.058  0.00  0.00           C  
ATOM    866  CG LPRO X  59       1.746  13.928  12.966  0.00  0.00           C  
ATOM    867  CD LPRO X  59       2.926  13.811  12.011  0.00  0.00           C  
ATOM    868  HA LPRO X  59       0.456  12.622  10.737  0.00  0.00           H  
ATOM    869  HB2LPRO X  59       0.563  15.393  11.930  0.00  0.00           H  
ATOM    870  HB3LPRO X  59      -0.374  13.968  12.464  0.00  0.00           H  
ATOM    871  HG2LPRO X  59       1.935  14.684  13.727  0.00  0.00           H  
ATOM    872  HG3LPRO X  59       1.547  12.962  13.425  0.00  0.00           H  
ATOM    873  HD2LPRO X  59       3.437  14.768  11.946  0.00  0.00           H  
ATOM    874  HD3LPRO X  59       3.619  13.051  12.371  0.00  0.00           H  
ATOM    875  N  LTHR X  60       0.907  15.548   9.185  0.00  0.00           N  
ATOM    876  CA LTHR X  60       0.498  16.344   8.014  0.00  0.00           C  
ATOM    877  C  LTHR X  60       0.764  15.601   6.705  0.00  0.00           C  
ATOM    878  O  LTHR X  60      -0.120  15.535   5.847  0.00  0.00           O  
ATOM    879  CB LTHR X  60       1.213  17.704   8.001  0.00  0.00           C  
ATOM    880  CG2LTHR X  60       0.852  18.571   6.795  0.00  0.00           C  
ATOM    881  OG1LTHR X  60       0.833  18.445   9.132  0.00  0.00           O  
ATOM    882  H  LTHR X  60       1.614  15.949   9.807  0.00  0.00           H  
ATOM    883  HA LTHR X  60      -0.573  16.533   8.075  0.00  0.00           H  
ATOM    884  HB LTHR X  60       2.292  17.549   8.012  0.00  0.00           H  
ATOM    885  HG1LTHR X  60       1.661  18.537   9.660  0.00  0.00           H  
ATOM    886 HG21LTHR X  60       1.320  19.550   6.905  0.00  0.00           H  
ATOM    887 HG22LTHR X  60       1.221  18.109   5.882  0.00  0.00           H  
ATOM    888 HG23LTHR X  60      -0.230  18.694   6.739  0.00  0.00           H  
ATOM    889  N  LALA X  61       1.940  14.984   6.552  0.00  0.00           N  
ATOM    890  CA LALA X  61       2.279  14.204   5.360  0.00  0.00           C  
ATOM    891  C  LALA X  61       1.319  13.015   5.147  0.00  0.00           C  
ATOM    892  O  LALA X  61       0.924  12.715   4.017  0.00  0.00           O  
ATOM    893  CB LALA X  61       3.742  13.759   5.477  0.00  0.00           C  
ATOM    894  H  LALA X  61       2.639  15.073   7.289  0.00  0.00           H  
ATOM    895  HA LALA X  61       2.184  14.853   4.492  0.00  0.00           H  
ATOM    896  HB1LALA X  61       4.386  14.627   5.632  0.00  0.00           H  
ATOM    897  HB2LALA X  61       3.863  13.077   6.320  0.00  0.00           H  
ATOM    898  HB3LALA X  61       4.048  13.254   4.561  0.00  0.00           H  
ATOM    899  N  LILE X  62       0.864  12.388   6.234  0.00  0.00           N  
ATOM    900  CA LILE X  62      -0.148  11.329   6.201  0.00  0.00           C  
ATOM    901  C  LILE X  62      -1.538  11.883   5.829  0.00  0.00           C  
ATOM    902  O  LILE X  62      -2.210  11.276   4.994  0.00  0.00           O  
ATOM    903  CB LILE X  62      -0.078  10.522   7.522  0.00  0.00           C  
ATOM    904  CG1LILE X  62       1.142   9.569   7.441  0.00  0.00           C  
ATOM    905  CG2LILE X  62      -1.362   9.727   7.806  0.00  0.00           C  
ATOM    906  CD1LILE X  62       1.572   8.962   8.782  0.00  0.00           C  
ATOM    907  H  LILE X  62       1.253  12.656   7.135  0.00  0.00           H  
ATOM    908  HA LILE X  62       0.114  10.646   5.392  0.00  0.00           H  
ATOM    909  HB LILE X  62       0.067  11.215   8.351  0.00  0.00           H  
ATOM    910 HG12LILE X  62       0.924   8.761   6.741  0.00  0.00           H  
ATOM    911 HG13LILE X  62       2.000  10.117   7.050  0.00  0.00           H  
ATOM    912 HG21LILE X  62      -1.235   9.095   8.682  0.00  0.00           H  
ATOM    913 HG22LILE X  62      -2.167  10.425   8.030  0.00  0.00           H  
ATOM    914 HG23LILE X  62      -1.619   9.113   6.944  0.00  0.00           H  
ATOM    915 HD11LILE X  62       0.782   8.340   9.198  0.00  0.00           H  
ATOM    916 HD12LILE X  62       2.458   8.344   8.628  0.00  0.00           H  
ATOM    917 HD13LILE X  62       1.820   9.758   9.482  0.00  0.00           H  
ATOM    918  N  LGLU X  63      -1.976  13.036   6.352  0.00  0.00           N  
ATOM    919  CA LGLU X  63      -3.253  13.669   5.948  0.00  0.00           C  
ATOM    920  C  LGLU X  63      -3.281  14.068   4.457  0.00  0.00           C  
ATOM    921  O  LGLU X  63      -4.320  13.924   3.805  0.00  0.00           O  
ATOM    922  CB LGLU X  63      -3.590  14.879   6.841  0.00  0.00           C  
ATOM    923  CG LGLU X  63      -3.955  14.531   8.299  0.00  0.00           C  
ATOM    924  CD LGLU X  63      -5.304  13.818   8.511  0.00  0.00           C  
ATOM    925  OE1LGLU X  63      -5.614  13.472   9.673  0.00  0.00           O  
ATOM    926  OE2LGLU X  63      -6.059  13.541   7.547  0.00  0.00           O1-
ATOM    927  H  LGLU X  63      -1.395  13.508   7.043  0.00  0.00           H  
ATOM    928  HA LGLU X  63      -4.056  12.949   6.073  0.00  0.00           H  
ATOM    929  HB2LGLU X  63      -2.733  15.552   6.849  0.00  0.00           H  
ATOM    930  HB3LGLU X  63      -4.427  15.424   6.401  0.00  0.00           H  
ATOM    931  HG2LGLU X  63      -3.166  13.910   8.724  0.00  0.00           H  
ATOM    932  HG3LGLU X  63      -3.975  15.464   8.866  0.00  0.00           H  
ATOM    933  N  LVAL X  64      -2.142  14.470   3.877  0.00  0.00           N  
ATOM    934  CA LVAL X  64      -1.990  14.663   2.419  0.00  0.00           C  
ATOM    935  C  LVAL X  64      -2.252  13.352   1.669  0.00  0.00           C  
ATOM    936  O  LVAL X  64      -3.099  13.308   0.775  0.00  0.00           O  
ATOM    937  CB LVAL X  64      -0.593  15.226   2.078  0.00  0.00           C  
ATOM    938  CG1LVAL X  64      -0.303  15.273   0.572  0.00  0.00           C  
ATOM    939  CG2LVAL X  64      -0.431  16.650   2.611  0.00  0.00           C  
ATOM    940  H  LVAL X  64      -1.332  14.616   4.477  0.00  0.00           H  
ATOM    941  HA LVAL X  64      -2.737  15.380   2.081  0.00  0.00           H  
ATOM    942  HB LVAL X  64       0.168  14.603   2.542  0.00  0.00           H  
ATOM    943 HG11LVAL X  64      -0.265  14.265   0.163  0.00  0.00           H  
ATOM    944 HG12LVAL X  64      -1.073  15.842   0.056  0.00  0.00           H  
ATOM    945 HG13LVAL X  64       0.665  15.744   0.396  0.00  0.00           H  
ATOM    946 HG21LVAL X  64      -0.651  16.691   3.675  0.00  0.00           H  
ATOM    947 HG22LVAL X  64       0.602  16.963   2.473  0.00  0.00           H  
ATOM    948 HG23LVAL X  64      -1.100  17.329   2.083  0.00  0.00           H  
ATOM    949  N  LVAL X  65      -1.590  12.258   2.063  0.00  0.00           N  
ATOM    950  CA LVAL X  65      -1.793  10.918   1.474  0.00  0.00           C  
ATOM    951  C  LVAL X  65      -3.255  10.461   1.576  0.00  0.00           C  
ATOM    952  O  LVAL X  65      -3.786   9.869   0.633  0.00  0.00           O  
ATOM    953  CB LVAL X  65      -0.837   9.907   2.144  0.00  0.00           C  
ATOM    954  CG1LVAL X  65      -1.160   8.442   1.831  0.00  0.00           C  
ATOM    955  CG2LVAL X  65       0.599  10.172   1.687  0.00  0.00           C  
ATOM    956  H  LVAL X  65      -0.913  12.358   2.815  0.00  0.00           H  
ATOM    957  HA LVAL X  65      -1.553  10.962   0.412  0.00  0.00           H  
ATOM    958  HB LVAL X  65      -0.879  10.027   3.224  0.00  0.00           H  
ATOM    959 HG11LVAL X  65      -2.114   8.160   2.275  0.00  0.00           H  
ATOM    960 HG12LVAL X  65      -1.202   8.297   0.754  0.00  0.00           H  
ATOM    961 HG13LVAL X  65      -0.389   7.796   2.251  0.00  0.00           H  
ATOM    962 HG21LVAL X  65       1.278   9.507   2.219  0.00  0.00           H  
ATOM    963 HG22LVAL X  65       0.690  10.006   0.614  0.00  0.00           H  
ATOM    964 HG23LVAL X  65       0.890  11.198   1.910  0.00  0.00           H  
ATOM    965  N  LARG X  66      -3.933  10.773   2.686  0.00  0.00           N  
ATOM    966  CA LARG X  66      -5.343  10.423   2.936  0.00  0.00           C  
ATOM    967  C  LARG X  66      -6.313  11.178   2.029  0.00  0.00           C  
ATOM    968  O  LARG X  66      -7.219  10.548   1.485  0.00  0.00           O  
ATOM    969  CB LARG X  66      -5.662  10.665   4.416  0.00  0.00           C  
ATOM    970  CG LARG X  66      -4.995   9.611   5.317  0.00  0.00           C  
ATOM    971  CD LARG X  66      -4.644  10.155   6.706  0.00  0.00           C  
ATOM    972  NE LARG X  66      -5.764  10.836   7.343  0.00  0.00           N  
ATOM    973  CZ LARG X  66      -6.750  10.327   8.031  0.00  0.00           C  
ATOM    974  NH1LARG X  66      -6.818   9.071   8.363  0.00  0.00           N1+
ATOM    975  NH2LARG X  66      -7.703  11.131   8.380  0.00  0.00           N  
ATOM    976  H  LARG X  66      -3.417  11.255   3.419  0.00  0.00           H  
ATOM    977  HA LARG X  66      -5.489   9.365   2.716  0.00  0.00           H  
ATOM    978  HB2LARG X  66      -5.324  11.664   4.689  0.00  0.00           H  
ATOM    979  HB3LARG X  66      -6.741  10.621   4.572  0.00  0.00           H  
ATOM    980  HG2LARG X  66      -5.668   8.760   5.422  0.00  0.00           H  
ATOM    981  HG3LARG X  66      -4.072   9.261   4.858  0.00  0.00           H  
ATOM    982  HD2LARG X  66      -4.271   9.359   7.337  0.00  0.00           H  
ATOM    983  HD3LARG X  66      -3.848  10.881   6.612  0.00  0.00           H  
ATOM    984  HE LARG X  66      -5.809  11.849   7.236  0.00  0.00           H  
ATOM    985 HH11LARG X  66      -6.000   8.483   8.269  0.00  0.00           H  
ATOM    986 HH12LARG X  66      -7.647   8.780   8.877  0.00  0.00           H  
ATOM    987 HH21LARG X  66      -7.531  12.122   8.227  0.00  0.00           H  
ATOM    988 HH22LARG X  66      -8.478  10.776   8.933  0.00  0.00           H  
ATOM    989  N  LGLU X  67      -6.113  12.478   1.798  0.00  0.00           N  
ATOM    990  CA LGLU X  67      -6.926  13.228   0.825  0.00  0.00           C  
ATOM    991  C  LGLU X  67      -6.715  12.719  -0.603  0.00  0.00           C  
ATOM    992  O  LGLU X  67      -7.676  12.566  -1.358  0.00  0.00           O  
ATOM    993  CB LGLU X  67      -6.621  14.735   0.903  0.00  0.00           C  
ATOM    994  CG LGLU X  67      -7.367  15.584  -0.152  0.00  0.00           C  
ATOM    995  CD LGLU X  67      -8.900  15.456  -0.110  0.00  0.00           C  
ATOM    996  OE1LGLU X  67      -9.595  15.927  -1.039  0.00  0.00           O  
ATOM    997  OE2LGLU X  67      -9.452  15.002   0.917  0.00  0.00           O1-
ATOM    998  H  LGLU X  67      -5.359  12.952   2.289  0.00  0.00           H  
ATOM    999  HA LGLU X  67      -7.977  13.072   1.068  0.00  0.00           H  
ATOM   1000  HB2LGLU X  67      -6.876  15.096   1.899  0.00  0.00           H  
ATOM   1001  HB3LGLU X  67      -5.550  14.884   0.764  0.00  0.00           H  
ATOM   1002  HG2LGLU X  67      -7.104  16.628   0.019  0.00  0.00           H  
ATOM   1003  HG3LGLU X  67      -7.006  15.323  -1.149  0.00  0.00           H  
ATOM   1004  N  LILE X  68      -5.474  12.399  -0.972  0.00  0.00           N  
ATOM   1005  CA LILE X  68      -5.163  11.892  -2.311  0.00  0.00           C  
ATOM   1006  C  LILE X  68      -5.746  10.476  -2.505  0.00  0.00           C  
ATOM   1007  O  LILE X  68      -6.292  10.178  -3.569  0.00  0.00           O  
ATOM   1008  CB LILE X  68      -3.645  12.014  -2.576  0.00  0.00           C  
ATOM   1009  CG1LILE X  68      -3.195  13.497  -2.507  0.00  0.00           C  
ATOM   1010  CG2LILE X  68      -3.326  11.437  -3.961  0.00  0.00           C  
ATOM   1011  CD1LILE X  68      -1.676  13.699  -2.584  0.00  0.00           C  
ATOM   1012  H  LILE X  68      -4.712  12.575  -0.321  0.00  0.00           H  
ATOM   1013  HA LILE X  68      -5.669  12.533  -3.035  0.00  0.00           H  
ATOM   1014  HB LILE X  68      -3.106  11.441  -1.820  0.00  0.00           H  
ATOM   1015 HG12LILE X  68      -3.679  14.066  -3.300  0.00  0.00           H  
ATOM   1016 HG13LILE X  68      -3.524  13.940  -1.573  0.00  0.00           H  
ATOM   1017 HG21LILE X  68      -3.616  10.399  -3.993  0.00  0.00           H  
ATOM   1018 HG22LILE X  68      -3.892  11.960  -4.728  0.00  0.00           H  
ATOM   1019 HG23LILE X  68      -2.258  11.492  -4.174  0.00  0.00           H  
ATOM   1020 HD11LILE X  68      -1.187  13.101  -1.815  0.00  0.00           H  
ATOM   1021 HD12LILE X  68      -1.291  13.418  -3.563  0.00  0.00           H  
ATOM   1022 HD13LILE X  68      -1.445  14.751  -2.413  0.00  0.00           H  
ATOM   1023  N  LALA X  69      -5.761   9.634  -1.464  0.00  0.00           N  
ATOM   1024  CA LALA X  69      -6.497   8.364  -1.451  0.00  0.00           C  
ATOM   1025  C  LALA X  69      -8.027   8.556  -1.560  0.00  0.00           C  
ATOM   1026  O  LALA X  69      -8.706   7.733  -2.181  0.00  0.00           O  
ATOM   1027  CB LALA X  69      -6.113   7.595  -0.180  0.00  0.00           C  
ATOM   1028  H  LALA X  69      -5.266   9.909  -0.620  0.00  0.00           H  
ATOM   1029  HA LALA X  69      -6.187   7.776  -2.313  0.00  0.00           H  
ATOM   1030  HB1LALA X  69      -6.317   8.207   0.694  0.00  0.00           H  
ATOM   1031  HB2LALA X  69      -6.684   6.669  -0.118  0.00  0.00           H  
ATOM   1032  HB3LALA X  69      -5.051   7.357  -0.182  0.00  0.00           H  
ATOM   1033  N  LALA X  70      -8.563   9.660  -1.027  0.00  0.00           N  
ATOM   1034  CA LALA X  70      -9.953  10.083  -1.207  0.00  0.00           C  
ATOM   1035  C  LALA X  70     -10.226  10.762  -2.572  0.00  0.00           C  
ATOM   1036  O  LALA X  70     -11.384  11.059  -2.886  0.00  0.00           O  
ATOM   1037  CB LALA X  70     -10.361  10.966  -0.018  0.00  0.00           C  
ATOM   1038  H  LALA X  70      -7.966  10.262  -0.469  0.00  0.00           H  
ATOM   1039  HA LALA X  70     -10.579   9.190  -1.173  0.00  0.00           H  
ATOM   1040  HB1LALA X  70     -10.145  10.451   0.919  0.00  0.00           H  
ATOM   1041  HB2LALA X  70      -9.813  11.907  -0.036  0.00  0.00           H  
ATOM   1042  HB3LALA X  70     -11.430  11.175  -0.061  0.00  0.00           H  
ATOM   1043  N  LALA X  71      -9.205  11.005  -3.404  0.00  0.00           N  
ATOM   1044  CA LALA X  71      -9.369  11.272  -4.834  0.00  0.00           C  
ATOM   1045  C  LALA X  71      -9.451   9.939  -5.596  0.00  0.00           C  
ATOM   1046  O  LALA X  71     -10.497   9.615  -6.167  0.00  0.00           O  
ATOM   1047  CB LALA X  71      -8.253  12.199  -5.335  0.00  0.00           C  
ATOM   1048  H  LALA X  71      -8.265  10.874  -3.052  0.00  0.00           H  
ATOM   1049  HA LALA X  71     -10.313  11.790  -4.987  0.00  0.00           H  
ATOM   1050  HB1LALA X  71      -8.177  13.068  -4.683  0.00  0.00           H  
ATOM   1051  HB2LALA X  71      -7.292  11.687  -5.342  0.00  0.00           H  
ATOM   1052  HB3LALA X  71      -8.483  12.530  -6.348  0.00  0.00           H  
ATOM   1053  N  LASP X  72      -8.398   9.117  -5.505  0.00  0.00           N  
ATOM   1054  CA LASP X  72      -8.476   7.661  -5.658  0.00  0.00           C  
ATOM   1055  C  LASP X  72      -7.337   6.948  -4.918  0.00  0.00           C  
ATOM   1056  O  LASP X  72      -6.201   7.425  -4.894  0.00  0.00           O  
ATOM   1057  CB LASP X  72      -8.469   7.224  -7.137  0.00  0.00           C  
ATOM   1058  CG LASP X  72      -8.723   5.715  -7.227  0.00  0.00           C  
ATOM   1059  OD1LASP X  72      -9.826   5.292  -6.804  0.00  0.00           O  
ATOM   1060  OD2LASP X  72      -7.789   4.961  -7.568  0.00  0.00           O1-
ATOM   1061  H  LASP X  72      -7.584   9.465  -4.999  0.00  0.00           H  
ATOM   1062  HA LASP X  72      -9.407   7.334  -5.197  0.00  0.00           H  
ATOM   1063  HB2LASP X  72      -9.250   7.749  -7.687  0.00  0.00           H  
ATOM   1064  HB3LASP X  72      -7.505   7.470  -7.588  0.00  0.00           H  
ATOM   1065  N  LGLY X  73      -7.618   5.745  -4.406  0.00  0.00           N  
ATOM   1066  CA LGLY X  73      -6.629   4.886  -3.754  0.00  0.00           C  
ATOM   1067  C  LGLY X  73      -5.372   4.656  -4.595  0.00  0.00           C  
ATOM   1068  O  LGLY X  73      -4.284   4.613  -4.032  0.00  0.00           O  
ATOM   1069  H  LGLY X  73      -8.560   5.400  -4.498  0.00  0.00           H  
ATOM   1070  HA2LGLY X  73      -6.336   5.328  -2.801  0.00  0.00           H  
ATOM   1071  HA3LGLY X  73      -7.079   3.912  -3.570  0.00  0.00           H  
ATOM   1072  N  LSER X  74      -5.490   4.598  -5.927  0.00  0.00           N  
ATOM   1073  CA LSER X  74      -4.344   4.485  -6.839  0.00  0.00           C  
ATOM   1074  C  LSER X  74      -3.357   5.647  -6.691  0.00  0.00           C  
ATOM   1075  O  LSER X  74      -2.151   5.422  -6.663  0.00  0.00           O  
ATOM   1076  CB LSER X  74      -4.791   4.435  -8.306  0.00  0.00           C  
ATOM   1077  OG LSER X  74      -5.831   3.501  -8.519  0.00  0.00           O  
ATOM   1078  H  LSER X  74      -6.417   4.661  -6.340  0.00  0.00           H  
ATOM   1079  HA LSER X  74      -3.816   3.566  -6.608  0.00  0.00           H  
ATOM   1080  HB2LSER X  74      -5.142   5.421  -8.615  0.00  0.00           H  
ATOM   1081  HB3LSER X  74      -3.933   4.166  -8.920  0.00  0.00           H  
ATOM   1082  HG LSER X  74      -6.662   3.953  -8.227  0.00  0.00           H  
ATOM   1083  N  LLEU X  75      -3.859   6.879  -6.555  0.00  0.00           N  
ATOM   1084  CA LLEU X  75      -3.025   8.071  -6.376  0.00  0.00           C  
ATOM   1085  C  LLEU X  75      -2.515   8.183  -4.937  0.00  0.00           C  
ATOM   1086  O  LLEU X  75      -1.350   8.511  -4.727  0.00  0.00           O  
ATOM   1087  CB LLEU X  75      -3.808   9.336  -6.770  0.00  0.00           C  
ATOM   1088  CG LLEU X  75      -4.298   9.399  -8.226  0.00  0.00           C  
ATOM   1089  CD1LLEU X  75      -4.947  10.757  -8.474  0.00  0.00           C  
ATOM   1090  CD2LLEU X  75      -3.174   9.228  -9.244  0.00  0.00           C  
ATOM   1091  H  LLEU X  75      -4.859   6.980  -6.431  0.00  0.00           H  
ATOM   1092  HA LLEU X  75      -2.143   7.993  -7.014  0.00  0.00           H  
ATOM   1093  HB2LLEU X  75      -4.671   9.439  -6.110  0.00  0.00           H  
ATOM   1094  HB3LLEU X  75      -3.155  10.193  -6.597  0.00  0.00           H  
ATOM   1095  HG LLEU X  75      -5.046   8.623  -8.398  0.00  0.00           H  
ATOM   1096 HD11LLEU X  75      -5.239  10.864  -9.517  0.00  0.00           H  
ATOM   1097 HD12LLEU X  75      -5.809  10.884  -7.820  0.00  0.00           H  
ATOM   1098 HD13LLEU X  75      -4.223  11.546  -8.259  0.00  0.00           H  
ATOM   1099 HD21LLEU X  75      -2.758   8.222  -9.181  0.00  0.00           H  
ATOM   1100 HD22LLEU X  75      -3.550   9.390 -10.253  0.00  0.00           H  
ATOM   1101 HD23LLEU X  75      -2.383   9.954  -9.048  0.00  0.00           H  
ATOM   1102  N  LGLY X  76      -3.366   7.879  -3.949  0.00  0.00           N  
ATOM   1103  CA LGLY X  76      -2.979   7.925  -2.535  0.00  0.00           C  
ATOM   1104  C  LGLY X  76      -1.868   6.929  -2.217  0.00  0.00           C  
ATOM   1105  O  LGLY X  76      -0.919   7.256  -1.517  0.00  0.00           O  
ATOM   1106  H  LGLY X  76      -4.328   7.668  -4.191  0.00  0.00           H  
ATOM   1107  HA2LGLY X  76      -2.637   8.927  -2.271  0.00  0.00           H  
ATOM   1108  HA3LGLY X  76      -3.838   7.672  -1.925  0.00  0.00           H  
ATOM   1109  N  LHID X  77      -1.933   5.744  -2.818  0.00  0.00           N  
ATOM   1110  CA LHID X  77      -0.837   4.787  -2.822  0.00  0.00           C  
ATOM   1111  C  LHID X  77       0.386   5.313  -3.584  0.00  0.00           C  
ATOM   1112  O  LHID X  77       1.474   5.297  -3.028  0.00  0.00           O  
ATOM   1113  CB HHID X  77      -1.354   3.485  -3.432  0.00  0.00           C  
ATOM   1114  CG HHID X  77      -0.346   2.404  -3.646  0.00  0.00           C  
ATOM   1115  CD2HHID X  77       0.670   2.216  -4.554  0.00  0.00           C  
ATOM   1116  ND1HHID X  77      -0.350   1.256  -2.883  0.00  0.00           N  
ATOM   1117  CE1HHID X  77       0.650   0.453  -3.323  0.00  0.00           C  
ATOM   1118  NE2HHID X  77       1.268   0.988  -4.358  0.00  0.00           N  
ATOM   1119  H  LHID X  77      -2.754   5.523  -3.369  0.00  0.00           H  
ATOM   1120  HB2HHID X  77      -2.143   3.122  -2.768  0.00  0.00           H  
ATOM   1121  HB3HHID X  77      -1.849   3.741  -4.374  0.00  0.00           H  
ATOM   1122  HA LHID X  77      -0.522   4.590  -1.796  0.00  0.00           H  
ATOM   1123  HD1HHID X  77      -0.843   1.149  -1.994  0.00  0.00           H  
ATOM   1124  HD2HHID X  77       1.003   2.882  -5.340  0.00  0.00           H  
ATOM   1125  HE1HHID X  77       0.909  -0.478  -2.844  0.00  0.00           H  
ATOM   1126  N  LLEU X  78       0.243   5.806  -4.821  0.00  0.00           N  
ATOM   1127  CA LLEU X  78       1.393   6.245  -5.623  0.00  0.00           C  
ATOM   1128  C  LLEU X  78       2.199   7.375  -4.951  0.00  0.00           C  
ATOM   1129  O  LLEU X  78       3.425   7.313  -4.941  0.00  0.00           O  
ATOM   1130  CB LLEU X  78       0.897   6.629  -7.028  0.00  0.00           C  
ATOM   1131  CG LLEU X  78       2.005   7.063  -8.005  0.00  0.00           C  
ATOM   1132  CD1LLEU X  78       3.037   5.966  -8.271  0.00  0.00           C  
ATOM   1133  CD2LLEU X  78       1.366   7.442  -9.338  0.00  0.00           C  
ATOM   1134  H  LLEU X  78      -0.669   5.801  -5.260  0.00  0.00           H  
ATOM   1135  HA LLEU X  78       2.071   5.396  -5.719  0.00  0.00           H  
ATOM   1136  HB2LLEU X  78       0.376   5.774  -7.459  0.00  0.00           H  
ATOM   1137  HB3LLEU X  78       0.184   7.448  -6.930  0.00  0.00           H  
ATOM   1138  HG LLEU X  78       2.512   7.941  -7.610  0.00  0.00           H  
ATOM   1139 HD11LLEU X  78       3.588   5.741  -7.358  0.00  0.00           H  
ATOM   1140 HD12LLEU X  78       2.548   5.063  -8.637  0.00  0.00           H  
ATOM   1141 HD13LLEU X  78       3.752   6.315  -9.016  0.00  0.00           H  
ATOM   1142 HD21LLEU X  78       2.142   7.802 -10.008  0.00  0.00           H  
ATOM   1143 HD22LLEU X  78       0.879   6.572  -9.782  0.00  0.00           H  
ATOM   1144 HD23LLEU X  78       0.636   8.236  -9.187  0.00  0.00           H  
ATOM   1145  N  LPHE X  79       1.540   8.363  -4.333  0.00  0.00           N  
ATOM   1146  CA LPHE X  79       2.242   9.383  -3.545  0.00  0.00           C  
ATOM   1147  C  LPHE X  79       2.664   8.878  -2.159  0.00  0.00           C  
ATOM   1148  O  LPHE X  79       3.796   9.110  -1.744  0.00  0.00           O  
ATOM   1149  CB LPHE X  79       1.406  10.662  -3.430  0.00  0.00           C  
ATOM   1150  CG LPHE X  79       2.156  11.761  -2.694  0.00  0.00           C  
ATOM   1151  CD1LPHE X  79       3.355  12.271  -3.232  0.00  0.00           C  
ATOM   1152  CD2LPHE X  79       1.710  12.217  -1.438  0.00  0.00           C  
ATOM   1153  CE1LPHE X  79       4.097  13.231  -2.524  0.00  0.00           C  
ATOM   1154  CE2LPHE X  79       2.456  13.177  -0.729  0.00  0.00           C  
ATOM   1155  CZ LPHE X  79       3.647  13.686  -1.276  0.00  0.00           C  
ATOM   1156  H  LPHE X  79       0.527   8.387  -4.386  0.00  0.00           H  
ATOM   1157  HA LPHE X  79       3.164   9.641  -4.069  0.00  0.00           H  
ATOM   1158  HB2LPHE X  79       1.157  11.014  -4.431  0.00  0.00           H  
ATOM   1159  HB3LPHE X  79       0.474  10.439  -2.910  0.00  0.00           H  
ATOM   1160  HD1LPHE X  79       3.721  11.918  -4.186  0.00  0.00           H  
ATOM   1161  HD2LPHE X  79       0.807  11.818  -1.003  0.00  0.00           H  
ATOM   1162  HE1LPHE X  79       5.024  13.611  -2.933  0.00  0.00           H  
ATOM   1163  HE2LPHE X  79       2.126  13.510   0.245  0.00  0.00           H  
ATOM   1164  HZ LPHE X  79       4.231  14.417  -0.734  0.00  0.00           H  
ATOM   1165  N  LGLY X  80       1.808   8.129  -1.457  0.00  0.00           N  
ATOM   1166  CA LGLY X  80       2.154   7.545  -0.158  0.00  0.00           C  
ATOM   1167  C  LGLY X  80       3.382   6.638  -0.222  0.00  0.00           C  
ATOM   1168  O  LGLY X  80       4.176   6.620   0.709  0.00  0.00           O  
ATOM   1169  H  LGLY X  80       0.885   7.942  -1.828  0.00  0.00           H  
ATOM   1170  HA2LGLY X  80       2.370   8.342   0.551  0.00  0.00           H  
ATOM   1171  HA3LGLY X  80       1.311   6.960   0.207  0.00  0.00           H  
ATOM   1172  N  LTYR X  81       3.609   5.957  -1.343  0.00  0.00           N  
ATOM   1173  CA LTYR X  81       4.800   5.140  -1.535  0.00  0.00           C  
ATOM   1174  C  LTYR X  81       6.031   5.945  -1.966  0.00  0.00           C  
ATOM   1175  O  LTYR X  81       7.141   5.513  -1.685  0.00  0.00           O  
ATOM   1176  CB HTYR X  81       4.503   3.961  -2.464  0.00  0.00           C  
ATOM   1177  CG HTYR X  81       3.803   2.792  -1.806  0.00  0.00           C  
ATOM   1178  CD1HTYR X  81       4.432   1.546  -1.789  0.00  0.00           C  
ATOM   1179  CD2HTYR X  81       2.539   2.882  -1.202  0.00  0.00           C  
ATOM   1180  CE1HTYR X  81       3.804   0.407  -1.290  0.00  0.00           C  
ATOM   1181  CE2HTYR X  81       1.892   1.756  -0.699  0.00  0.00           C  
ATOM   1182  CZ HTYR X  81       2.506   0.507  -0.801  0.00  0.00           C  
ATOM   1183  OH HTYR X  81       1.771  -0.618  -0.453  0.00  0.00           O  
ATOM   1184  H  LTYR X  81       2.911   5.968  -2.078  0.00  0.00           H  
ATOM   1185  HB2HTYR X  81       3.942   4.337  -3.331  0.00  0.00           H  
ATOM   1186  HB3HTYR X  81       5.463   3.601  -2.856  0.00  0.00           H  
ATOM   1187  HA LTYR X  81       5.052   4.710  -0.569  0.00  0.00           H  
ATOM   1188  HD1HTYR X  81       5.437   1.449  -2.191  0.00  0.00           H  
ATOM   1189  HD2HTYR X  81       2.038   3.839  -1.126  0.00  0.00           H  
ATOM   1190  HE1HTYR X  81       4.312  -0.548  -1.325  0.00  0.00           H  
ATOM   1191  HE2HTYR X  81       0.905   1.835  -0.252  0.00  0.00           H  
ATOM   1192  HH HTYR X  81       2.382  -1.375  -0.447  0.00  0.00           H  
ATOM   1193  N  LHIE X  82       5.898   7.163  -2.503  0.00  0.00           N  
ATOM   1194  CA LHIE X  82       7.034   8.100  -2.561  0.00  0.00           C  
ATOM   1195  C  LHIE X  82       7.526   8.469  -1.143  0.00  0.00           C  
ATOM   1196  O  LHIE X  82       8.722   8.684  -0.941  0.00  0.00           O  
ATOM   1197  CB LHIE X  82       6.644   9.328  -3.396  0.00  0.00           C  
ATOM   1198  CG LHIE X  82       7.791  10.265  -3.658  0.00  0.00           C  
ATOM   1199  CD2LHIE X  82       8.109  11.346  -2.891  0.00  0.00           C  
ATOM   1200  ND1LHIE X  82       8.695  10.174  -4.722  0.00  0.00           N  
ATOM   1201  CE1LHIE X  82       9.534  11.213  -4.565  0.00  0.00           C  
ATOM   1202  NE2LHIE X  82       9.211  11.920  -3.475  0.00  0.00           N  
ATOM   1203  H  LHIE X  82       4.973   7.517  -2.709  0.00  0.00           H  
ATOM   1204  HA LHIE X  82       7.870   7.613  -3.067  0.00  0.00           H  
ATOM   1205  HB2LHIE X  82       6.252   8.993  -4.358  0.00  0.00           H  
ATOM   1206  HB3LHIE X  82       5.862   9.887  -2.887  0.00  0.00           H  
ATOM   1207  HD2LHIE X  82       7.604  11.674  -1.993  0.00  0.00           H  
ATOM   1208  HE1LHIE X  82      10.362  11.453  -5.217  0.00  0.00           H  
ATOM   1209  HE2LHIE X  82       9.677  12.777  -3.175  0.00  0.00           H  
ATOM   1210  N  LLEU X  83       6.636   8.427  -0.138  0.00  0.00           N  
ATOM   1211  CA LLEU X  83       6.986   8.536   1.288  0.00  0.00           C  
ATOM   1212  C  LLEU X  83       7.486   7.212   1.918  0.00  0.00           C  
ATOM   1213  O  LLEU X  83       7.975   7.233   3.041  0.00  0.00           O  
ATOM   1214  CB LLEU X  83       5.819   9.119   2.114  0.00  0.00           C  
ATOM   1215  CG LLEU X  83       5.054  10.332   1.549  0.00  0.00           C  
ATOM   1216  CD1LLEU X  83       4.096  10.850   2.624  0.00  0.00           C  
ATOM   1217  CD2LLEU X  83       5.949  11.494   1.125  0.00  0.00           C  
ATOM   1218  H  LLEU X  83       5.663   8.281  -0.373  0.00  0.00           H  
ATOM   1219  HA LLEU X  83       7.815   9.240   1.376  0.00  0.00           H  
ATOM   1220  HB2LLEU X  83       5.094   8.330   2.297  0.00  0.00           H  
ATOM   1221  HB3LLEU X  83       6.225   9.397   3.086  0.00  0.00           H  
ATOM   1222  HG LLEU X  83       4.464  10.013   0.691  0.00  0.00           H  
ATOM   1223 HD11LLEU X  83       3.485  11.657   2.221  0.00  0.00           H  
ATOM   1224 HD12LLEU X  83       3.446  10.043   2.958  0.00  0.00           H  
ATOM   1225 HD13LLEU X  83       4.665  11.218   3.479  0.00  0.00           H  
ATOM   1226 HD21LLEU X  83       6.569  11.192   0.283  0.00  0.00           H  
ATOM   1227 HD22LLEU X  83       5.338  12.339   0.813  0.00  0.00           H  
ATOM   1228 HD23LLEU X  83       6.593  11.791   1.950  0.00  0.00           H  
ATOM   1229  N  LTHR X  84       7.407   6.066   1.223  0.00  0.00           N  
ATOM   1230  CA LTHR X  84       8.089   4.813   1.632  0.00  0.00           C  
ATOM   1231  C  LTHR X  84       9.376   4.544   0.860  0.00  0.00           C  
ATOM   1232  O  LTHR X  84      10.187   3.744   1.307  0.00  0.00           O  
ATOM   1233  CB LTHR X  84       7.209   3.557   1.505  0.00  0.00           C  
ATOM   1234  CG2LTHR X  84       5.935   3.646   2.333  0.00  0.00           C  
ATOM   1235  OG1LTHR X  84       6.816   3.286   0.176  0.00  0.00           O  
ATOM   1236  H  LTHR X  84       6.936   6.081   0.331  0.00  0.00           H  
ATOM   1237  HA LTHR X  84       8.378   4.889   2.681  0.00  0.00           H  
ATOM   1238  HB LTHR X  84       7.782   2.702   1.867  0.00  0.00           H  
ATOM   1239  HG1LTHR X  84       7.563   3.438  -0.417  0.00  0.00           H  
ATOM   1240 HG21LTHR X  84       5.393   2.703   2.268  0.00  0.00           H  
ATOM   1241 HG22LTHR X  84       6.205   3.840   3.370  0.00  0.00           H  
ATOM   1242 HG23LTHR X  84       5.301   4.451   1.963  0.00  0.00           H  
ATOM   1243  N  LASN X  85       9.540   5.155  -0.314  0.00  0.00           N  
ATOM   1244  CA LASN X  85      10.656   4.908  -1.218  0.00  0.00           C  
ATOM   1245  C  LASN X  85      11.807   5.879  -0.914  0.00  0.00           C  
ATOM   1246  O  LASN X  85      12.873   5.428  -0.506  0.00  0.00           O  
ATOM   1247  CB LASN X  85      10.164   4.972  -2.678  0.00  0.00           C  
ATOM   1248  CG LASN X  85       9.168   3.891  -3.080  0.00  0.00           C  
ATOM   1249  ND2LASN X  85       8.498   4.067  -4.194  0.00  0.00           N  
ATOM   1250  OD1LASN X  85       8.974   2.870  -2.432  0.00  0.00           O  
ATOM   1251  H  LASN X  85       8.789   5.744  -0.650  0.00  0.00           H  
ATOM   1252  HA LASN X  85      11.041   3.904  -1.040  0.00  0.00           H  
ATOM   1253  HB2LASN X  85       9.689   5.936  -2.845  0.00  0.00           H  
ATOM   1254  HB3LASN X  85      11.022   4.897  -3.346  0.00  0.00           H  
ATOM   1255 HD21LASN X  85       7.796   3.398  -4.444  0.00  0.00           H  
ATOM   1256 HD22LASN X  85       8.604   4.941  -4.706  0.00  0.00           H  
ATOM   1257  N  LALA X  86      11.587   7.196  -1.032  0.00  0.00           N  
ATOM   1258  CA LALA X  86      12.649   8.190  -0.844  0.00  0.00           C  
ATOM   1259  C  LALA X  86      13.323   8.149   0.549  0.00  0.00           C  
ATOM   1260  O  LALA X  86      14.552   8.190   0.582  0.00  0.00           O  
ATOM   1261  CB LALA X  86      12.129   9.592  -1.195  0.00  0.00           C  
ATOM   1262  H  LALA X  86      10.685   7.523  -1.354  0.00  0.00           H  
ATOM   1263  HA LALA X  86      13.433   7.952  -1.563  0.00  0.00           H  
ATOM   1264  HB1LALA X  86      11.556   9.570  -2.121  0.00  0.00           H  
ATOM   1265  HB2LALA X  86      11.500   9.980  -0.401  0.00  0.00           H  
ATOM   1266  HB3LALA X  86      12.978  10.263  -1.322  0.00  0.00           H  
ATOM   1267  N  LPRO X  87      12.601   7.977   1.682  0.00  0.00           N  
ATOM   1268  CA LPRO X  87      13.241   7.925   3.002  0.00  0.00           C  
ATOM   1269  C  LPRO X  87      14.112   6.685   3.256  0.00  0.00           C  
ATOM   1270  O  LPRO X  87      14.762   6.597   4.293  0.00  0.00           O  
ATOM   1271  CB LPRO X  87      12.119   8.062   4.037  0.00  0.00           C  
ATOM   1272  CG LPRO X  87      11.020   8.768   3.249  0.00  0.00           C  
ATOM   1273  CD LPRO X  87      11.163   8.114   1.875  0.00  0.00           C  
ATOM   1274  HA LPRO X  87      13.884   8.801   3.081  0.00  0.00           H  
ATOM   1275  HB2LPRO X  87      11.769   7.077   4.349  0.00  0.00           H  
ATOM   1276  HB3LPRO X  87      12.438   8.648   4.900  0.00  0.00           H  
ATOM   1277  HG2LPRO X  87      10.038   8.604   3.690  0.00  0.00           H  
ATOM   1278  HG3LPRO X  87      11.239   9.835   3.180  0.00  0.00           H  
ATOM   1279  HD2LPRO X  87      10.702   7.126   1.886  0.00  0.00           H  
ATOM   1280  HD3LPRO X  87      10.689   8.735   1.119  0.00  0.00           H  
ATOM   1281  N  LMET X  88      14.192   5.731   2.318  0.00  0.00           N  
ATOM   1282  CA LMET X  88      15.199   4.662   2.372  0.00  0.00           C  
ATOM   1283  C  LMET X  88      16.620   5.158   2.040  0.00  0.00           C  
ATOM   1284  O  LMET X  88      17.527   4.337   1.933  0.00  0.00           O  
ATOM   1285  CB LMET X  88      14.787   3.459   1.513  0.00  0.00           C  
ATOM   1286  CG LMET X  88      13.429   2.888   1.940  0.00  0.00           C  
ATOM   1287  SD LMET X  88      12.972   1.294   1.195  0.00  0.00           S  
ATOM   1288  CE LMET X  88      13.214   1.679  -0.554  0.00  0.00           C  
ATOM   1289  H  LMET X  88      13.675   5.846   1.454  0.00  0.00           H  
ATOM   1290  HA LMET X  88      15.254   4.309   3.402  0.00  0.00           H  
ATOM   1291  HB2LMET X  88      14.747   3.764   0.469  0.00  0.00           H  
ATOM   1292  HB3LMET X  88      15.537   2.673   1.619  0.00  0.00           H  
ATOM   1293  HG2LMET X  88      13.431   2.760   3.023  0.00  0.00           H  
ATOM   1294  HG3LMET X  88      12.659   3.616   1.690  0.00  0.00           H  
ATOM   1295  HE1LMET X  88      14.281   1.760  -0.752  0.00  0.00           H  
ATOM   1296  HE2LMET X  88      12.794   0.886  -1.171  0.00  0.00           H  
ATOM   1297  HE3LMET X  88      12.734   2.626  -0.795  0.00  0.00           H  
ATOM   1298  N  LILE X  89      16.831   6.475   1.911  0.00  0.00           N  
ATOM   1299  CA LILE X  89      18.138   7.098   2.155  0.00  0.00           C  
ATOM   1300  C  LILE X  89      18.302   7.350   3.663  0.00  0.00           C  
ATOM   1301  O  LILE X  89      18.958   6.559   4.325  0.00  0.00           O  
ATOM   1302  CB LILE X  89      18.430   8.294   1.209  0.00  0.00           C  
ATOM   1303  CG1LILE X  89      17.673   9.602   1.539  0.00  0.00           C  
ATOM   1304  CG2LILE X  89      18.168   7.842  -0.240  0.00  0.00           C  
ATOM   1305  CD1LILE X  89      17.788  10.690   0.473  0.00  0.00           C  
ATOM   1306  H  LILE X  89      16.028   7.087   1.866  0.00  0.00           H  
ATOM   1307  HA LILE X  89      18.903   6.359   1.914  0.00  0.00           H  
ATOM   1308  HB LILE X  89      19.496   8.514   1.290  0.00  0.00           H  
ATOM   1309 HG12LILE X  89      16.617   9.395   1.714  0.00  0.00           H  
ATOM   1310 HG13LILE X  89      18.101  10.028   2.446  0.00  0.00           H  
ATOM   1311 HG21LILE X  89      17.098   7.728  -0.404  0.00  0.00           H  
ATOM   1312 HG22LILE X  89      18.549   8.584  -0.935  0.00  0.00           H  
ATOM   1313 HG23LILE X  89      18.676   6.898  -0.435  0.00  0.00           H  
ATOM   1314 HD11LILE X  89      17.510  11.640   0.916  0.00  0.00           H  
ATOM   1315 HD12LILE X  89      18.818  10.763   0.136  0.00  0.00           H  
ATOM   1316 HD13LILE X  89      17.133  10.473  -0.371  0.00  0.00           H  
ATOM   1317  N  LGLU X  90      17.612   8.328   4.250  0.00  0.00           N  
ATOM   1318  CA LGLU X  90      17.820   8.807   5.629  0.00  0.00           C  
ATOM   1319  C  LGLU X  90      17.637   7.742   6.733  0.00  0.00           C  
ATOM   1320  O  LGLU X  90      18.146   7.881   7.846  0.00  0.00           O  
ATOM   1321  CB LGLU X  90      16.862   9.985   5.871  0.00  0.00           C  
ATOM   1322  CG LGLU X  90      15.380   9.608   5.767  0.00  0.00           C  
ATOM   1323  CD LGLU X  90      14.490  10.689   6.366  0.00  0.00           C  
ATOM   1324  OE1LGLU X  90      13.737  11.318   5.581  0.00  0.00           O  
ATOM   1325  OE2LGLU X  90      14.508  10.780   7.621  0.00  0.00           O1-
ATOM   1326  H  LGLU X  90      17.053   8.926   3.663  0.00  0.00           H  
ATOM   1327  HA LGLU X  90      18.838   9.196   5.721  0.00  0.00           H  
ATOM   1328  HB2LGLU X  90      17.067  10.398   6.859  0.00  0.00           H  
ATOM   1329  HB3LGLU X  90      17.049  10.756   5.125  0.00  0.00           H  
ATOM   1330  HG2LGLU X  90      15.130   9.446   4.718  0.00  0.00           H  
ATOM   1331  HG3LGLU X  90      15.185   8.683   6.308  0.00  0.00           H  
ATOM   1332  N  LLEU X  91      16.882   6.671   6.470  0.00  0.00           N  
ATOM   1333  CA LLEU X  91      16.642   5.604   7.445  0.00  0.00           C  
ATOM   1334  C  LLEU X  91      17.827   4.629   7.579  0.00  0.00           C  
ATOM   1335  O  LLEU X  91      17.925   3.955   8.602  0.00  0.00           O  
ATOM   1336  CB LLEU X  91      15.342   4.869   7.066  0.00  0.00           C  
ATOM   1337  CG LLEU X  91      14.051   5.686   7.270  0.00  0.00           C  
ATOM   1338  CD1LLEU X  91      12.869   4.909   6.684  0.00  0.00           C  
ATOM   1339  CD2LLEU X  91      13.753   5.947   8.748  0.00  0.00           C  
ATOM   1340  H  LLEU X  91      16.416   6.636   5.570  0.00  0.00           H  
ATOM   1341  HA LLEU X  91      16.517   6.052   8.430  0.00  0.00           H  
ATOM   1342  HB2LLEU X  91      15.415   4.562   6.021  0.00  0.00           H  
ATOM   1343  HB3LLEU X  91      15.261   3.965   7.665  0.00  0.00           H  
ATOM   1344  HG LLEU X  91      14.120   6.643   6.759  0.00  0.00           H  
ATOM   1345 HD11LLEU X  91      13.064   4.695   5.633  0.00  0.00           H  
ATOM   1346 HD12LLEU X  91      12.730   3.979   7.231  0.00  0.00           H  
ATOM   1347 HD13LLEU X  91      11.971   5.520   6.748  0.00  0.00           H  
ATOM   1348 HD21LLEU X  91      12.786   6.438   8.849  0.00  0.00           H  
ATOM   1349 HD22LLEU X  91      13.756   5.011   9.305  0.00  0.00           H  
ATOM   1350 HD23LLEU X  91      14.508   6.617   9.157  0.00  0.00           H  
ATOM   1351  N  LILE X  92      18.690   4.506   6.563  0.00  0.00           N  
ATOM   1352  CA LILE X  92      19.749   3.471   6.487  0.00  0.00           C  
ATOM   1353  C  LILE X  92      21.065   3.940   5.844  0.00  0.00           C  
ATOM   1354  O  LILE X  92      22.039   3.191   5.845  0.00  0.00           O  
ATOM   1355  CB LILE X  92      19.242   2.228   5.712  0.00  0.00           C  
ATOM   1356  CG1LILE X  92      18.780   2.592   4.281  0.00  0.00           C  
ATOM   1357  CG2LILE X  92      18.146   1.494   6.500  0.00  0.00           C  
ATOM   1358  CD1LILE X  92      18.411   1.383   3.417  0.00  0.00           C  
ATOM   1359  H  LILE X  92      18.582   5.145   5.783  0.00  0.00           H  
ATOM   1360  HA LILE X  92      20.013   3.163   7.500  0.00  0.00           H  
ATOM   1361  HB LILE X  92      20.076   1.530   5.623  0.00  0.00           H  
ATOM   1362 HG12LILE X  92      17.913   3.252   4.334  0.00  0.00           H  
ATOM   1363 HG13LILE X  92      19.580   3.128   3.770  0.00  0.00           H  
ATOM   1364 HG21LILE X  92      18.491   1.328   7.519  0.00  0.00           H  
ATOM   1365 HG22LILE X  92      17.230   2.084   6.516  0.00  0.00           H  
ATOM   1366 HG23LILE X  92      17.941   0.532   6.039  0.00  0.00           H  
ATOM   1367 HD11LILE X  92      19.219   0.651   3.431  0.00  0.00           H  
ATOM   1368 HD12LILE X  92      17.493   0.937   3.791  0.00  0.00           H  
ATOM   1369 HD13LILE X  92      18.243   1.708   2.390  0.00  0.00           H  
ATOM   1370  N  LGLY X  93      21.068   5.121   5.233  0.00  0.00           N  
ATOM   1371  CA LGLY X  93      22.097   5.638   4.343  0.00  0.00           C  
ATOM   1372  C  LGLY X  93      22.954   6.733   4.966  0.00  0.00           C  
ATOM   1373  O  LGLY X  93      22.739   7.180   6.089  0.00  0.00           O  
ATOM   1374  H  LGLY X  93      20.248   5.706   5.326  0.00  0.00           H  
ATOM   1375  HA2LGLY X  93      22.749   4.829   4.025  0.00  0.00           H  
ATOM   1376  HA3LGLY X  93      21.620   6.051   3.454  0.00  0.00           H  
ATOM   1377  N  LSER X  94      23.987   7.113   4.224  0.00  0.00           N  
ATOM   1378  CA LSER X  94      25.052   8.023   4.734  0.00  0.00           C  
ATOM   1379  C  LSER X  94      24.636   9.505   4.587  0.00  0.00           C  
ATOM   1380  O  LSER X  94      23.648   9.888   3.890  0.00  0.00           O  
ATOM   1381  CB LSER X  94      26.390   7.788   4.047  0.00  0.00           C  
ATOM   1382  OG LSER X  94      26.334   8.314   2.745  0.00  0.00           O  
ATOM   1383  H  LSER X  94      24.158   6.545   3.407  0.00  0.00           H  
ATOM   1384  HA LSER X  94      25.169   7.827   5.799  0.00  0.00           H  
ATOM   1385  HB2LSER X  94      27.141   8.381   4.570  0.00  0.00           H  
ATOM   1386  HB3LSER X  94      26.641   6.729   3.999  0.00  0.00           H  
ATOM   1387  HG LSER X  94      26.943   7.805   2.205  0.00  0.00           H  
ATOM   1388  N  LGLN X  95      25.443  10.429   5.159  0.00  0.00           N  
ATOM   1389  CA LGLN X  95      25.187  11.872   5.071  0.00  0.00           C  
ATOM   1390  C  LGLN X  95      25.498  12.356   3.565  0.00  0.00           C  
ATOM   1391  O  LGLN X  95      24.894  13.300   3.056  0.00  0.00           O  
ATOM   1392  CB LGLN X  95      25.946  12.542   6.222  0.00  0.00           C  
ATOM   1393  CG LGLN X  95      25.577  14.004   6.394  0.00  0.00           C  
ATOM   1394  CD LGLN X  95      24.192  14.283   6.958  0.00  0.00           C  
ATOM   1395  NE2LGLN X  95      24.053  14.425   8.277  0.00  0.00           N  
ATOM   1396  OE1LGLN X  95      23.232  14.518   6.191  0.00  0.00           O  
ATOM   1397  H  LGLN X  95      26.324  10.197   5.597  0.00  0.00           H  
ATOM   1398  HA LGLN X  95      24.113  11.944   5.240  0.00  0.00           H  
ATOM   1399  HB2LGLN X  95      25.746  11.998   7.145  0.00  0.00           H  
ATOM   1400  HB3LGLN X  95      26.986  12.375   5.945  0.00  0.00           H  
ATOM   1401  HG2LGLN X  95      26.265  14.318   7.179  0.00  0.00           H  
ATOM   1402  HG3LGLN X  95      25.752  14.499   5.439  0.00  0.00           H  
ATOM   1403 HE21LGLN X  95      23.175  14.686   8.705  0.00  0.00           H  
ATOM   1404 HE22LGLN X  95      24.863  14.285   8.865  0.00  0.00           H  
ATOM   1405  N  LGLU X  96      26.373  11.711   2.893  0.00  0.00           N  
ATOM   1406  CA LGLU X  96      26.584  11.836   1.368  0.00  0.00           C  
ATOM   1407  C  LGLU X  96      25.356  11.447   0.587  0.00  0.00           C  
ATOM   1408  O  LGLU X  96      24.927  12.189  -0.317  0.00  0.00           O  
ATOM   1409  CB LGLU X  96      27.890  11.203   0.907  0.00  0.00           C  
ATOM   1410  CG LGLU X  96      28.360  11.828  -0.494  0.00  0.00           C  
ATOM   1411  CD LGLU X  96      29.591  11.168  -1.185  0.00  0.00           C  
ATOM   1412  OE1LGLU X  96      29.306  10.037  -1.666  0.00  0.00           O  
ATOM   1413  OE2LGLU X  96      30.699  11.751  -1.357  0.00  0.00           O1-
ATOM   1414  H  LGLU X  96      26.964  11.041   3.363  0.00  0.00           H  
ATOM   1415  HA LGLU X  96      26.749  12.882   1.110  0.00  0.00           H  
ATOM   1416  HB2LGLU X  96      28.673  11.529   1.592  0.00  0.00           H  
ATOM   1417  HB3LGLU X  96      27.779  10.122   0.992  0.00  0.00           H  
ATOM   1418  HG2LGLU X  96      27.482  11.689  -1.124  0.00  0.00           H  
ATOM   1419  HG3LGLU X  96      28.427  12.898  -0.296  0.00  0.00           H  
ATOM   1420  N  LGLN X  97      24.757  10.300   0.915  0.00  0.00           N  
ATOM   1421  CA LGLN X  97      23.610   9.771   0.178  0.00  0.00           C  
ATOM   1422  C  LGLN X  97      22.345  10.604   0.408  0.00  0.00           C  
ATOM   1423  O  LGLN X  97      21.569  10.780  -0.534  0.00  0.00           O  
ATOM   1424  CB LGLN X  97      23.414   8.288   0.526  0.00  0.00           C  
ATOM   1425  CG LGLN X  97      24.517   7.448  -0.141  0.00  0.00           C  
ATOM   1426  CD LGLN X  97      24.512   5.975   0.249  0.00  0.00           C  
ATOM   1427  NE2LGLN X  97      25.055   5.134  -0.600  0.00  0.00           N  
ATOM   1428  OE1LGLN X  97      24.050   5.561   1.310  0.00  0.00           O  
ATOM   1429  H  LGLN X  97      25.129   9.763   1.688  0.00  0.00           H  
ATOM   1430  HA LGLN X  97      23.829   9.844  -0.889  0.00  0.00           H  
ATOM   1431  HB2LGLN X  97      23.437   8.160   1.609  0.00  0.00           H  
ATOM   1432  HB3LGLN X  97      22.446   7.951   0.153  0.00  0.00           H  
ATOM   1433  HG2LGLN X  97      24.402   7.523  -1.223  0.00  0.00           H  
ATOM   1434  HG3LGLN X  97      25.498   7.850   0.110  0.00  0.00           H  
ATOM   1435 HE21LGLN X  97      25.132   4.153  -0.357  0.00  0.00           H  
ATOM   1436 HE22LGLN X  97      25.433   5.472  -1.485  0.00  0.00           H  
ATOM   1437  N  LGLU X  98      22.159  11.175   1.604  0.00  0.00           N  
ATOM   1438  CA LGLU X  98      21.103  12.165   1.835  0.00  0.00           C  
ATOM   1439  C  LGLU X  98      21.405  13.519   1.175  0.00  0.00           C  
ATOM   1440  O  LGLU X  98      20.489  14.094   0.585  0.00  0.00           O  
ATOM   1441  CB LGLU X  98      20.754  12.285   3.330  0.00  0.00           C  
ATOM   1442  CG LGLU X  98      19.460  13.110   3.495  0.00  0.00           C  
ATOM   1443  CD LGLU X  98      18.780  13.027   4.871  0.00  0.00           C  
ATOM   1444  OE1LGLU X  98      19.109  12.105   5.653  0.00  0.00           O  
ATOM   1445  OE2LGLU X  98      17.836  13.829   5.082  0.00  0.00           O1-
ATOM   1446  H  LGLU X  98      22.797  10.961   2.365  0.00  0.00           H  
ATOM   1447  HA LGLU X  98      20.206  11.799   1.347  0.00  0.00           H  
ATOM   1448  HB2LGLU X  98      20.592  11.278   3.718  0.00  0.00           H  
ATOM   1449  HB3LGLU X  98      21.574  12.753   3.875  0.00  0.00           H  
ATOM   1450  HG2LGLU X  98      19.677  14.155   3.265  0.00  0.00           H  
ATOM   1451  HG3LGLU X  98      18.741  12.753   2.756  0.00  0.00           H  
ATOM   1452  N  LGLU X  99      22.665  13.988   1.151  0.00  0.00           N  
ATOM   1453  CA LGLU X  99      23.036  15.303   0.588  0.00  0.00           C  
ATOM   1454  C  LGLU X  99      22.664  15.247  -0.912  0.00  0.00           C  
ATOM   1455  O  LGLU X  99      21.816  16.033  -1.340  0.00  0.00           O  
ATOM   1456  CB LGLU X  99      24.512  15.603   0.794  0.00  0.00           C  
ATOM   1457  CG LGLU X  99      25.129  16.841   0.125  0.00  0.00           C  
ATOM   1458  CD LGLU X  99      26.601  16.876   0.337  0.00  0.00           C  
ATOM   1459  OE1LGLU X  99      27.361  15.977  -0.040  0.00  0.00           O  
ATOM   1460  OE2LGLU X  99      26.990  17.944   0.826  0.00  0.00           O1-
ATOM   1461  H  LGLU X  99      23.434  13.393   1.423  0.00  0.00           H  
ATOM   1462  HA LGLU X  99      22.423  15.988   1.175  0.00  0.00           H  
ATOM   1463  HB2LGLU X  99      24.663  15.737   1.864  0.00  0.00           H  
ATOM   1464  HB3LGLU X  99      25.051  14.706   0.489  0.00  0.00           H  
ATOM   1465  HG2LGLU X  99      24.886  16.856  -0.938  0.00  0.00           H  
ATOM   1466  HG3LGLU X  99      24.610  17.730   0.483  0.00  0.00           H  
ATOM   1467  N  LHIE X 100      23.097  14.234  -1.612  0.00  0.00           N  
ATOM   1468  CA LHIE X 100      22.955  14.023  -3.003  0.00  0.00           C  
ATOM   1469  C  LHIE X 100      21.532  13.728  -3.388  0.00  0.00           C  
ATOM   1470  O  LHIE X 100      20.963  14.472  -4.226  0.00  0.00           O  
ATOM   1471  CB LHIE X 100      23.935  12.902  -3.343  0.00  0.00           C  
ATOM   1472  CG LHIE X 100      23.894  12.501  -4.775  0.00  0.00           C  
ATOM   1473  CD2LHIE X 100      23.629  11.229  -5.176  0.00  0.00           C  
ATOM   1474  ND1LHIE X 100      24.440  13.225  -5.846  0.00  0.00           N  
ATOM   1475  CE1LHIE X 100      24.567  12.401  -6.863  0.00  0.00           C  
ATOM   1476  NE2LHIE X 100      24.068  11.193  -6.502  0.00  0.00           N  
ATOM   1477  H  LHIE X 100      23.663  13.559  -1.117  0.00  0.00           H  
ATOM   1478  HA LHIE X 100      23.247  14.944  -3.508  0.00  0.00           H  
ATOM   1479  HB2LHIE X 100      24.944  13.107  -2.986  0.00  0.00           H  
ATOM   1480  HB3LHIE X 100      23.684  12.057  -2.701  0.00  0.00           H  
ATOM   1481  HD2LHIE X 100      23.452  10.312  -4.634  0.00  0.00           H  
ATOM   1482  HE1LHIE X 100      25.045  12.641  -7.801  0.00  0.00           H  
ATOM   1483  HE2LHIE X 100      23.902  10.441  -7.156  0.00  0.00           H  
ATOM   1484  N  LLEU X 101      20.920  12.673  -2.847  0.00  0.00           N  
ATOM   1485  CA LLEU X 101      19.641  12.201  -3.367  0.00  0.00           C  
ATOM   1486  C  LLEU X 101      18.492  13.136  -2.972  0.00  0.00           C  
ATOM   1487  O  LLEU X 101      17.626  13.367  -3.818  0.00  0.00           O  
ATOM   1488  CB LLEU X 101      19.423  10.719  -3.010  0.00  0.00           C  
ATOM   1489  CG LLEU X 101      20.468   9.767  -3.636  0.00  0.00           C  
ATOM   1490  CD1LLEU X 101      20.348   8.358  -3.057  0.00  0.00           C  
ATOM   1491  CD2LLEU X 101      20.306   9.648  -5.155  0.00  0.00           C  
ATOM   1492  H  LLEU X 101      21.380  12.155  -2.101  0.00  0.00           H  
ATOM   1493  HA LLEU X 101      19.684  12.259  -4.454  0.00  0.00           H  
ATOM   1494  HB2LLEU X 101      19.462  10.618  -1.931  0.00  0.00           H  
ATOM   1495  HB3LLEU X 101      18.428  10.416  -3.337  0.00  0.00           H  
ATOM   1496  HG LLEU X 101      21.472  10.128  -3.419  0.00  0.00           H  
ATOM   1497 HD11LLEU X 101      20.579   8.393  -1.992  0.00  0.00           H  
ATOM   1498 HD12LLEU X 101      19.344   7.967  -3.210  0.00  0.00           H  
ATOM   1499 HD13LLEU X 101      21.074   7.699  -3.534  0.00  0.00           H  
ATOM   1500 HD21LLEU X 101      21.033   8.936  -5.547  0.00  0.00           H  
ATOM   1501 HD22LLEU X 101      19.305   9.303  -5.400  0.00  0.00           H  
ATOM   1502 HD23LLEU X 101      20.485  10.609  -5.630  0.00  0.00           H  
ATOM   1503  N  LTYR X 102      18.506  13.787  -1.799  0.00  0.00           N  
ATOM   1504  CA LTYR X 102      17.512  14.829  -1.513  0.00  0.00           C  
ATOM   1505  C  LTYR X 102      17.760  16.132  -2.298  0.00  0.00           C  
ATOM   1506  O  LTYR X 102      16.772  16.680  -2.801  0.00  0.00           O  
ATOM   1507  CB LTYR X 102      17.281  15.034  -0.002  0.00  0.00           C  
ATOM   1508  CG LTYR X 102      16.361  14.052   0.742  0.00  0.00           C  
ATOM   1509  CD1LTYR X 102      15.478  13.161   0.083  0.00  0.00           C  
ATOM   1510  CD2LTYR X 102      16.373  14.055   2.154  0.00  0.00           C  
ATOM   1511  CE1LTYR X 102      14.639  12.301   0.825  0.00  0.00           C  
ATOM   1512  CE2LTYR X 102      15.526  13.205   2.898  0.00  0.00           C  
ATOM   1513  CZ LTYR X 102      14.648  12.324   2.237  0.00  0.00           C  
ATOM   1514  OH LTYR X 102      13.790  11.513   2.919  0.00  0.00           O  
ATOM   1515  H  LTYR X 102      19.259  13.634  -1.130  0.00  0.00           H  
ATOM   1516  HA LTYR X 102      16.564  14.492  -1.918  0.00  0.00           H  
ATOM   1517  HB2LTYR X 102      18.242  15.072   0.506  0.00  0.00           H  
ATOM   1518  HB3LTYR X 102      16.848  16.023   0.121  0.00  0.00           H  
ATOM   1519  HD1LTYR X 102      15.449  13.100  -0.990  0.00  0.00           H  
ATOM   1520  HD2LTYR X 102      17.074  14.689   2.688  0.00  0.00           H  
ATOM   1521  HE1LTYR X 102      13.987  11.607   0.326  0.00  0.00           H  
ATOM   1522  HE2LTYR X 102      15.583  13.206   3.981  0.00  0.00           H  
ATOM   1523  HH LTYR X 102      13.878  11.581   3.899  0.00  0.00           H  
ATOM   1524  N  LTHR X 103      18.996  16.603  -2.555  0.00  0.00           N  
ATOM   1525  CA LTHR X 103      19.197  17.782  -3.431  0.00  0.00           C  
ATOM   1526  C  LTHR X 103      18.773  17.468  -4.937  0.00  0.00           C  
ATOM   1527  O  LTHR X 103      18.158  18.311  -5.619  0.00  0.00           O  
ATOM   1528  CB LTHR X 103      20.612  18.192  -3.476  0.00  0.00           C  
ATOM   1529  CG2LTHR X 103      20.805  19.507  -4.190  0.00  0.00           C  
ATOM   1530  OG1LTHR X 103      21.234  18.507  -2.219  0.00  0.00           O  
ATOM   1531  H  LTHR X 103      19.823  16.301  -2.060  0.00  0.00           H  
ATOM   1532  HA LTHR X 103      18.586  18.621  -3.096  0.00  0.00           H  
ATOM   1533  HB LTHR X 103      21.205  17.473  -4.041  0.00  0.00           H  
ATOM   1534  HG1LTHR X 103      21.523  17.713  -1.763  0.00  0.00           H  
ATOM   1535 HG21LTHR X 103      20.411  19.472  -5.206  0.00  0.00           H  
ATOM   1536 HG22LTHR X 103      20.358  20.393  -3.740  0.00  0.00           H  
ATOM   1537 HG23LTHR X 103      21.848  19.767  -4.380  0.00  0.00           H  
ATOM   1538  N  LGLN X 104      18.945  16.239  -5.426  0.00  0.00           N  
ATOM   1539  CA LGLN X 104      18.403  15.869  -6.741  0.00  0.00           C  
ATOM   1540  C  LGLN X 104      16.875  15.753  -6.745  0.00  0.00           C  
ATOM   1541  O  LGLN X 104      16.234  16.365  -7.606  0.00  0.00           O  
ATOM   1542  CB LGLN X 104      19.042  14.581  -7.243  0.00  0.00           C  
ATOM   1543  CG LGLN X 104      20.489  14.828  -7.691  0.00  0.00           C  
ATOM   1544  CD LGLN X 104      21.252  13.524  -7.778  0.00  0.00           C  
ATOM   1545  NE2LGLN X 104      21.469  12.910  -6.645  0.00  0.00           N  
ATOM   1546  OE1LGLN X 104      21.646  13.059  -8.836  0.00  0.00           O  
ATOM   1547  H  LGLN X 104      19.453  15.551  -4.874  0.00  0.00           H  
ATOM   1548  HA LGLN X 104      18.656  16.657  -7.451  0.00  0.00           H  
ATOM   1549  HB2LGLN X 104      18.995  13.830  -6.453  0.00  0.00           H  
ATOM   1550  HB3LGLN X 104      18.477  14.221  -8.100  0.00  0.00           H  
ATOM   1551  HG2LGLN X 104      20.494  15.322  -8.663  0.00  0.00           H  
ATOM   1552  HG3LGLN X 104      21.003  15.466  -6.971  0.00  0.00           H  
ATOM   1553 HE21LGLN X 104      22.193  12.208  -6.640  0.00  0.00           H  
ATOM   1554 HE22LGLN X 104      21.263  13.405  -5.787  0.00  0.00           H  
ATOM   1555  N  LILE X 105      16.285  15.027  -5.784  0.00  0.00           N  
ATOM   1556  CA LILE X 105      14.829  14.827  -5.700  0.00  0.00           C  
ATOM   1557  C  LILE X 105      14.103  16.165  -5.538  0.00  0.00           C  
ATOM   1558  O  LILE X 105      13.097  16.382  -6.212  0.00  0.00           O  
ATOM   1559  CB LILE X 105      14.458  13.820  -4.579  0.00  0.00           C  
ATOM   1560  CG1LILE X 105      14.894  12.385  -4.962  0.00  0.00           C  
ATOM   1561  CG2LILE X 105      12.942  13.816  -4.282  0.00  0.00           C  
ATOM   1562  CD1LILE X 105      14.929  11.415  -3.772  0.00  0.00           C  
ATOM   1563  H  LILE X 105      16.874  14.550  -5.105  0.00  0.00           H  
ATOM   1564  HA LILE X 105      14.500  14.414  -6.650  0.00  0.00           H  
ATOM   1565  HB LILE X 105      14.978  14.120  -3.668  0.00  0.00           H  
ATOM   1566 HG12LILE X 105      14.219  11.985  -5.719  0.00  0.00           H  
ATOM   1567 HG13LILE X 105      15.892  12.407  -5.398  0.00  0.00           H  
ATOM   1568 HG21LILE X 105      12.378  13.578  -5.185  0.00  0.00           H  
ATOM   1569 HG22LILE X 105      12.703  13.088  -3.509  0.00  0.00           H  
ATOM   1570 HG23LILE X 105      12.620  14.787  -3.905  0.00  0.00           H  
ATOM   1571 HD11LILE X 105      13.928  11.245  -3.382  0.00  0.00           H  
ATOM   1572 HD12LILE X 105      15.342  10.461  -4.095  0.00  0.00           H  
ATOM   1573 HD13LILE X 105      15.563  11.814  -2.981  0.00  0.00           H  
ATOM   1574  N  LALA X 106      14.608  17.084  -4.709  0.00  0.00           N  
ATOM   1575  CA LALA X 106      13.998  18.396  -4.517  0.00  0.00           C  
ATOM   1576  C  LALA X 106      14.176  19.309  -5.743  0.00  0.00           C  
ATOM   1577  O  LALA X 106      13.174  19.689  -6.357  0.00  0.00           O  
ATOM   1578  CB LALA X 106      14.539  19.017  -3.224  0.00  0.00           C  
ATOM   1579  H  LALA X 106      15.439  16.854  -4.168  0.00  0.00           H  
ATOM   1580  HA LALA X 106      12.926  18.255  -4.394  0.00  0.00           H  
ATOM   1581  HB1LALA X 106      15.622  19.133  -3.293  0.00  0.00           H  
ATOM   1582  HB2LALA X 106      14.085  19.994  -3.058  0.00  0.00           H  
ATOM   1583  HB3LALA X 106      14.314  18.368  -2.377  0.00  0.00           H  
ATOM   1584  N  LGLN X 107      15.426  19.621  -6.119  0.00  0.00           N  
ATOM   1585  CA LGLN X 107      15.695  20.649  -7.210  0.00  0.00           C  
ATOM   1586  C  LGLN X 107      15.269  20.245  -8.596  0.00  0.00           C  
ATOM   1587  O  LGLN X 107      15.244  21.057  -9.482  0.00  0.00           O  
ATOM   1588  CB LGLN X 107      17.163  21.066  -7.096  0.00  0.00           C  
ATOM   1589  CG LGLN X 107      17.631  21.476  -5.710  0.00  0.00           C  
ATOM   1590  CD LGLN X 107      16.972  22.758  -5.237  0.00  0.00           C  
ATOM   1591  NE2LGLN X 107      16.732  22.921  -3.961  0.00  0.00           N  
ATOM   1592  OE1LGLN X 107      16.536  23.562  -6.106  0.00  0.00           O  
ATOM   1593  H  LGLN X 107      16.147  19.252  -5.515  0.00  0.00           H  
ATOM   1594  HA LGLN X 107      15.095  21.542  -7.036  0.00  0.00           H  
ATOM   1595  HB2LGLN X 107      17.762  20.256  -7.513  0.00  0.00           H  
ATOM   1596  HB3LGLN X 107      17.295  21.956  -7.710  0.00  0.00           H  
ATOM   1597  HG2LGLN X 107      17.450  20.699  -4.966  0.00  0.00           H  
ATOM   1598  HG3LGLN X 107      18.712  21.580  -5.609  0.00  0.00           H  
ATOM   1599 HE21LGLN X 107      16.234  23.779  -3.768  0.00  0.00           H  
ATOM   1600 HE22LGLN X 107      16.842  22.133  -3.338  0.00  0.00           H  
ATOM   1601  N  LASN X 108      14.839  19.018  -8.828  0.00  0.00           N  
ATOM   1602  CA LASN X 108      14.411  18.519 -10.187  0.00  0.00           C  
ATOM   1603  C  LASN X 108      12.984  17.947 -10.120  0.00  0.00           C  
ATOM   1604  O  LASN X 108      12.439  17.634 -11.152  0.00  0.00           O  
ATOM   1605  CB LASN X 108      15.421  17.470 -10.656  0.00  0.00           C  
ATOM   1606  CG LASN X 108      16.785  18.048 -11.001  0.00  0.00           C  
ATOM   1607  ND2LASN X 108      17.688  17.847 -10.102  0.00  0.00           N  
ATOM   1608  OD1LASN X 108      16.945  18.765 -11.980  0.00  0.00           O  
ATOM   1609  H  LASN X 108      14.896  18.279  -8.143  0.00  0.00           H  
ATOM   1610  HA LASN X 108      14.391  19.346 -10.897  0.00  0.00           H  
ATOM   1611  HB2LASN X 108      15.496  16.607  -9.993  0.00  0.00           H  
ATOM   1612  HB3LASN X 108      15.097  17.040 -11.604  0.00  0.00           H  
ATOM   1613 HD21LASN X 108      18.600  18.266 -10.217  0.00  0.00           H  
ATOM   1614 HD22LASN X 108      17.484  17.380  -9.229  0.00  0.00           H  
ATOM   1615  N  LASN X 109      12.424  17.789  -8.905  0.00  0.00           N  
ATOM   1616  CA LASN X 109      11.178  17.089  -8.562  0.00  0.00           C  
ATOM   1617  C  LASN X 109      11.067  15.693  -9.213  0.00  0.00           C  
ATOM   1618  O  LASN X 109      10.356  15.493 -10.198  0.00  0.00           O  
ATOM   1619  CB LASN X 109       9.965  18.038  -8.695  0.00  0.00           C  
ATOM   1620  CG LASN X 109       9.389  18.411  -7.335  0.00  0.00           C  
ATOM   1621  ND2LASN X 109      10.142  19.077  -6.486  0.00  0.00           N  
ATOM   1622  OD1LASN X 109       8.263  18.080  -6.997  0.00  0.00           O  
ATOM   1623  H  LASN X 109      12.970  18.115  -8.119  0.00  0.00           H  
ATOM   1624  HA LASN X 109      11.236  16.859  -7.500  0.00  0.00           H  
ATOM   1625  HB2LASN X 109      10.249  18.951  -9.218  0.00  0.00           H  
ATOM   1626  HB3LASN X 109       9.176  17.556  -9.266  0.00  0.00           H  
ATOM   1627 HD21LASN X 109       9.754  19.250  -5.576  0.00  0.00           H  
ATOM   1628 HD22LASN X 109      11.103  19.312  -6.708  0.00  0.00           H  
ATOM   1629  N  LTRP X 110      11.800  14.722  -8.659  0.00  0.00           N  
ATOM   1630  CA LTRP X 110      11.829  13.313  -9.091  0.00  0.00           C  
ATOM   1631  C  LTRP X 110      10.749  12.445  -8.432  0.00  0.00           C  
ATOM   1632  O  LTRP X 110      10.468  12.599  -7.246  0.00  0.00           O  
ATOM   1633  CB LTRP X 110      13.196  12.705  -8.754  0.00  0.00           C  
ATOM   1634  CG LTRP X 110      14.380  13.104  -9.583  0.00  0.00           C  
ATOM   1635  CD1LTRP X 110      14.379  13.887 -10.689  0.00  0.00           C  
ATOM   1636  CD2LTRP X 110      15.762  12.656  -9.418  0.00  0.00           C  
ATOM   1637  CE2LTRP X 110      16.542  13.184 -10.489  0.00  0.00           C  
ATOM   1638  CE3LTRP X 110      16.428  11.834  -8.482  0.00  0.00           C  
ATOM   1639  NE1LTRP X 110      15.653  13.942 -11.219  0.00  0.00           N  
ATOM   1640  CZ2LTRP X 110      17.905  12.891 -10.642  0.00  0.00           C  
ATOM   1641  CZ3LTRP X 110      17.798  11.538  -8.622  0.00  0.00           C  
ATOM   1642  CH2LTRP X 110      18.532  12.052  -9.705  0.00  0.00           C  
ATOM   1643  H  LTRP X 110      12.357  14.969  -7.850  0.00  0.00           H  
ATOM   1644  HA LTRP X 110      11.684  13.248 -10.169  0.00  0.00           H  
ATOM   1645  HB2LTRP X 110      13.417  12.914  -7.710  0.00  0.00           H  
ATOM   1646  HB3LTRP X 110      13.116  11.621  -8.828  0.00  0.00           H  
ATOM   1647  HD1LTRP X 110      13.507  14.365 -11.117  0.00  0.00           H  
ATOM   1648  HE1LTRP X 110      15.880  14.429 -12.072  0.00  0.00           H  
ATOM   1649  HE3LTRP X 110      15.874  11.419  -7.655  0.00  0.00           H  
ATOM   1650  HZ2LTRP X 110      18.468  13.301 -11.466  0.00  0.00           H  
ATOM   1651  HZ3LTRP X 110      18.296  10.914  -7.891  0.00  0.00           H  
ATOM   1652  HH2LTRP X 110      19.585  11.815  -9.803  0.00  0.00           H  
ATOM   1653  N  LTRP X 111      10.220  11.464  -9.165  0.00  0.00           N  
ATOM   1654  CA LTRP X 111       9.477  10.325  -8.622  0.00  0.00           C  
ATOM   1655  C  LTRP X 111      10.434   9.234  -8.135  0.00  0.00           C  
ATOM   1656  O  LTRP X 111      11.293   8.777  -8.896  0.00  0.00           O  
ATOM   1657  CB LTRP X 111       8.570   9.728  -9.705  0.00  0.00           C  
ATOM   1658  CG LTRP X 111       7.372  10.534 -10.071  0.00  0.00           C  
ATOM   1659  CD1LTRP X 111       7.263  11.334 -11.153  0.00  0.00           C  
ATOM   1660  CD2LTRP X 111       6.098  10.618  -9.373  0.00  0.00           C  
ATOM   1661  CE2LTRP X 111       5.258  11.519 -10.091  0.00  0.00           C  
ATOM   1662  CE3LTRP X 111       5.571  10.020  -8.206  0.00  0.00           C  
ATOM   1663  NE1LTRP X 111       6.007  11.912 -11.188  0.00  0.00           N  
ATOM   1664  CZ2LTRP X 111       3.965  11.818  -9.648  0.00  0.00           C  
ATOM   1665  CZ3LTRP X 111       4.263  10.305  -7.770  0.00  0.00           C  
ATOM   1666  CH2LTRP X 111       3.458  11.204  -8.491  0.00  0.00           C  
ATOM   1667  H  LTRP X 111      10.495  11.396 -10.144  0.00  0.00           H  
ATOM   1668  HA LTRP X 111       8.859  10.654  -7.785  0.00  0.00           H  
ATOM   1669  HB2LTRP X 111       9.160   9.556 -10.605  0.00  0.00           H  
ATOM   1670  HB3LTRP X 111       8.213   8.756  -9.360  0.00  0.00           H  
ATOM   1671  HD1LTRP X 111       8.061  11.485 -11.871  0.00  0.00           H  
ATOM   1672  HE1LTRP X 111       5.708  12.547 -11.937  0.00  0.00           H  
ATOM   1673  HE3LTRP X 111       6.190   9.342  -7.635  0.00  0.00           H  
ATOM   1674  HZ2LTRP X 111       3.376  12.525 -10.191  0.00  0.00           H  
ATOM   1675  HZ3LTRP X 111       3.886   9.840  -6.868  0.00  0.00           H  
ATOM   1676  HH2LTRP X 111       2.457  11.427  -8.154  0.00  0.00           H  
ATOM   1677  N  LTHR X 112      10.227   8.746  -6.910  0.00  0.00           N  
ATOM   1678  CA LTHR X 112      10.932   7.570  -6.378  0.00  0.00           C  
ATOM   1679  C  LTHR X 112      10.062   6.316  -6.464  0.00  0.00           C  
ATOM   1680  O  LTHR X 112       8.945   6.272  -5.945  0.00  0.00           O  
ATOM   1681  CB LTHR X 112      11.472   7.781  -4.955  0.00  0.00           C  
ATOM   1682  CG2LTHR X 112      12.474   8.932  -4.893  0.00  0.00           C  
ATOM   1683  OG1LTHR X 112      10.456   8.034  -4.013  0.00  0.00           O  
ATOM   1684  H  LTHR X 112       9.498   9.158  -6.338  0.00  0.00           H  
ATOM   1685  HA LTHR X 112      11.810   7.392  -6.995  0.00  0.00           H  
ATOM   1686  HB LTHR X 112      11.988   6.869  -4.657  0.00  0.00           H  
ATOM   1687  HG1LTHR X 112       9.962   8.826  -4.280  0.00  0.00           H  
ATOM   1688 HG21LTHR X 112      13.239   8.792  -5.653  0.00  0.00           H  
ATOM   1689 HG22LTHR X 112      11.982   9.887  -5.065  0.00  0.00           H  
ATOM   1690 HG23LTHR X 112      12.955   8.943  -3.917  0.00  0.00           H  
ATOM   1691  N  LGLY X 113      10.569   5.276  -7.125  0.00  0.00           N  
ATOM   1692  CA LGLY X 113       9.932   3.958  -7.220  0.00  0.00           C  
ATOM   1693  C  LGLY X 113      10.669   2.895  -6.407  0.00  0.00           C  
ATOM   1694  O  LGLY X 113      11.820   3.103  -6.024  0.00  0.00           O  
ATOM   1695  H  LGLY X 113      11.502   5.377  -7.521  0.00  0.00           H  
ATOM   1696  HA2LGLY X 113       8.893   4.001  -6.895  0.00  0.00           H  
ATOM   1697  HA3LGLY X 113       9.943   3.647  -8.259  0.00  0.00           H  
ATOM   1698  N  LASN X 114      10.053   1.728  -6.192  0.00  0.00           N  
ATOM   1699  CA LASN X 114      10.783   0.552  -5.706  0.00  0.00           C  
ATOM   1700  C  LASN X 114      10.539  -0.698  -6.561  0.00  0.00           C  
ATOM   1701  O  LASN X 114       9.470  -0.886  -7.145  0.00  0.00           O  
ATOM   1702  CB HASN X 114      10.539   0.290  -4.204  0.00  0.00           C  
ATOM   1703  CG HASN X 114       9.220  -0.405  -3.931  0.00  0.00           C  
ATOM   1704  ND2HASN X 114       8.206   0.377  -3.533  0.00  0.00           N  
ATOM   1705  OD1HASN X 114       9.086  -1.636  -4.125  0.00  0.00           O  
ATOM   1706  H  LASN X 114       9.097   1.602  -6.505  0.00  0.00           H  
ATOM   1707  HB2HASN X 114      11.339  -0.372  -3.852  0.00  0.00           H  
ATOM   1708  HB3HASN X 114      10.633   1.243  -3.680  0.00  0.00           H  
ATOM   1709  HA LASN X 114      11.842   0.770  -5.805  0.00  0.00           H  
ATOM   1710 HD21HASN X 114       7.306  -0.049  -3.323  0.00  0.00           H  
ATOM   1711 HD22HASN X 114       8.402   1.309  -3.166  0.00  0.00           H  
ATOM   1712  N  LALA X 115      11.534  -1.581  -6.574  0.00  0.00           N  
ATOM   1713  CA LALA X 115      11.443  -2.933  -7.099  0.00  0.00           C  
ATOM   1714  C  LALA X 115      11.847  -3.911  -5.988  0.00  0.00           C  
ATOM   1715  O  LALA X 115      13.033  -4.206  -5.808  0.00  0.00           O  
ATOM   1716  CB LALA X 115      12.313  -3.032  -8.359  0.00  0.00           C  
ATOM   1717  H  LALA X 115      12.387  -1.330  -6.079  0.00  0.00           H  
ATOM   1718  HA LALA X 115      10.413  -3.155  -7.384  0.00  0.00           H  
ATOM   1719  HB1LALA X 115      13.334  -2.720  -8.133  0.00  0.00           H  
ATOM   1720  HB2LALA X 115      12.324  -4.058  -8.722  0.00  0.00           H  
ATOM   1721  HB3LALA X 115      11.903  -2.388  -9.138  0.00  0.00           H  
ATOM   1722  N  LSER X 116      10.849  -4.418  -5.256  0.00  0.00           N  
ATOM   1723  CA LSER X 116      11.048  -5.303  -4.099  0.00  0.00           C  
ATOM   1724  C  LSER X 116      10.569  -6.736  -4.372  0.00  0.00           C  
ATOM   1725  O  LSER X 116      11.381  -7.638  -4.570  0.00  0.00           O  
ATOM   1726  CB LSER X 116      10.394  -4.705  -2.843  0.00  0.00           C  
ATOM   1727  OG LSER X 116      10.733  -3.339  -2.693  0.00  0.00           O  
ATOM   1728  H  LSER X 116       9.908  -4.087  -5.430  0.00  0.00           H  
ATOM   1729  HA LSER X 116      12.112  -5.370  -3.879  0.00  0.00           H  
ATOM   1730  HB2LSER X 116       9.310  -4.793  -2.891  0.00  0.00           H  
ATOM   1731  HB3LSER X 116      10.748  -5.263  -1.977  0.00  0.00           H  
ATOM   1732  HG LSER X 116      10.149  -2.795  -3.256  0.00  0.00           H  
ATOM   1733  N  LSER X 117       9.256  -6.942  -4.445  0.00  0.00           N  
ATOM   1734  CA LSER X 117       8.571  -8.231  -4.502  0.00  0.00           C  
ATOM   1735  C  LSER X 117       8.524  -8.853  -5.895  0.00  0.00           C  
ATOM   1736  O  LSER X 117       8.416  -8.191  -6.931  0.00  0.00           O  
ATOM   1737  CB LSER X 117       7.146  -8.094  -3.946  0.00  0.00           C  
ATOM   1738  OG LSER X 117       7.170  -7.652  -2.599  0.00  0.00           O  
ATOM   1739  H  LSER X 117       8.654  -6.133  -4.363  0.00  0.00           H  
ATOM   1740  HA LSER X 117       9.112  -8.927  -3.864  0.00  0.00           H  
ATOM   1741  HB2LSER X 117       6.593  -7.385  -4.559  0.00  0.00           H  
ATOM   1742  HB3LSER X 117       6.639  -9.059  -3.993  0.00  0.00           H  
ATOM   1743  HG LSER X 117       6.361  -7.136  -2.432  0.00  0.00           H  
ATOM   1744  N  LGLU X 118       8.542 -10.181  -5.898  0.00  0.00           N  
ATOM   1745  CA LGLU X 118       8.568 -11.028  -7.086  0.00  0.00           C  
ATOM   1746  C  LGLU X 118       7.508 -12.133  -6.973  0.00  0.00           C  
ATOM   1747  O  LGLU X 118       7.151 -12.534  -5.863  0.00  0.00           O  
ATOM   1748  CB LGLU X 118       9.955 -11.673  -7.221  0.00  0.00           C  
ATOM   1749  CG LGLU X 118      11.125 -10.677  -7.273  0.00  0.00           C  
ATOM   1750  CD LGLU X 118      12.478 -11.342  -7.542  0.00  0.00           C  
ATOM   1751  OE1LGLU X 118      12.508 -12.520  -7.958  0.00  0.00           O  
ATOM   1752  OE2LGLU X 118      13.529 -10.742  -7.197  0.00  0.00           O1-
ATOM   1753  H  LGLU X 118       8.591 -10.656  -5.009  0.00  0.00           H  
ATOM   1754  HA LGLU X 118       8.367 -10.431  -7.974  0.00  0.00           H  
ATOM   1755  HB2LGLU X 118      10.104 -12.326  -6.363  0.00  0.00           H  
ATOM   1756  HB3LGLU X 118       9.956 -12.278  -8.129  0.00  0.00           H  
ATOM   1757  HG2LGLU X 118      10.930  -9.959  -8.055  0.00  0.00           H  
ATOM   1758  HG3LGLU X 118      11.184 -10.140  -6.323  0.00  0.00           H  
ATOM   1759  N  LASN X 119       7.047 -12.693  -8.096  0.00  0.00           N  
ATOM   1760  CA LASN X 119       6.226 -13.912  -8.129  0.00  0.00           C  
ATOM   1761  C  LASN X 119       7.109 -15.166  -7.924  0.00  0.00           C  
ATOM   1762  O  LASN X 119       7.172 -16.060  -8.768  0.00  0.00           O  
ATOM   1763  CB LASN X 119       5.347 -13.919  -9.400  0.00  0.00           C  
ATOM   1764  CG LASN X 119       4.300 -15.032  -9.420  0.00  0.00           C  
ATOM   1765  ND2LASN X 119       4.662 -16.236  -9.780  0.00  0.00           N  
ATOM   1766  OD1LASN X 119       3.133 -14.850  -9.108  0.00  0.00           O  
ATOM   1767  H  LASN X 119       7.389 -12.325  -8.979  0.00  0.00           H  
ATOM   1768  HA LASN X 119       5.545 -13.878  -7.276  0.00  0.00           H  
ATOM   1769  HB2LASN X 119       4.820 -12.968  -9.471  0.00  0.00           H  
ATOM   1770  HB3LASN X 119       5.985 -14.017 -10.279  0.00  0.00           H  
ATOM   1771 HD21LASN X 119       3.978 -16.964  -9.740  0.00  0.00           H  
ATOM   1772 HD22LASN X 119       5.660 -16.424  -9.838  0.00  0.00           H  
ATOM   1773  N  LASN X 120       7.795 -15.224  -6.782  0.00  0.00           N  
ATOM   1774  CA LASN X 120       8.340 -16.459  -6.218  0.00  0.00           C  
ATOM   1775  C  LASN X 120       7.421 -16.961  -5.083  0.00  0.00           C  
ATOM   1776  O  LASN X 120       6.289 -16.491  -4.958  0.00  0.00           O  
ATOM   1777  CB LASN X 120       9.782 -16.225  -5.767  0.00  0.00           C  
ATOM   1778  CG LASN X 120      10.698 -15.719  -6.853  0.00  0.00           C  
ATOM   1779  ND2LASN X 120      11.336 -14.604  -6.610  0.00  0.00           N  
ATOM   1780  OD1LASN X 120      10.943 -16.378  -7.847  0.00  0.00           O  
ATOM   1781  H  LASN X 120       7.720 -14.422  -6.167  0.00  0.00           H  
ATOM   1782  HA LASN X 120       8.360 -17.237  -6.984  0.00  0.00           H  
ATOM   1783  HB2LASN X 120       9.781 -15.531  -4.929  0.00  0.00           H  
ATOM   1784  HB3LASN X 120      10.204 -17.173  -5.452  0.00  0.00           H  
ATOM   1785 HD21LASN X 120      11.782 -14.095  -7.382  0.00  0.00           H  
ATOM   1786 HD22LASN X 120      11.112 -14.083  -5.765  0.00  0.00           H  
ATOM   1787  N  LSER X 121       7.872 -17.917  -4.266  0.00  0.00           N  
ATOM   1788  CA LSER X 121       7.003 -18.697  -3.370  0.00  0.00           C  
ATOM   1789  C  LSER X 121       6.282 -17.878  -2.292  0.00  0.00           C  
ATOM   1790  O  LSER X 121       5.131 -18.180  -1.988  0.00  0.00           O  
ATOM   1791  CB LSER X 121       7.793 -19.843  -2.727  0.00  0.00           C  
ATOM   1792  OG LSER X 121       8.799 -19.370  -1.856  0.00  0.00           O  
ATOM   1793  H  LSER X 121       8.867 -18.130  -4.259  0.00  0.00           H  
ATOM   1794  HA LSER X 121       6.222 -19.151  -3.980  0.00  0.00           H  
ATOM   1795  HB2LSER X 121       7.104 -20.470  -2.158  0.00  0.00           H  
ATOM   1796  HB3LSER X 121       8.250 -20.452  -3.507  0.00  0.00           H  
ATOM   1797  HG LSER X 121       9.490 -18.884  -2.375  0.00  0.00           H  
ATOM   1798  N  LHIE X 122       6.901 -16.818  -1.759  0.00  0.00           N  
ATOM   1799  CA LHIE X 122       6.313 -15.934  -0.741  0.00  0.00           C  
ATOM   1800  C  LHIE X 122       6.805 -14.482  -0.873  0.00  0.00           C  
ATOM   1801  O  LHIE X 122       7.570 -14.155  -1.779  0.00  0.00           O  
ATOM   1802  CB LHIE X 122       6.588 -16.518   0.655  0.00  0.00           C  
ATOM   1803  CG LHIE X 122       8.016 -16.377   1.117  0.00  0.00           C  
ATOM   1804  CD2LHIE X 122       9.033 -17.247   0.861  0.00  0.00           C  
ATOM   1805  ND1LHIE X 122       8.501 -15.339   1.915  0.00  0.00           N  
ATOM   1806  CE1LHIE X 122       9.803 -15.604   2.110  0.00  0.00           C  
ATOM   1807  NE2LHIE X 122      10.149 -16.739   1.486  0.00  0.00           N  
ATOM   1808  H  LHIE X 122       7.840 -16.609  -2.069  0.00  0.00           H  
ATOM   1809  HA LHIE X 122       5.232 -15.911  -0.880  0.00  0.00           H  
ATOM   1810  HB2LHIE X 122       5.945 -16.018   1.380  0.00  0.00           H  
ATOM   1811  HB3LHIE X 122       6.317 -17.574   0.663  0.00  0.00           H  
ATOM   1812  HD2LHIE X 122       8.967 -18.152   0.273  0.00  0.00           H  
ATOM   1813  HE1LHIE X 122      10.492 -14.973   2.659  0.00  0.00           H  
ATOM   1814  HE2LHIE X 122      11.093 -17.096   1.418  0.00  0.00           H  
ATOM   1815  N  LVAL X 123       6.342 -13.598   0.017  0.00  0.00           N  
ATOM   1816  CA LVAL X 123       6.547 -12.137  -0.063  0.00  0.00           C  
ATOM   1817  C  LVAL X 123       7.994 -11.662   0.150  0.00  0.00           C  
ATOM   1818  O  LVAL X 123       8.287 -10.503  -0.133  0.00  0.00           O  
ATOM   1819  CB LVAL X 123       5.594 -11.385   0.891  0.00  0.00           C  
ATOM   1820  CG1LVAL X 123       4.127 -11.682   0.553  0.00  0.00           C  
ATOM   1821  CG2LVAL X 123       5.835 -11.725   2.369  0.00  0.00           C  
ATOM   1822  H  LVAL X 123       5.757 -13.942   0.763  0.00  0.00           H  
ATOM   1823  HA LVAL X 123       6.288 -11.826  -1.076  0.00  0.00           H  
ATOM   1824  HB LVAL X 123       5.749 -10.314   0.759  0.00  0.00           H  
ATOM   1825 HG11LVAL X 123       3.478 -11.021   1.131  0.00  0.00           H  
ATOM   1826 HG12LVAL X 123       3.950 -11.495  -0.505  0.00  0.00           H  
ATOM   1827 HG13LVAL X 123       3.873 -12.717   0.782  0.00  0.00           H  
ATOM   1828 HG21LVAL X 123       6.860 -11.482   2.648  0.00  0.00           H  
ATOM   1829 HG22LVAL X 123       5.165 -11.131   2.990  0.00  0.00           H  
ATOM   1830 HG23LVAL X 123       5.653 -12.783   2.561  0.00  0.00           H  
ATOM   1831  N  LLEU X 124       8.905 -12.524   0.614  0.00  0.00           N  
ATOM   1832  CA LLEU X 124      10.342 -12.244   0.775  0.00  0.00           C  
ATOM   1833  C  LLEU X 124      11.193 -13.359   0.139  0.00  0.00           C  
ATOM   1834  O  LLEU X 124      12.014 -14.007   0.786  0.00  0.00           O  
ATOM   1835  CB LLEU X 124      10.665 -11.972   2.261  0.00  0.00           C  
ATOM   1836  CG LLEU X 124      10.220 -10.586   2.765  0.00  0.00           C  
ATOM   1837  CD1LLEU X 124      10.420 -10.495   4.279  0.00  0.00           C  
ATOM   1838  CD2LLEU X 124      11.028  -9.460   2.118  0.00  0.00           C  
ATOM   1839  H  LLEU X 124       8.594 -13.463   0.834  0.00  0.00           H  
ATOM   1840  HA LLEU X 124      10.594 -11.353   0.201  0.00  0.00           H  
ATOM   1841  HB2LLEU X 124      10.190 -12.740   2.870  0.00  0.00           H  
ATOM   1842  HB3LLEU X 124      11.743 -12.047   2.411  0.00  0.00           H  
ATOM   1843  HG LLEU X 124       9.161 -10.436   2.554  0.00  0.00           H  
ATOM   1844 HD11LLEU X 124       9.833 -11.267   4.775  0.00  0.00           H  
ATOM   1845 HD12LLEU X 124      11.474 -10.629   4.526  0.00  0.00           H  
ATOM   1846 HD13LLEU X 124      10.085  -9.522   4.638  0.00  0.00           H  
ATOM   1847 HD21LLEU X 124      12.096  -9.622   2.267  0.00  0.00           H  
ATOM   1848 HD22LLEU X 124      10.821  -9.408   1.051  0.00  0.00           H  
ATOM   1849 HD23LLEU X 124      10.746  -8.507   2.558  0.00  0.00           H  
ATOM   1850  N  LASP X 125      10.947 -13.607  -1.146  0.00  0.00           N  
ATOM   1851  CA LASP X 125      11.642 -14.593  -1.976  0.00  0.00           C  
ATOM   1852  C  LASP X 125      12.020 -13.931  -3.314  0.00  0.00           C  
ATOM   1853  O  LASP X 125      11.138 -13.504  -4.064  0.00  0.00           O  
ATOM   1854  CB LASP X 125      10.706 -15.807  -2.126  0.00  0.00           C  
ATOM   1855  CG LASP X 125      11.258 -16.974  -2.942  0.00  0.00           C  
ATOM   1856  OD1LASP X 125      12.400 -16.894  -3.441  0.00  0.00           O  
ATOM   1857  OD2LASP X 125      10.489 -17.939  -3.159  0.00  0.00           O1-
ATOM   1858  H  LASP X 125      10.216 -13.073  -1.592  0.00  0.00           H  
ATOM   1859  HA LASP X 125      12.556 -14.922  -1.480  0.00  0.00           H  
ATOM   1860  HB2LASP X 125      10.476 -16.182  -1.133  0.00  0.00           H  
ATOM   1861  HB3LASP X 125       9.769 -15.482  -2.580  0.00  0.00           H  
ATOM   1862  N  LTRP X 126      13.321 -13.806  -3.612  0.00  0.00           N  
ATOM   1863  CA LTRP X 126      13.858 -12.971  -4.704  0.00  0.00           C  
ATOM   1864  C  LTRP X 126      14.808 -13.730  -5.648  0.00  0.00           C  
ATOM   1865  O  LTRP X 126      15.444 -14.711  -5.253  0.00  0.00           O  
ATOM   1866  CB LTRP X 126      14.586 -11.745  -4.125  0.00  0.00           C  
ATOM   1867  CG LTRP X 126      13.806 -10.780  -3.277  0.00  0.00           C  
ATOM   1868  CD1LTRP X 126      12.470 -10.556  -3.309  0.00  0.00           C  
ATOM   1869  CD2LTRP X 126      14.330  -9.862  -2.265  0.00  0.00           C  
ATOM   1870  CE2LTRP X 126      13.243  -9.130  -1.705  0.00  0.00           C  
ATOM   1871  CE3LTRP X 126      15.619  -9.561  -1.773  0.00  0.00           C  
ATOM   1872  NE1LTRP X 126      12.136  -9.598  -2.370  0.00  0.00           N  
ATOM   1873  CZ2LTRP X 126      13.417  -8.163  -0.705  0.00  0.00           C  
ATOM   1874  CZ3LTRP X 126      15.805  -8.598  -0.763  0.00  0.00           C  
ATOM   1875  CH2LTRP X 126      14.709  -7.903  -0.222  0.00  0.00           C  
ATOM   1876  H  LTRP X 126      13.988 -14.193  -2.960  0.00  0.00           H  
ATOM   1877  HA LTRP X 126      13.033 -12.603  -5.310  0.00  0.00           H  
ATOM   1878  HB2LTRP X 126      15.424 -12.106  -3.528  0.00  0.00           H  
ATOM   1879  HB3LTRP X 126      15.010 -11.173  -4.951  0.00  0.00           H  
ATOM   1880  HD1LTRP X 126      11.766 -11.056  -3.962  0.00  0.00           H  
ATOM   1881  HE1LTRP X 126      11.189  -9.246  -2.214  0.00  0.00           H  
ATOM   1882  HE3LTRP X 126      16.474 -10.079  -2.174  0.00  0.00           H  
ATOM   1883  HZ2LTRP X 126      12.567  -7.625  -0.318  0.00  0.00           H  
ATOM   1884  HZ3LTRP X 126      16.801  -8.389  -0.405  0.00  0.00           H  
ATOM   1885  HH2LTRP X 126      14.860  -7.159   0.549  0.00  0.00           H  
ATOM   1886  N  LLYS X 127      14.893 -13.287  -6.905  0.00  0.00           N  
ATOM   1887  CA LLYS X 127      15.790 -13.758  -7.974  0.00  0.00           C  
ATOM   1888  C  LLYS X 127      16.582 -12.617  -8.611  0.00  0.00           C  
ATOM   1889  O  LLYS X 127      17.546 -12.916  -9.309  0.00  0.00           O  
ATOM   1890  CB LLYS X 127      15.023 -14.507  -9.087  0.00  0.00           C  
ATOM   1891  CG LLYS X 127      14.116 -15.650  -8.617  0.00  0.00           C  
ATOM   1892  CD LLYS X 127      14.840 -16.805  -7.903  0.00  0.00           C  
ATOM   1893  CE LLYS X 127      13.909 -17.535  -6.924  0.00  0.00           C  
ATOM   1894  NZ LLYS X 127      13.541 -16.644  -5.802  0.00  0.00           N1+
ATOM   1895  H  LLYS X 127      14.223 -12.560  -7.169  0.00  0.00           H  
ATOM   1896  HA LLYS X 127      16.539 -14.420  -7.543  0.00  0.00           H  
ATOM   1897  HB2LLYS X 127      14.397 -13.786  -9.617  0.00  0.00           H  
ATOM   1898  HB3LLYS X 127      15.741 -14.910  -9.804  0.00  0.00           H  
ATOM   1899  HG2LLYS X 127      13.378 -15.211  -7.960  0.00  0.00           H  
ATOM   1900  HG3LLYS X 127      13.580 -16.053  -9.476  0.00  0.00           H  
ATOM   1901  HD2LLYS X 127      15.202 -17.509  -8.653  0.00  0.00           H  
ATOM   1902  HD3LLYS X 127      15.702 -16.437  -7.347  0.00  0.00           H  
ATOM   1903  HE2LLYS X 127      13.008 -17.858  -7.454  0.00  0.00           H  
ATOM   1904  HE3LLYS X 127      14.426 -18.416  -6.537  0.00  0.00           H  
ATOM   1905  HZ1LLYS X 127      12.917 -15.910  -6.115  0.00  0.00           H  
ATOM   1906  HZ2LLYS X 127      13.072 -17.115  -5.023  0.00  0.00           H  
ATOM   1907  HZ3LLYS X 127      14.356 -16.187  -5.401  0.00  0.00           H  
ATOM   1908  N  LVAL X 128      16.252 -11.343  -8.356  0.00  0.00           N  
ATOM   1909  CA LVAL X 128      17.210 -10.251  -8.607  0.00  0.00           C  
ATOM   1910  C  LVAL X 128      18.441 -10.470  -7.734  0.00  0.00           C  
ATOM   1911  O  LVAL X 128      18.358 -10.492  -6.504  0.00  0.00           O  
ATOM   1912  CB LVAL X 128      16.606  -8.850  -8.421  0.00  0.00           C  
ATOM   1913  CG1LVAL X 128      17.656  -7.731  -8.398  0.00  0.00           C  
ATOM   1914  CG2LVAL X 128      15.688  -8.547  -9.608  0.00  0.00           C  
ATOM   1915  H  LVAL X 128      15.397 -11.148  -7.840  0.00  0.00           H  
ATOM   1916  HA LVAL X 128      17.528 -10.321  -9.641  0.00  0.00           H  
ATOM   1917  HB LVAL X 128      16.039  -8.823  -7.492  0.00  0.00           H  
ATOM   1918 HG11LVAL X 128      17.164  -6.760  -8.341  0.00  0.00           H  
ATOM   1919 HG12LVAL X 128      18.289  -7.826  -7.516  0.00  0.00           H  
ATOM   1920 HG13LVAL X 128      18.270  -7.767  -9.298  0.00  0.00           H  
ATOM   1921 HG21LVAL X 128      15.285  -7.540  -9.526  0.00  0.00           H  
ATOM   1922 HG22LVAL X 128      16.257  -8.592 -10.535  0.00  0.00           H  
ATOM   1923 HG23LVAL X 128      14.871  -9.268  -9.638  0.00  0.00           H  
ATOM   1924  N  LARG X 129      19.582 -10.680  -8.392  0.00  0.00           N  
ATOM   1925  CA LARG X 129      20.824 -11.137  -7.758  0.00  0.00           C  
ATOM   1926  C  LARG X 129      22.051 -10.351  -8.203  0.00  0.00           C  
ATOM   1927  O  LARG X 129      22.101  -9.876  -9.343  0.00  0.00           O  
ATOM   1928  CB LARG X 129      20.956 -12.673  -7.869  0.00  0.00           C  
ATOM   1929  CG LARG X 129      20.709 -13.329  -9.248  0.00  0.00           C  
ATOM   1930  CD LARG X 129      21.961 -13.583 -10.088  0.00  0.00           C  
ATOM   1931  NE LARG X 129      22.598 -12.335 -10.517  0.00  0.00           N  
ATOM   1932  CZ LARG X 129      23.854 -12.183 -10.869  0.00  0.00           C  
ATOM   1933  NH1LARG X 129      24.343 -10.995 -11.049  0.00  0.00           N1+
ATOM   1934  NH2LARG X 129      24.660 -13.192 -11.022  0.00  0.00           N  
ATOM   1935  H  LARG X 129      19.533 -10.673  -9.407  0.00  0.00           H  
ATOM   1936  HA LARG X 129      20.732 -10.917  -6.696  0.00  0.00           H  
ATOM   1937  HB2LARG X 129      21.928 -12.984  -7.483  0.00  0.00           H  
ATOM   1938  HB3LARG X 129      20.210 -13.090  -7.190  0.00  0.00           H  
ATOM   1939  HG2LARG X 129      20.246 -14.300  -9.069  0.00  0.00           H  
ATOM   1940  HG3LARG X 129      20.009 -12.745  -9.841  0.00  0.00           H  
ATOM   1941  HD2LARG X 129      22.665 -14.164  -9.498  0.00  0.00           H  
ATOM   1942  HD3LARG X 129      21.679 -14.164 -10.968  0.00  0.00           H  
ATOM   1943  HE LARG X 129      22.071 -11.480 -10.393  0.00  0.00           H  
ATOM   1944 HH11LARG X 129      23.816 -10.166 -10.804  0.00  0.00           H  
ATOM   1945 HH12LARG X 129      25.343 -10.905 -11.172  0.00  0.00           H  
ATOM   1946 HH21LARG X 129      24.341 -14.118 -10.802  0.00  0.00           H  
ATOM   1947 HH22LARG X 129      25.637 -12.996 -11.191  0.00  0.00           H  
ATOM   1948  N  LALA X 130      23.032 -10.240  -7.312  0.00  0.00           N  
ATOM   1949  CA LALA X 130      24.167  -9.328  -7.413  0.00  0.00           C  
ATOM   1950  C  LALA X 130      25.524 -10.058  -7.421  0.00  0.00           C  
ATOM   1951  O  LALA X 130      25.782 -10.911  -6.575  0.00  0.00           O  
ATOM   1952  CB LALA X 130      24.063  -8.331  -6.255  0.00  0.00           C  
ATOM   1953  H  LALA X 130      22.900 -10.705  -6.418  0.00  0.00           H  
ATOM   1954  HA LALA X 130      24.085  -8.754  -8.335  0.00  0.00           H  
ATOM   1955  HB1LALA X 130      24.187  -8.844  -5.303  0.00  0.00           H  
ATOM   1956  HB2LALA X 130      24.835  -7.570  -6.347  0.00  0.00           H  
ATOM   1957  HB3LALA X 130      23.087  -7.848  -6.262  0.00  0.00           H  
ATOM   1958  N  LTHR X 131      26.371  -9.707  -8.392  0.00  0.00           N  
ATOM   1959  CA LTHR X 131      27.751 -10.189  -8.590  0.00  0.00           C  
ATOM   1960  C  LTHR X 131      28.795  -9.058  -8.375  0.00  0.00           C  
ATOM   1961  O  LTHR X 131      28.657  -8.024  -8.946  0.00  0.00           O  
ATOM   1962  CB LTHR X 131      27.904 -10.688 -10.036  0.00  0.00           C  
ATOM   1963  CG2LTHR X 131      29.300 -11.207 -10.486  0.00  0.00           C  
ATOM   1964  OG1LTHR X 131      26.972 -11.729 -10.332  0.00  0.00           O  
ATOM   1965  H  LTHR X 131      25.960  -9.146  -9.126  0.00  0.00           H  
ATOM   1966  HA LTHR X 131      27.834 -10.954  -7.818  0.00  0.00           H  
ATOM   1967  HB LTHR X 131      27.579  -9.870 -10.679  0.00  0.00           H  
ATOM   1968  HG1LTHR X 131      26.879 -12.264  -9.542  0.00  0.00           H  
ATOM   1969 HG21LTHR X 131      30.105 -10.562 -10.133  0.00  0.00           H  
ATOM   1970 HG22LTHR X 131      29.505 -12.239 -10.203  0.00  0.00           H  
ATOM   1971 HG23LTHR X 131      29.355 -11.097 -11.569  0.00  0.00           H  
ATOM   1972  N  LPRO X 132      29.672  -9.085  -7.384  0.00  0.00           N  
ATOM   1973  CA LPRO X 132      30.475  -7.884  -7.002  0.00  0.00           C  
ATOM   1974  C  LPRO X 132      31.557  -7.546  -7.971  0.00  0.00           C  
ATOM   1975  O  LPRO X 132      32.219  -8.390  -8.560  0.00  0.00           O  
ATOM   1976  CB LPRO X 132      31.096  -8.208  -5.696  0.00  0.00           C  
ATOM   1977  CG LPRO X 132      30.320  -9.387  -5.105  0.00  0.00           C  
ATOM   1978  CD LPRO X 132      29.731 -10.053  -6.275  0.00  0.00           C  
ATOM   1979  HA LPRO X 132      29.727  -7.108  -6.839  0.00  0.00           H  
ATOM   1980  HB2LPRO X 132      32.155  -8.422  -5.839  0.00  0.00           H  
ATOM   1981  HB3LPRO X 132      30.960  -7.321  -5.076  0.00  0.00           H  
ATOM   1982  HG2LPRO X 132      30.929 -10.088  -4.535  0.00  0.00           H  
ATOM   1983  HG3LPRO X 132      29.502  -9.041  -4.473  0.00  0.00           H  
ATOM   1984  HD2LPRO X 132      30.324 -10.914  -6.581  0.00  0.00           H  
ATOM   1985  HD3LPRO X 132      28.781 -10.539  -6.052  0.00  0.00           H  
ATOM   1986  N  LTHR X 133      31.770  -6.242  -8.237  0.00  0.00           N  
ATOM   1987  CA LTHR X 133      32.895  -5.724  -9.001  0.00  0.00           C  
ATOM   1988  C  LTHR X 133      33.992  -5.188  -8.145  0.00  0.00           C  
ATOM   1989  O  LTHR X 133      33.902  -4.766  -7.006  0.00  0.00           O  
ATOM   1990  CB LTHR X 133      32.528  -4.616 -10.055  0.00  0.00           C  
ATOM   1991  CG2LTHR X 133      31.721  -5.258 -11.210  0.00  0.00           C  
ATOM   1992  OG1LTHR X 133      31.632  -3.645  -9.448  0.00  0.00           O  
ATOM   1993  H  LTHR X 133      31.121  -5.579  -7.836  0.00  0.00           H  
ATOM   1994  HA LTHR X 133      33.317  -6.577  -9.533  0.00  0.00           H  
ATOM   1995  HB LTHR X 133      33.400  -4.155 -10.519  0.00  0.00           H  
ATOM   1996  HG1LTHR X 133      32.110  -2.854  -9.188  0.00  0.00           H  
ATOM   1997 HG21LTHR X 133      30.984  -5.876 -10.697  0.00  0.00           H  
ATOM   1998 HG22LTHR X 133      31.290  -4.449 -11.800  0.00  0.00           H  
ATOM   1999 HG23LTHR X 133      32.306  -5.881 -11.887  0.00  0.00           H  
ATOM   2000  N  LGLU X 134      35.162  -5.223  -8.737  0.00  0.00           N  
ATOM   2001  CA LGLU X 134      36.459  -4.842  -8.119  0.00  0.00           C  
ATOM   2002  C  LGLU X 134      36.549  -3.455  -7.442  0.00  0.00           C  
ATOM   2003  O  LGLU X 134      37.340  -3.232  -6.521  0.00  0.00           O  
ATOM   2004  CB LGLU X 134      37.616  -5.024  -9.133  0.00  0.00           C  
ATOM   2005  CG LGLU X 134      37.495  -4.259 -10.449  0.00  0.00           C  
ATOM   2006  CD LGLU X 134      36.976  -5.201 -11.563  0.00  0.00           C  
ATOM   2007  OE1LGLU X 134      35.853  -5.713 -11.395  0.00  0.00           O  
ATOM   2008  OE2LGLU X 134      37.759  -5.445 -12.550  0.00  0.00           O1-
ATOM   2009  H  LGLU X 134      35.195  -5.349  -9.740  0.00  0.00           H  
ATOM   2010  HA LGLU X 134      36.709  -5.467  -7.261  0.00  0.00           H  
ATOM   2011  HB2LGLU X 134      38.493  -4.568  -8.672  0.00  0.00           H  
ATOM   2012  HB3LGLU X 134      37.762  -6.095  -9.272  0.00  0.00           H  
ATOM   2013  HG2LGLU X 134      36.788  -3.430 -10.408  0.00  0.00           H  
ATOM   2014  HG3LGLU X 134      38.507  -3.933 -10.692  0.00  0.00           H  
ATOM   2015  N  LASP X 135      35.651  -2.433  -7.736  0.00  0.00           N  
ATOM   2016  CA LASP X 135      35.485  -1.072  -7.148  0.00  0.00           C  
ATOM   2017  C  LASP X 135      34.510  -1.036  -5.898  0.00  0.00           C  
ATOM   2018  O  LASP X 135      34.303   0.082  -5.410  0.00  0.00           O  
ATOM   2019  CB LASP X 135      34.890  -0.116  -8.221  0.00  0.00           C  
ATOM   2020  CG LASP X 135      33.559  -0.521  -8.851  0.00  0.00           C  
ATOM   2021  OD1LASP X 135      32.974  -1.568  -8.543  0.00  0.00           O  
ATOM   2022  OD2LASP X 135      33.159   0.268  -9.682  0.00  0.00           O1-
ATOM   2023  H  LASP X 135      34.958  -2.749  -8.399  0.00  0.00           H  
ATOM   2024  HA LASP X 135      36.445  -0.676  -6.819  0.00  0.00           H  
ATOM   2025  HB2LASP X 135      34.689   0.820  -7.701  0.00  0.00           H  
ATOM   2026  HB3LASP X 135      35.654   0.169  -8.945  0.00  0.00           H  
ATOM   2027  N  LGLY X 136      33.949  -2.240  -5.456  0.00  0.00           N  
ATOM   2028  CA LGLY X 136      32.908  -2.267  -4.437  0.00  0.00           C  
ATOM   2029  C  LGLY X 136      31.457  -2.103  -5.073  0.00  0.00           C  
ATOM   2030  O  LGLY X 136      30.428  -2.441  -4.438  0.00  0.00           O  
ATOM   2031  H  LGLY X 136      34.074  -3.037  -6.063  0.00  0.00           H  
ATOM   2032  HA2LGLY X 136      33.010  -3.172  -3.837  0.00  0.00           H  
ATOM   2033  HA3LGLY X 136      32.986  -1.408  -3.771  0.00  0.00           H  
ATOM   2034  N  LGLY X 137      31.288  -1.803  -6.386  0.00  0.00           N  
ATOM   2035  CA LGLY X 137      29.960  -1.856  -7.039  0.00  0.00           C  
ATOM   2036  C  LGLY X 137      29.491  -3.302  -7.186  0.00  0.00           C  
ATOM   2037  O  LGLY X 137      30.197  -4.292  -6.829  0.00  0.00           O  
ATOM   2038  H  LGLY X 137      32.096  -1.877  -6.988  0.00  0.00           H  
ATOM   2039  HA2LGLY X 137      29.202  -1.308  -6.479  0.00  0.00           H  
ATOM   2040  HA3LGLY X 137      30.013  -1.201  -7.908  0.00  0.00           H  
ATOM   2041  N  LTYR X 138      28.341  -3.470  -7.858  0.00  0.00           N  
ATOM   2042  CA LTYR X 138      27.750  -4.772  -8.228  0.00  0.00           C  
ATOM   2043  C  LTYR X 138      27.181  -4.813  -9.669  0.00  0.00           C  
ATOM   2044  O  LTYR X 138      26.948  -3.786 -10.300  0.00  0.00           O  
ATOM   2045  CB LTYR X 138      26.633  -5.141  -7.232  0.00  0.00           C  
ATOM   2046  CG LTYR X 138      27.047  -5.346  -5.784  0.00  0.00           C  
ATOM   2047  CD1LTYR X 138      27.348  -6.639  -5.303  0.00  0.00           C  
ATOM   2048  CD2LTYR X 138      27.082  -4.248  -4.903  0.00  0.00           C  
ATOM   2049  CE1LTYR X 138      27.677  -6.830  -3.945  0.00  0.00           C  
ATOM   2050  CE2LTYR X 138      27.424  -4.436  -3.550  0.00  0.00           C  
ATOM   2051  CZ LTYR X 138      27.725  -5.725  -3.069  0.00  0.00           C  
ATOM   2052  OH LTYR X 138      28.046  -5.901  -1.760  0.00  0.00           O  
ATOM   2053  H  LTYR X 138      27.881  -2.627  -8.185  0.00  0.00           H  
ATOM   2054  HA LTYR X 138      28.526  -5.536  -8.167  0.00  0.00           H  
ATOM   2055  HB2LTYR X 138      25.867  -4.365  -7.265  0.00  0.00           H  
ATOM   2056  HB3LTYR X 138      26.160  -6.061  -7.571  0.00  0.00           H  
ATOM   2057  HD1LTYR X 138      27.340  -7.483  -5.975  0.00  0.00           H  
ATOM   2058  HD2LTYR X 138      26.879  -3.249  -5.266  0.00  0.00           H  
ATOM   2059  HE1LTYR X 138      27.904  -7.812  -3.562  0.00  0.00           H  
ATOM   2060  HE2LTYR X 138      27.497  -3.591  -2.882  0.00  0.00           H  
ATOM   2061  HH LTYR X 138      28.363  -6.800  -1.566  0.00  0.00           H  
ATOM   2062  N  LVAL X 139      26.874  -6.018 -10.170  0.00  0.00           N  
ATOM   2063  CA LVAL X 139      26.135  -6.336 -11.425  0.00  0.00           C  
ATOM   2064  C  LVAL X 139      24.840  -7.050 -11.096  0.00  0.00           C  
ATOM   2065  O  LVAL X 139      24.860  -8.201 -10.626  0.00  0.00           O  
ATOM   2066  CB LVAL X 139      26.993  -6.978 -12.542  0.00  0.00           C  
ATOM   2067  CG1LVAL X 139      26.304  -7.084 -13.945  0.00  0.00           C  
ATOM   2068  CG2LVAL X 139      28.243  -6.084 -12.787  0.00  0.00           C  
ATOM   2069  H  LVAL X 139      27.130  -6.806  -9.592  0.00  0.00           H  
ATOM   2070  HA LVAL X 139      25.832  -5.383 -11.858  0.00  0.00           H  
ATOM   2071  HB LVAL X 139      27.348  -7.960 -12.228  0.00  0.00           H  
ATOM   2072 HG11LVAL X 139      25.888  -6.126 -14.255  0.00  0.00           H  
ATOM   2073 HG12LVAL X 139      26.943  -7.488 -14.730  0.00  0.00           H  
ATOM   2074 HG13LVAL X 139      25.495  -7.813 -13.918  0.00  0.00           H  
ATOM   2075 HG21LVAL X 139      28.843  -6.011 -11.880  0.00  0.00           H  
ATOM   2076 HG22LVAL X 139      28.963  -6.501 -13.492  0.00  0.00           H  
ATOM   2077 HG23LVAL X 139      27.919  -5.047 -12.882  0.00  0.00           H  
ATOM   2078  N  LLEU X 140      23.694  -6.431 -11.379  0.00  0.00           N  
ATOM   2079  CA LLEU X 140      22.355  -6.994 -11.201  0.00  0.00           C  
ATOM   2080  C  LLEU X 140      21.854  -7.745 -12.447  0.00  0.00           C  
ATOM   2081  O  LLEU X 140      22.158  -7.408 -13.593  0.00  0.00           O  
ATOM   2082  CB LLEU X 140      21.363  -5.898 -10.764  0.00  0.00           C  
ATOM   2083  CG LLEU X 140      21.586  -5.320  -9.353  0.00  0.00           C  
ATOM   2084  CD1LLEU X 140      20.569  -4.207  -9.102  0.00  0.00           C  
ATOM   2085  CD2LLEU X 140      21.409  -6.375  -8.259  0.00  0.00           C  
ATOM   2086  H  LLEU X 140      23.762  -5.504 -11.791  0.00  0.00           H  
ATOM   2087  HA LLEU X 140      22.408  -7.725 -10.400  0.00  0.00           H  
ATOM   2088  HB2LLEU X 140      21.421  -5.078 -11.475  0.00  0.00           H  
ATOM   2089  HB3LLEU X 140      20.351  -6.302 -10.808  0.00  0.00           H  
ATOM   2090  HG LLEU X 140      22.591  -4.906  -9.283  0.00  0.00           H  
ATOM   2091 HD11LLEU X 140      20.729  -3.776  -8.113  0.00  0.00           H  
ATOM   2092 HD12LLEU X 140      20.699  -3.415  -9.840  0.00  0.00           H  
ATOM   2093 HD13LLEU X 140      19.552  -4.594  -9.163  0.00  0.00           H  
ATOM   2094 HD21LLEU X 140      20.434  -6.848  -8.344  0.00  0.00           H  
ATOM   2095 HD22LLEU X 140      22.193  -7.123  -8.336  0.00  0.00           H  
ATOM   2096 HD23LLEU X 140      21.490  -5.897  -7.281  0.00  0.00           H  
ATOM   2097  N  LASN X 141      21.059  -8.785 -12.200  0.00  0.00           N  
ATOM   2098  CA LASN X 141      20.320  -9.598 -13.175  0.00  0.00           C  
ATOM   2099  C  LASN X 141      19.016 -10.065 -12.488  0.00  0.00           C  
ATOM   2100  O  LASN X 141      19.109 -10.578 -11.370  0.00  0.00           O  
ATOM   2101  CB LASN X 141      21.175 -10.832 -13.560  0.00  0.00           C  
ATOM   2102  CG LASN X 141      21.986 -10.766 -14.847  0.00  0.00           C  
ATOM   2103  ND2LASN X 141      22.753  -9.729 -15.089  0.00  0.00           N  
ATOM   2104  OD1LASN X 141      21.980 -11.703 -15.628  0.00  0.00           O  
ATOM   2105  H  LASN X 141      20.885  -8.998 -11.226  0.00  0.00           H  
ATOM   2106  HA LASN X 141      20.074  -9.015 -14.063  0.00  0.00           H  
ATOM   2107  HB2LASN X 141      21.863 -11.063 -12.752  0.00  0.00           H  
ATOM   2108  HB3LASN X 141      20.511 -11.690 -13.667  0.00  0.00           H  
ATOM   2109 HD21LASN X 141      23.413  -9.804 -15.858  0.00  0.00           H  
ATOM   2110 HD22LASN X 141      22.749  -8.935 -14.458  0.00  0.00           H  
ATOM   2111  N  LGLY X 142      17.843  -9.930 -13.124  0.00  0.00           N  
ATOM   2112  CA LGLY X 142      16.561 -10.502 -12.662  0.00  0.00           C  
ATOM   2113  C  LGLY X 142      15.321  -9.633 -12.948  0.00  0.00           C  
ATOM   2114  O  LGLY X 142      15.399  -8.682 -13.720  0.00  0.00           O  
ATOM   2115  H  LGLY X 142      17.818  -9.390 -13.987  0.00  0.00           H  
ATOM   2116  HA2LGLY X 142      16.408 -11.461 -13.156  0.00  0.00           H  
ATOM   2117  HA3LGLY X 142      16.602 -10.693 -11.591  0.00  0.00           H  
ATOM   2118  N  LTHR X 143      14.191  -9.943 -12.298  0.00  0.00           N  
ATOM   2119  CA LTHR X 143      12.870  -9.317 -12.536  0.00  0.00           C  
ATOM   2120  C  LTHR X 143      12.089  -9.129 -11.228  0.00  0.00           C  
ATOM   2121  O  LTHR X 143      12.129 -10.017 -10.378  0.00  0.00           O  
ATOM   2122  CB LTHR X 143      12.002 -10.212 -13.445  0.00  0.00           C  
ATOM   2123  CG2LTHR X 143      10.770  -9.493 -13.994  0.00  0.00           C  
ATOM   2124  OG1LTHR X 143      12.721 -10.760 -14.523  0.00  0.00           O  
ATOM   2125  H  LTHR X 143      14.201 -10.722 -11.658  0.00  0.00           H  
ATOM   2126  HA LTHR X 143      13.002  -8.350 -13.018  0.00  0.00           H  
ATOM   2127  HB LTHR X 143      11.656 -11.059 -12.851  0.00  0.00           H  
ATOM   2128  HG1LTHR X 143      12.662 -10.126 -15.286  0.00  0.00           H  
ATOM   2129 HG21LTHR X 143      10.308 -10.090 -14.779  0.00  0.00           H  
ATOM   2130 HG22LTHR X 143      10.050  -9.321 -13.200  0.00  0.00           H  
ATOM   2131 HG23LTHR X 143      11.055  -8.530 -14.410  0.00  0.00           H  
ATOM   2132  N  LLYS X 144      11.319  -8.039 -11.082  0.00  0.00           N  
ATOM   2133  CA LLYS X 144      10.258  -7.858 -10.061  0.00  0.00           C  
ATOM   2134  C  LLYS X 144       8.870  -7.717 -10.697  0.00  0.00           C  
ATOM   2135  O  LLYS X 144       8.751  -7.480 -11.898  0.00  0.00           O  
ATOM   2136  CB LLYS X 144      10.563  -6.679  -9.118  0.00  0.00           C  
ATOM   2137  CG LLYS X 144      11.439  -6.992  -7.897  0.00  0.00           C  
ATOM   2138  CD LLYS X 144      12.898  -7.291  -8.226  0.00  0.00           C  
ATOM   2139  CE LLYS X 144      13.817  -7.139  -7.006  0.00  0.00           C  
ATOM   2140  NZ LLYS X 144      13.683  -8.234  -6.018  0.00  0.00           N1+
ATOM   2141  H  LLYS X 144      11.340  -7.364 -11.845  0.00  0.00           H  
ATOM   2142  HA LLYS X 144      10.182  -8.761  -9.467  0.00  0.00           H  
ATOM   2143  HB2LLYS X 144      11.000  -5.857  -9.688  0.00  0.00           H  
ATOM   2144  HB3LLYS X 144       9.623  -6.319  -8.702  0.00  0.00           H  
ATOM   2145  HG2LLYS X 144      11.410  -6.117  -7.259  0.00  0.00           H  
ATOM   2146  HG3LLYS X 144      11.012  -7.817  -7.333  0.00  0.00           H  
ATOM   2147  HD2LLYS X 144      12.981  -8.299  -8.625  0.00  0.00           H  
ATOM   2148  HD3LLYS X 144      13.231  -6.581  -8.984  0.00  0.00           H  
ATOM   2149  HE2LLYS X 144      14.851  -7.105  -7.356  0.00  0.00           H  
ATOM   2150  HE3LLYS X 144      13.621  -6.182  -6.520  0.00  0.00           H  
ATOM   2151  HZ1LLYS X 144      14.432  -8.159  -5.340  0.00  0.00           H  
ATOM   2152  HZ2LLYS X 144      12.802  -8.166  -5.516  0.00  0.00           H  
ATOM   2153  HZ3LLYS X 144      13.726  -9.151  -6.467  0.00  0.00           H  
ATOM   2154  N  LHIE X 145       7.811  -7.886  -9.895  0.00  0.00           N  
ATOM   2155  CA LHIE X 145       6.436  -8.114 -10.390  0.00  0.00           C  
ATOM   2156  C  LHIE X 145       5.340  -7.259  -9.725  0.00  0.00           C  
ATOM   2157  O  LHIE X 145       4.161  -7.524  -9.944  0.00  0.00           O  
ATOM   2158  CB LHIE X 145       6.120  -9.621 -10.310  0.00  0.00           C  
ATOM   2159  CG LHIE X 145       7.146 -10.484 -11.005  0.00  0.00           C  
ATOM   2160  CD2LHIE X 145       7.322 -10.595 -12.353  0.00  0.00           C  
ATOM   2161  ND1LHIE X 145       8.171 -11.181 -10.364  0.00  0.00           N  
ATOM   2162  CE1LHIE X 145       8.953 -11.678 -11.333  0.00  0.00           C  
ATOM   2163  NE2LHIE X 145       8.455 -11.358 -12.539  0.00  0.00           N  
ATOM   2164  H  LHIE X 145       8.001  -8.047  -8.911  0.00  0.00           H  
ATOM   2165  HA LHIE X 145       6.391  -7.845 -11.443  0.00  0.00           H  
ATOM   2166  HB2LHIE X 145       6.063  -9.917  -9.261  0.00  0.00           H  
ATOM   2167  HB3LHIE X 145       5.148  -9.811 -10.766  0.00  0.00           H  
ATOM   2168  HD2LHIE X 145       6.733 -10.108 -13.118  0.00  0.00           H  
ATOM   2169  HE1LHIE X 145       9.875 -12.223 -11.161  0.00  0.00           H  
ATOM   2170  HE2LHIE X 145       8.914 -11.540 -13.424  0.00  0.00           H  
ATOM   2171  N  LPHE X 146       5.715  -6.265  -8.911  0.00  0.00           N  
ATOM   2172  CA LPHE X 146       4.795  -5.456  -8.090  0.00  0.00           C  
ATOM   2173  C  LPHE X 146       5.274  -3.992  -7.901  0.00  0.00           C  
ATOM   2174  O  LPHE X 146       5.087  -3.384  -6.844  0.00  0.00           O  
ATOM   2175  CB LPHE X 146       4.631  -6.130  -6.723  0.00  0.00           C  
ATOM   2176  CG LPHE X 146       4.018  -7.514  -6.669  0.00  0.00           C  
ATOM   2177  CD1LPHE X 146       2.634  -7.651  -6.462  0.00  0.00           C  
ATOM   2178  CD2LPHE X 146       4.843  -8.654  -6.661  0.00  0.00           C  
ATOM   2179  CE1LPHE X 146       2.089  -8.914  -6.183  0.00  0.00           C  
ATOM   2180  CE2LPHE X 146       4.297  -9.922  -6.399  0.00  0.00           C  
ATOM   2181  CZ LPHE X 146       2.923 -10.043  -6.133  0.00  0.00           C  
ATOM   2182  H  LPHE X 146       6.704  -6.105  -8.792  0.00  0.00           H  
ATOM   2183  HA LPHE X 146       3.820  -5.423  -8.574  0.00  0.00           H  
ATOM   2184  HB2LPHE X 146       5.614  -6.176  -6.257  0.00  0.00           H  
ATOM   2185  HB3LPHE X 146       4.001  -5.490  -6.109  0.00  0.00           H  
ATOM   2186  HD1LPHE X 146       2.000  -6.776  -6.447  0.00  0.00           H  
ATOM   2187  HD2LPHE X 146       5.903  -8.546  -6.818  0.00  0.00           H  
ATOM   2188  HE1LPHE X 146       1.039  -9.014  -5.950  0.00  0.00           H  
ATOM   2189  HE2LPHE X 146       4.935 -10.792  -6.357  0.00  0.00           H  
ATOM   2190  HZ LPHE X 146       2.504 -11.000  -5.861  0.00  0.00           H  
ATOM   2191  N  LCYS X 147       5.973  -3.431  -8.887  0.00  0.00           N  
ATOM   2192  CA LCYS X 147       6.981  -2.379  -8.700  0.00  0.00           C  
ATOM   2193  C  LCYS X 147       6.388  -0.957  -8.593  0.00  0.00           C  
ATOM   2194  O  LCYS X 147       6.559  -0.136  -9.494  0.00  0.00           O  
ATOM   2195  CB LCYS X 147       8.035  -2.496  -9.820  0.00  0.00           C  
ATOM   2196  SG LCYS X 147       8.486  -4.219 -10.171  0.00  0.00           S  
ATOM   2197  H  LCYS X 147       5.978  -3.903  -9.785  0.00  0.00           H  
ATOM   2198  HA LCYS X 147       7.496  -2.569  -7.756  0.00  0.00           H  
ATOM   2199  HB2LCYS X 147       7.649  -2.047 -10.738  0.00  0.00           H  
ATOM   2200  HB3LCYS X 147       8.927  -1.947  -9.517  0.00  0.00           H  
ATOM   2201  HG LCYS X 147       7.439  -4.445 -10.983  0.00  0.00           H  
ATOM   2202  N  LSER X 148       5.648  -0.665  -7.516  0.00  0.00           N  
ATOM   2203  CA LSER X 148       4.936   0.610  -7.334  0.00  0.00           C  
ATOM   2204  C  LSER X 148       5.821   1.836  -7.592  0.00  0.00           C  
ATOM   2205  O  LSER X 148       6.895   1.998  -7.006  0.00  0.00           O  
ATOM   2206  CB HSER X 148       4.354   0.728  -5.924  0.00  0.00           C  
ATOM   2207  OG HSER X 148       3.282  -0.210  -5.756  0.00  0.00           O  
ATOM   2208  H  LSER X 148       5.500  -1.399  -6.833  0.00  0.00           H  
ATOM   2209  HB2HSER X 148       5.146   0.554  -5.189  0.00  0.00           H  
ATOM   2210  HB3HSER X 148       3.969   1.748  -5.785  0.00  0.00           H  
ATOM   2211  HA LSER X 148       4.107   0.641  -8.041  0.00  0.00           H  
ATOM   2212  HG HSER X 148       2.596   0.257  -5.193  0.00  0.00           H  
ATOM   2213  N  LGLY X 149       5.358   2.703  -8.494  0.00  0.00           N  
ATOM   2214  CA LGLY X 149       6.065   3.905  -8.942  0.00  0.00           C  
ATOM   2215  C  LGLY X 149       7.312   3.678  -9.810  0.00  0.00           C  
ATOM   2216  O  LGLY X 149       7.670   4.591 -10.546  0.00  0.00           O  
ATOM   2217  H  LGLY X 149       4.460   2.507  -8.918  0.00  0.00           H  
ATOM   2218  HA2LGLY X 149       5.372   4.522  -9.515  0.00  0.00           H  
ATOM   2219  HA3LGLY X 149       6.375   4.474  -8.064  0.00  0.00           H  
ATOM   2220  N  LALA X 150       7.957   2.501  -9.785  0.00  0.00           N  
ATOM   2221  CA LALA X 150       9.195   2.218 -10.532  0.00  0.00           C  
ATOM   2222  C  LALA X 150       9.006   2.381 -12.044  0.00  0.00           C  
ATOM   2223  O  LALA X 150       9.780   3.064 -12.721  0.00  0.00           O  
ATOM   2224  CB LALA X 150       9.656   0.796 -10.210  0.00  0.00           C  
ATOM   2225  H  LALA X 150       7.575   1.759  -9.210  0.00  0.00           H  
ATOM   2226  HA LALA X 150       9.973   2.910 -10.218  0.00  0.00           H  
ATOM   2227  HB1LALA X 150       8.909   0.079 -10.543  0.00  0.00           H  
ATOM   2228  HB2LALA X 150      10.588   0.585 -10.735  0.00  0.00           H  
ATOM   2229  HB3LALA X 150       9.812   0.693  -9.138  0.00  0.00           H  
ATOM   2230  N  LLYS X 151       7.907   1.820 -12.546  0.00  0.00           N  
ATOM   2231  CA LLYS X 151       7.313   2.160 -13.833  0.00  0.00           C  
ATOM   2232  C  LLYS X 151       6.873   3.630 -13.791  0.00  0.00           C  
ATOM   2233  O  LLYS X 151       5.865   3.976 -13.178  0.00  0.00           O  
ATOM   2234  CB LLYS X 151       6.166   1.165 -14.036  0.00  0.00           C  
ATOM   2235  CG LLYS X 151       5.296   1.442 -15.263  0.00  0.00           C  
ATOM   2236  CD LLYS X 151       3.975   0.689 -15.102  0.00  0.00           C  
ATOM   2237  CE LLYS X 151       3.028   1.129 -16.208  0.00  0.00           C  
ATOM   2238  NZ LLYS X 151       1.622   0.936 -15.803  0.00  0.00           N1+
ATOM   2239  H  LLYS X 151       7.344   1.277 -11.902  0.00  0.00           H  
ATOM   2240  HA LLYS X 151       8.044   2.037 -14.629  0.00  0.00           H  
ATOM   2241  HB2LLYS X 151       6.571   0.154 -14.116  0.00  0.00           H  
ATOM   2242  HB3LLYS X 151       5.543   1.198 -13.145  0.00  0.00           H  
ATOM   2243  HG2LLYS X 151       5.076   2.507 -15.335  0.00  0.00           H  
ATOM   2244  HG3LLYS X 151       5.813   1.123 -16.169  0.00  0.00           H  
ATOM   2245  HD2LLYS X 151       4.138  -0.389 -15.146  0.00  0.00           H  
ATOM   2246  HD3LLYS X 151       3.540   0.942 -14.136  0.00  0.00           H  
ATOM   2247  HE2LLYS X 151       3.193   2.189 -16.416  0.00  0.00           H  
ATOM   2248  HE3LLYS X 151       3.256   0.561 -17.113  0.00  0.00           H  
ATOM   2249  HZ1LLYS X 151       1.439  -0.040 -15.582  0.00  0.00           H  
ATOM   2250  HZ2LLYS X 151       1.366   1.561 -15.040  0.00  0.00           H  
ATOM   2251  HZ3LLYS X 151       1.021   1.103 -16.605  0.00  0.00           H  
ATOM   2252  N  LGLY X 152       7.658   4.502 -14.423  0.00  0.00           N  
ATOM   2253  CA LGLY X 152       7.502   5.955 -14.300  0.00  0.00           C  
ATOM   2254  C  LGLY X 152       8.140   6.531 -13.029  0.00  0.00           C  
ATOM   2255  O  LGLY X 152       7.530   7.372 -12.371  0.00  0.00           O  
ATOM   2256  H  LGLY X 152       8.499   4.144 -14.849  0.00  0.00           H  
ATOM   2257  HA2LGLY X 152       7.980   6.432 -15.155  0.00  0.00           H  
ATOM   2258  HA3LGLY X 152       6.443   6.217 -14.309  0.00  0.00           H  
ATOM   2259  N  LSER X 153       9.343   6.074 -12.684  0.00  0.00           N  
ATOM   2260  CA LSER X 153      10.227   6.722 -11.708  0.00  0.00           C  
ATOM   2261  C  LSER X 153      11.395   7.407 -12.412  0.00  0.00           C  
ATOM   2262  O  LSER X 153      11.766   7.016 -13.520  0.00  0.00           O  
ATOM   2263  CB LSER X 153      10.760   5.725 -10.675  0.00  0.00           C  
ATOM   2264  OG LSER X 153      11.453   4.658 -11.297  0.00  0.00           O  
ATOM   2265  H  LSER X 153       9.766   5.362 -13.259  0.00  0.00           H  
ATOM   2266  HA LSER X 153       9.675   7.484 -11.163  0.00  0.00           H  
ATOM   2267  HB2LSER X 153      11.439   6.246 -10.001  0.00  0.00           H  
ATOM   2268  HB3LSER X 153       9.938   5.333 -10.082  0.00  0.00           H  
ATOM   2269  HG LSER X 153      10.829   4.161 -11.856  0.00  0.00           H  
ATOM   2270  N  LASP X 154      11.993   8.392 -11.750  0.00  0.00           N  
ATOM   2271  CA LASP X 154      13.281   8.975 -12.136  0.00  0.00           C  
ATOM   2272  C  LASP X 154      14.432   8.312 -11.342  0.00  0.00           C  
ATOM   2273  O  LASP X 154      15.538   8.151 -11.860  0.00  0.00           O  
ATOM   2274  CB LASP X 154      13.238  10.497 -11.911  0.00  0.00           C  
ATOM   2275  CG LASP X 154      11.994  11.195 -12.485  0.00  0.00           C  
ATOM   2276  OD1LASP X 154      12.069  11.890 -13.519  0.00  0.00           O  
ATOM   2277  OD2LASP X 154      10.925  11.169 -11.836  0.00  0.00           O1-
ATOM   2278  H  LASP X 154      11.590   8.704 -10.873  0.00  0.00           H  
ATOM   2279  HA LASP X 154      13.464   8.798 -13.197  0.00  0.00           H  
ATOM   2280  HB2LASP X 154      13.263  10.678 -10.839  0.00  0.00           H  
ATOM   2281  HB3LASP X 154      14.136  10.942 -12.343  0.00  0.00           H  
ATOM   2282  N  LLEU X 155      14.140   7.864 -10.110  0.00  0.00           N  
ATOM   2283  CA LLEU X 155      15.038   7.141  -9.202  0.00  0.00           C  
ATOM   2284  C  LLEU X 155      14.369   5.850  -8.687  0.00  0.00           C  
ATOM   2285  O  LLEU X 155      13.207   5.870  -8.265  0.00  0.00           O  
ATOM   2286  CB LLEU X 155      15.403   8.096  -8.050  0.00  0.00           C  
ATOM   2287  CG LLEU X 155      16.465   7.567  -7.068  0.00  0.00           C  
ATOM   2288  CD1LLEU X 155      17.853   7.568  -7.701  0.00  0.00           C  
ATOM   2289  CD2LLEU X 155      16.513   8.452  -5.824  0.00  0.00           C  
ATOM   2290  H  LLEU X 155      13.200   8.025  -9.773  0.00  0.00           H  
ATOM   2291  HA LLEU X 155      15.945   6.865  -9.740  0.00  0.00           H  
ATOM   2292  HB2LLEU X 155      15.763   9.034  -8.474  0.00  0.00           H  
ATOM   2293  HB3LLEU X 155      14.490   8.314  -7.498  0.00  0.00           H  
ATOM   2294  HG LLEU X 155      16.211   6.555  -6.753  0.00  0.00           H  
ATOM   2295 HD11LLEU X 155      17.892   6.850  -8.514  0.00  0.00           H  
ATOM   2296 HD12LLEU X 155      18.100   8.556  -8.084  0.00  0.00           H  
ATOM   2297 HD13LLEU X 155      18.599   7.283  -6.960  0.00  0.00           H  
ATOM   2298 HD21LLEU X 155      17.255   8.063  -5.127  0.00  0.00           H  
ATOM   2299 HD22LLEU X 155      16.780   9.474  -6.097  0.00  0.00           H  
ATOM   2300 HD23LLEU X 155      15.546   8.444  -5.328  0.00  0.00           H  
ATOM   2301  N  LLEU X 156      15.101   4.734  -8.682  0.00  0.00           N  
ATOM   2302  CA LLEU X 156      14.581   3.392  -8.416  0.00  0.00           C  
ATOM   2303  C  LLEU X 156      15.348   2.675  -7.296  0.00  0.00           C  
ATOM   2304  O  LLEU X 156      16.485   2.241  -7.464  0.00  0.00           O  
ATOM   2305  CB LLEU X 156      14.599   2.607  -9.740  0.00  0.00           C  
ATOM   2306  CG LLEU X 156      14.163   1.135  -9.646  0.00  0.00           C  
ATOM   2307  CD1LLEU X 156      12.828   0.973  -8.917  0.00  0.00           C  
ATOM   2308  CD2LLEU X 156      14.014   0.568 -11.059  0.00  0.00           C  
ATOM   2309  H  LLEU X 156      16.062   4.787  -9.010  0.00  0.00           H  
ATOM   2310  HA LLEU X 156      13.542   3.477  -8.099  0.00  0.00           H  
ATOM   2311  HB2LLEU X 156      13.933   3.118 -10.434  0.00  0.00           H  
ATOM   2312  HB3LLEU X 156      15.607   2.640 -10.157  0.00  0.00           H  
ATOM   2313  HG LLEU X 156      14.920   0.554  -9.119  0.00  0.00           H  
ATOM   2314 HD11LLEU X 156      12.443  -0.034  -9.061  0.00  0.00           H  
ATOM   2315 HD12LLEU X 156      12.970   1.134  -7.852  0.00  0.00           H  
ATOM   2316 HD13LLEU X 156      12.119   1.706  -9.299  0.00  0.00           H  
ATOM   2317 HD21LLEU X 156      14.970   0.647 -11.577  0.00  0.00           H  
ATOM   2318 HD22LLEU X 156      13.722  -0.478 -11.016  0.00  0.00           H  
ATOM   2319 HD23LLEU X 156      13.261   1.131 -11.611  0.00  0.00           H  
ATOM   2320  N  LPHE X 157      14.663   2.466  -6.173  0.00  0.00           N  
ATOM   2321  CA LPHE X 157      15.145   1.662  -5.053  0.00  0.00           C  
ATOM   2322  C  LPHE X 157      14.958   0.165  -5.359  0.00  0.00           C  
ATOM   2323  O  LPHE X 157      13.838  -0.355  -5.317  0.00  0.00           O  
ATOM   2324  CB LPHE X 157      14.422   2.101  -3.772  0.00  0.00           C  
ATOM   2325  CG LPHE X 157      14.786   3.502  -3.304  0.00  0.00           C  
ATOM   2326  CD1LPHE X 157      14.228   4.638  -3.926  0.00  0.00           C  
ATOM   2327  CD2LPHE X 157      15.706   3.674  -2.253  0.00  0.00           C  
ATOM   2328  CE1LPHE X 157      14.608   5.927  -3.514  0.00  0.00           C  
ATOM   2329  CE2LPHE X 157      16.072   4.963  -1.830  0.00  0.00           C  
ATOM   2330  CZ LPHE X 157      15.527   6.091  -2.466  0.00  0.00           C  
ATOM   2331  H  LPHE X 157      13.728   2.849  -6.104  0.00  0.00           H  
ATOM   2332  HA LPHE X 157      16.206   1.855  -4.909  0.00  0.00           H  
ATOM   2333  HB2LPHE X 157      13.343   2.042  -3.920  0.00  0.00           H  
ATOM   2334  HB3LPHE X 157      14.684   1.391  -2.988  0.00  0.00           H  
ATOM   2335  HD1LPHE X 157      13.521   4.526  -4.732  0.00  0.00           H  
ATOM   2336  HD2LPHE X 157      16.137   2.814  -1.763  0.00  0.00           H  
ATOM   2337  HE1LPHE X 157      14.202   6.797  -4.003  0.00  0.00           H  
ATOM   2338  HE2LPHE X 157      16.780   5.090  -1.020  0.00  0.00           H  
ATOM   2339  HZ LPHE X 157      15.813   7.083  -2.147  0.00  0.00           H  
ATOM   2340  N  LVAL X 158      16.041  -0.537  -5.697  0.00  0.00           N  
ATOM   2341  CA LVAL X 158      16.026  -1.960  -6.081  0.00  0.00           C  
ATOM   2342  C  LVAL X 158      16.630  -2.848  -4.991  0.00  0.00           C  
ATOM   2343  O  LVAL X 158      17.695  -2.548  -4.455  0.00  0.00           O  
ATOM   2344  CB LVAL X 158      16.673  -2.172  -7.468  0.00  0.00           C  
ATOM   2345  CG1LVAL X 158      18.136  -1.720  -7.557  0.00  0.00           C  
ATOM   2346  CG2LVAL X 158      16.581  -3.638  -7.915  0.00  0.00           C  
ATOM   2347  H  LVAL X 158      16.935  -0.048  -5.698  0.00  0.00           H  
ATOM   2348  HA LVAL X 158      14.987  -2.270  -6.189  0.00  0.00           H  
ATOM   2349  HB LVAL X 158      16.103  -1.581  -8.187  0.00  0.00           H  
ATOM   2350 HG11LVAL X 158      18.508  -1.872  -8.569  0.00  0.00           H  
ATOM   2351 HG12LVAL X 158      18.213  -0.658  -7.323  0.00  0.00           H  
ATOM   2352 HG13LVAL X 158      18.757  -2.282  -6.860  0.00  0.00           H  
ATOM   2353 HG21LVAL X 158      15.546  -3.977  -7.868  0.00  0.00           H  
ATOM   2354 HG22LVAL X 158      16.931  -3.727  -8.943  0.00  0.00           H  
ATOM   2355 HG23LVAL X 158      17.202  -4.270  -7.280  0.00  0.00           H  
ATOM   2356  N  LPHE X 159      15.957  -3.965  -4.691  0.00  0.00           N  
ATOM   2357  CA LPHE X 159      16.399  -4.969  -3.714  0.00  0.00           C  
ATOM   2358  C  LPHE X 159      16.883  -6.257  -4.390  0.00  0.00           C  
ATOM   2359  O  LPHE X 159      16.198  -6.801  -5.265  0.00  0.00           O  
ATOM   2360  CB LPHE X 159      15.255  -5.291  -2.747  0.00  0.00           C  
ATOM   2361  CG LPHE X 159      14.882  -4.160  -1.814  0.00  0.00           C  
ATOM   2362  CD1LPHE X 159      13.947  -3.188  -2.215  0.00  0.00           C  
ATOM   2363  CD2LPHE X 159      15.469  -4.082  -0.537  0.00  0.00           C  
ATOM   2364  CE1LPHE X 159      13.595  -2.147  -1.340  0.00  0.00           C  
ATOM   2365  CE2LPHE X 159      15.111  -3.043   0.340  0.00  0.00           C  
ATOM   2366  CZ LPHE X 159      14.172  -2.079  -0.061  0.00  0.00           C  
ATOM   2367  H  LPHE X 159      15.066  -4.119  -5.144  0.00  0.00           H  
ATOM   2368  HA LPHE X 159      17.226  -4.566  -3.126  0.00  0.00           H  
ATOM   2369  HB2LPHE X 159      14.376  -5.595  -3.315  0.00  0.00           H  
ATOM   2370  HB3LPHE X 159      15.558  -6.143  -2.141  0.00  0.00           H  
ATOM   2371  HD1LPHE X 159      13.494  -3.238  -3.195  0.00  0.00           H  
ATOM   2372  HD2LPHE X 159      16.197  -4.818  -0.230  0.00  0.00           H  
ATOM   2373  HE1LPHE X 159      12.874  -1.406  -1.653  0.00  0.00           H  
ATOM   2374  HE2LPHE X 159      15.563  -2.983   1.319  0.00  0.00           H  
ATOM   2375  HZ LPHE X 159      13.896  -1.283   0.614  0.00  0.00           H  
ATOM   2376  N  LGLY X 160      18.022  -6.794  -3.947  0.00  0.00           N  
ATOM   2377  CA LGLY X 160      18.594  -8.029  -4.488  0.00  0.00           C  
ATOM   2378  C  LGLY X 160      19.442  -8.823  -3.495  0.00  0.00           C  
ATOM   2379  O  LGLY X 160      19.783  -8.338  -2.417  0.00  0.00           O  
ATOM   2380  H  LGLY X 160      18.533  -6.317  -3.205  0.00  0.00           H  
ATOM   2381  HA2LGLY X 160      17.787  -8.679  -4.826  0.00  0.00           H  
ATOM   2382  HA3LGLY X 160      19.218  -7.787  -5.347  0.00  0.00           H  
ATOM   2383  N  LVAL X 161      19.778 -10.059  -3.875  0.00  0.00           N  
ATOM   2384  CA LVAL X 161      20.584 -10.997  -3.068  0.00  0.00           C  
ATOM   2385  C  LVAL X 161      21.972 -11.185  -3.684  0.00  0.00           C  
ATOM   2386  O  LVAL X 161      22.088 -11.443  -4.883  0.00  0.00           O  
ATOM   2387  CB LVAL X 161      19.875 -12.358  -2.907  0.00  0.00           C  
ATOM   2388  CG1LVAL X 161      20.612 -13.263  -1.913  0.00  0.00           C  
ATOM   2389  CG2LVAL X 161      18.432 -12.204  -2.409  0.00  0.00           C  
ATOM   2390  H  LVAL X 161      19.436 -10.380  -4.774  0.00  0.00           H  
ATOM   2391  HA LVAL X 161      20.713 -10.579  -2.069  0.00  0.00           H  
ATOM   2392  HB LVAL X 161      19.845 -12.862  -3.875  0.00  0.00           H  
ATOM   2393 HG11LVAL X 161      20.079 -14.205  -1.794  0.00  0.00           H  
ATOM   2394 HG12LVAL X 161      21.618 -13.482  -2.270  0.00  0.00           H  
ATOM   2395 HG13LVAL X 161      20.680 -12.769  -0.942  0.00  0.00           H  
ATOM   2396 HG21LVAL X 161      17.990 -13.184  -2.233  0.00  0.00           H  
ATOM   2397 HG22LVAL X 161      18.421 -11.633  -1.479  0.00  0.00           H  
ATOM   2398 HG23LVAL X 161      17.835 -11.692  -3.162  0.00  0.00           H  
ATOM   2399  N  LVAL X 162      23.030 -11.087  -2.884  0.00  0.00           N  
ATOM   2400  CA LVAL X 162      24.411 -11.300  -3.337  0.00  0.00           C  
ATOM   2401  C  LVAL X 162      24.687 -12.794  -3.548  0.00  0.00           C  
ATOM   2402  O  LVAL X 162      24.283 -13.655  -2.762  0.00  0.00           O  
ATOM   2403  CB LVAL X 162      25.434 -10.628  -2.400  0.00  0.00           C  
ATOM   2404  CG1LVAL X 162      26.870 -10.806  -2.912  0.00  0.00           C  
ATOM   2405  CG2LVAL X 162      25.174  -9.121  -2.271  0.00  0.00           C  
ATOM   2406  H  LVAL X 162      22.877 -10.906  -1.895  0.00  0.00           H  
ATOM   2407  HA LVAL X 162      24.519 -10.817  -4.305  0.00  0.00           H  
ATOM   2408  HB LVAL X 162      25.341 -11.062  -1.411  0.00  0.00           H  
ATOM   2409 HG11LVAL X 162      27.171 -11.851  -2.834  0.00  0.00           H  
ATOM   2410 HG12LVAL X 162      26.952 -10.474  -3.948  0.00  0.00           H  
ATOM   2411 HG13LVAL X 162      27.560 -10.218  -2.307  0.00  0.00           H  
ATOM   2412 HG21LVAL X 162      25.902  -8.682  -1.587  0.00  0.00           H  
ATOM   2413 HG22LVAL X 162      25.264  -8.631  -3.239  0.00  0.00           H  
ATOM   2414 HG23LVAL X 162      24.180  -8.946  -1.862  0.00  0.00           H  
ATOM   2415  N  LGLN X 163      25.363 -13.090  -4.655  0.00  0.00           N  
ATOM   2416  CA LGLN X 163      25.816 -14.482  -5.068  0.00  0.00           C  
ATOM   2417  C  LGLN X 163      27.278 -14.527  -5.497  0.00  0.00           C  
ATOM   2418  O  LGLN X 163      27.661 -14.364  -6.676  0.00  0.00           O  
ATOM   2419  CB LGLN X 163      24.847 -14.966  -6.204  0.00  0.00           C  
ATOM   2420  CG LGLN X 163      23.448 -15.338  -5.776  0.00  0.00           C  
ATOM   2421  CD LGLN X 163      22.575 -15.870  -6.979  0.00  0.00           C  
ATOM   2422  NE2LGLN X 163      21.313 -16.138  -6.720  0.00  0.00           N  
ATOM   2423  OE1LGLN X 163      23.031 -16.040  -8.115  0.00  0.00           O  
ATOM   2424  H  LGLN X 163      25.701 -12.297  -5.180  0.00  0.00           H  
ATOM   2425  HA LGLN X 163      25.789 -15.156  -4.213  0.00  0.00           H  
ATOM   2426  HB2LGLN X 163      24.833 -14.260  -7.034  0.00  0.00           H  
ATOM   2427  HB3LGLN X 163      25.320 -15.894  -6.528  0.00  0.00           H  
ATOM   2428  HG2LGLN X 163      23.538 -16.141  -5.045  0.00  0.00           H  
ATOM   2429  HG3LGLN X 163      23.068 -14.409  -5.348  0.00  0.00           H  
ATOM   2430 HE21LGLN X 163      20.744 -16.545  -7.448  0.00  0.00           H  
ATOM   2431 HE22LGLN X 163      20.922 -16.020  -5.795  0.00  0.00           H  
ATOM   2432  N  LASP X 164      28.138 -14.760  -4.485  0.00  0.00           N  
ATOM   2433  CA LASP X 164      29.573 -14.481  -4.498  0.00  0.00           C  
ATOM   2434  C  LASP X 164      30.278 -15.526  -3.604  0.00  0.00           C  
ATOM   2435  O  LASP X 164      29.761 -15.989  -2.567  0.00  0.00           O  
ATOM   2436  CB LASP X 164      29.870 -13.059  -3.886  0.00  0.00           C  
ATOM   2437  CG LASP X 164      31.375 -12.717  -3.953  0.00  0.00           C  
ATOM   2438  OD1LASP X 164      32.091 -13.083  -4.893  0.00  0.00           O  
ATOM   2439  OD2LASP X 164      31.787 -12.116  -2.934  0.00  0.00           O1-
ATOM   2440  H  LASP X 164      27.712 -15.019  -3.607  0.00  0.00           H  
ATOM   2441  HA LASP X 164      29.993 -14.501  -5.503  0.00  0.00           H  
ATOM   2442  HB2LASP X 164      29.449 -12.338  -4.587  0.00  0.00           H  
ATOM   2443  HB3LASP X 164      29.541 -12.986  -2.849  0.00  0.00           H  
ATOM   2444  N  LASP X 165      31.486 -15.875  -3.948  0.00  0.00           N  
ATOM   2445  CA LASP X 165      32.481 -16.454  -3.036  0.00  0.00           C  
ATOM   2446  C  LASP X 165      33.060 -15.468  -1.943  0.00  0.00           C  
ATOM   2447  O  LASP X 165      34.061 -14.748  -2.179  0.00  0.00           O  
ATOM   2448  CB LASP X 165      33.670 -17.021  -3.936  0.00  0.00           C  
ATOM   2449  CG LASP X 165      34.849 -17.605  -3.001  0.00  0.00           C  
ATOM   2450  OD1LASP X 165      34.655 -18.516  -2.204  0.00  0.00           O  
ATOM   2451  OD2LASP X 165      35.987 -17.094  -3.156  0.00  0.00           O1-
ATOM   2452  H  LASP X 165      31.714 -15.537  -4.873  0.00  0.00           H  
ATOM   2453  HA LASP X 165      32.013 -17.195  -2.389  0.00  0.00           H  
ATOM   2454  HB2LASP X 165      33.514 -17.788  -4.696  0.00  0.00           H  
ATOM   2455  HB3LASP X 165      34.052 -16.197  -4.539  0.00  0.00           H  
ATOM   2456  N  LSER X 166      32.292 -15.272  -0.871  0.00  0.00           N  
ATOM   2457  CA LSER X 166      32.639 -14.487   0.299  0.00  0.00           C  
ATOM   2458  C  LSER X 166      31.629 -14.652   1.453  0.00  0.00           C  
ATOM   2459  O  LSER X 166      30.499 -15.187   1.174  0.00  0.00           O  
ATOM   2460  CB LSER X 166      32.684 -12.907   0.015  0.00  0.00           C  
ATOM   2461  OG LSER X 166      31.454 -12.385  -0.389  0.00  0.00           O  
ATOM   2462  H  LSER X 166      31.346 -15.616  -0.963  0.00  0.00           H  
ATOM   2463  HA LSER X 166      33.604 -14.818   0.683  0.00  0.00           H  
ATOM   2464  HB2LSER X 166      32.911 -12.283   0.879  0.00  0.00           H  
ATOM   2465  HB3LSER X 166      33.402 -12.586  -0.741  0.00  0.00           H  
ATOM   2466  HG LSER X 166      31.516 -12.282  -1.341  0.00  0.00           H  
ATOM   2467  N  LPRO X 167      31.835 -14.129   2.676  0.00  0.00           N  
ATOM   2468  CA LPRO X 167      30.761 -13.943   3.661  0.00  0.00           C  
ATOM   2469  C  LPRO X 167      29.531 -13.075   3.184  0.00  0.00           C  
ATOM   2470  O  LPRO X 167      28.626 -12.989   3.951  0.00  0.00           O  
ATOM   2471  CB LPRO X 167      31.527 -13.281   4.897  0.00  0.00           C  
ATOM   2472  CG LPRO X 167      32.955 -13.665   4.718  0.00  0.00           C  
ATOM   2473  CD LPRO X 167      33.122 -13.713   3.231  0.00  0.00           C  
ATOM   2474  HA LPRO X 167      30.330 -14.934   3.802  0.00  0.00           H  
ATOM   2475  HB2LPRO X 167      31.509 -12.190   4.873  0.00  0.00           H  
ATOM   2476  HB3LPRO X 167      31.054 -13.634   5.814  0.00  0.00           H  
ATOM   2477  HG2LPRO X 167      33.545 -12.848   5.134  0.00  0.00           H  
ATOM   2478  HG3LPRO X 167      33.133 -14.641   5.169  0.00  0.00           H  
ATOM   2479  HD2LPRO X 167      33.394 -12.720   2.873  0.00  0.00           H  
ATOM   2480  HD3LPRO X 167      33.927 -14.376   2.914  0.00  0.00           H  
ATOM   2481  N  LGLN X 168      29.498 -12.529   1.970  0.00  0.00           N  
ATOM   2482  CA LGLN X 168      28.292 -11.920   1.367  0.00  0.00           C  
ATOM   2483  C  LGLN X 168      27.388 -12.971   0.709  0.00  0.00           C  
ATOM   2484  O  LGLN X 168      26.286 -12.591   0.227  0.00  0.00           O  
ATOM   2485  CB LGLN X 168      28.605 -10.760   0.384  0.00  0.00           C  
ATOM   2486  CG LGLN X 168      29.402  -9.612   1.030  0.00  0.00           C  
ATOM   2487  CD LGLN X 168      29.787  -8.550  -0.020  0.00  0.00           C  
ATOM   2488  NE2LGLN X 168      31.006  -8.078   0.073  0.00  0.00           N  
ATOM   2489  OE1LGLN X 168      29.065  -8.227  -0.878  0.00  0.00           O  
ATOM   2490  H  LGLN X 168      30.395 -12.550   1.509  0.00  0.00           H  
ATOM   2491  HA LGLN X 168      27.751 -11.455   2.190  0.00  0.00           H  
ATOM   2492  HB2LGLN X 168      29.242 -11.045  -0.453  0.00  0.00           H  
ATOM   2493  HB3LGLN X 168      27.608 -10.453   0.069  0.00  0.00           H  
ATOM   2494  HG2LGLN X 168      28.849  -9.121   1.833  0.00  0.00           H  
ATOM   2495  HG3LGLN X 168      30.323  -9.950   1.505  0.00  0.00           H  
ATOM   2496 HE21LGLN X 168      31.380  -7.479  -0.649  0.00  0.00           H  
ATOM   2497 HE22LGLN X 168      31.505  -8.416   0.883  0.00  0.00           H  
ATOM   2498  N  LGLN X 169      27.745 -14.294   0.567  0.00  0.00           N  
ATOM   2499  CA LGLN X 169      26.920 -15.355   0.100  0.00  0.00           C  
ATOM   2500  C  LGLN X 169      25.494 -15.276   0.841  0.00  0.00           C  
ATOM   2501  O  LGLN X 169      25.308 -15.533   2.007  0.00  0.00           O  
ATOM   2502  CB LGLN X 169      27.538 -16.696   0.374  0.00  0.00           C  
ATOM   2503  CG LGLN X 169      26.723 -17.861   0.042  0.00  0.00           C  
ATOM   2504  CD LGLN X 169      26.192 -18.056  -1.419  0.00  0.00           C  
ATOM   2505  NE2LGLN X 169      25.645 -19.202  -1.751  0.00  0.00           N  
ATOM   2506  OE1LGLN X 169      26.257 -17.175  -2.229  0.00  0.00           O  
ATOM   2507  H  LGLN X 169      28.726 -14.508   0.663  0.00  0.00           H  
ATOM   2508  HA LGLN X 169      26.652 -15.175  -0.941  0.00  0.00           H  
ATOM   2509  HB2LGLN X 169      28.336 -16.674  -0.368  0.00  0.00           H  
ATOM   2510  HB3LGLN X 169      27.852 -16.736   1.417  0.00  0.00           H  
ATOM   2511  HG2LGLN X 169      27.246 -18.764   0.357  0.00  0.00           H  
ATOM   2512  HG3LGLN X 169      25.824 -17.679   0.630  0.00  0.00           H  
ATOM   2513 HE21LGLN X 169      25.441 -19.303  -2.735  0.00  0.00           H  
ATOM   2514 HE22LGLN X 169      25.651 -19.972  -1.097  0.00  0.00           H  
ATOM   2515  N  LGLY X 170      24.465 -14.956   0.044  0.00  0.00           N  
ATOM   2516  CA LGLY X 170      23.069 -14.856   0.483  0.00  0.00           C  
ATOM   2517  C  LGLY X 170      22.691 -13.557   1.209  0.00  0.00           C  
ATOM   2518  O  LGLY X 170      21.555 -13.442   1.666  0.00  0.00           O  
ATOM   2519  H  LGLY X 170      24.674 -14.678  -0.911  0.00  0.00           H  
ATOM   2520  HA2LGLY X 170      22.428 -14.942  -0.393  0.00  0.00           H  
ATOM   2521  HA3LGLY X 170      22.846 -15.686   1.153  0.00  0.00           H  
ATOM   2522  N  LALA X 171      23.600 -12.584   1.311  0.00  0.00           N  
ATOM   2523  CA LALA X 171      23.336 -11.276   1.909  0.00  0.00           C  
ATOM   2524  C  LALA X 171      22.426 -10.405   1.021  0.00  0.00           C  
ATOM   2525  O  LALA X 171      22.350 -10.596  -0.194  0.00  0.00           O  
ATOM   2526  CB LALA X 171      24.678 -10.592   2.194  0.00  0.00           C  
ATOM   2527  H  LALA X 171      24.511 -12.729   0.889  0.00  0.00           H  
ATOM   2528  HA LALA X 171      22.825 -11.428   2.861  0.00  0.00           H  
ATOM   2529  HB1LALA X 171      24.507  -9.658   2.723  0.00  0.00           H  
ATOM   2530  HB2LALA X 171      25.301 -11.240   2.812  0.00  0.00           H  
ATOM   2531  HB3LALA X 171      25.193 -10.377   1.257  0.00  0.00           H  
ATOM   2532  N  LILE X 172      21.747  -9.424   1.617  0.00  0.00           N  
ATOM   2533  CA LILE X 172      20.864  -8.486   0.906  0.00  0.00           C  
ATOM   2534  C  LILE X 172      21.615  -7.196   0.563  0.00  0.00           C  
ATOM   2535  O  LILE X 172      22.322  -6.643   1.403  0.00  0.00           O  
ATOM   2536  CB LILE X 172      19.578  -8.234   1.733  0.00  0.00           C  
ATOM   2537  CG1LILE X 172      18.722  -9.525   1.730  0.00  0.00           C  
ATOM   2538  CG2LILE X 172      18.780  -7.021   1.207  0.00  0.00           C  
ATOM   2539  CD1LILE X 172      17.460  -9.472   2.603  0.00  0.00           C  
ATOM   2540  H  LILE X 172      21.891  -9.276   2.612  0.00  0.00           H  
ATOM   2541  HA LILE X 172      20.558  -8.935  -0.039  0.00  0.00           H  
ATOM   2542  HB LILE X 172      19.869  -8.013   2.761  0.00  0.00           H  
ATOM   2543 HG12LILE X 172      18.430  -9.763   0.707  0.00  0.00           H  
ATOM   2544 HG13LILE X 172      19.329 -10.352   2.100  0.00  0.00           H  
ATOM   2545 HG21LILE X 172      17.843  -6.905   1.749  0.00  0.00           H  
ATOM   2546 HG22LILE X 172      19.349  -6.104   1.360  0.00  0.00           H  
ATOM   2547 HG23LILE X 172      18.577  -7.134   0.142  0.00  0.00           H  
ATOM   2548 HD11LILE X 172      17.720  -9.165   3.616  0.00  0.00           H  
ATOM   2549 HD12LILE X 172      16.730  -8.780   2.185  0.00  0.00           H  
ATOM   2550 HD13LILE X 172      17.009 -10.464   2.638  0.00  0.00           H  
ATOM   2551  N  LILE X 173      21.383  -6.657  -0.635  0.00  0.00           N  
ATOM   2552  CA LILE X 173      21.672  -5.253  -0.957  0.00  0.00           C  
ATOM   2553  C  LILE X 173      20.398  -4.509  -1.362  0.00  0.00           C  
ATOM   2554  O  LILE X 173      19.477  -5.082  -1.952  0.00  0.00           O  
ATOM   2555  CB LILE X 173      22.804  -5.084  -1.997  0.00  0.00           C  
ATOM   2556  CG1LILE X 173      22.479  -5.723  -3.365  0.00  0.00           C  
ATOM   2557  CG2LILE X 173      24.126  -5.604  -1.411  0.00  0.00           C  
ATOM   2558  CD1LILE X 173      23.494  -5.341  -4.451  0.00  0.00           C  
ATOM   2559  H  LILE X 173      20.787  -7.168  -1.280  0.00  0.00           H  
ATOM   2560  HA LILE X 173      22.021  -4.760  -0.049  0.00  0.00           H  
ATOM   2561  HB LILE X 173      22.929  -4.011  -2.157  0.00  0.00           H  
ATOM   2562 HG12LILE X 173      22.445  -6.809  -3.271  0.00  0.00           H  
ATOM   2563 HG13LILE X 173      21.500  -5.377  -3.698  0.00  0.00           H  
ATOM   2564 HG21LILE X 173      24.086  -6.683  -1.278  0.00  0.00           H  
ATOM   2565 HG22LILE X 173      24.961  -5.353  -2.067  0.00  0.00           H  
ATOM   2566 HG23LILE X 173      24.310  -5.140  -0.445  0.00  0.00           H  
ATOM   2567 HD11LILE X 173      23.120  -5.651  -5.424  0.00  0.00           H  
ATOM   2568 HD12LILE X 173      23.641  -4.260  -4.465  0.00  0.00           H  
ATOM   2569 HD13LILE X 173      24.448  -5.834  -4.266  0.00  0.00           H  
ATOM   2570  N  LALA X 174      20.380  -3.215  -1.053  0.00  0.00           N  
ATOM   2571  CA LALA X 174      19.429  -2.240  -1.564  0.00  0.00           C  
ATOM   2572  C  LALA X 174      20.225  -1.075  -2.168  0.00  0.00           C  
ATOM   2573  O  LALA X 174      21.219  -0.644  -1.581  0.00  0.00           O  
ATOM   2574  CB LALA X 174      18.497  -1.793  -0.431  0.00  0.00           C  
ATOM   2575  H  LALA X 174      21.184  -2.822  -0.583  0.00  0.00           H  
ATOM   2576  HA LALA X 174      18.826  -2.696  -2.346  0.00  0.00           H  
ATOM   2577  HB1LALA X 174      17.999  -2.661  -0.000  0.00  0.00           H  
ATOM   2578  HB2LALA X 174      19.070  -1.282   0.345  0.00  0.00           H  
ATOM   2579  HB3LALA X 174      17.743  -1.111  -0.825  0.00  0.00           H  
ATOM   2580  N  LALA X 175      19.811  -0.587  -3.335  0.00  0.00           N  
ATOM   2581  CA LALA X 175      20.489   0.507  -4.028  0.00  0.00           C  
ATOM   2582  C  LALA X 175      19.482   1.473  -4.658  0.00  0.00           C  
ATOM   2583  O  LALA X 175      18.448   1.035  -5.170  0.00  0.00           O  
ATOM   2584  CB LALA X 175      21.442  -0.078  -5.075  0.00  0.00           C  
ATOM   2585  H  LALA X 175      19.002  -1.000  -3.784  0.00  0.00           H  
ATOM   2586  HA LALA X 175      21.082   1.075  -3.311  0.00  0.00           H  
ATOM   2587  HB1LALA X 175      22.174  -0.719  -4.584  0.00  0.00           H  
ATOM   2588  HB2LALA X 175      20.884  -0.655  -5.813  0.00  0.00           H  
ATOM   2589  HB3LALA X 175      21.969   0.735  -5.577  0.00  0.00           H  
ATOM   2590  N  LALA X 176      19.793   2.768  -4.635  0.00  0.00           N  
ATOM   2591  CA LALA X 176      18.981   3.826  -5.234  0.00  0.00           C  
ATOM   2592  C  LALA X 176      19.541   4.202  -6.615  0.00  0.00           C  
ATOM   2593  O  LALA X 176      20.147   5.256  -6.789  0.00  0.00           O  
ATOM   2594  CB LALA X 176      18.898   5.004  -4.256  0.00  0.00           C  
ATOM   2595  H  LALA X 176      20.698   3.033  -4.251  0.00  0.00           H  
ATOM   2596  HA LALA X 176      17.964   3.463  -5.391  0.00  0.00           H  
ATOM   2597  HB1LALA X 176      19.899   5.382  -4.040  0.00  0.00           H  
ATOM   2598  HB2LALA X 176      18.303   5.805  -4.696  0.00  0.00           H  
ATOM   2599  HB3LALA X 176      18.424   4.683  -3.332  0.00  0.00           H  
ATOM   2600  N  LILE X 177      19.371   3.314  -7.597  0.00  0.00           N  
ATOM   2601  CA LILE X 177      19.890   3.541  -8.952  0.00  0.00           C  
ATOM   2602  C  LILE X 177      18.992   4.527  -9.719  0.00  0.00           C  
ATOM   2603  O  LILE X 177      17.766   4.473  -9.575  0.00  0.00           O  
ATOM   2604  CB LILE X 177      20.114   2.221  -9.726  0.00  0.00           C  
ATOM   2605  CG1LILE X 177      18.808   1.464 -10.065  0.00  0.00           C  
ATOM   2606  CG2LILE X 177      21.088   1.322  -8.945  0.00  0.00           C  
ATOM   2607  CD1LILE X 177      19.025   0.215 -10.929  0.00  0.00           C  
ATOM   2608  H  LILE X 177      18.773   2.516  -7.427  0.00  0.00           H  
ATOM   2609  HA LILE X 177      20.870   4.008  -8.842  0.00  0.00           H  
ATOM   2610  HB LILE X 177      20.595   2.483 -10.669  0.00  0.00           H  
ATOM   2611 HG12LILE X 177      18.304   1.171  -9.145  0.00  0.00           H  
ATOM   2612 HG13LILE X 177      18.145   2.126 -10.621  0.00  0.00           H  
ATOM   2613 HG21LILE X 177      21.927   1.915  -8.581  0.00  0.00           H  
ATOM   2614 HG22LILE X 177      20.589   0.865  -8.090  0.00  0.00           H  
ATOM   2615 HG23LILE X 177      21.484   0.548  -9.599  0.00  0.00           H  
ATOM   2616 HD11LILE X 177      19.572   0.481 -11.834  0.00  0.00           H  
ATOM   2617 HD12LILE X 177      19.580  -0.542 -10.377  0.00  0.00           H  
ATOM   2618 HD13LILE X 177      18.057  -0.197 -11.210  0.00  0.00           H  
ATOM   2619  N  LPRO X 178      19.536   5.411 -10.573  0.00  0.00           N  
ATOM   2620  CA LPRO X 178      18.714   6.235 -11.451  0.00  0.00           C  
ATOM   2621  C  LPRO X 178      17.992   5.336 -12.462  0.00  0.00           C  
ATOM   2622  O  LPRO X 178      18.590   4.424 -13.037  0.00  0.00           O  
ATOM   2623  CB LPRO X 178      19.688   7.216 -12.108  0.00  0.00           C  
ATOM   2624  CG LPRO X 178      21.010   6.445 -12.132  0.00  0.00           C  
ATOM   2625  CD LPRO X 178      20.950   5.607 -10.856  0.00  0.00           C  
ATOM   2626  HA LPRO X 178      17.977   6.792 -10.874  0.00  0.00           H  
ATOM   2627  HB2LPRO X 178      19.367   7.509 -13.107  0.00  0.00           H  
ATOM   2628  HB3LPRO X 178      19.795   8.096 -11.471  0.00  0.00           H  
ATOM   2629  HG2LPRO X 178      21.037   5.787 -13.002  0.00  0.00           H  
ATOM   2630  HG3LPRO X 178      21.870   7.114 -12.132  0.00  0.00           H  
ATOM   2631  HD2LPRO X 178      21.460   4.657 -11.016  0.00  0.00           H  
ATOM   2632  HD3LPRO X 178      21.415   6.148 -10.030  0.00  0.00           H  
ATOM   2633  N  LTHR X 179      16.714   5.595 -12.739  0.00  0.00           N  
ATOM   2634  CA LTHR X 179      15.889   4.729 -13.612  0.00  0.00           C  
ATOM   2635  C  LTHR X 179      16.340   4.768 -15.086  0.00  0.00           C  
ATOM   2636  O  LTHR X 179      15.901   3.967 -15.907  0.00  0.00           O  
ATOM   2637  CB LTHR X 179      14.394   5.060 -13.437  0.00  0.00           C  
ATOM   2638  CG2LTHR X 179      13.447   3.992 -13.990  0.00  0.00           C  
ATOM   2639  OG1LTHR X 179      14.114   5.137 -12.058  0.00  0.00           O  
ATOM   2640  H  LTHR X 179      16.243   6.348 -12.240  0.00  0.00           H  
ATOM   2641  HA LTHR X 179      16.029   3.703 -13.275  0.00  0.00           H  
ATOM   2642  HB LTHR X 179      14.176   6.022 -13.902  0.00  0.00           H  
ATOM   2643  HG1LTHR X 179      13.153   5.100 -11.932  0.00  0.00           H  
ATOM   2644 HG21LTHR X 179      13.547   3.924 -15.071  0.00  0.00           H  
ATOM   2645 HG22LTHR X 179      13.674   3.025 -13.541  0.00  0.00           H  
ATOM   2646 HG23LTHR X 179      12.417   4.266 -13.769  0.00  0.00           H  
ATOM   2647  N  LSER X 180      17.276   5.662 -15.423  0.00  0.00           N  
ATOM   2648  CA LSER X 180      17.999   5.734 -16.699  0.00  0.00           C  
ATOM   2649  C  LSER X 180      19.235   4.818 -16.797  0.00  0.00           C  
ATOM   2650  O  LSER X 180      19.847   4.753 -17.867  0.00  0.00           O  
ATOM   2651  CB LSER X 180      18.405   7.191 -16.941  0.00  0.00           C  
ATOM   2652  OG LSER X 180      19.173   7.663 -15.848  0.00  0.00           O  
ATOM   2653  H  LSER X 180      17.598   6.283 -14.694  0.00  0.00           H  
ATOM   2654  HA LSER X 180      17.322   5.434 -17.498  0.00  0.00           H  
ATOM   2655  HB2LSER X 180      18.983   7.268 -17.863  0.00  0.00           H  
ATOM   2656  HB3LSER X 180      17.505   7.800 -17.035  0.00  0.00           H  
ATOM   2657  HG LSER X 180      19.328   8.607 -15.946  0.00  0.00           H  
ATOM   2658  N  LARG X 181      19.621   4.104 -15.726  0.00  0.00           N  
ATOM   2659  CA LARG X 181      20.740   3.142 -15.718  0.00  0.00           C  
ATOM   2660  C  LARG X 181      20.547   2.078 -16.803  0.00  0.00           C  
ATOM   2661  O  LARG X 181      19.541   1.371 -16.849  0.00  0.00           O  
ATOM   2662  CB LARG X 181      20.877   2.533 -14.307  0.00  0.00           C  
ATOM   2663  CG LARG X 181      21.772   1.286 -14.171  0.00  0.00           C  
ATOM   2664  CD LARG X 181      23.267   1.399 -14.546  0.00  0.00           C  
ATOM   2665  NE LARG X 181      24.042   2.445 -13.840  0.00  0.00           N  
ATOM   2666  CZ LARG X 181      24.022   2.813 -12.572  0.00  0.00           C  
ATOM   2667  NH1LARG X 181      23.353   2.204 -11.647  0.00  0.00           N1+
ATOM   2668  NH2LARG X 181      24.726   3.833 -12.220  0.00  0.00           N  
ATOM   2669  H  LARG X 181      19.093   4.217 -14.864  0.00  0.00           H  
ATOM   2670  HA LARG X 181      21.656   3.690 -15.936  0.00  0.00           H  
ATOM   2671  HB2LARG X 181      21.235   3.304 -13.622  0.00  0.00           H  
ATOM   2672  HB3LARG X 181      19.882   2.239 -13.967  0.00  0.00           H  
ATOM   2673  HG2LARG X 181      21.694   0.937 -13.143  0.00  0.00           H  
ATOM   2674  HG3LARG X 181      21.343   0.496 -14.787  0.00  0.00           H  
ATOM   2675  HD2LARG X 181      23.737   0.434 -14.357  0.00  0.00           H  
ATOM   2676  HD3LARG X 181      23.339   1.583 -15.617  0.00  0.00           H  
ATOM   2677  HE LARG X 181      24.715   2.971 -14.370  0.00  0.00           H  
ATOM   2678 HH11LARG X 181      23.213   1.216 -11.776  0.00  0.00           H  
ATOM   2679 HH12LARG X 181      23.532   2.539 -10.691  0.00  0.00           H  
ATOM   2680 HH21LARG X 181      25.718   3.759 -12.453  0.00  0.00           H  
ATOM   2681 HH22LARG X 181      24.519   4.188 -11.279  0.00  0.00           H  
ATOM   2682  N  LALA X 182      21.552   1.939 -17.667  0.00  0.00           N  
ATOM   2683  CA LALA X 182      21.538   0.972 -18.759  0.00  0.00           C  
ATOM   2684  C  LALA X 182      21.308  -0.464 -18.247  0.00  0.00           C  
ATOM   2685  O  LALA X 182      21.975  -0.913 -17.315  0.00  0.00           O  
ATOM   2686  CB LALA X 182      22.847   1.096 -19.547  0.00  0.00           C  
ATOM   2687  H  LALA X 182      22.330   2.569 -17.592  0.00  0.00           H  
ATOM   2688  HA LALA X 182      20.713   1.234 -19.423  0.00  0.00           H  
ATOM   2689  HB1LALA X 182      23.693   0.852 -18.902  0.00  0.00           H  
ATOM   2690  HB2LALA X 182      22.834   0.404 -20.390  0.00  0.00           H  
ATOM   2691  HB3LALA X 182      22.960   2.113 -19.924  0.00  0.00           H  
ATOM   2692  N  LGLY X 183      20.364  -1.169 -18.879  0.00  0.00           N  
ATOM   2693  CA LGLY X 183      19.958  -2.533 -18.526  0.00  0.00           C  
ATOM   2694  C  LGLY X 183      18.677  -2.636 -17.686  0.00  0.00           C  
ATOM   2695  O  LGLY X 183      18.156  -3.740 -17.541  0.00  0.00           O  
ATOM   2696  H  LGLY X 183      19.837  -0.706 -19.603  0.00  0.00           H  
ATOM   2697  HA2LGLY X 183      19.804  -3.106 -19.440  0.00  0.00           H  
ATOM   2698  HA3LGLY X 183      20.762  -3.012 -17.968  0.00  0.00           H  
ATOM   2699  N  LVAL X 184      18.149  -1.527 -17.153  0.00  0.00           N  
ATOM   2700  CA LVAL X 184      16.832  -1.474 -16.488  0.00  0.00           C  
ATOM   2701  C  LVAL X 184      15.719  -1.361 -17.540  0.00  0.00           C  
ATOM   2702  O  LVAL X 184      15.886  -0.682 -18.554  0.00  0.00           O  
ATOM   2703  CB LVAL X 184      16.765  -0.294 -15.489  0.00  0.00           C  
ATOM   2704  CG1LVAL X 184      15.440  -0.261 -14.714  0.00  0.00           C  
ATOM   2705  CG2LVAL X 184      17.887  -0.363 -14.442  0.00  0.00           C  
ATOM   2706  H  LVAL X 184      18.639  -0.647 -17.272  0.00  0.00           H  
ATOM   2707  HA LVAL X 184      16.678  -2.398 -15.929  0.00  0.00           H  
ATOM   2708  HB LVAL X 184      16.866   0.642 -16.039  0.00  0.00           H  
ATOM   2709 HG11LVAL X 184      14.610  -0.072 -15.392  0.00  0.00           H  
ATOM   2710 HG12LVAL X 184      15.280  -1.207 -14.194  0.00  0.00           H  
ATOM   2711 HG13LVAL X 184      15.461   0.552 -13.988  0.00  0.00           H  
ATOM   2712 HG21LVAL X 184      17.802  -1.279 -13.862  0.00  0.00           H  
ATOM   2713 HG22LVAL X 184      18.862  -0.330 -14.923  0.00  0.00           H  
ATOM   2714 HG23LVAL X 184      17.816   0.497 -13.775  0.00  0.00           H  
ATOM   2715  N  LTHR X 185      14.568  -2.007 -17.335  0.00  0.00           N  
ATOM   2716  CA LTHR X 185      13.364  -1.834 -18.174  0.00  0.00           C  
ATOM   2717  C  LTHR X 185      12.079  -2.083 -17.371  0.00  0.00           C  
ATOM   2718  O  LTHR X 185      11.777  -3.229 -17.041  0.00  0.00           O  
ATOM   2719  CB LTHR X 185      13.416  -2.768 -19.398  0.00  0.00           C  
ATOM   2720  CG2LTHR X 185      12.155  -2.726 -20.263  0.00  0.00           C  
ATOM   2721  OG1LTHR X 185      14.468  -2.356 -20.246  0.00  0.00           O  
ATOM   2722  H  LTHR X 185      14.523  -2.674 -16.566  0.00  0.00           H  
ATOM   2723  HA LTHR X 185      13.335  -0.816 -18.559  0.00  0.00           H  
ATOM   2724  HB LTHR X 185      13.596  -3.793 -19.071  0.00  0.00           H  
ATOM   2725  HG1LTHR X 185      15.067  -1.810 -19.710  0.00  0.00           H  
ATOM   2726 HG21LTHR X 185      11.913  -1.696 -20.524  0.00  0.00           H  
ATOM   2727 HG22LTHR X 185      12.321  -3.302 -21.173  0.00  0.00           H  
ATOM   2728 HG23LTHR X 185      11.315  -3.172 -19.729  0.00  0.00           H  
ATOM   2729  N  LPRO X 186      11.288  -1.040 -17.054  0.00  0.00           N  
ATOM   2730  CA LPRO X 186       9.936  -1.202 -16.521  0.00  0.00           C  
ATOM   2731  C  LPRO X 186       8.931  -1.615 -17.607  0.00  0.00           C  
ATOM   2732  O  LPRO X 186       8.955  -1.082 -18.717  0.00  0.00           O  
ATOM   2733  CB LPRO X 186       9.571   0.136 -15.869  0.00  0.00           C  
ATOM   2734  CG LPRO X 186      10.910   0.864 -15.724  0.00  0.00           C  
ATOM   2735  CD LPRO X 186      11.695   0.349 -16.929  0.00  0.00           C  
ATOM   2736  HA LPRO X 186       9.953  -1.968 -15.751  0.00  0.00           H  
ATOM   2737  HB2LPRO X 186       8.917   0.711 -16.527  0.00  0.00           H  
ATOM   2738  HB3LPRO X 186       9.098  -0.018 -14.899  0.00  0.00           H  
ATOM   2739  HG2LPRO X 186      10.791   1.947 -15.748  0.00  0.00           H  
ATOM   2740  HG3LPRO X 186      11.403   0.550 -14.802  0.00  0.00           H  
ATOM   2741  HD2LPRO X 186      11.407   0.897 -17.827  0.00  0.00           H  
ATOM   2742  HD3LPRO X 186      12.766   0.450 -16.748  0.00  0.00           H  
ATOM   2743  N  LASN X 187       8.018  -2.526 -17.267  0.00  0.00           N  
ATOM   2744  CA LASN X 187       6.998  -3.067 -18.170  0.00  0.00           C  
ATOM   2745  C  LASN X 187       5.622  -2.413 -17.915  0.00  0.00           C  
ATOM   2746  O  LASN X 187       5.485  -1.503 -17.095  0.00  0.00           O  
ATOM   2747  CB LASN X 187       6.939  -4.596 -17.962  0.00  0.00           C  
ATOM   2748  CG LASN X 187       8.269  -5.309 -18.142  0.00  0.00           C  
ATOM   2749  ND2LASN X 187       8.486  -6.354 -17.378  0.00  0.00           N  
ATOM   2750  OD1LASN X 187       9.079  -4.952 -18.979  0.00  0.00           O  
ATOM   2751  H  LASN X 187       8.017  -2.877 -16.317  0.00  0.00           H  
ATOM   2752  HA LASN X 187       7.283  -2.868 -19.205  0.00  0.00           H  
ATOM   2753  HB2LASN X 187       6.568  -4.789 -16.958  0.00  0.00           H  
ATOM   2754  HB3LASN X 187       6.240  -5.045 -18.666  0.00  0.00           H  
ATOM   2755 HD21LASN X 187       9.407  -6.810 -17.422  0.00  0.00           H  
ATOM   2756 HD22LASN X 187       7.765  -6.680 -16.759  0.00  0.00           H  
ATOM   2757  N  LASP X 188       4.564  -2.932 -18.551  0.00  0.00           N  
ATOM   2758  CA LASP X 188       3.217  -2.835 -17.983  0.00  0.00           C  
ATOM   2759  C  LASP X 188       2.430  -4.144 -18.111  0.00  0.00           C  
ATOM   2760  O  LASP X 188       2.402  -4.787 -19.160  0.00  0.00           O  
ATOM   2761  CB LASP X 188       2.410  -1.665 -18.572  0.00  0.00           C  
ATOM   2762  CG LASP X 188       1.241  -1.246 -17.666  0.00  0.00           C  
ATOM   2763  OD1LASP X 188       1.147  -1.727 -16.508  0.00  0.00           O  
ATOM   2764  OD2LASP X 188       0.528  -0.282 -18.021  0.00  0.00           O1-
ATOM   2765  H  LASP X 188       4.716  -3.663 -19.228  0.00  0.00           H  
ATOM   2766  HA LASP X 188       3.340  -2.644 -16.915  0.00  0.00           H  
ATOM   2767  HB2LASP X 188       3.070  -0.805 -18.693  0.00  0.00           H  
ATOM   2768  HB3LASP X 188       2.032  -1.939 -19.558  0.00  0.00           H  
ATOM   2769  N  LASP X 189       1.743  -4.489 -17.028  0.00  0.00           N  
ATOM   2770  CA LASP X 189       0.731  -5.541 -16.943  0.00  0.00           C  
ATOM   2771  C  LASP X 189      -0.405  -5.162 -15.963  0.00  0.00           C  
ATOM   2772  O  LASP X 189      -1.284  -5.980 -15.668  0.00  0.00           O  
ATOM   2773  CB LASP X 189       1.408  -6.885 -16.599  0.00  0.00           C  
ATOM   2774  CG LASP X 189       2.026  -6.950 -15.196  0.00  0.00           C  
ATOM   2775  OD1LASP X 189       1.319  -7.453 -14.288  0.00  0.00           O  
ATOM   2776  OD2LASP X 189       3.212  -6.563 -15.038  0.00  0.00           O1-
ATOM   2777  H  LASP X 189       1.836  -3.868 -16.236  0.00  0.00           H  
ATOM   2778  HA LASP X 189       0.274  -5.643 -17.927  0.00  0.00           H  
ATOM   2779  HB2LASP X 189       0.663  -7.678 -16.693  0.00  0.00           H  
ATOM   2780  HB3LASP X 189       2.184  -7.090 -17.338  0.00  0.00           H  
ATOM   2781  N  LTRP X 190      -0.402  -3.928 -15.438  0.00  0.00           N  
ATOM   2782  CA LTRP X 190      -1.051  -3.597 -14.173  0.00  0.00           C  
ATOM   2783  C  LTRP X 190      -2.534  -3.218 -14.285  0.00  0.00           C  
ATOM   2784  O  LTRP X 190      -2.914  -2.114 -14.682  0.00  0.00           O  
ATOM   2785  CB LTRP X 190      -0.259  -2.520 -13.424  0.00  0.00           C  
ATOM   2786  CG LTRP X 190      -0.833  -2.235 -12.070  0.00  0.00           C  
ATOM   2787  CD1LTRP X 190      -1.472  -1.098 -11.714  0.00  0.00           C  
ATOM   2788  CD2LTRP X 190      -0.923  -3.128 -10.915  0.00  0.00           C  
ATOM   2789  CE2LTRP X 190      -1.664  -2.466  -9.894  0.00  0.00           C  
ATOM   2790  CE3LTRP X 190      -0.468  -4.433 -10.623  0.00  0.00           C  
ATOM   2791  NE1LTRP X 190      -1.948  -1.229 -10.423  0.00  0.00           N  
ATOM   2792  CZ2LTRP X 190      -1.952  -3.058  -8.657  0.00  0.00           C  
ATOM   2793  CZ3LTRP X 190      -0.740  -5.037  -9.379  0.00  0.00           C  
ATOM   2794  CH2LTRP X 190      -1.483  -4.357  -8.397  0.00  0.00           C  
ATOM   2795  H  LTRP X 190       0.213  -3.220 -15.840  0.00  0.00           H  
ATOM   2796  HA LTRP X 190      -0.994  -4.490 -13.550  0.00  0.00           H  
ATOM   2797  HB2LTRP X 190       0.771  -2.855 -13.301  0.00  0.00           H  
ATOM   2798  HB3LTRP X 190      -0.250  -1.602 -14.015  0.00  0.00           H  
ATOM   2799  HD1LTRP X 190      -1.608  -0.241 -12.369  0.00  0.00           H  
ATOM   2800  HE1LTRP X 190      -2.390  -0.484  -9.887  0.00  0.00           H  
ATOM   2801  HE3LTRP X 190       0.141  -4.955 -11.349  0.00  0.00           H  
ATOM   2802  HZ2LTRP X 190      -2.508  -2.502  -7.918  0.00  0.00           H  
ATOM   2803  HZ3LTRP X 190      -0.343  -6.022  -9.169  0.00  0.00           H  
ATOM   2804  HH2LTRP X 190      -1.668  -4.830  -7.444  0.00  0.00           H  
ATOM   2805  N  LALA X 191      -3.379  -4.128 -13.800  0.00  0.00           N  
ATOM   2806  CA LALA X 191      -4.706  -3.816 -13.284  0.00  0.00           C  
ATOM   2807  C  LALA X 191      -5.108  -4.872 -12.244  0.00  0.00           C  
ATOM   2808  O  LALA X 191      -5.389  -6.010 -12.598  0.00  0.00           O  
ATOM   2809  CB LALA X 191      -5.710  -3.768 -14.447  0.00  0.00           C  
ATOM   2810  H  LALA X 191      -3.002  -5.040 -13.590  0.00  0.00           H  
ATOM   2811  HA LALA X 191      -4.680  -2.838 -12.802  0.00  0.00           H  
ATOM   2812  HB1LALA X 191      -5.444  -2.964 -15.134  0.00  0.00           H  
ATOM   2813  HB2LALA X 191      -5.700  -4.716 -14.986  0.00  0.00           H  
ATOM   2814  HB3LALA X 191      -6.712  -3.589 -14.058  0.00  0.00           H  
ATOM   2815  N  LALA X 192      -5.176  -4.516 -10.963  0.00  0.00           N  
ATOM   2816  CA LALA X 192      -5.856  -5.332  -9.952  0.00  0.00           C  
ATOM   2817  C  LALA X 192      -7.392  -5.139 -10.036  0.00  0.00           C  
ATOM   2818  O  LALA X 192      -7.888  -4.446 -10.939  0.00  0.00           O  
ATOM   2819  CB LALA X 192      -5.228  -4.984  -8.600  0.00  0.00           C  
ATOM   2820  H  LALA X 192      -4.894  -3.585 -10.697  0.00  0.00           H  
ATOM   2821  HA LALA X 192      -5.657  -6.388 -10.133  0.00  0.00           H  
ATOM   2822  HB1LALA X 192      -5.093  -3.910  -8.500  0.00  0.00           H  
ATOM   2823  HB2LALA X 192      -5.858  -5.340  -7.789  0.00  0.00           H  
ATOM   2824  HB3LALA X 192      -4.250  -5.461  -8.525  0.00  0.00           H  
ATOM   2825  N  LILE X 193      -8.189  -5.723  -9.120  0.00  0.00           N  
ATOM   2826  CA LILE X 193      -9.628  -5.380  -9.091  0.00  0.00           C  
ATOM   2827  C  LILE X 193      -9.799  -3.870  -8.905  0.00  0.00           C  
ATOM   2828  O  LILE X 193     -10.644  -3.295  -9.580  0.00  0.00           O  
ATOM   2829  CB LILE X 193     -10.519  -6.134  -8.069  0.00  0.00           C  
ATOM   2830  CG1LILE X 193     -10.010  -6.063  -6.618  0.00  0.00           C  
ATOM   2831  CG2LILE X 193     -10.924  -7.541  -8.521  0.00  0.00           C  
ATOM   2832  CD1LILE X 193     -10.744  -6.943  -5.602  0.00  0.00           C  
ATOM   2833  H  LILE X 193      -7.780  -6.327  -8.416  0.00  0.00           H  
ATOM   2834  HA LILE X 193     -10.027  -5.609 -10.079  0.00  0.00           H  
ATOM   2835  HB LILE X 193     -11.465  -5.596  -8.068  0.00  0.00           H  
ATOM   2836 HG12LILE X 193      -8.952  -6.298  -6.577  0.00  0.00           H  
ATOM   2837 HG13LILE X 193     -10.121  -5.037  -6.294  0.00  0.00           H  
ATOM   2838 HG21LILE X 193     -11.100  -7.566  -9.598  0.00  0.00           H  
ATOM   2839 HG22LILE X 193     -10.167  -8.271  -8.262  0.00  0.00           H  
ATOM   2840 HG23LILE X 193     -11.845  -7.820  -8.016  0.00  0.00           H  
ATOM   2841 HD11LILE X 193     -11.805  -6.692  -5.582  0.00  0.00           H  
ATOM   2842 HD12LILE X 193     -10.617  -7.998  -5.845  0.00  0.00           H  
ATOM   2843 HD13LILE X 193     -10.311  -6.768  -4.619  0.00  0.00           H  
ATOM   2844  N  LGLY X 194      -9.009  -3.223  -8.048  0.00  0.00           N  
ATOM   2845  CA LGLY X 194      -8.900  -1.764  -7.925  0.00  0.00           C  
ATOM   2846  C  LGLY X 194      -7.446  -1.318  -8.078  0.00  0.00           C  
ATOM   2847  O  LGLY X 194      -6.645  -2.034  -8.672  0.00  0.00           O  
ATOM   2848  H  LGLY X 194      -8.309  -3.768  -7.554  0.00  0.00           H  
ATOM   2849  HA2LGLY X 194      -9.495  -1.256  -8.685  0.00  0.00           H  
ATOM   2850  HA3LGLY X 194      -9.261  -1.455  -6.946  0.00  0.00           H  
ATOM   2851  N  LMET X 195      -7.090  -0.154  -7.531  0.00  0.00           N  
ATOM   2852  CA LMET X 195      -5.709   0.361  -7.467  0.00  0.00           C  
ATOM   2853  C  LMET X 195      -5.007   0.438  -8.840  0.00  0.00           C  
ATOM   2854  O  LMET X 195      -3.785   0.350  -8.932  0.00  0.00           O  
ATOM   2855  CB LMET X 195      -4.880  -0.446  -6.446  0.00  0.00           C  
ATOM   2856  CG LMET X 195      -5.557  -0.633  -5.081  0.00  0.00           C  
ATOM   2857  SD LMET X 195      -5.944   0.872  -4.150  0.00  0.00           S  
ATOM   2858  CE LMET X 195      -4.266   1.495  -3.879  0.00  0.00           C  
ATOM   2859  H  LMET X 195      -7.816   0.405  -7.090  0.00  0.00           H  
ATOM   2860  HA LMET X 195      -5.767   1.384  -7.096  0.00  0.00           H  
ATOM   2861  HB2LMET X 195      -4.677  -1.432  -6.863  0.00  0.00           H  
ATOM   2862  HB3LMET X 195      -3.920   0.044  -6.296  0.00  0.00           H  
ATOM   2863  HG2LMET X 195      -6.485  -1.181  -5.229  0.00  0.00           H  
ATOM   2864  HG3LMET X 195      -4.907  -1.253  -4.464  0.00  0.00           H  
ATOM   2865  HE1LMET X 195      -3.616   0.691  -3.534  0.00  0.00           H  
ATOM   2866  HE2LMET X 195      -3.870   1.908  -4.806  0.00  0.00           H  
ATOM   2867  HE3LMET X 195      -4.294   2.280  -3.126  0.00  0.00           H  
ATOM   2868  N  LARG X 196      -5.762   0.546  -9.940  0.00  0.00           N  
ATOM   2869  CA LARG X 196      -5.283   0.215 -11.297  0.00  0.00           C  
ATOM   2870  C  LARG X 196      -4.284   1.214 -11.896  0.00  0.00           C  
ATOM   2871  O  LARG X 196      -3.880   1.031 -13.035  0.00  0.00           O  
ATOM   2872  CB LARG X 196      -6.472  -0.020 -12.242  0.00  0.00           C  
ATOM   2873  CG LARG X 196      -7.402  -1.157 -11.799  0.00  0.00           C  
ATOM   2874  CD LARG X 196      -8.527  -1.297 -12.822  0.00  0.00           C  
ATOM   2875  NE LARG X 196      -9.484  -2.351 -12.446  0.00  0.00           N  
ATOM   2876  CZ LARG X 196     -10.782  -2.321 -12.700  0.00  0.00           C  
ATOM   2877  NH1LARG X 196     -11.337  -1.425 -13.455  0.00  0.00           N1+
ATOM   2878  NH2LARG X 196     -11.579  -3.201 -12.182  0.00  0.00           N  
ATOM   2879  H  LARG X 196      -6.751   0.689  -9.802  0.00  0.00           H  
ATOM   2880  HA LARG X 196      -4.722  -0.719 -11.235  0.00  0.00           H  
ATOM   2881  HB2LARG X 196      -7.044   0.906 -12.333  0.00  0.00           H  
ATOM   2882  HB3LARG X 196      -6.084  -0.286 -13.226  0.00  0.00           H  
ATOM   2883  HG2LARG X 196      -6.840  -2.088 -11.731  0.00  0.00           H  
ATOM   2884  HG3LARG X 196      -7.843  -0.922 -10.832  0.00  0.00           H  
ATOM   2885  HD2LARG X 196      -9.039  -0.336 -12.856  0.00  0.00           H  
ATOM   2886  HD3LARG X 196      -8.108  -1.511 -13.807  0.00  0.00           H  
ATOM   2887  HE LARG X 196      -9.126  -3.105 -11.869  0.00  0.00           H  
ATOM   2888 HH11LARG X 196     -10.724  -0.735 -13.878  0.00  0.00           H  
ATOM   2889 HH12LARG X 196     -12.241  -1.050 -13.180  0.00  0.00           H  
ATOM   2890 HH21LARG X 196     -11.235  -3.710 -11.382  0.00  0.00           H  
ATOM   2891 HH22LARG X 196     -12.557  -3.132 -12.387  0.00  0.00           H  
ATOM   2892  N  LGLN X 197      -3.891   2.253 -11.159  0.00  0.00           N  
ATOM   2893  CA LGLN X 197      -2.905   3.256 -11.585  0.00  0.00           C  
ATOM   2894  C  LGLN X 197      -1.808   3.527 -10.536  0.00  0.00           C  
ATOM   2895  O  LGLN X 197      -1.220   4.602 -10.512  0.00  0.00           O  
ATOM   2896  CB LGLN X 197      -3.626   4.531 -12.050  0.00  0.00           C  
ATOM   2897  CG LGLN X 197      -4.422   4.293 -13.339  0.00  0.00           C  
ATOM   2898  CD LGLN X 197      -4.891   5.590 -13.979  0.00  0.00           C  
ATOM   2899  NE2LGLN X 197      -5.123   5.589 -15.271  0.00  0.00           N  
ATOM   2900  OE1LGLN X 197      -5.059   6.616 -13.330  0.00  0.00           O  
ATOM   2901  H  LGLN X 197      -4.298   2.343 -10.239  0.00  0.00           H  
ATOM   2902  HA LGLN X 197      -2.361   2.862 -12.446  0.00  0.00           H  
ATOM   2903  HB2LGLN X 197      -4.286   4.900 -11.264  0.00  0.00           H  
ATOM   2904  HB3LGLN X 197      -2.882   5.293 -12.266  0.00  0.00           H  
ATOM   2905  HG2LGLN X 197      -3.776   3.778 -14.048  0.00  0.00           H  
ATOM   2906  HG3LGLN X 197      -5.292   3.668 -13.140  0.00  0.00           H  
ATOM   2907 HE21LGLN X 197      -5.180   6.488 -15.710  0.00  0.00           H  
ATOM   2908 HE22LGLN X 197      -4.856   4.766 -15.806  0.00  0.00           H  
ATOM   2909  N  LTHR X 198      -1.512   2.551  -9.671  0.00  0.00           N  
ATOM   2910  CA LTHR X 198      -0.350   2.579  -8.755  0.00  0.00           C  
ATOM   2911  C  LTHR X 198       0.994   2.302  -9.441  0.00  0.00           C  
ATOM   2912  O  LTHR X 198       2.032   2.277  -8.781  0.00  0.00           O  
ATOM   2913  CB LTHR X 198      -0.530   1.552  -7.630  0.00  0.00           C  
ATOM   2914  CG2LTHR X 198      -1.704   1.902  -6.731  0.00  0.00           C  
ATOM   2915  OG1LTHR X 198      -0.795   0.273  -8.146  0.00  0.00           O  
ATOM   2916  H  LTHR X 198      -2.054   1.697  -9.679  0.00  0.00           H  
ATOM   2917  HA LTHR X 198      -0.274   3.569  -8.306  0.00  0.00           H  
ATOM   2918  HB LTHR X 198       0.375   1.508  -7.029  0.00  0.00           H  
ATOM   2919  HG1LTHR X 198       0.015  -0.252  -7.979  0.00  0.00           H  
ATOM   2920 HG21LTHR X 198      -2.633   1.856  -7.289  0.00  0.00           H  
ATOM   2921 HG22LTHR X 198      -1.739   1.204  -5.896  0.00  0.00           H  
ATOM   2922 HG23LTHR X 198      -1.557   2.911  -6.359  0.00  0.00           H  
ATOM   2923  N  LASP X 199       0.977   2.042 -10.753  0.00  0.00           N  
ATOM   2924  CA LASP X 199       2.134   1.635 -11.558  0.00  0.00           C  
ATOM   2925  C  LASP X 199       2.861   0.366 -11.052  0.00  0.00           C  
ATOM   2926  O  LASP X 199       3.994   0.098 -11.432  0.00  0.00           O  
ATOM   2927  CB LASP X 199       3.036   2.858 -11.841  0.00  0.00           C  
ATOM   2928  CG LASP X 199       2.460   3.745 -12.949  0.00  0.00           C  
ATOM   2929  OD1LASP X 199       2.097   3.178 -14.008  0.00  0.00           O  
ATOM   2930  OD2LASP X 199       2.360   4.985 -12.767  0.00  0.00           O1-
ATOM   2931  H  LASP X 199       0.101   2.143 -11.238  0.00  0.00           H  
ATOM   2932  HA LASP X 199       1.730   1.316 -12.518  0.00  0.00           H  
ATOM   2933  HB2LASP X 199       3.186   3.440 -10.930  0.00  0.00           H  
ATOM   2934  HB3LASP X 199       4.011   2.514 -12.171  0.00  0.00           H  
ATOM   2935  N  LSER X 200       2.190  -0.471 -10.249  0.00  0.00           N  
ATOM   2936  CA LSER X 200       2.738  -1.683  -9.609  0.00  0.00           C  
ATOM   2937  C  LSER X 200       2.929  -2.881 -10.559  0.00  0.00           C  
ATOM   2938  O  LSER X 200       2.658  -4.019 -10.181  0.00  0.00           O  
ATOM   2939  CB LSER X 200       1.880  -2.094  -8.401  0.00  0.00           C  
ATOM   2940  OG LSER X 200       1.511  -0.981  -7.606  0.00  0.00           O  
ATOM   2941  H  LSER X 200       1.262  -0.193  -9.969  0.00  0.00           H  
ATOM   2942  HA LSER X 200       3.729  -1.434  -9.238  0.00  0.00           H  
ATOM   2943  HB2LSER X 200       0.969  -2.571  -8.762  0.00  0.00           H  
ATOM   2944  HB3LSER X 200       2.428  -2.814  -7.790  0.00  0.00           H  
ATOM   2945  HG LSER X 200       2.291  -0.709  -7.071  0.00  0.00           H  
ATOM   2946  N  LGLY X 201       3.354  -2.642 -11.800  0.00  0.00           N  
ATOM   2947  CA LGLY X 201       3.617  -3.683 -12.798  0.00  0.00           C  
ATOM   2948  C  LGLY X 201       4.963  -4.391 -12.612  0.00  0.00           C  
ATOM   2949  O  LGLY X 201       5.684  -4.189 -11.632  0.00  0.00           O  
ATOM   2950  H  LGLY X 201       3.654  -1.694 -12.002  0.00  0.00           H  
ATOM   2951  HA2LGLY X 201       2.830  -4.438 -12.763  0.00  0.00           H  
ATOM   2952  HA3LGLY X 201       3.605  -3.233 -13.791  0.00  0.00           H  
ATOM   2953  N  LSER X 202       5.321  -5.227 -13.581  0.00  0.00           N  
ATOM   2954  CA LSER X 202       6.637  -5.871 -13.658  0.00  0.00           C  
ATOM   2955  C  LSER X 202       7.772  -4.929 -14.107  0.00  0.00           C  
ATOM   2956  O  LSER X 202       7.540  -3.867 -14.687  0.00  0.00           O  
ATOM   2957  CB LSER X 202       6.550  -7.155 -14.493  0.00  0.00           C  
ATOM   2958  OG LSER X 202       5.840  -6.965 -15.704  0.00  0.00           O  
ATOM   2959  H  LSER X 202       4.641  -5.439 -14.306  0.00  0.00           H  
ATOM   2960  HA LSER X 202       6.897  -6.172 -12.649  0.00  0.00           H  
ATOM   2961  HB2LSER X 202       7.555  -7.522 -14.707  0.00  0.00           H  
ATOM   2962  HB3LSER X 202       6.027  -7.913 -13.909  0.00  0.00           H  
ATOM   2963  HG LSER X 202       4.883  -6.859 -15.495  0.00  0.00           H  
ATOM   2964  N  LTHR X 203       9.022  -5.271 -13.782  0.00  0.00           N  
ATOM   2965  CA LTHR X 203      10.240  -4.515 -14.150  0.00  0.00           C  
ATOM   2966  C  LTHR X 203      11.456  -5.444 -14.168  0.00  0.00           C  
ATOM   2967  O  LTHR X 203      11.664  -6.208 -13.223  0.00  0.00           O  
ATOM   2968  CB LTHR X 203      10.488  -3.357 -13.163  0.00  0.00           C  
ATOM   2969  CG2LTHR X 203      11.781  -2.572 -13.398  0.00  0.00           C  
ATOM   2970  OG1LTHR X 203       9.440  -2.416 -13.253  0.00  0.00           O  
ATOM   2971  H  LTHR X 203       9.162  -6.135 -13.266  0.00  0.00           H  
ATOM   2972  HA LTHR X 203      10.121  -4.106 -15.154  0.00  0.00           H  
ATOM   2973  HB LTHR X 203      10.514  -3.759 -12.150  0.00  0.00           H  
ATOM   2974  HG1LTHR X 203       8.679  -2.869 -13.650  0.00  0.00           H  
ATOM   2975 HG21LTHR X 203      11.821  -1.724 -12.714  0.00  0.00           H  
ATOM   2976 HG22LTHR X 203      12.647  -3.206 -13.213  0.00  0.00           H  
ATOM   2977 HG23LTHR X 203      11.823  -2.208 -14.422  0.00  0.00           H  
ATOM   2978  N  LASP X 204      12.264  -5.355 -15.221  0.00  0.00           N  
ATOM   2979  CA LASP X 204      13.395  -6.234 -15.528  0.00  0.00           C  
ATOM   2980  C  LASP X 204      14.754  -5.512 -15.460  0.00  0.00           C  
ATOM   2981  O  LASP X 204      14.854  -4.295 -15.640  0.00  0.00           O  
ATOM   2982  CB LASP X 204      13.166  -6.871 -16.908  0.00  0.00           C  
ATOM   2983  CG LASP X 204      12.124  -7.988 -16.834  0.00  0.00           C  
ATOM   2984  OD1LASP X 204      12.540  -9.126 -16.516  0.00  0.00           O  
ATOM   2985  OD2LASP X 204      10.918  -7.712 -17.027  0.00  0.00           O1-
ATOM   2986  H  LASP X 204      12.033  -4.675 -15.940  0.00  0.00           H  
ATOM   2987  HA LASP X 204      13.432  -7.043 -14.799  0.00  0.00           H  
ATOM   2988  HB2LASP X 204      12.856  -6.109 -17.625  0.00  0.00           H  
ATOM   2989  HB3LASP X 204      14.105  -7.301 -17.263  0.00  0.00           H  
ATOM   2990  N  LPHE X 205      15.812  -6.286 -15.197  0.00  0.00           N  
ATOM   2991  CA LPHE X 205      17.188  -5.825 -14.996  0.00  0.00           C  
ATOM   2992  C  LPHE X 205      18.172  -6.801 -15.667  0.00  0.00           C  
ATOM   2993  O  LPHE X 205      18.254  -7.965 -15.258  0.00  0.00           O  
ATOM   2994  CB LPHE X 205      17.488  -5.751 -13.481  0.00  0.00           C  
ATOM   2995  CG LPHE X 205      16.546  -4.899 -12.642  0.00  0.00           C  
ATOM   2996  CD1LPHE X 205      15.315  -5.427 -12.201  0.00  0.00           C  
ATOM   2997  CD2LPHE X 205      16.908  -3.589 -12.277  0.00  0.00           C  
ATOM   2998  CE1LPHE X 205      14.439  -4.642 -11.432  0.00  0.00           C  
ATOM   2999  CE2LPHE X 205      16.033  -2.803 -11.505  0.00  0.00           C  
ATOM   3000  CZ LPHE X 205      14.798  -3.328 -11.087  0.00  0.00           C  
ATOM   3001  H  LPHE X 205      15.632  -7.268 -15.011  0.00  0.00           H  
ATOM   3002  HA LPHE X 205      17.311  -4.833 -15.430  0.00  0.00           H  
ATOM   3003  HB2LPHE X 205      17.467  -6.760 -13.068  0.00  0.00           H  
ATOM   3004  HB3LPHE X 205      18.505  -5.378 -13.352  0.00  0.00           H  
ATOM   3005  HD1LPHE X 205      15.028  -6.431 -12.476  0.00  0.00           H  
ATOM   3006  HD2LPHE X 205      17.857  -3.182 -12.590  0.00  0.00           H  
ATOM   3007  HE1LPHE X 205      13.481  -5.041 -11.131  0.00  0.00           H  
ATOM   3008  HE2LPHE X 205      16.307  -1.792 -11.236  0.00  0.00           H  
ATOM   3009  HZ LPHE X 205      14.125  -2.718 -10.506  0.00  0.00           H  
ATOM   3010  N  LHIE X 206      18.970  -6.356 -16.649  0.00  0.00           N  
ATOM   3011  CA LHIE X 206      20.021  -7.193 -17.255  0.00  0.00           C  
ATOM   3012  C  LHIE X 206      21.381  -6.504 -17.440  0.00  0.00           C  
ATOM   3013  O  LHIE X 206      21.484  -5.431 -18.025  0.00  0.00           O  
ATOM   3014  CB LHIE X 206      19.545  -7.849 -18.558  0.00  0.00           C  
ATOM   3015  CG LHIE X 206      20.340  -9.106 -18.786  0.00  0.00           C  
ATOM   3016  CD2LHIE X 206      20.146 -10.250 -18.071  0.00  0.00           C  
ATOM   3017  ND1LHIE X 206      21.579  -9.181 -19.426  0.00  0.00           N  
ATOM   3018  CE1LHIE X 206      22.096 -10.369 -19.083  0.00  0.00           C  
ATOM   3019  NE2LHIE X 206      21.259 -11.031 -18.269  0.00  0.00           N  
ATOM   3020  H  LHIE X 206      18.831  -5.412 -17.002  0.00  0.00           H  
ATOM   3021  HA LHIE X 206      20.208  -8.009 -16.559  0.00  0.00           H  
ATOM   3022  HB2LHIE X 206      18.490  -8.116 -18.475  0.00  0.00           H  
ATOM   3023  HB3LHIE X 206      19.670  -7.163 -19.397  0.00  0.00           H  
ATOM   3024  HD2LHIE X 206      19.346 -10.424 -17.364  0.00  0.00           H  
ATOM   3025  HE1LHIE X 206      23.089 -10.704 -19.349  0.00  0.00           H  
ATOM   3026  HE2LHIE X 206      21.523 -11.821 -17.687  0.00  0.00           H  
ATOM   3027  N  LASN X 207      22.416  -7.159 -16.903  0.00  0.00           N  
ATOM   3028  CA LASN X 207      23.874  -6.810 -16.706  0.00  0.00           C  
ATOM   3029  C  LASN X 207      23.898  -5.318 -16.238  0.00  0.00           C  
ATOM   3030  O  LASN X 207      24.886  -4.587 -16.483  0.00  0.00           O  
ATOM   3031  CB LASN X 207      24.685  -7.147 -17.972  0.00  0.00           C  
ATOM   3032  CG LASN X 207      25.055  -8.609 -18.130  0.00  0.00           C  
ATOM   3033  ND2LASN X 207      25.392  -9.005 -19.371  0.00  0.00           N  
ATOM   3034  OD1LASN X 207      24.956  -9.414 -17.240  0.00  0.00           O  
ATOM   3035  H  LASN X 207      22.241  -8.063 -16.488  0.00  0.00           H  
ATOM   3036  HA LASN X 207      24.182  -7.421 -15.858  0.00  0.00           H  
ATOM   3037  HB2LASN X 207      24.267  -6.678 -18.862  0.00  0.00           H  
ATOM   3038  HB3LASN X 207      25.655  -6.655 -17.903  0.00  0.00           H  
ATOM   3039 HD21LASN X 207      25.577  -9.983 -19.542  0.00  0.00           H  
ATOM   3040 HD22LASN X 207      25.297  -8.360 -20.143  0.00  0.00           H  
ATOM   3041  N  LVAL X 208      22.932  -4.889 -15.415  0.00  0.00           N  
ATOM   3042  CA LVAL X 208      22.867  -3.559 -14.780  0.00  0.00           C  
ATOM   3043  C  LVAL X 208      24.023  -3.367 -13.791  0.00  0.00           C  
ATOM   3044  O  LVAL X 208      24.092  -4.105 -12.813  0.00  0.00           O  
ATOM   3045  CB LVAL X 208      21.509  -3.431 -14.049  0.00  0.00           C  
ATOM   3046  CG1LVAL X 208      21.424  -2.293 -13.027  0.00  0.00           C  
ATOM   3047  CG2LVAL X 208      20.382  -3.226 -15.058  0.00  0.00           C  
ATOM   3048  H  LVAL X 208      22.225  -5.559 -15.152  0.00  0.00           H  
ATOM   3049  HA LVAL X 208      22.933  -2.784 -15.545  0.00  0.00           H  
ATOM   3050  HB LVAL X 208      21.307  -4.366 -13.529  0.00  0.00           H  
ATOM   3051 HG11LVAL X 208      22.057  -2.504 -12.165  0.00  0.00           H  
ATOM   3052 HG12LVAL X 208      21.754  -1.367 -13.485  0.00  0.00           H  
ATOM   3053 HG13LVAL X 208      20.401  -2.176 -12.669  0.00  0.00           H  
ATOM   3054 HG21LVAL X 208      20.398  -4.020 -15.801  0.00  0.00           H  
ATOM   3055 HG22LVAL X 208      19.417  -3.237 -14.554  0.00  0.00           H  
ATOM   3056 HG23LVAL X 208      20.514  -2.264 -15.552  0.00  0.00           H  
ATOM   3057  N  LLYS X 209      24.889  -2.361 -13.979  0.00  0.00           N  
ATOM   3058  CA LLYS X 209      25.833  -1.914 -12.932  0.00  0.00           C  
ATOM   3059  C  LLYS X 209      25.073  -1.201 -11.802  0.00  0.00           C  
ATOM   3060  O  LLYS X 209      24.084  -0.505 -12.047  0.00  0.00           O  
ATOM   3061  CB LLYS X 209      26.953  -1.028 -13.533  0.00  0.00           C  
ATOM   3062  CG LLYS X 209      28.052  -0.516 -12.565  0.00  0.00           C  
ATOM   3063  CD LLYS X 209      29.082  -1.560 -12.084  0.00  0.00           C  
ATOM   3064  CE LLYS X 209      29.958  -1.130 -10.883  0.00  0.00           C  
ATOM   3065  NZ LLYS X 209      30.780   0.089 -11.101  0.00  0.00           N1+
ATOM   3066  H  LLYS X 209      24.803  -1.808 -14.817  0.00  0.00           H  
ATOM   3067  HA LLYS X 209      26.302  -2.797 -12.497  0.00  0.00           H  
ATOM   3068  HB2LLYS X 209      27.439  -1.576 -14.341  0.00  0.00           H  
ATOM   3069  HB3LLYS X 209      26.479  -0.148 -13.973  0.00  0.00           H  
ATOM   3070  HG2LLYS X 209      28.605   0.259 -13.094  0.00  0.00           H  
ATOM   3071  HG3LLYS X 209      27.583  -0.048 -11.703  0.00  0.00           H  
ATOM   3072  HD2LLYS X 209      28.551  -2.461 -11.785  0.00  0.00           H  
ATOM   3073  HD3LLYS X 209      29.730  -1.825 -12.920  0.00  0.00           H  
ATOM   3074  HE2LLYS X 209      29.315  -0.967 -10.020  0.00  0.00           H  
ATOM   3075  HE3LLYS X 209      30.620  -1.961 -10.630  0.00  0.00           H  
ATOM   3076  HZ1LLYS X 209      30.192   0.926 -11.162  0.00  0.00           H  
ATOM   3077  HZ2LLYS X 209      31.460   0.223 -10.343  0.00  0.00           H  
ATOM   3078  HZ3LLYS X 209      31.330   0.034 -11.938  0.00  0.00           H  
ATOM   3079  N  LVAL X 210      25.564  -1.372 -10.583  0.00  0.00           N  
ATOM   3080  CA LVAL X 210      25.318  -0.527  -9.411  0.00  0.00           C  
ATOM   3081  C  LVAL X 210      26.682   0.016  -8.992  0.00  0.00           C  
ATOM   3082  O  LVAL X 210      27.588  -0.786  -8.761  0.00  0.00           O  
ATOM   3083  CB LVAL X 210      24.683  -1.334  -8.263  0.00  0.00           C  
ATOM   3084  CG1LVAL X 210      24.349  -0.440  -7.069  0.00  0.00           C  
ATOM   3085  CG2LVAL X 210      23.395  -2.045  -8.697  0.00  0.00           C  
ATOM   3086  H  LVAL X 210      26.322  -2.040 -10.485  0.00  0.00           H  
ATOM   3087  HA LVAL X 210      24.662   0.302  -9.671  0.00  0.00           H  
ATOM   3088  HB LVAL X 210      25.387  -2.099  -7.932  0.00  0.00           H  
ATOM   3089 HG11LVAL X 210      23.903  -1.033  -6.273  0.00  0.00           H  
ATOM   3090 HG12LVAL X 210      25.258   0.020  -6.678  0.00  0.00           H  
ATOM   3091 HG13LVAL X 210      23.663   0.351  -7.372  0.00  0.00           H  
ATOM   3092 HG21LVAL X 210      22.967  -2.577  -7.848  0.00  0.00           H  
ATOM   3093 HG22LVAL X 210      22.677  -1.315  -9.066  0.00  0.00           H  
ATOM   3094 HG23LVAL X 210      23.614  -2.763  -9.486  0.00  0.00           H  
ATOM   3095  N  LGLU X 211      26.865   1.332  -8.956  0.00  0.00           N  
ATOM   3096  CA LGLU X 211      28.136   1.948  -8.538  0.00  0.00           C  
ATOM   3097  C  LGLU X 211      28.315   1.812  -7.010  0.00  0.00           C  
ATOM   3098  O  LGLU X 211      27.306   1.705  -6.305  0.00  0.00           O  
ATOM   3099  CB LGLU X 211      28.240   3.417  -8.996  0.00  0.00           C  
ATOM   3100  CG LGLU X 211      27.644   3.772 -10.372  0.00  0.00           C  
ATOM   3101  CD LGLU X 211      28.060   2.878 -11.552  0.00  0.00           C  
ATOM   3102  OE1LGLU X 211      29.125   2.216 -11.489  0.00  0.00           O  
ATOM   3103  OE2LGLU X 211      27.288   2.853 -12.547  0.00  0.00           O1-
ATOM   3104  H  LGLU X 211      26.046   1.933  -9.057  0.00  0.00           H  
ATOM   3105  HA LGLU X 211      28.948   1.403  -9.017  0.00  0.00           H  
ATOM   3106  HB2LGLU X 211      27.742   4.043  -8.256  0.00  0.00           H  
ATOM   3107  HB3LGLU X 211      29.292   3.702  -9.000  0.00  0.00           H  
ATOM   3108  HG2LGLU X 211      26.560   3.747 -10.282  0.00  0.00           H  
ATOM   3109  HG3LGLU X 211      27.917   4.803 -10.607  0.00  0.00           H  
ATOM   3110  N  LPRO X 212      29.549   1.783  -6.460  0.00  0.00           N  
ATOM   3111  CA LPRO X 212      29.726   1.483  -5.033  0.00  0.00           C  
ATOM   3112  C  LPRO X 212      28.982   2.431  -4.067  0.00  0.00           C  
ATOM   3113  O  LPRO X 212      28.599   2.080  -2.953  0.00  0.00           O  
ATOM   3114  CB LPRO X 212      31.198   1.510  -4.806  0.00  0.00           C  
ATOM   3115  CG LPRO X 212      31.784   2.220  -6.004  0.00  0.00           C  
ATOM   3116  CD LPRO X 212      30.846   1.913  -7.143  0.00  0.00           C  
ATOM   3117  HA LPRO X 212      29.474   0.453  -4.780  0.00  0.00           H  
ATOM   3118  HB2LPRO X 212      31.378   1.997  -3.847  0.00  0.00           H  
ATOM   3119  HB3LPRO X 212      31.546   0.490  -4.642  0.00  0.00           H  
ATOM   3120  HG2LPRO X 212      31.800   3.293  -5.813  0.00  0.00           H  
ATOM   3121  HG3LPRO X 212      32.838   2.000  -6.173  0.00  0.00           H  
ATOM   3122  HD2LPRO X 212      30.897   2.784  -7.797  0.00  0.00           H  
ATOM   3123  HD3LPRO X 212      31.080   0.946  -7.589  0.00  0.00           H  
ATOM   3124  N  LASP X 213      28.752   3.698  -4.425  0.00  0.00           N  
ATOM   3125  CA LASP X 213      28.066   4.742  -3.624  0.00  0.00           C  
ATOM   3126  C  LASP X 213      26.595   4.921  -3.969  0.00  0.00           C  
ATOM   3127  O  LASP X 213      25.966   5.674  -3.275  0.00  0.00           O  
ATOM   3128  CB LASP X 213      28.885   6.061  -3.624  0.00  0.00           C  
ATOM   3129  CG LASP X 213      29.051   6.750  -5.019  0.00  0.00           C  
ATOM   3130  OD1LASP X 213      28.785   6.218  -6.105  0.00  0.00           O  
ATOM   3131  OD2LASP X 213      29.648   7.837  -5.020  0.00  0.00           O1-
ATOM   3132  H  LASP X 213      28.972   3.941  -5.381  0.00  0.00           H  
ATOM   3133  HA LASP X 213      28.005   4.430  -2.581  0.00  0.00           H  
ATOM   3134  HB2LASP X 213      28.366   6.843  -3.069  0.00  0.00           H  
ATOM   3135  HB3LASP X 213      29.899   5.777  -3.340  0.00  0.00           H  
ATOM   3136  N  LGLU X 214      26.016   4.112  -4.868  0.00  0.00           N  
ATOM   3137  CA LGLU X 214      24.557   3.918  -4.989  0.00  0.00           C  
ATOM   3138  C  LGLU X 214      23.993   2.902  -3.971  0.00  0.00           C  
ATOM   3139  O  LGLU X 214      22.771   2.787  -3.816  0.00  0.00           O  
ATOM   3140  CB LGLU X 214      24.203   3.422  -6.400  0.00  0.00           C  
ATOM   3141  CG LGLU X 214      24.513   4.417  -7.525  0.00  0.00           C  
ATOM   3142  CD LGLU X 214      24.154   3.832  -8.895  0.00  0.00           C  
ATOM   3143  OE1LGLU X 214      24.343   2.618  -9.142  0.00  0.00           O  
ATOM   3144  OE2LGLU X 214      23.693   4.560  -9.800  0.00  0.00           O1-
ATOM   3145  H  LGLU X 214      26.623   3.503  -5.405  0.00  0.00           H  
ATOM   3146  HA LGLU X 214      24.054   4.871  -4.815  0.00  0.00           H  
ATOM   3147  HB2LGLU X 214      24.743   2.493  -6.581  0.00  0.00           H  
ATOM   3148  HB3LGLU X 214      23.134   3.201  -6.439  0.00  0.00           H  
ATOM   3149  HG2LGLU X 214      23.941   5.332  -7.354  0.00  0.00           H  
ATOM   3150  HG3LGLU X 214      25.574   4.665  -7.515  0.00  0.00           H  
ATOM   3151  N  LVAL X 215      24.862   2.126  -3.307  0.00  0.00           N  
ATOM   3152  CA LVAL X 215      24.491   1.072  -2.347  0.00  0.00           C  
ATOM   3153  C  LVAL X 215      24.193   1.698  -0.984  0.00  0.00           C  
ATOM   3154  O  LVAL X 215      25.054   2.329  -0.378  0.00  0.00           O  
ATOM   3155  CB LVAL X 215      25.590  -0.005  -2.232  0.00  0.00           C  
ATOM   3156  CG1LVAL X 215      25.145  -1.149  -1.306  0.00  0.00           C  
ATOM   3157  CG2LVAL X 215      25.922  -0.626  -3.597  0.00  0.00           C  
ATOM   3158  H  LVAL X 215      25.849   2.305  -3.456  0.00  0.00           H  
ATOM   3159  HA LVAL X 215      23.584   0.586  -2.705  0.00  0.00           H  
ATOM   3160  HB LVAL X 215      26.498   0.441  -1.825  0.00  0.00           H  
ATOM   3161 HG11LVAL X 215      25.915  -1.919  -1.283  0.00  0.00           H  
ATOM   3162 HG12LVAL X 215      25.007  -0.775  -0.291  0.00  0.00           H  
ATOM   3163 HG13LVAL X 215      24.210  -1.580  -1.665  0.00  0.00           H  
ATOM   3164 HG21LVAL X 215      25.035  -1.084  -4.030  0.00  0.00           H  
ATOM   3165 HG22LVAL X 215      26.302   0.142  -4.272  0.00  0.00           H  
ATOM   3166 HG23LVAL X 215      26.706  -1.372  -3.479  0.00  0.00           H  
ATOM   3167  N  LLEU X 216      22.966   1.531  -0.492  0.00  0.00           N  
ATOM   3168  CA LLEU X 216      22.432   2.346   0.604  0.00  0.00           C  
ATOM   3169  C  LLEU X 216      23.060   1.984   1.960  0.00  0.00           C  
ATOM   3170  O  LLEU X 216      22.861   0.883   2.480  0.00  0.00           O  
ATOM   3171  CB LLEU X 216      20.897   2.233   0.601  0.00  0.00           C  
ATOM   3172  CG LLEU X 216      20.262   2.875  -0.649  0.00  0.00           C  
ATOM   3173  CD1LLEU X 216      18.826   2.390  -0.831  0.00  0.00           C  
ATOM   3174  CD2LLEU X 216      20.259   4.402  -0.559  0.00  0.00           C  
ATOM   3175  H  LLEU X 216      22.326   0.927  -0.990  0.00  0.00           H  
ATOM   3176  HA LLEU X 216      22.693   3.386   0.407  0.00  0.00           H  
ATOM   3177  HB2LLEU X 216      20.629   1.177   0.650  0.00  0.00           H  
ATOM   3178  HB3LLEU X 216      20.499   2.722   1.491  0.00  0.00           H  
ATOM   3179  HG LLEU X 216      20.813   2.581  -1.540  0.00  0.00           H  
ATOM   3180 HD11LLEU X 216      18.811   1.304  -0.895  0.00  0.00           H  
ATOM   3181 HD12LLEU X 216      18.218   2.715   0.013  0.00  0.00           H  
ATOM   3182 HD13LLEU X 216      18.430   2.807  -1.754  0.00  0.00           H  
ATOM   3183 HD21LLEU X 216      21.280   4.780  -0.517  0.00  0.00           H  
ATOM   3184 HD22LLEU X 216      19.778   4.827  -1.436  0.00  0.00           H  
ATOM   3185 HD23LLEU X 216      19.724   4.720   0.336  0.00  0.00           H  
ATOM   3186  N  LGLY X 217      23.819   2.930   2.522  0.00  0.00           N  
ATOM   3187  CA LGLY X 217      24.566   2.795   3.775  0.00  0.00           C  
ATOM   3188  C  LGLY X 217      25.778   1.877   3.647  0.00  0.00           C  
ATOM   3189  O  LGLY X 217      26.916   2.337   3.598  0.00  0.00           O  
ATOM   3190  H  LGLY X 217      23.942   3.797   2.006  0.00  0.00           H  
ATOM   3191  HA2LGLY X 217      24.909   3.777   4.098  0.00  0.00           H  
ATOM   3192  HA3LGLY X 217      23.912   2.387   4.543  0.00  0.00           H  
ATOM   3193  N  LALA X 218      25.521   0.570   3.613  0.00  0.00           N  
ATOM   3194  CA LALA X 218      26.493  -0.479   3.318  0.00  0.00           C  
ATOM   3195  C  LALA X 218      25.766  -1.792   2.949  0.00  0.00           C  
ATOM   3196  O  LALA X 218      24.607  -1.988   3.337  0.00  0.00           O  
ATOM   3197  CB LALA X 218      27.411  -0.688   4.536  0.00  0.00           C  
ATOM   3198  H  LALA X 218      24.541   0.307   3.585  0.00  0.00           H  
ATOM   3199  HA LALA X 218      27.097  -0.153   2.470  0.00  0.00           H  
ATOM   3200  HB1LALA X 218      28.129  -1.483   4.335  0.00  0.00           H  
ATOM   3201  HB2LALA X 218      27.963   0.228   4.747  0.00  0.00           H  
ATOM   3202  HB3LALA X 218      26.824  -0.955   5.413  0.00  0.00           H  
ATOM   3203  N  LPRO X 219      26.429  -2.744   2.261  0.00  0.00           N  
ATOM   3204  CA LPRO X 219      25.867  -4.067   2.006  0.00  0.00           C  
ATOM   3205  C  LPRO X 219      25.302  -4.726   3.274  0.00  0.00           C  
ATOM   3206  O  LPRO X 219      25.955  -4.779   4.316  0.00  0.00           O  
ATOM   3207  CB LPRO X 219      27.003  -4.882   1.378  0.00  0.00           C  
ATOM   3208  CG LPRO X 219      27.834  -3.810   0.673  0.00  0.00           C  
ATOM   3209  CD LPRO X 219      27.731  -2.617   1.622  0.00  0.00           C  
ATOM   3210  HA LPRO X 219      25.068  -3.949   1.275  0.00  0.00           H  
ATOM   3211  HB2LPRO X 219      27.607  -5.353   2.156  0.00  0.00           H  
ATOM   3212  HB3LPRO X 219      26.627  -5.630   0.680  0.00  0.00           H  
ATOM   3213  HG2LPRO X 219      28.868  -4.126   0.530  0.00  0.00           H  
ATOM   3214  HG3LPRO X 219      27.375  -3.559  -0.283  0.00  0.00           H  
ATOM   3215  HD2LPRO X 219      28.518  -2.678   2.374  0.00  0.00           H  
ATOM   3216  HD3LPRO X 219      27.815  -1.687   1.058  0.00  0.00           H  
ATOM   3217  N  LASN X 220      24.069  -5.230   3.185  0.00  0.00           N  
ATOM   3218  CA LASN X 220      23.303  -5.856   4.268  0.00  0.00           C  
ATOM   3219  C  LASN X 220      22.978  -4.967   5.497  0.00  0.00           C  
ATOM   3220  O  LASN X 220      22.334  -5.456   6.428  0.00  0.00           O  
ATOM   3221  CB LASN X 220      23.972  -7.205   4.598  0.00  0.00           C  
ATOM   3222  CG LASN X 220      23.020  -8.234   5.172  0.00  0.00           C  
ATOM   3223  ND2LASN X 220      23.023  -8.428   6.468  0.00  0.00           N  
ATOM   3224  OD1LASN X 220      22.273  -8.889   4.462  0.00  0.00           O  
ATOM   3225  H  LASN X 220      23.625  -5.229   2.275  0.00  0.00           H  
ATOM   3226  HA LASN X 220      22.329  -6.093   3.839  0.00  0.00           H  
ATOM   3227  HB2LASN X 220      24.382  -7.629   3.684  0.00  0.00           H  
ATOM   3228  HB3LASN X 220      24.801  -7.041   5.287  0.00  0.00           H  
ATOM   3229 HD21LASN X 220      22.377  -9.105   6.824  0.00  0.00           H  
ATOM   3230 HD22LASN X 220      23.548  -7.804   7.055  0.00  0.00           H  
ATOM   3231  N  LALA X 221      23.331  -3.672   5.512  0.00  0.00           N  
ATOM   3232  CA LALA X 221      23.145  -2.784   6.671  0.00  0.00           C  
ATOM   3233  C  LALA X 221      21.683  -2.685   7.142  0.00  0.00           C  
ATOM   3234  O  LALA X 221      21.413  -2.793   8.336  0.00  0.00           O  
ATOM   3235  CB LALA X 221      23.695  -1.396   6.325  0.00  0.00           C  
ATOM   3236  H  LALA X 221      23.860  -3.300   4.727  0.00  0.00           H  
ATOM   3237  HA LALA X 221      23.728  -3.178   7.504  0.00  0.00           H  
ATOM   3238  HB1LALA X 221      24.751  -1.473   6.076  0.00  0.00           H  
ATOM   3239  HB2LALA X 221      23.156  -0.969   5.478  0.00  0.00           H  
ATOM   3240  HB3LALA X 221      23.587  -0.731   7.184  0.00  0.00           H  
ATOM   3241  N  LPHE X 222      20.729  -2.596   6.208  0.00  0.00           N  
ATOM   3242  CA LPHE X 222      19.284  -2.574   6.488  0.00  0.00           C  
ATOM   3243  C  LPHE X 222      18.846  -3.771   7.364  0.00  0.00           C  
ATOM   3244  O  LPHE X 222      18.053  -3.623   8.290  0.00  0.00           O  
ATOM   3245  CB LPHE X 222      18.552  -2.568   5.128  0.00  0.00           C  
ATOM   3246  CG LPHE X 222      17.148  -1.978   5.033  0.00  0.00           C  
ATOM   3247  CD1LPHE X 222      16.341  -1.715   6.161  0.00  0.00           C  
ATOM   3248  CD2LPHE X 222      16.668  -1.625   3.755  0.00  0.00           C  
ATOM   3249  CE1LPHE X 222      15.087  -1.096   6.008  0.00  0.00           C  
ATOM   3250  CE2LPHE X 222      15.420  -0.994   3.605  0.00  0.00           C  
ATOM   3251  CZ LPHE X 222      14.627  -0.731   4.732  0.00  0.00           C  
ATOM   3252  H  LPHE X 222      21.033  -2.454   5.256  0.00  0.00           H  
ATOM   3253  HA LPHE X 222      19.053  -1.652   7.025  0.00  0.00           H  
ATOM   3254  HB2LPHE X 222      19.161  -1.987   4.432  0.00  0.00           H  
ATOM   3255  HB3LPHE X 222      18.520  -3.587   4.739  0.00  0.00           H  
ATOM   3256  HD1LPHE X 222      16.677  -1.950   7.157  0.00  0.00           H  
ATOM   3257  HD2LPHE X 222      17.286  -1.790   2.884  0.00  0.00           H  
ATOM   3258  HE1LPHE X 222      14.488  -0.875   6.881  0.00  0.00           H  
ATOM   3259  HE2LPHE X 222      15.084  -0.679   2.627  0.00  0.00           H  
ATOM   3260  HZ LPHE X 222      13.677  -0.229   4.616  0.00  0.00           H  
ATOM   3261  N  LVAL X 223      19.414  -4.961   7.127  0.00  0.00           N  
ATOM   3262  CA LVAL X 223      19.106  -6.182   7.894  0.00  0.00           C  
ATOM   3263  C  LVAL X 223      19.694  -6.116   9.307  0.00  0.00           C  
ATOM   3264  O  LVAL X 223      19.047  -6.543  10.263  0.00  0.00           O  
ATOM   3265  CB LVAL X 223      19.607  -7.441   7.158  0.00  0.00           C  
ATOM   3266  CG1LVAL X 223      19.083  -8.724   7.815  0.00  0.00           C  
ATOM   3267  CG2LVAL X 223      19.179  -7.472   5.683  0.00  0.00           C  
ATOM   3268  H  LVAL X 223      20.156  -5.004   6.441  0.00  0.00           H  
ATOM   3269  HA LVAL X 223      18.026  -6.262   7.998  0.00  0.00           H  
ATOM   3270  HB LVAL X 223      20.692  -7.457   7.200  0.00  0.00           H  
ATOM   3271 HG11LVAL X 223      19.442  -8.796   8.841  0.00  0.00           H  
ATOM   3272 HG12LVAL X 223      17.993  -8.724   7.819  0.00  0.00           H  
ATOM   3273 HG13LVAL X 223      19.441  -9.595   7.266  0.00  0.00           H  
ATOM   3274 HG21LVAL X 223      19.646  -6.654   5.135  0.00  0.00           H  
ATOM   3275 HG22LVAL X 223      19.510  -8.404   5.226  0.00  0.00           H  
ATOM   3276 HG23LVAL X 223      18.095  -7.392   5.604  0.00  0.00           H  
ATOM   3277  N  LLEU X 224      20.889  -5.538   9.463  0.00  0.00           N  
ATOM   3278  CA LLEU X 224      21.505  -5.314  10.775  0.00  0.00           C  
ATOM   3279  C  LLEU X 224      20.696  -4.297  11.595  0.00  0.00           C  
ATOM   3280  O  LLEU X 224      20.401  -4.561  12.760  0.00  0.00           O  
ATOM   3281  CB LLEU X 224      22.970  -4.865  10.607  0.00  0.00           C  
ATOM   3282  CG LLEU X 224      23.862  -5.818   9.787  0.00  0.00           C  
ATOM   3283  CD1LLEU X 224      25.281  -5.258   9.704  0.00  0.00           C  
ATOM   3284  CD2LLEU X 224      23.934  -7.224  10.389  0.00  0.00           C  
ATOM   3285  H  LLEU X 224      21.336  -5.134   8.648  0.00  0.00           H  
ATOM   3286  HA LLEU X 224      21.489  -6.249  11.336  0.00  0.00           H  
ATOM   3287  HB2LLEU X 224      22.986  -3.885  10.130  0.00  0.00           H  
ATOM   3288  HB3LLEU X 224      23.405  -4.749  11.601  0.00  0.00           H  
ATOM   3289  HG LLEU X 224      23.474  -5.899   8.773  0.00  0.00           H  
ATOM   3290 HD11LLEU X 224      25.257  -4.265   9.254  0.00  0.00           H  
ATOM   3291 HD12LLEU X 224      25.716  -5.184  10.701  0.00  0.00           H  
ATOM   3292 HD13LLEU X 224      25.902  -5.903   9.083  0.00  0.00           H  
ATOM   3293 HD21LLEU X 224      24.632  -7.834   9.817  0.00  0.00           H  
ATOM   3294 HD22LLEU X 224      24.271  -7.166  11.424  0.00  0.00           H  
ATOM   3295 HD23LLEU X 224      22.952  -7.695  10.353  0.00  0.00           H  
ATOM   3296  N  LALA X 225      20.254  -3.205  10.961  0.00  0.00           N  
ATOM   3297  CA LALA X 225      19.408  -2.180  11.570  0.00  0.00           C  
ATOM   3298  C  LALA X 225      18.034  -2.717  12.012  0.00  0.00           C  
ATOM   3299  O  LALA X 225      17.490  -2.233  13.000  0.00  0.00           O  
ATOM   3300  CB LALA X 225      19.262  -1.018  10.579  0.00  0.00           C  
ATOM   3301  H  LALA X 225      20.572  -3.045  10.011  0.00  0.00           H  
ATOM   3302  HA LALA X 225      19.913  -1.802  12.462  0.00  0.00           H  
ATOM   3303  HB1LALA X 225      18.685  -0.216  11.042  0.00  0.00           H  
ATOM   3304  HB2LALA X 225      20.248  -0.630  10.316  0.00  0.00           H  
ATOM   3305  HB3LALA X 225      18.753  -1.352   9.675  0.00  0.00           H  
ATOM   3306  N  LPHE X 226      17.480  -3.744  11.352  0.00  0.00           N  
ATOM   3307  CA LPHE X 226      16.316  -4.474  11.871  0.00  0.00           C  
ATOM   3308  C  LPHE X 226      16.658  -5.283  13.140  0.00  0.00           C  
ATOM   3309  O  LPHE X 226      15.964  -5.156  14.151  0.00  0.00           O  
ATOM   3310  CB LPHE X 226      15.703  -5.366  10.774  0.00  0.00           C  
ATOM   3311  CG LPHE X 226      14.844  -4.658   9.734  0.00  0.00           C  
ATOM   3312  CD1LPHE X 226      13.681  -3.964  10.121  0.00  0.00           C  
ATOM   3313  CD2LPHE X 226      15.157  -4.757   8.365  0.00  0.00           C  
ATOM   3314  CE1LPHE X 226      12.852  -3.364   9.154  0.00  0.00           C  
ATOM   3315  CE2LPHE X 226      14.333  -4.156   7.397  0.00  0.00           C  
ATOM   3316  CZ LPHE X 226      13.183  -3.455   7.791  0.00  0.00           C  
ATOM   3317  H  LPHE X 226      17.911  -4.050  10.489  0.00  0.00           H  
ATOM   3318  HA LPHE X 226      15.560  -3.754  12.173  0.00  0.00           H  
ATOM   3319  HB2LPHE X 226      16.500  -5.917  10.275  0.00  0.00           H  
ATOM   3320  HB3LPHE X 226      15.068  -6.110  11.253  0.00  0.00           H  
ATOM   3321  HD1LPHE X 226      13.410  -3.904  11.162  0.00  0.00           H  
ATOM   3322  HD2LPHE X 226      16.040  -5.291   8.051  0.00  0.00           H  
ATOM   3323  HE1LPHE X 226      11.954  -2.844   9.455  0.00  0.00           H  
ATOM   3324  HE2LPHE X 226      14.593  -4.218   6.348  0.00  0.00           H  
ATOM   3325  HZ LPHE X 226      12.558  -2.988   7.044  0.00  0.00           H  
ATOM   3326  N  LILE X 227      17.732  -6.083  13.117  0.00  0.00           N  
ATOM   3327  CA LILE X 227      18.115  -7.000  14.214  0.00  0.00           C  
ATOM   3328  C  LILE X 227      18.468  -6.241  15.507  0.00  0.00           C  
ATOM   3329  O  LILE X 227      17.961  -6.573  16.574  0.00  0.00           O  
ATOM   3330  CB LILE X 227      19.267  -7.920  13.737  0.00  0.00           C  
ATOM   3331  CG1LILE X 227      18.755  -8.890  12.644  0.00  0.00           C  
ATOM   3332  CG2LILE X 227      19.880  -8.726  14.901  0.00  0.00           C  
ATOM   3333  CD1LILE X 227      19.875  -9.577  11.849  0.00  0.00           C  
ATOM   3334  H  LILE X 227      18.284  -6.101  12.265  0.00  0.00           H  
ATOM   3335  HA LILE X 227      17.256  -7.628  14.453  0.00  0.00           H  
ATOM   3336  HB LILE X 227      20.052  -7.293  13.311  0.00  0.00           H  
ATOM   3337 HG12LILE X 227      18.123  -9.652  13.101  0.00  0.00           H  
ATOM   3338 HG13LILE X 227      18.141  -8.349  11.926  0.00  0.00           H  
ATOM   3339 HG21LILE X 227      19.109  -9.316  15.396  0.00  0.00           H  
ATOM   3340 HG22LILE X 227      20.666  -9.386  14.539  0.00  0.00           H  
ATOM   3341 HG23LILE X 227      20.337  -8.055  15.630  0.00  0.00           H  
ATOM   3342 HD11LILE X 227      20.537  -8.827  11.417  0.00  0.00           H  
ATOM   3343 HD12LILE X 227      20.449 -10.246  12.489  0.00  0.00           H  
ATOM   3344 HD13LILE X 227      19.433 -10.164  11.044  0.00  0.00           H  
ATOM   3345  N  LGLN X 228      19.281  -5.191  15.390  0.00  0.00           N  
ATOM   3346  CA LGLN X 228      19.578  -4.243  16.458  0.00  0.00           C  
ATOM   3347  C  LGLN X 228      18.436  -3.294  16.757  0.00  0.00           C  
ATOM   3348  O  LGLN X 228      18.426  -2.548  17.771  0.00  0.00           O  
ATOM   3349  CB LGLN X 228      20.830  -3.419  16.028  0.00  0.00           C  
ATOM   3350  CG LGLN X 228      22.074  -4.224  16.176  0.00  0.00           C  
ATOM   3351  CD LGLN X 228      22.404  -4.662  17.644  0.00  0.00           C  
ATOM   3352  NE2LGLN X 228      22.571  -3.694  18.555  0.00  0.00           N  
ATOM   3353  OE1LGLN X 228      22.576  -5.764  17.957  0.00  0.00           O  
ATOM   3354  H  LGLN X 228      19.656  -5.088  14.458  0.00  0.00           H  
ATOM   3355  HA LGLN X 228      19.785  -4.809  17.367  0.00  0.00           H  
ATOM   3356  HB2LGLN X 228      20.718  -3.088  14.995  0.00  0.00           H  
ATOM   3357  HB3LGLN X 228      20.852  -2.529  16.656  0.00  0.00           H  
ATOM   3358  HG2LGLN X 228      21.971  -5.084  15.515  0.00  0.00           H  
ATOM   3359  HG3LGLN X 228      22.951  -3.697  15.799  0.00  0.00           H  
ATOM   3360 HE21LGLN X 228      22.824  -4.061  19.462  0.00  0.00           H  
ATOM   3361 HE22LGLN X 228      22.009  -2.874  18.374  0.00  0.00           H  
ATOM   3362  N  LSER X 229      17.395  -3.305  16.003  0.00  0.00           N  
ATOM   3363  CA LSER X 229      16.289  -2.332  15.976  0.00  0.00           C  
ATOM   3364  C  LSER X 229      16.808  -0.853  16.046  0.00  0.00           C  
ATOM   3365  O  LSER X 229      16.347  -0.138  16.939  0.00  0.00           O  
ATOM   3366  CB LSER X 229      15.209  -2.640  16.993  0.00  0.00           C  
ATOM   3367  OG LSER X 229      14.648  -3.955  16.645  0.00  0.00           O  
ATOM   3368  H  LSER X 229      17.228  -4.205  15.577  0.00  0.00           H  
ATOM   3369  HA LSER X 229      15.786  -2.424  15.014  0.00  0.00           H  
ATOM   3370  HB2LSER X 229      15.537  -2.595  18.031  0.00  0.00           H  
ATOM   3371  HB3LSER X 229      14.434  -1.874  16.999  0.00  0.00           H  
ATOM   3372  HG LSER X 229      15.155  -4.358  15.936  0.00  0.00           H  
ATOM   3373  N  LGLU X 230      17.779  -0.445  15.233  0.00  0.00           N  
ATOM   3374  CA LGLU X 230      18.092   0.957  15.002  0.00  0.00           C  
ATOM   3375  C  LGLU X 230      17.179   1.678  13.938  0.00  0.00           C  
ATOM   3376  O  LGLU X 230      16.251   1.115  13.385  0.00  0.00           O  
ATOM   3377  CB LGLU X 230      19.569   1.126  14.569  0.00  0.00           C  
ATOM   3378  CG LGLU X 230      20.582   0.598  15.695  0.00  0.00           C  
ATOM   3379  CD LGLU X 230      22.050   1.000  15.521  0.00  0.00           C  
ATOM   3380  OE1LGLU X 230      22.497   1.437  14.394  0.00  0.00           O  
ATOM   3381  OE2LGLU X 230      22.871   0.836  16.431  0.00  0.00           O1-
ATOM   3382  H  LGLU X 230      18.162  -1.064  14.533  0.00  0.00           H  
ATOM   3383  HA LGLU X 230      18.020   1.575  15.897  0.00  0.00           H  
ATOM   3384  HB2LGLU X 230      19.654   0.567  13.637  0.00  0.00           H  
ATOM   3385  HB3LGLU X 230      19.807   2.155  14.294  0.00  0.00           H  
ATOM   3386  HG2LGLU X 230      20.289   1.020  16.657  0.00  0.00           H  
ATOM   3387  HG3LGLU X 230      20.498  -0.488  15.713  0.00  0.00           H  
ATOM   3388  N  LARG X 231      17.446   2.968  13.617  0.00  0.00           N  
ATOM   3389  CA LARG X 231      16.576   3.874  12.804  0.00  0.00           C  
ATOM   3390  C  LARG X 231      15.995   3.232  11.531  0.00  0.00           C  
ATOM   3391  O  LARG X 231      14.803   3.391  11.271  0.00  0.00           O  
ATOM   3392  CB LARG X 231      17.316   5.199  12.462  0.00  0.00           C  
ATOM   3393  CG LARG X 231      16.352   6.339  12.046  0.00  0.00           C  
ATOM   3394  CD LARG X 231      17.048   7.648  11.610  0.00  0.00           C  
ATOM   3395  NE LARG X 231      16.088   8.781  11.487  0.00  0.00           N  
ATOM   3396  CZ LARG X 231      15.656   9.381  10.381  0.00  0.00           C  
ATOM   3397  NH1LARG X 231      16.056   9.094   9.187  0.00  0.00           N1+
ATOM   3398  NH2LARG X 231      14.763  10.326  10.409  0.00  0.00           N  
ATOM   3399  H  LARG X 231      18.269   3.384  14.039  0.00  0.00           H  
ATOM   3400  HA LARG X 231      15.718   4.133  13.423  0.00  0.00           H  
ATOM   3401  HB2LARG X 231      17.872   5.534  13.340  0.00  0.00           H  
ATOM   3402  HB3LARG X 231      18.033   5.018  11.658  0.00  0.00           H  
ATOM   3403  HG2LARG X 231      15.724   6.001  11.222  0.00  0.00           H  
ATOM   3404  HG3LARG X 231      15.710   6.561  12.899  0.00  0.00           H  
ATOM   3405  HD2LARG X 231      17.799   7.910  12.360  0.00  0.00           H  
ATOM   3406  HD3LARG X 231      17.572   7.479  10.667  0.00  0.00           H  
ATOM   3407  HE LARG X 231      15.747   9.178  12.346  0.00  0.00           H  
ATOM   3408 HH11LARG X 231      16.913   8.576   9.018  0.00  0.00           H  
ATOM   3409 HH12LARG X 231      15.676   9.680   8.441  0.00  0.00           H  
ATOM   3410 HH21LARG X 231      14.440  10.745  11.260  0.00  0.00           H  
ATOM   3411 HH22LARG X 231      14.486  10.712   9.496  0.00  0.00           H  
ATOM   3412  N  LGLY X 232      16.762   2.411  10.810  0.00  0.00           N  
ATOM   3413  CA LGLY X 232      16.291   1.665   9.630  0.00  0.00           C  
ATOM   3414  C  LGLY X 232      15.066   0.781   9.877  0.00  0.00           C  
ATOM   3415  O  LGLY X 232      14.199   0.640   9.014  0.00  0.00           O  
ATOM   3416  H  LGLY X 232      17.747   2.394  11.028  0.00  0.00           H  
ATOM   3417  HA2LGLY X 232      16.046   2.362   8.834  0.00  0.00           H  
ATOM   3418  HA3LGLY X 232      17.100   1.024   9.286  0.00  0.00           H  
ATOM   3419  N  LSER X 233      14.923   0.249  11.089  0.00  0.00           N  
ATOM   3420  CA LSER X 233      13.772  -0.557  11.498  0.00  0.00           C  
ATOM   3421  C  LSER X 233      12.454   0.229  11.603  0.00  0.00           C  
ATOM   3422  O  LSER X 233      11.392  -0.402  11.657  0.00  0.00           O  
ATOM   3423  CB LSER X 233      14.088  -1.287  12.805  0.00  0.00           C  
ATOM   3424  OG LSER X 233      14.090  -0.394  13.894  0.00  0.00           O  
ATOM   3425  H  LSER X 233      15.629   0.468  11.787  0.00  0.00           H  
ATOM   3426  HA LSER X 233      13.625  -1.312  10.730  0.00  0.00           H  
ATOM   3427  HB2LSER X 233      13.336  -2.057  12.979  0.00  0.00           H  
ATOM   3428  HB3LSER X 233      15.062  -1.763  12.729  0.00  0.00           H  
ATOM   3429  HG LSER X 233      14.899   0.159  13.836  0.00  0.00           H  
ATOM   3430  N  LLEU X 234      12.488   1.572  11.583  0.00  0.00           N  
ATOM   3431  CA LLEU X 234      11.307   2.449  11.521  0.00  0.00           C  
ATOM   3432  C  LLEU X 234      10.616   2.428  10.148  0.00  0.00           C  
ATOM   3433  O  LLEU X 234       9.441   2.787  10.057  0.00  0.00           O  
ATOM   3434  CB LLEU X 234      11.685   3.899  11.884  0.00  0.00           C  
ATOM   3435  CG LLEU X 234      12.338   4.100  13.264  0.00  0.00           C  
ATOM   3436  CD1LLEU X 234      12.732   5.567  13.431  0.00  0.00           C  
ATOM   3437  CD2LLEU X 234      11.396   3.724  14.407  0.00  0.00           C  
ATOM   3438  H  LLEU X 234      13.399   2.025  11.543  0.00  0.00           H  
ATOM   3439  HA LLEU X 234      10.574   2.093  12.241  0.00  0.00           H  
ATOM   3440  HB2LLEU X 234      12.365   4.277  11.120  0.00  0.00           H  
ATOM   3441  HB3LLEU X 234      10.783   4.511  11.841  0.00  0.00           H  
ATOM   3442  HG LLEU X 234      13.234   3.487  13.344  0.00  0.00           H  
ATOM   3443 HD11LLEU X 234      13.396   5.858  12.617  0.00  0.00           H  
ATOM   3444 HD12LLEU X 234      11.850   6.206  13.414  0.00  0.00           H  
ATOM   3445 HD13LLEU X 234      13.261   5.704  14.373  0.00  0.00           H  
ATOM   3446 HD21LLEU X 234      10.549   4.409  14.438  0.00  0.00           H  
ATOM   3447 HD22LLEU X 234      11.043   2.706  14.284  0.00  0.00           H  
ATOM   3448 HD23LLEU X 234      11.950   3.778  15.343  0.00  0.00           H  
ATOM   3449  N  LPHE X 235      11.294   1.934   9.105  0.00  0.00           N  
ATOM   3450  CA LPHE X 235      10.722   1.726   7.773  0.00  0.00           C  
ATOM   3451  C  LPHE X 235       9.380   0.972   7.808  0.00  0.00           C  
ATOM   3452  O  LPHE X 235       8.417   1.373   7.153  0.00  0.00           O  
ATOM   3453  CB LPHE X 235      11.741   0.938   6.933  0.00  0.00           C  
ATOM   3454  CG LPHE X 235      11.147   0.405   5.650  0.00  0.00           C  
ATOM   3455  CD1LPHE X 235      10.988   1.259   4.545  0.00  0.00           C  
ATOM   3456  CD2LPHE X 235      10.649  -0.913   5.606  0.00  0.00           C  
ATOM   3457  CE1LPHE X 235      10.316   0.799   3.403  0.00  0.00           C  
ATOM   3458  CE2LPHE X 235       9.965  -1.367   4.468  0.00  0.00           C  
ATOM   3459  CZ LPHE X 235       9.799  -0.505   3.374  0.00  0.00           C  
ATOM   3460  H  LPHE X 235      12.269   1.689   9.240  0.00  0.00           H  
ATOM   3461  HA LPHE X 235      10.545   2.691   7.297  0.00  0.00           H  
ATOM   3462  HB2LPHE X 235      12.595   1.577   6.701  0.00  0.00           H  
ATOM   3463  HB3LPHE X 235      12.108   0.091   7.515  0.00  0.00           H  
ATOM   3464  HD1LPHE X 235      11.364   2.273   4.575  0.00  0.00           H  
ATOM   3465  HD2LPHE X 235      10.757  -1.563   6.461  0.00  0.00           H  
ATOM   3466  HE1LPHE X 235      10.196   1.452   2.548  0.00  0.00           H  
ATOM   3467  HE2LPHE X 235       9.556  -2.366   4.436  0.00  0.00           H  
ATOM   3468  HZ LPHE X 235       9.269  -0.844   2.507  0.00  0.00           H  
ATOM   3469  N  LALA X 236       9.291  -0.112   8.585  0.00  0.00           N  
ATOM   3470  CA LALA X 236       8.089  -0.941   8.624  0.00  0.00           C  
ATOM   3471  C  LALA X 236       6.904  -0.251   9.338  0.00  0.00           C  
ATOM   3472  O  LALA X 236       5.808  -0.277   8.770  0.00  0.00           O  
ATOM   3473  CB LALA X 236       8.447  -2.328   9.159  0.00  0.00           C  
ATOM   3474  H  LALA X 236      10.093  -0.377   9.134  0.00  0.00           H  
ATOM   3475  HA LALA X 236       7.769  -1.086   7.590  0.00  0.00           H  
ATOM   3476  HB1LALA X 236       8.740  -2.285  10.204  0.00  0.00           H  
ATOM   3477  HB2LALA X 236       7.595  -3.000   9.051  0.00  0.00           H  
ATOM   3478  HB3LALA X 236       9.276  -2.725   8.578  0.00  0.00           H  
ATOM   3479  N  LPRO X 237       7.089   0.433  10.491  0.00  0.00           N  
ATOM   3480  CA LPRO X 237       6.121   1.395  11.018  0.00  0.00           C  
ATOM   3481  C  LPRO X 237       5.635   2.420   9.988  0.00  0.00           C  
ATOM   3482  O  LPRO X 237       4.426   2.572   9.820  0.00  0.00           O  
ATOM   3483  CB LPRO X 237       6.820   2.083  12.194  0.00  0.00           C  
ATOM   3484  CG LPRO X 237       7.739   0.994  12.733  0.00  0.00           C  
ATOM   3485  CD LPRO X 237       8.134   0.203  11.484  0.00  0.00           C  
ATOM   3486  HA LPRO X 237       5.259   0.847  11.392  0.00  0.00           H  
ATOM   3487  HB2LPRO X 237       7.424   2.925  11.851  0.00  0.00           H  
ATOM   3488  HB3LPRO X 237       6.102   2.414  12.942  0.00  0.00           H  
ATOM   3489  HG2LPRO X 237       8.606   1.411  13.244  0.00  0.00           H  
ATOM   3490  HG3LPRO X 237       7.175   0.357  13.410  0.00  0.00           H  
ATOM   3491  HD2LPRO X 237       9.090   0.554  11.114  0.00  0.00           H  
ATOM   3492  HD3LPRO X 237       8.205  -0.853  11.741  0.00  0.00           H  
ATOM   3493  N  LILE X 238       6.547   3.078   9.266  0.00  0.00           N  
ATOM   3494  CA LILE X 238       6.213   4.088   8.249  0.00  0.00           C  
ATOM   3495  C  LILE X 238       5.325   3.476   7.157  0.00  0.00           C  
ATOM   3496  O  LILE X 238       4.198   3.926   6.938  0.00  0.00           O  
ATOM   3497  CB LILE X 238       7.517   4.709   7.688  0.00  0.00           C  
ATOM   3498  CG1LILE X 238       8.187   5.591   8.764  0.00  0.00           C  
ATOM   3499  CG2LILE X 238       7.254   5.535   6.417  0.00  0.00           C  
ATOM   3500  CD1LILE X 238       9.674   5.848   8.504  0.00  0.00           C  
ATOM   3501  H  LILE X 238       7.531   2.907   9.458  0.00  0.00           H  
ATOM   3502  HA LILE X 238       5.633   4.884   8.718  0.00  0.00           H  
ATOM   3503  HB LILE X 238       8.203   3.905   7.425  0.00  0.00           H  
ATOM   3504 HG12LILE X 238       7.670   6.547   8.818  0.00  0.00           H  
ATOM   3505 HG13LILE X 238       8.110   5.113   9.740  0.00  0.00           H  
ATOM   3506 HG21LILE X 238       8.154   6.068   6.109  0.00  0.00           H  
ATOM   3507 HG22LILE X 238       6.966   4.886   5.591  0.00  0.00           H  
ATOM   3508 HG23LILE X 238       6.463   6.259   6.606  0.00  0.00           H  
ATOM   3509 HD11LILE X 238      10.092   6.403   9.343  0.00  0.00           H  
ATOM   3510 HD12LILE X 238      10.206   4.902   8.411  0.00  0.00           H  
ATOM   3511 HD13LILE X 238       9.805   6.429   7.592  0.00  0.00           H  
ATOM   3512  N  LALA X 239       5.789   2.399   6.520  0.00  0.00           N  
ATOM   3513  CA LALA X 239       5.086   1.752   5.419  0.00  0.00           C  
ATOM   3514  C  LALA X 239       3.711   1.208   5.843  0.00  0.00           C  
ATOM   3515  O  LALA X 239       2.693   1.540   5.235  0.00  0.00           O  
ATOM   3516  CB LALA X 239       6.007   0.669   4.842  0.00  0.00           C  
ATOM   3517  H  LALA X 239       6.717   2.062   6.760  0.00  0.00           H  
ATOM   3518  HA LALA X 239       4.903   2.496   4.645  0.00  0.00           H  
ATOM   3519  HB1LALA X 239       6.204  -0.098   5.592  0.00  0.00           H  
ATOM   3520  HB2LALA X 239       5.540   0.213   3.972  0.00  0.00           H  
ATOM   3521  HB3LALA X 239       6.956   1.114   4.535  0.00  0.00           H  
ATOM   3522  N  LGLN X 240       3.638   0.436   6.930  0.00  0.00           N  
ATOM   3523  CA LGLN X 240       2.381  -0.168   7.382  0.00  0.00           C  
ATOM   3524  C  LGLN X 240       1.361   0.885   7.866  0.00  0.00           C  
ATOM   3525  O  LGLN X 240       0.156   0.694   7.663  0.00  0.00           O  
ATOM   3526  CB LGLN X 240       2.692  -1.234   8.448  0.00  0.00           C  
ATOM   3527  CG LGLN X 240       3.409  -2.474   7.865  0.00  0.00           C  
ATOM   3528  CD LGLN X 240       2.469  -3.448   7.160  0.00  0.00           C  
ATOM   3529  NE2LGLN X 240       2.876  -4.107   6.099  0.00  0.00           N  
ATOM   3530  OE1LGLN X 240       1.336  -3.653   7.570  0.00  0.00           O  
ATOM   3531  H  LGLN X 240       4.488   0.254   7.457  0.00  0.00           H  
ATOM   3532  HA LGLN X 240       1.919  -0.669   6.531  0.00  0.00           H  
ATOM   3533  HB2LGLN X 240       3.326  -0.790   9.214  0.00  0.00           H  
ATOM   3534  HB3LGLN X 240       1.766  -1.542   8.935  0.00  0.00           H  
ATOM   3535  HG2LGLN X 240       4.203  -2.166   7.183  0.00  0.00           H  
ATOM   3536  HG3LGLN X 240       3.874  -3.022   8.680  0.00  0.00           H  
ATOM   3537 HE21LGLN X 240       2.253  -4.800   5.693  0.00  0.00           H  
ATOM   3538 HE22LGLN X 240       3.808  -3.954   5.711  0.00  0.00           H  
ATOM   3539  N  LLEU X 241       1.812   2.022   8.418  0.00  0.00           N  
ATOM   3540  CA LLEU X 241       0.948   3.153   8.785  0.00  0.00           C  
ATOM   3541  C  LLEU X 241       0.420   3.900   7.552  0.00  0.00           C  
ATOM   3542  O  LLEU X 241      -0.754   4.284   7.528  0.00  0.00           O  
ATOM   3543  CB LLEU X 241       1.726   4.099   9.719  0.00  0.00           C  
ATOM   3544  CG LLEU X 241       0.921   5.285  10.281  0.00  0.00           C  
ATOM   3545  CD1LLEU X 241      -0.305   4.840  11.086  0.00  0.00           C  
ATOM   3546  CD2LLEU X 241       1.806   6.130  11.196  0.00  0.00           C  
ATOM   3547  H  LLEU X 241       2.812   2.126   8.578  0.00  0.00           H  
ATOM   3548  HA LLEU X 241       0.089   2.754   9.323  0.00  0.00           H  
ATOM   3549  HB2LLEU X 241       2.110   3.518  10.554  0.00  0.00           H  
ATOM   3550  HB3LLEU X 241       2.585   4.497   9.174  0.00  0.00           H  
ATOM   3551  HG LLEU X 241       0.583   5.912   9.456  0.00  0.00           H  
ATOM   3552 HD11LLEU X 241      -1.011   4.325  10.439  0.00  0.00           H  
ATOM   3553 HD12LLEU X 241       0.003   4.174  11.892  0.00  0.00           H  
ATOM   3554 HD13LLEU X 241      -0.794   5.715  11.513  0.00  0.00           H  
ATOM   3555 HD21LLEU X 241       2.671   6.492  10.638  0.00  0.00           H  
ATOM   3556 HD22LLEU X 241       1.247   6.990  11.563  0.00  0.00           H  
ATOM   3557 HD23LLEU X 241       2.157   5.540  12.042  0.00  0.00           H  
ATOM   3558  N  LILE X 242       1.247   4.065   6.516  0.00  0.00           N  
ATOM   3559  CA LILE X 242       0.837   4.621   5.220  0.00  0.00           C  
ATOM   3560  C  LILE X 242      -0.210   3.715   4.564  0.00  0.00           C  
ATOM   3561  O  LILE X 242      -1.269   4.209   4.178  0.00  0.00           O  
ATOM   3562  CB LILE X 242       2.078   4.863   4.328  0.00  0.00           C  
ATOM   3563  CG1LILE X 242       2.860   6.088   4.860  0.00  0.00           C  
ATOM   3564  CG2LILE X 242       1.704   5.075   2.847  0.00  0.00           C  
ATOM   3565  CD1LILE X 242       4.296   6.153   4.334  0.00  0.00           C  
ATOM   3566  H  LILE X 242       2.219   3.780   6.627  0.00  0.00           H  
ATOM   3567  HA LILE X 242       0.356   5.585   5.389  0.00  0.00           H  
ATOM   3568  HB LILE X 242       2.722   3.985   4.383  0.00  0.00           H  
ATOM   3569 HG12LILE X 242       2.337   7.007   4.591  0.00  0.00           H  
ATOM   3570 HG13LILE X 242       2.917   6.048   5.948  0.00  0.00           H  
ATOM   3571 HG21LILE X 242       1.221   4.190   2.438  0.00  0.00           H  
ATOM   3572 HG22LILE X 242       1.045   5.936   2.744  0.00  0.00           H  
ATOM   3573 HG23LILE X 242       2.606   5.241   2.262  0.00  0.00           H  
ATOM   3574 HD11LILE X 242       4.307   6.299   3.258  0.00  0.00           H  
ATOM   3575 HD12LILE X 242       4.822   6.982   4.800  0.00  0.00           H  
ATOM   3576 HD13LILE X 242       4.815   5.229   4.581  0.00  0.00           H  
ATOM   3577  N  LPHE X 243       0.012   2.395   4.505  0.00  0.00           N  
ATOM   3578  CA LPHE X 243      -0.946   1.452   3.904  0.00  0.00           C  
ATOM   3579  C  LPHE X 243      -2.312   1.539   4.603  0.00  0.00           C  
ATOM   3580  O  LPHE X 243      -3.346   1.666   3.945  0.00  0.00           O  
ATOM   3581  CB LPHE X 243      -0.433   0.001   3.985  0.00  0.00           C  
ATOM   3582  CG LPHE X 243       0.944  -0.337   3.433  0.00  0.00           C  
ATOM   3583  CD1LPHE X 243       1.693   0.560   2.641  0.00  0.00           C  
ATOM   3584  CD2LPHE X 243       1.502  -1.586   3.767  0.00  0.00           C  
ATOM   3585  CE1LPHE X 243       3.003   0.233   2.250  0.00  0.00           C  
ATOM   3586  CE2LPHE X 243       2.791  -1.930   3.331  0.00  0.00           C  
ATOM   3587  CZ LPHE X 243       3.544  -1.020   2.574  0.00  0.00           C  
ATOM   3588  H  LPHE X 243       0.914   2.043   4.821  0.00  0.00           H  
ATOM   3589  HA LPHE X 243      -1.092   1.715   2.855  0.00  0.00           H  
ATOM   3590  HB2LPHE X 243      -0.433  -0.295   5.036  0.00  0.00           H  
ATOM   3591  HB3LPHE X 243      -1.156  -0.636   3.473  0.00  0.00           H  
ATOM   3592  HD1LPHE X 243       1.298   1.525   2.364  0.00  0.00           H  
ATOM   3593  HD2LPHE X 243       0.947  -2.285   4.374  0.00  0.00           H  
ATOM   3594  HE1LPHE X 243       3.592   0.944   1.686  0.00  0.00           H  
ATOM   3595  HE2LPHE X 243       3.214  -2.885   3.596  0.00  0.00           H  
ATOM   3596  HZ LPHE X 243       4.543  -1.276   2.253  0.00  0.00           H  
ATOM   3597  N  LALA X 244      -2.309   1.543   5.941  0.00  0.00           N  
ATOM   3598  CA LALA X 244      -3.518   1.674   6.747  0.00  0.00           C  
ATOM   3599  C  LALA X 244      -4.259   2.998   6.485  0.00  0.00           C  
ATOM   3600  O  LALA X 244      -5.483   3.016   6.350  0.00  0.00           O  
ATOM   3601  CB LALA X 244      -3.121   1.531   8.218  0.00  0.00           C  
ATOM   3602  H  LALA X 244      -1.420   1.449   6.423  0.00  0.00           H  
ATOM   3603  HA LALA X 244      -4.194   0.860   6.491  0.00  0.00           H  
ATOM   3604  HB1LALA X 244      -2.517   2.384   8.530  0.00  0.00           H  
ATOM   3605  HB2LALA X 244      -4.022   1.481   8.828  0.00  0.00           H  
ATOM   3606  HB3LALA X 244      -2.539   0.621   8.364  0.00  0.00           H  
ATOM   3607  N  LASN X 245      -3.532   4.109   6.352  0.00  0.00           N  
ATOM   3608  CA LASN X 245      -4.130   5.413   6.075  0.00  0.00           C  
ATOM   3609  C  LASN X 245      -4.619   5.575   4.629  0.00  0.00           C  
ATOM   3610  O  LASN X 245      -5.614   6.266   4.412  0.00  0.00           O  
ATOM   3611  CB LASN X 245      -3.154   6.508   6.509  0.00  0.00           C  
ATOM   3612  CG LASN X 245      -3.309   6.755   7.992  0.00  0.00           C  
ATOM   3613  ND2LASN X 245      -2.377   6.300   8.792  0.00  0.00           N  
ATOM   3614  OD1LASN X 245      -4.304   7.313   8.433  0.00  0.00           O  
ATOM   3615  H  LASN X 245      -2.524   4.048   6.462  0.00  0.00           H  
ATOM   3616  HA LASN X 245      -5.028   5.510   6.687  0.00  0.00           H  
ATOM   3617  HB2LASN X 245      -2.127   6.239   6.260  0.00  0.00           H  
ATOM   3618  HB3LASN X 245      -3.388   7.434   5.995  0.00  0.00           H  
ATOM   3619 HD21LASN X 245      -2.459   6.488   9.773  0.00  0.00           H  
ATOM   3620 HD22LASN X 245      -1.616   5.750   8.406  0.00  0.00           H  
ATOM   3621  N  LVAL X 246      -4.023   4.878   3.657  0.00  0.00           N  
ATOM   3622  CA LVAL X 246      -4.600   4.761   2.309  0.00  0.00           C  
ATOM   3623  C  LVAL X 246      -5.933   4.001   2.363  0.00  0.00           C  
ATOM   3624  O  LVAL X 246      -6.885   4.439   1.718  0.00  0.00           O  
ATOM   3625  CB LVAL X 246      -3.593   4.152   1.310  0.00  0.00           C  
ATOM   3626  CG1LVAL X 246      -4.222   3.889  -0.065  0.00  0.00           C  
ATOM   3627  CG2LVAL X 246      -2.418   5.110   1.072  0.00  0.00           C  
ATOM   3628  H  LVAL X 246      -3.163   4.378   3.871  0.00  0.00           H  
ATOM   3629  HA LVAL X 246      -4.835   5.765   1.956  0.00  0.00           H  
ATOM   3630  HB LVAL X 246      -3.211   3.210   1.703  0.00  0.00           H  
ATOM   3631 HG11LVAL X 246      -4.695   4.795  -0.444  0.00  0.00           H  
ATOM   3632 HG12LVAL X 246      -3.450   3.571  -0.766  0.00  0.00           H  
ATOM   3633 HG13LVAL X 246      -4.962   3.096   0.015  0.00  0.00           H  
ATOM   3634 HG21LVAL X 246      -1.684   4.645   0.414  0.00  0.00           H  
ATOM   3635 HG22LVAL X 246      -2.769   6.039   0.621  0.00  0.00           H  
ATOM   3636 HG23LVAL X 246      -1.922   5.348   2.011  0.00  0.00           H  
ATOM   3637  N  LTYR X 247      -6.077   2.947   3.185  0.00  0.00           N  
ATOM   3638  CA LTYR X 247      -7.385   2.295   3.393  0.00  0.00           C  
ATOM   3639  C  LTYR X 247      -8.428   3.269   3.961  0.00  0.00           C  
ATOM   3640  O  LTYR X 247      -9.558   3.307   3.471  0.00  0.00           O  
ATOM   3641  CB LTYR X 247      -7.314   1.090   4.347  0.00  0.00           C  
ATOM   3642  CG LTYR X 247      -6.247   0.034   4.143  0.00  0.00           C  
ATOM   3643  CD1LTYR X 247      -5.679  -0.222   2.882  0.00  0.00           C  
ATOM   3644  CD2LTYR X 247      -5.845  -0.728   5.256  0.00  0.00           C  
ATOM   3645  CE1LTYR X 247      -4.709  -1.232   2.753  0.00  0.00           C  
ATOM   3646  CE2LTYR X 247      -4.867  -1.728   5.124  0.00  0.00           C  
ATOM   3647  CZ LTYR X 247      -4.311  -1.999   3.862  0.00  0.00           C  
ATOM   3648  OH LTYR X 247      -3.418  -3.010   3.704  0.00  0.00           O  
ATOM   3649  H  LTYR X 247      -5.266   2.598   3.689  0.00  0.00           H  
ATOM   3650  HA LTYR X 247      -7.755   1.945   2.430  0.00  0.00           H  
ATOM   3651  HB2LTYR X 247      -7.209   1.467   5.361  0.00  0.00           H  
ATOM   3652  HB3LTYR X 247      -8.277   0.581   4.308  0.00  0.00           H  
ATOM   3653  HD1LTYR X 247      -5.957   0.368   2.022  0.00  0.00           H  
ATOM   3654  HD2LTYR X 247      -6.288  -0.548   6.222  0.00  0.00           H  
ATOM   3655  HE1LTYR X 247      -4.236  -1.406   1.814  0.00  0.00           H  
ATOM   3656  HE2LTYR X 247      -4.573  -2.313   5.979  0.00  0.00           H  
ATOM   3657  HH LTYR X 247      -3.225  -3.194   2.774  0.00  0.00           H  
ATOM   3658  N  LLEU X 248      -8.050   4.072   4.967  0.00  0.00           N  
ATOM   3659  CA LLEU X 248      -8.940   5.075   5.560  0.00  0.00           C  
ATOM   3660  C  LLEU X 248      -9.331   6.152   4.541  0.00  0.00           C  
ATOM   3661  O  LLEU X 248     -10.514   6.447   4.420  0.00  0.00           O  
ATOM   3662  CB LLEU X 248      -8.317   5.697   6.827  0.00  0.00           C  
ATOM   3663  CG LLEU X 248      -8.128   4.729   8.012  0.00  0.00           C  
ATOM   3664  CD1LLEU X 248      -7.513   5.476   9.196  0.00  0.00           C  
ATOM   3665  CD2LLEU X 248      -9.440   4.098   8.487  0.00  0.00           C  
ATOM   3666  H  LLEU X 248      -7.115   3.959   5.345  0.00  0.00           H  
ATOM   3667  HA LLEU X 248      -9.873   4.585   5.839  0.00  0.00           H  
ATOM   3668  HB2LLEU X 248      -7.352   6.132   6.568  0.00  0.00           H  
ATOM   3669  HB3LLEU X 248      -8.965   6.511   7.157  0.00  0.00           H  
ATOM   3670  HG LLEU X 248      -7.450   3.931   7.722  0.00  0.00           H  
ATOM   3671 HD11LLEU X 248      -7.335   4.788  10.022  0.00  0.00           H  
ATOM   3672 HD12LLEU X 248      -6.557   5.910   8.903  0.00  0.00           H  
ATOM   3673 HD13LLEU X 248      -8.182   6.271   9.530  0.00  0.00           H  
ATOM   3674 HD21LLEU X 248      -9.864   3.472   7.705  0.00  0.00           H  
ATOM   3675 HD22LLEU X 248      -9.247   3.468   9.353  0.00  0.00           H  
ATOM   3676 HD23LLEU X 248     -10.149   4.879   8.762  0.00  0.00           H  
ATOM   3677  N  LGLY X 249      -8.394   6.682   3.749  0.00  0.00           N  
ATOM   3678  CA LGLY X 249      -8.697   7.655   2.691  0.00  0.00           C  
ATOM   3679  C  LGLY X 249      -9.632   7.104   1.605  0.00  0.00           C  
ATOM   3680  O  LGLY X 249     -10.583   7.780   1.210  0.00  0.00           O  
ATOM   3681  H  LGLY X 249      -7.425   6.416   3.900  0.00  0.00           H  
ATOM   3682  HA2LGLY X 249      -9.160   8.540   3.129  0.00  0.00           H  
ATOM   3683  HA3LGLY X 249      -7.767   7.962   2.224  0.00  0.00           H  
ATOM   3684  N  LILE X 250      -9.451   5.842   1.192  0.00  0.00           N  
ATOM   3685  CA LILE X 250     -10.391   5.155   0.287  0.00  0.00           C  
ATOM   3686  C  LILE X 250     -11.785   5.041   0.931  0.00  0.00           C  
ATOM   3687  O  LILE X 250     -12.789   5.244   0.249  0.00  0.00           O  
ATOM   3688  CB LILE X 250      -9.851   3.760  -0.118  0.00  0.00           C  
ATOM   3689  CG1LILE X 250      -8.556   3.851  -0.957  0.00  0.00           C  
ATOM   3690  CG2LILE X 250     -10.895   2.981  -0.946  0.00  0.00           C  
ATOM   3691  CD1LILE X 250      -7.713   2.567  -0.892  0.00  0.00           C  
ATOM   3692  H  LILE X 250      -8.646   5.331   1.543  0.00  0.00           H  
ATOM   3693  HA LILE X 250     -10.501   5.758  -0.615  0.00  0.00           H  
ATOM   3694  HB LILE X 250      -9.642   3.198   0.793  0.00  0.00           H  
ATOM   3695 HG12LILE X 250      -8.813   4.065  -1.995  0.00  0.00           H  
ATOM   3696 HG13LILE X 250      -7.935   4.673  -0.608  0.00  0.00           H  
ATOM   3697 HG21LILE X 250     -10.489   2.025  -1.265  0.00  0.00           H  
ATOM   3698 HG22LILE X 250     -11.782   2.773  -0.347  0.00  0.00           H  
ATOM   3699 HG23LILE X 250     -11.185   3.560  -1.822  0.00  0.00           H  
ATOM   3700 HD11LILE X 250      -6.845   2.666  -1.543  0.00  0.00           H  
ATOM   3701 HD12LILE X 250      -7.368   2.401   0.128  0.00  0.00           H  
ATOM   3702 HD13LILE X 250      -8.289   1.698  -1.199  0.00  0.00           H  
ATOM   3703  N  LALA X 251     -11.867   4.731   2.229  0.00  0.00           N  
ATOM   3704  CA LALA X 251     -13.132   4.588   2.950  0.00  0.00           C  
ATOM   3705  C  LALA X 251     -13.841   5.932   3.214  0.00  0.00           C  
ATOM   3706  O  LALA X 251     -15.065   5.995   3.086  0.00  0.00           O  
ATOM   3707  CB LALA X 251     -12.863   3.806   4.237  0.00  0.00           C  
ATOM   3708  H  LALA X 251     -11.008   4.564   2.742  0.00  0.00           H  
ATOM   3709  HA LALA X 251     -13.809   3.992   2.337  0.00  0.00           H  
ATOM   3710  HB1LALA X 251     -13.799   3.647   4.773  0.00  0.00           H  
ATOM   3711  HB2LALA X 251     -12.425   2.843   3.986  0.00  0.00           H  
ATOM   3712  HB3LALA X 251     -12.169   4.355   4.872  0.00  0.00           H  
ATOM   3713  N  LHIE X 252     -13.093   7.007   3.490  0.00  0.00           N  
ATOM   3714  CA LHIE X 252     -13.598   8.387   3.511  0.00  0.00           C  
ATOM   3715  C  LHIE X 252     -14.190   8.755   2.142  0.00  0.00           C  
ATOM   3716  O  LHIE X 252     -15.355   9.134   2.068  0.00  0.00           O  
ATOM   3717  CB LHIE X 252     -12.480   9.369   3.922  0.00  0.00           C  
ATOM   3718  CG LHIE X 252     -12.124   9.372   5.395  0.00  0.00           C  
ATOM   3719  CD2LHIE X 252     -10.899   9.092   5.935  0.00  0.00           C  
ATOM   3720  ND1LHIE X 252     -12.976   9.774   6.426  0.00  0.00           N  
ATOM   3721  CE1LHIE X 252     -12.251   9.709   7.555  0.00  0.00           C  
ATOM   3722  NE2LHIE X 252     -11.004   9.290   7.296  0.00  0.00           N  
ATOM   3723  H  LHIE X 252     -12.101   6.867   3.652  0.00  0.00           H  
ATOM   3724  HA LHIE X 252     -14.405   8.471   4.240  0.00  0.00           H  
ATOM   3725  HB2LHIE X 252     -11.583   9.168   3.336  0.00  0.00           H  
ATOM   3726  HB3LHIE X 252     -12.809  10.380   3.676  0.00  0.00           H  
ATOM   3727  HD2LHIE X 252     -10.016   8.798   5.389  0.00  0.00           H  
ATOM   3728  HE1LHIE X 252     -12.619   9.967   8.539  0.00  0.00           H  
ATOM   3729  HE2LHIE X 252     -10.273   9.166   8.002  0.00  0.00           H  
ATOM   3730  N  LGLY X 253     -13.459   8.526   1.042  0.00  0.00           N  
ATOM   3731  CA LGLY X 253     -13.963   8.759  -0.321  0.00  0.00           C  
ATOM   3732  C  LGLY X 253     -15.198   7.916  -0.686  0.00  0.00           C  
ATOM   3733  O  LGLY X 253     -16.105   8.394  -1.371  0.00  0.00           O  
ATOM   3734  H  LGLY X 253     -12.499   8.214   1.158  0.00  0.00           H  
ATOM   3735  HA2LGLY X 253     -14.216   9.813  -0.433  0.00  0.00           H  
ATOM   3736  HA3LGLY X 253     -13.170   8.519  -1.028  0.00  0.00           H  
ATOM   3737  N  LALA X 254     -15.278   6.678  -0.190  0.00  0.00           N  
ATOM   3738  CA LALA X 254     -16.436   5.803  -0.380  0.00  0.00           C  
ATOM   3739  C  LALA X 254     -17.680   6.328   0.360  0.00  0.00           C  
ATOM   3740  O  LALA X 254     -18.780   6.360  -0.199  0.00  0.00           O  
ATOM   3741  CB LALA X 254     -16.059   4.392   0.092  0.00  0.00           C  
ATOM   3742  H  LALA X 254     -14.476   6.313   0.311  0.00  0.00           H  
ATOM   3743  HA LALA X 254     -16.671   5.766  -1.444  0.00  0.00           H  
ATOM   3744  HB1LALA X 254     -16.800   3.680  -0.269  0.00  0.00           H  
ATOM   3745  HB2LALA X 254     -15.083   4.119  -0.302  0.00  0.00           H  
ATOM   3746  HB3LALA X 254     -16.019   4.355   1.180  0.00  0.00           H  
ATOM   3747  N  LLEU X 255     -17.497   6.787   1.601  0.00  0.00           N  
ATOM   3748  CA LLEU X 255     -18.531   7.445   2.395  0.00  0.00           C  
ATOM   3749  C  LLEU X 255     -18.969   8.777   1.763  0.00  0.00           C  
ATOM   3750  O  LLEU X 255     -20.166   9.081   1.778  0.00  0.00           O  
ATOM   3751  CB LLEU X 255     -17.985   7.620   3.826  0.00  0.00           C  
ATOM   3752  CG LLEU X 255     -18.922   8.350   4.805  0.00  0.00           C  
ATOM   3753  CD1LLEU X 255     -20.264   7.635   4.973  0.00  0.00           C  
ATOM   3754  CD2LLEU X 255     -18.268   8.428   6.183  0.00  0.00           C  
ATOM   3755  H  LLEU X 255     -16.563   6.731   2.001  0.00  0.00           H  
ATOM   3756  HA LLEU X 255     -19.404   6.793   2.427  0.00  0.00           H  
ATOM   3757  HB2LLEU X 255     -17.753   6.633   4.231  0.00  0.00           H  
ATOM   3758  HB3LLEU X 255     -17.053   8.182   3.777  0.00  0.00           H  
ATOM   3759  HG LLEU X 255     -19.104   9.366   4.455  0.00  0.00           H  
ATOM   3760 HD11LLEU X 255     -20.835   8.118   5.765  0.00  0.00           H  
ATOM   3761 HD12LLEU X 255     -20.828   7.690   4.043  0.00  0.00           H  
ATOM   3762 HD13LLEU X 255     -20.092   6.592   5.232  0.00  0.00           H  
ATOM   3763 HD21LLEU X 255     -17.298   8.921   6.098  0.00  0.00           H  
ATOM   3764 HD22LLEU X 255     -18.892   9.005   6.863  0.00  0.00           H  
ATOM   3765 HD23LLEU X 255     -18.123   7.425   6.586  0.00  0.00           H  
ATOM   3766  N  LASP X 256     -18.039   9.529   1.162  0.00  0.00           N  
ATOM   3767  CA LASP X 256     -18.332  10.817   0.604  0.00  0.00           C  
ATOM   3768  C  LASP X 256     -19.286  10.618  -0.646  0.00  0.00           C  
ATOM   3769  O  LASP X 256     -20.282  11.323  -0.754  0.00  0.00           O  
ATOM   3770  CB LASP X 256     -17.044  11.553   0.135  0.00  0.00           C  
ATOM   3771  CG LASP X 256     -16.582  12.569   1.244  0.00  0.00           C  
ATOM   3772  OD1LASP X 256     -17.063  12.600   2.389  0.00  0.00           O  
ATOM   3773  OD2LASP X 256     -15.672  13.284   0.821  0.00  0.00           O1-
ATOM   3774  H  LASP X 256     -17.088   9.188   1.198  0.00  0.00           H  
ATOM   3775  HA LASP X 256     -18.929  11.404   1.304  0.00  0.00           H  
ATOM   3776  HB2LASP X 256     -16.228  10.867  -0.095  0.00  0.00           H  
ATOM   3777  HB3LASP X 256     -17.196  12.097  -0.798  0.00  0.00           H  
ATOM   3778  N  LALA X 257     -19.043   9.629  -1.510  0.00  0.00           N  
ATOM   3779  CA LALA X 257     -19.866   9.170  -2.605  0.00  0.00           C  
ATOM   3780  C  LALA X 257     -21.219   8.642  -2.216  0.00  0.00           C  
ATOM   3781  O  LALA X 257     -22.190   9.018  -2.844  0.00  0.00           O  
ATOM   3782  CB LALA X 257     -19.175   8.115  -3.388  0.00  0.00           C  
ATOM   3783  H  LALA X 257     -18.340   8.915  -1.377  0.00  0.00           H  
ATOM   3784  HA LALA X 257     -20.110  10.007  -3.259  0.00  0.00           H  
ATOM   3785  HB1LALA X 257     -19.000   7.338  -2.644  0.00  0.00           H  
ATOM   3786  HB2LALA X 257     -19.803   7.913  -4.255  0.00  0.00           H  
ATOM   3787  HB3LALA X 257     -18.152   8.423  -3.602  0.00  0.00           H  
ATOM   3788  N  LALA X 258     -21.203   7.825  -1.244  0.00  0.00           N  
ATOM   3789  CA LALA X 258     -22.451   7.198  -0.754  0.00  0.00           C  
ATOM   3790  C  LALA X 258     -23.504   8.239  -0.253  0.00  0.00           C  
ATOM   3791  O  LALA X 258     -24.699   8.202  -0.592  0.00  0.00           O  
ATOM   3792  CB LALA X 258     -22.212   6.242   0.390  0.00  0.00           C  
ATOM   3793  H  LALA X 258     -20.329   7.647  -0.769  0.00  0.00           H  
ATOM   3794  HA LALA X 258     -22.925   6.654  -1.571  0.00  0.00           H  
ATOM   3795  HB1LALA X 258     -21.716   5.335   0.044  0.00  0.00           H  
ATOM   3796  HB2LALA X 258     -21.742   6.706   1.255  0.00  0.00           H  
ATOM   3797  HB3LALA X 258     -23.218   5.941   0.685  0.00  0.00           H  
ATOM   3798  N  LARG X 259     -22.947   9.187   0.517  0.00  0.00           N  
ATOM   3799  CA LARG X 259     -23.666  10.308   1.135  0.00  0.00           C  
ATOM   3800  C  LARG X 259     -24.132  11.162  -0.047  0.00  0.00           C  
ATOM   3801  O  LARG X 259     -25.279  11.554  -0.027  0.00  0.00           O  
ATOM   3802  CB LARG X 259     -22.814  10.971   2.228  0.00  0.00           C  
ATOM   3803  CG LARG X 259     -23.374  12.270   2.864  0.00  0.00           C  
ATOM   3804  CD LARG X 259     -22.476  12.674   4.021  0.00  0.00           C  
ATOM   3805  NE LARG X 259     -21.081  12.873   3.710  0.00  0.00           N  
ATOM   3806  CZ LARG X 259     -20.171  13.118   4.667  0.00  0.00           C  
ATOM   3807  NH1LARG X 259     -18.932  13.367   4.305  0.00  0.00           N1+
ATOM   3808  NH2LARG X 259     -20.410  13.131   5.953  0.00  0.00           N  
ATOM   3809  H  LARG X 259     -21.953   9.025   0.585  0.00  0.00           H  
ATOM   3810  HA LARG X 259     -24.561   9.815   1.514  0.00  0.00           H  
ATOM   3811  HB2LARG X 259     -22.445  10.201   2.907  0.00  0.00           H  
ATOM   3812  HB3LARG X 259     -21.911  11.224   1.674  0.00  0.00           H  
ATOM   3813  HG2LARG X 259     -23.379  13.099   2.156  0.00  0.00           H  
ATOM   3814  HG3LARG X 259     -24.380  12.122   3.257  0.00  0.00           H  
ATOM   3815  HD2LARG X 259     -22.862  13.674   4.220  0.00  0.00           H  
ATOM   3816  HD3LARG X 259     -22.612  11.999   4.867  0.00  0.00           H  
ATOM   3817  HE LARG X 259     -20.824  12.847   2.734  0.00  0.00           H  
ATOM   3818 HH11LARG X 259     -18.529  13.156   3.403  0.00  0.00           H  
ATOM   3819 HH12LARG X 259     -18.240  13.500   5.029  0.00  0.00           H  
ATOM   3820 HH21LARG X 259     -21.294  12.827   6.334  0.00  0.00           H  
ATOM   3821 HH22LARG X 259     -19.617  13.170   6.578  0.00  0.00           H  
ATOM   3822  N  LGLU X 260     -23.326  11.506  -1.024  0.00  0.00           N  
ATOM   3823  CA LGLU X 260     -23.684  12.438  -2.105  0.00  0.00           C  
ATOM   3824  C  LGLU X 260     -24.815  11.839  -2.975  0.00  0.00           C  
ATOM   3825  O  LGLU X 260     -25.652  12.523  -3.454  0.00  0.00           O  
ATOM   3826  CB LGLU X 260     -22.360  12.801  -2.860  0.00  0.00           C  
ATOM   3827  CG LGLU X 260     -22.411  14.162  -3.609  0.00  0.00           C  
ATOM   3828  CD LGLU X 260     -22.597  15.359  -2.654  0.00  0.00           C  
ATOM   3829  OE1LGLU X 260     -22.545  15.284  -1.420  0.00  0.00           O  
ATOM   3830  OE2LGLU X 260     -22.905  16.401  -3.244  0.00  0.00           O1-
ATOM   3831  H  LGLU X 260     -22.358  11.220  -0.973  0.00  0.00           H  
ATOM   3832  HA LGLU X 260     -24.046  13.395  -1.728  0.00  0.00           H  
ATOM   3833  HB2LGLU X 260     -21.549  12.862  -2.133  0.00  0.00           H  
ATOM   3834  HB3LGLU X 260     -22.002  12.074  -3.589  0.00  0.00           H  
ATOM   3835  HG2LGLU X 260     -21.519  14.298  -4.221  0.00  0.00           H  
ATOM   3836  HG3LGLU X 260     -23.281  14.054  -4.255  0.00  0.00           H  
ATOM   3837  N  LTYR X 261     -24.792  10.531  -3.238  0.00  0.00           N  
ATOM   3838  CA LTYR X 261     -25.770   9.739  -3.985  0.00  0.00           C  
ATOM   3839  C  LTYR X 261     -27.165   9.733  -3.283  0.00  0.00           C  
ATOM   3840  O  LTYR X 261     -28.218   9.763  -3.921  0.00  0.00           O  
ATOM   3841  CB LTYR X 261     -25.318   8.340  -4.395  0.00  0.00           C  
ATOM   3842  CG LTYR X 261     -26.217   7.599  -5.406  0.00  0.00           C  
ATOM   3843  CD1LTYR X 261     -27.282   6.872  -4.880  0.00  0.00           C  
ATOM   3844  CD2LTYR X 261     -26.053   7.668  -6.795  0.00  0.00           C  
ATOM   3845  CE1LTYR X 261     -28.138   6.157  -5.731  0.00  0.00           C  
ATOM   3846  CE2LTYR X 261     -26.974   7.017  -7.639  0.00  0.00           C  
ATOM   3847  CZ LTYR X 261     -28.036   6.274  -7.122  0.00  0.00           C  
ATOM   3848  OH LTYR X 261     -28.963   5.705  -7.866  0.00  0.00           O  
ATOM   3849  H  LTYR X 261     -24.033   9.965  -2.886  0.00  0.00           H  
ATOM   3850  HA LTYR X 261     -25.883  10.306  -4.909  0.00  0.00           H  
ATOM   3851  HB2LTYR X 261     -24.358   8.466  -4.898  0.00  0.00           H  
ATOM   3852  HB3LTYR X 261     -25.123   7.748  -3.500  0.00  0.00           H  
ATOM   3853  HD1LTYR X 261     -27.498   6.773  -3.827  0.00  0.00           H  
ATOM   3854  HD2LTYR X 261     -25.179   8.151  -7.208  0.00  0.00           H  
ATOM   3855  HE1LTYR X 261     -29.013   5.711  -5.281  0.00  0.00           H  
ATOM   3856  HE2LTYR X 261     -26.907   7.165  -8.706  0.00  0.00           H  
ATOM   3857  HH LTYR X 261     -29.262   4.950  -7.352  0.00  0.00           H  
ATOM   3858  N  LTHR X 262     -27.229   9.677  -1.973  0.00  0.00           N  
ATOM   3859  CA LTHR X 262     -28.440   9.880  -1.228  0.00  0.00           C  
ATOM   3860  C  LTHR X 262     -28.814  11.393  -1.261  0.00  0.00           C  
ATOM   3861  O  LTHR X 262     -30.015  11.694  -1.376  0.00  0.00           O  
ATOM   3862  CB LTHR X 262     -28.341   9.221   0.177  0.00  0.00           C  
ATOM   3863  CG2LTHR X 262     -29.486   9.653   1.076  0.00  0.00           C  
ATOM   3864  OG1LTHR X 262     -28.373   7.848   0.061  0.00  0.00           O  
ATOM   3865  H  LTHR X 262     -26.380   9.585  -1.434  0.00  0.00           H  
ATOM   3866  HA LTHR X 262     -29.207   9.377  -1.817  0.00  0.00           H  
ATOM   3867  HB LTHR X 262     -27.466   9.558   0.731  0.00  0.00           H  
ATOM   3868  HG1LTHR X 262     -27.506   7.608  -0.275  0.00  0.00           H  
ATOM   3869 HG21LTHR X 262     -29.559   8.925   1.884  0.00  0.00           H  
ATOM   3870 HG22LTHR X 262     -29.434  10.640   1.536  0.00  0.00           H  
ATOM   3871 HG23LTHR X 262     -30.441   9.567   0.558  0.00  0.00           H  
ATOM   3872  N  LARG X 263     -27.829  12.318  -1.275  0.00  0.00           N  
ATOM   3873  CA LARG X 263     -28.202  13.752  -1.534  0.00  0.00           C  
ATOM   3874  C  LARG X 263     -28.525  14.104  -3.044  0.00  0.00           C  
ATOM   3875  O  LARG X 263     -28.763  15.277  -3.341  0.00  0.00           O  
ATOM   3876  CB LARG X 263     -27.043  14.558  -0.957  0.00  0.00           C  
ATOM   3877  CG LARG X 263     -27.014  14.745   0.558  0.00  0.00           C  
ATOM   3878  CD LARG X 263     -25.587  14.720   1.148  0.00  0.00           C  
ATOM   3879  NE LARG X 263     -24.606  15.657   0.515  0.00  0.00           N  
ATOM   3880  CZ LARG X 263     -24.163  16.796   0.982  0.00  0.00           C  
ATOM   3881  NH1LARG X 263     -24.753  17.348   2.000  0.00  0.00           N1+
ATOM   3882  NH2LARG X 263     -23.164  17.330   0.389  0.00  0.00           N  
ATOM   3883  H  LARG X 263     -26.863  12.075  -1.106  0.00  0.00           H  
ATOM   3884  HA LARG X 263     -29.150  13.924  -1.025  0.00  0.00           H  
ATOM   3885  HB2LARG X 263     -26.087  14.148  -1.284  0.00  0.00           H  
ATOM   3886  HB3LARG X 263     -26.975  15.520  -1.465  0.00  0.00           H  
ATOM   3887  HG2LARG X 263     -27.437  15.728   0.761  0.00  0.00           H  
ATOM   3888  HG3LARG X 263     -27.583  13.878   0.897  0.00  0.00           H  
ATOM   3889  HD2LARG X 263     -25.713  14.951   2.206  0.00  0.00           H  
ATOM   3890  HD3LARG X 263     -25.300  13.672   1.076  0.00  0.00           H  
ATOM   3891  HE LARG X 263     -24.158  15.451  -0.367  0.00  0.00           H  
ATOM   3892 HH11LARG X 263     -25.490  16.993   2.591  0.00  0.00           H  
ATOM   3893 HH12LARG X 263     -24.446  18.242   2.354  0.00  0.00           H  
ATOM   3894 HH21LARG X 263     -22.778  16.683  -0.285  0.00  0.00           H  
ATOM   3895 HH22LARG X 263     -22.801  18.249   0.599  0.00  0.00           H  
ATOM   3896  N  LTHR X 264     -28.609  13.122  -4.004  0.00  0.00           N  
ATOM   3897  CA LTHR X 264     -29.105  13.400  -5.366  0.00  0.00           C  
ATOM   3898  C  LTHR X 264     -30.052  12.389  -5.965  0.00  0.00           C  
ATOM   3899  O  LTHR X 264     -30.929  12.855  -6.712  0.00  0.00           O  
ATOM   3900  CB LTHR X 264     -27.921  13.602  -6.309  0.00  0.00           C  
ATOM   3901  CG2LTHR X 264     -27.332  14.977  -6.090  0.00  0.00           C  
ATOM   3902  OG1LTHR X 264     -26.984  12.502  -6.133  0.00  0.00           O  
ATOM   3903  H  LTHR X 264     -28.112  12.286  -3.730  0.00  0.00           H  
ATOM   3904  HA LTHR X 264     -29.695  14.316  -5.413  0.00  0.00           H  
ATOM   3905  HB LTHR X 264     -28.293  13.636  -7.334  0.00  0.00           H  
ATOM   3906  HG1LTHR X 264     -26.592  12.631  -5.267  0.00  0.00           H  
ATOM   3907 HG21LTHR X 264     -26.441  15.120  -6.701  0.00  0.00           H  
ATOM   3908 HG22LTHR X 264     -28.074  15.749  -6.289  0.00  0.00           H  
ATOM   3909 HG23LTHR X 264     -27.050  15.023  -5.038  0.00  0.00           H  
ATOM   3910  N  LGLN X 265     -29.934  11.065  -5.747  0.00  0.00           N  
ATOM   3911  CA LGLN X 265     -30.491   9.949  -6.601  0.00  0.00           C  
ATOM   3912  C  LGLN X 265     -31.025   8.801  -5.738  0.00  0.00           C  
ATOM   3913  O  LGLN X 265     -31.842   8.129  -6.298  0.00  0.00           O  
ATOM   3914  CB LGLN X 265     -29.417   9.515  -7.600  0.00  0.00           C  
ATOM   3915  CG LGLN X 265     -29.365  10.388  -8.848  0.00  0.00           C  
ATOM   3916  CD LGLN X 265     -30.689  10.494  -9.698  0.00  0.00           C  
ATOM   3917  NE2LGLN X 265     -31.613  11.387  -9.320  0.00  0.00           N  
ATOM   3918  OE1LGLN X 265     -30.984   9.689 -10.600  0.00  0.00           O  
ATOM   3919  H  LGLN X 265     -29.215  10.883  -5.062  0.00  0.00           H  
ATOM   3920  HA LGLN X 265     -31.398  10.202  -7.149  0.00  0.00           H  
ATOM   3921  HB2LGLN X 265     -28.425   9.575  -7.153  0.00  0.00           H  
ATOM   3922  HB3LGLN X 265     -29.705   8.530  -7.967  0.00  0.00           H  
ATOM   3923  HG2LGLN X 265     -29.101  11.428  -8.657  0.00  0.00           H  
ATOM   3924  HG3LGLN X 265     -28.628   9.922  -9.504  0.00  0.00           H  
ATOM   3925 HE21LGLN X 265     -32.313  11.520 -10.035  0.00  0.00           H  
ATOM   3926 HE22LGLN X 265     -31.374  12.017  -8.568  0.00  0.00           H  
ATOM   3927  N  LALA X 266     -30.603   8.544  -4.547  0.00  0.00           N  
ATOM   3928  CA LALA X 266     -31.151   7.380  -3.848  0.00  0.00           C  
ATOM   3929  C  LALA X 266     -32.615   7.563  -3.462  0.00  0.00           C  
ATOM   3930  O  LALA X 266     -33.049   8.704  -3.301  0.00  0.00           O  
ATOM   3931  CB LALA X 266     -30.240   6.976  -2.661  0.00  0.00           C  
ATOM   3932  H  LALA X 266     -29.918   9.135  -4.099  0.00  0.00           H  
ATOM   3933  HA LALA X 266     -31.031   6.493  -4.470  0.00  0.00           H  
ATOM   3934  HB1LALA X 266     -30.436   7.613  -1.799  0.00  0.00           H  
ATOM   3935  HB2LALA X 266     -30.254   5.913  -2.418  0.00  0.00           H  
ATOM   3936  HB3LALA X 266     -29.234   7.160  -3.039  0.00  0.00           H  
ATOM   3937  N  LARG X 267     -33.381   6.459  -3.313  0.00  0.00           N  
ATOM   3938  CA LARG X 267     -34.850   6.458  -3.045  0.00  0.00           C  
ATOM   3939  C  LARG X 267     -35.092   5.852  -1.648  0.00  0.00           C  
ATOM   3940  O  LARG X 267     -34.436   4.913  -1.264  0.00  0.00           O  
ATOM   3941  CB LARG X 267     -35.707   5.773  -4.225  0.00  0.00           C  
ATOM   3942  CG LARG X 267     -36.281   6.678  -5.331  0.00  0.00           C  
ATOM   3943  CD LARG X 267     -37.481   6.056  -6.023  0.00  0.00           C  
ATOM   3944  NE LARG X 267     -38.372   7.033  -6.716  0.00  0.00           N  
ATOM   3945  CZ LARG X 267     -39.652   6.941  -6.832  0.00  0.00           C  
ATOM   3946  NH1LARG X 267     -40.445   5.947  -6.398  0.00  0.00           N1+
ATOM   3947  NH2LARG X 267     -40.348   7.949  -7.300  0.00  0.00           N  
ATOM   3948  H  LARG X 267     -32.980   5.538  -3.420  0.00  0.00           H  
ATOM   3949  HA LARG X 267     -35.046   7.524  -2.934  0.00  0.00           H  
ATOM   3950  HB2LARG X 267     -35.074   4.990  -4.644  0.00  0.00           H  
ATOM   3951  HB3LARG X 267     -36.518   5.246  -3.723  0.00  0.00           H  
ATOM   3952  HG2LARG X 267     -36.586   7.641  -4.923  0.00  0.00           H  
ATOM   3953  HG3LARG X 267     -35.518   6.842  -6.091  0.00  0.00           H  
ATOM   3954  HD2LARG X 267     -37.100   5.291  -6.699  0.00  0.00           H  
ATOM   3955  HD3LARG X 267     -38.069   5.634  -5.208  0.00  0.00           H  
ATOM   3956  HE LARG X 267     -37.997   7.917  -7.027  0.00  0.00           H  
ATOM   3957 HH11LARG X 267     -40.013   5.050  -6.227  0.00  0.00           H  
ATOM   3958 HH12LARG X 267     -41.422   5.997  -6.645  0.00  0.00           H  
ATOM   3959 HH21LARG X 267     -39.945   8.836  -7.565  0.00  0.00           H  
ATOM   3960 HH22LARG X 267     -41.354   7.920  -7.218  0.00  0.00           H  
ATOM   3961  N  LPRO X 268     -36.126   6.357  -0.952  0.00  0.00           N  
ATOM   3962  CA LPRO X 268     -36.830   5.644   0.170  0.00  0.00           C  
ATOM   3963  C  LPRO X 268     -37.371   4.350  -0.304  0.00  0.00           C  
ATOM   3964  O  LPRO X 268     -37.946   4.286  -1.427  0.00  0.00           O  
ATOM   3965  CB LPRO X 268     -37.898   6.566   0.610  0.00  0.00           C  
ATOM   3966  CG LPRO X 268     -38.289   7.286  -0.662  0.00  0.00           C  
ATOM   3967  CD LPRO X 268     -37.026   7.521  -1.371  0.00  0.00           C  
ATOM   3968  HA LPRO X 268     -36.086   5.517   0.957  0.00  0.00           H  
ATOM   3969  HB2LPRO X 268     -38.723   6.059   1.111  0.00  0.00           H  
ATOM   3970  HB3LPRO X 268     -37.436   7.244   1.329  0.00  0.00           H  
ATOM   3971  HG2LPRO X 268     -38.867   6.577  -1.254  0.00  0.00           H  
ATOM   3972  HG3LPRO X 268     -38.902   8.153  -0.414  0.00  0.00           H  
ATOM   3973  HD2LPRO X 268     -37.189   7.596  -2.447  0.00  0.00           H  
ATOM   3974  HD3LPRO X 268     -36.559   8.478  -1.140  0.00  0.00           H  
ATOM   3975  N  LTRP X 269     -37.522   3.324   0.577  0.00  0.00           N  
ATOM   3976  CA LTRP X 269     -38.302   2.084   0.352  0.00  0.00           C  
ATOM   3977  C  LTRP X 269     -39.788   2.531   0.464  0.00  0.00           C  
ATOM   3978  O  LTRP X 269     -40.442   2.297   1.455  0.00  0.00           O  
ATOM   3979  CB LTRP X 269     -37.892   0.921   1.255  0.00  0.00           C  
ATOM   3980  CG LTRP X 269     -38.545  -0.380   0.958  0.00  0.00           C  
ATOM   3981  CD1LTRP X 269     -39.202  -1.211   1.810  0.00  0.00           C  
ATOM   3982  CD2LTRP X 269     -38.692  -1.009  -0.383  0.00  0.00           C  
ATOM   3983  CE2LTRP X 269     -39.411  -2.255  -0.196  0.00  0.00           C  
ATOM   3984  CE3LTRP X 269     -38.283  -0.754  -1.673  0.00  0.00           C  
ATOM   3985  NE1LTRP X 269     -39.703  -2.271   1.144  0.00  0.00           N  
ATOM   3986  CZ2LTRP X 269     -39.682  -3.250  -1.216  0.00  0.00           C  
ATOM   3987  CZ3LTRP X 269     -38.488  -1.727  -2.678  0.00  0.00           C  
ATOM   3988  CH2LTRP X 269     -39.187  -2.954  -2.487  0.00  0.00           C  
ATOM   3989  H  LTRP X 269     -36.935   3.423   1.393  0.00  0.00           H  
ATOM   3990  HA LTRP X 269     -38.032   1.746  -0.648  0.00  0.00           H  
ATOM   3991  HB2LTRP X 269     -36.837   0.661   1.166  0.00  0.00           H  
ATOM   3992  HB3LTRP X 269     -38.155   1.158   2.286  0.00  0.00           H  
ATOM   3993  HD1LTRP X 269     -39.265  -0.999   2.867  0.00  0.00           H  
ATOM   3994  HE1LTRP X 269     -40.066  -3.095   1.601  0.00  0.00           H  
ATOM   3995  HE3LTRP X 269     -37.866   0.187  -2.001  0.00  0.00           H  
ATOM   3996  HZ2LTRP X 269     -40.302  -4.096  -0.956  0.00  0.00           H  
ATOM   3997  HZ3LTRP X 269     -38.217  -1.531  -3.706  0.00  0.00           H  
ATOM   3998  HH2LTRP X 269     -39.542  -3.636  -3.244  0.00  0.00           H  
ATOM   3999  N  LTHR X 270     -40.345   3.001  -0.632  0.00  0.00           N  
ATOM   4000  CA LTHR X 270     -41.734   3.476  -0.799  0.00  0.00           C  
ATOM   4001  C  LTHR X 270     -42.758   2.297  -0.544  0.00  0.00           C  
ATOM   4002  O  LTHR X 270     -43.753   2.621   0.057  0.00  0.00           O  
ATOM   4003  CB LTHR X 270     -41.919   4.186  -2.145  0.00  0.00           C  
ATOM   4004  CG2LTHR X 270     -40.890   5.161  -2.592  0.00  0.00           C  
ATOM   4005  OG1LTHR X 270     -42.097   3.216  -3.164  0.00  0.00           O  
ATOM   4006  H  LTHR X 270     -39.720   3.078  -1.422  0.00  0.00           H  
ATOM   4007  HA LTHR X 270     -41.967   4.198  -0.017  0.00  0.00           H  
ATOM   4008  HB LTHR X 270     -42.785   4.821  -1.956  0.00  0.00           H  
ATOM   4009  HG1LTHR X 270     -41.181   2.983  -3.332  0.00  0.00           H  
ATOM   4010 HG21LTHR X 270     -41.296   5.666  -3.469  0.00  0.00           H  
ATOM   4011 HG22LTHR X 270     -40.667   5.801  -1.740  0.00  0.00           H  
ATOM   4012 HG23LTHR X 270     -40.015   4.664  -3.014  0.00  0.00           H  
ATOM   4013  N  LPRO X 271     -42.538   1.002  -0.851  0.00  0.00           N  
ATOM   4014  CA LPRO X 271     -43.474   0.028  -0.325  0.00  0.00           C  
ATOM   4015  C  LPRO X 271     -43.696   0.065   1.164  0.00  0.00           C  
ATOM   4016  O  LPRO X 271     -44.711  -0.485   1.637  0.00  0.00           O  
ATOM   4017  CB LPRO X 271     -43.034  -1.393  -0.798  0.00  0.00           C  
ATOM   4018  CG LPRO X 271     -42.255  -1.029  -2.069  0.00  0.00           C  
ATOM   4019  CD LPRO X 271     -41.638   0.324  -1.751  0.00  0.00           C  
ATOM   4020  HA LPRO X 271     -44.394   0.267  -0.858  0.00  0.00           H  
ATOM   4021  HB2LPRO X 271     -42.362  -1.924  -0.123  0.00  0.00           H  
ATOM   4022  HB3LPRO X 271     -43.899  -2.038  -0.950  0.00  0.00           H  
ATOM   4023  HG2LPRO X 271     -41.616  -1.801  -2.499  0.00  0.00           H  
ATOM   4024  HG3LPRO X 271     -43.056  -0.806  -2.774  0.00  0.00           H  
ATOM   4025  HD2LPRO X 271     -40.665   0.164  -1.288  0.00  0.00           H  
ATOM   4026  HD3LPRO X 271     -41.399   0.830  -2.686  0.00  0.00           H  
ATOM   4027  N  LALA X 272     -42.753   0.652   2.023  0.00  0.00           N  
ATOM   4028  CA LALA X 272     -42.911   0.664   3.467  0.00  0.00           C  
ATOM   4029  C  LALA X 272     -43.382   2.054   3.983  0.00  0.00           C  
ATOM   4030  O  LALA X 272     -43.300   2.198   5.183  0.00  0.00           O  
ATOM   4031  CB LALA X 272     -41.546   0.267   4.100  0.00  0.00           C  
ATOM   4032  H  LALA X 272     -41.919   1.091   1.659  0.00  0.00           H  
ATOM   4033  HA LALA X 272     -43.660  -0.093   3.697  0.00  0.00           H  
ATOM   4034  HB1LALA X 272     -41.278  -0.767   3.887  0.00  0.00           H  
ATOM   4035  HB2LALA X 272     -40.723   0.936   3.846  0.00  0.00           H  
ATOM   4036  HB3LALA X 272     -41.717   0.242   5.176  0.00  0.00           H  
ATOM   4037  N  LGLY X 273     -44.048   2.862   3.200  0.00  0.00           N  
ATOM   4038  CA LGLY X 273     -44.532   4.164   3.665  0.00  0.00           C  
ATOM   4039  C  LGLY X 273     -43.445   5.241   3.971  0.00  0.00           C  
ATOM   4040  O  LGLY X 273     -43.720   6.183   4.723  0.00  0.00           O  
ATOM   4041  H  LGLY X 273     -44.180   2.516   2.260  0.00  0.00           H  
ATOM   4042  HA2LGLY X 273     -45.133   4.674   2.913  0.00  0.00           H  
ATOM   4043  HA3LGLY X 273     -45.163   4.139   4.553  0.00  0.00           H  
ATOM   4044  N  LILE X 274     -42.208   5.129   3.447  0.00  0.00           N  
ATOM   4045  CA LILE X 274     -41.153   6.165   3.711  0.00  0.00           C  
ATOM   4046  C  LILE X 274     -41.054   7.081   2.412  0.00  0.00           C  
ATOM   4047  O  LILE X 274     -41.399   6.671   1.309  0.00  0.00           O  
ATOM   4048  CB LILE X 274     -39.746   5.457   3.949  0.00  0.00           C  
ATOM   4049  CG1LILE X 274     -39.734   4.335   4.989  0.00  0.00           C  
ATOM   4050  CG2LILE X 274     -38.641   6.524   4.322  0.00  0.00           C  
ATOM   4051  CD1LILE X 274     -40.185   4.712   6.363  0.00  0.00           C  
ATOM   4052  H  LILE X 274     -41.968   4.272   2.970  0.00  0.00           H  
ATOM   4053  HA LILE X 274     -41.332   6.781   4.591  0.00  0.00           H  
ATOM   4054  HB LILE X 274     -39.287   5.008   3.068  0.00  0.00           H  
ATOM   4055 HG12LILE X 274     -40.457   3.634   4.575  0.00  0.00           H  
ATOM   4056 HG13LILE X 274     -38.769   3.830   5.054  0.00  0.00           H  
ATOM   4057 HG21LILE X 274     -38.231   6.990   3.427  0.00  0.00           H  
ATOM   4058 HG22LILE X 274     -38.978   7.316   4.992  0.00  0.00           H  
ATOM   4059 HG23LILE X 274     -37.745   6.124   4.796  0.00  0.00           H  
ATOM   4060 HD11LILE X 274     -40.095   3.877   7.056  0.00  0.00           H  
ATOM   4061 HD12LILE X 274     -39.554   5.497   6.780  0.00  0.00           H  
ATOM   4062 HD13LILE X 274     -41.225   5.007   6.229  0.00  0.00           H  
ATOM   4063  N  LGLN X 275     -40.744   8.314   2.671  0.00  0.00           N  
ATOM   4064  CA LGLN X 275     -40.942   9.413   1.690  0.00  0.00           C  
ATOM   4065  C  LGLN X 275     -39.678  10.233   1.202  0.00  0.00           C  
ATOM   4066  O  LGLN X 275     -39.699  10.812   0.096  0.00  0.00           O  
ATOM   4067  CB LGLN X 275     -41.989  10.462   2.271  0.00  0.00           C  
ATOM   4068  CG LGLN X 275     -42.526  11.471   1.219  0.00  0.00           C  
ATOM   4069  CD LGLN X 275     -43.129  10.981  -0.080  0.00  0.00           C  
ATOM   4070  NE2LGLN X 275     -43.132  11.769  -1.136  0.00  0.00           N  
ATOM   4071  OE1LGLN X 275     -43.643   9.878  -0.179  0.00  0.00           O  
ATOM   4072  H  LGLN X 275     -40.637   8.617   3.628  0.00  0.00           H  
ATOM   4073  HA LGLN X 275     -41.418   8.968   0.816  0.00  0.00           H  
ATOM   4074  HB2LGLN X 275     -42.859   9.856   2.525  0.00  0.00           H  
ATOM   4075  HB3LGLN X 275     -41.612  10.984   3.152  0.00  0.00           H  
ATOM   4076  HG2LGLN X 275     -43.326  12.096   1.616  0.00  0.00           H  
ATOM   4077  HG3LGLN X 275     -41.710  12.159   0.996  0.00  0.00           H  
ATOM   4078 HE21LGLN X 275     -43.531  11.459  -2.011  0.00  0.00           H  
ATOM   4079 HE22LGLN X 275     -42.783  12.716  -1.087  0.00  0.00           H  
ATOM   4080  N  LGLN X 276     -38.585  10.207   1.956  0.00  0.00           N  
ATOM   4081  CA LGLN X 276     -37.203  10.663   1.525  0.00  0.00           C  
ATOM   4082  C  LGLN X 276     -36.205   9.647   2.067  0.00  0.00           C  
ATOM   4083  O  LGLN X 276     -36.448   8.880   2.978  0.00  0.00           O  
ATOM   4084  CB LGLN X 276     -36.924  12.056   1.985  0.00  0.00           C  
ATOM   4085  CG LGLN X 276     -37.863  13.137   1.509  0.00  0.00           C  
ATOM   4086  CD LGLN X 276     -37.514  14.569   1.964  0.00  0.00           C  
ATOM   4087  NE2LGLN X 276     -37.717  14.950   3.198  0.00  0.00           N  
ATOM   4088  OE1LGLN X 276     -37.025  15.347   1.132  0.00  0.00           O  
ATOM   4089  H  LGLN X 276     -38.567   9.655   2.802  0.00  0.00           H  
ATOM   4090  HA LGLN X 276     -37.108  10.646   0.440  0.00  0.00           H  
ATOM   4091  HB2LGLN X 276     -37.038  11.920   3.060  0.00  0.00           H  
ATOM   4092  HB3LGLN X 276     -35.914  12.311   1.659  0.00  0.00           H  
ATOM   4093  HG2LGLN X 276     -38.040  13.176   0.434  0.00  0.00           H  
ATOM   4094  HG3LGLN X 276     -38.808  12.954   2.021  0.00  0.00           H  
ATOM   4095 HE21LGLN X 276     -37.314  15.851   3.412  0.00  0.00           H  
ATOM   4096 HE22LGLN X 276     -38.166  14.369   3.892  0.00  0.00           H  
ATOM   4097  N  LALA X 277     -35.096   9.483   1.298  0.00  0.00           N  
ATOM   4098  CA LALA X 277     -34.028   8.541   1.539  0.00  0.00           C  
ATOM   4099  C  LALA X 277     -33.158   8.873   2.742  0.00  0.00           C  
ATOM   4100  O  LALA X 277     -32.582   8.005   3.308  0.00  0.00           O  
ATOM   4101  CB LALA X 277     -33.138   8.492   0.243  0.00  0.00           C  
ATOM   4102  H  LALA X 277     -35.014  10.139   0.534  0.00  0.00           H  
ATOM   4103  HA LALA X 277     -34.318   7.535   1.843  0.00  0.00           H  
ATOM   4104  HB1LALA X 277     -33.834   8.363  -0.586  0.00  0.00           H  
ATOM   4105  HB2LALA X 277     -32.665   9.471   0.162  0.00  0.00           H  
ATOM   4106  HB3LALA X 277     -32.333   7.758   0.263  0.00  0.00           H  
ATOM   4107  N  LTHR X 278     -33.200  10.121   3.199  0.00  0.00           N  
ATOM   4108  CA LTHR X 278     -32.649  10.686   4.471  0.00  0.00           C  
ATOM   4109  C  LTHR X 278     -33.609  10.511   5.705  0.00  0.00           C  
ATOM   4110  O  LTHR X 278     -33.171  10.783   6.828  0.00  0.00           O  
ATOM   4111  CB LTHR X 278     -32.405  12.172   4.264  0.00  0.00           C  
ATOM   4112  CG2LTHR X 278     -31.165  12.358   3.389  0.00  0.00           C  
ATOM   4113  OG1LTHR X 278     -33.513  12.794   3.515  0.00  0.00           O  
ATOM   4114  H  LTHR X 278     -33.707  10.819   2.672  0.00  0.00           H  
ATOM   4115  HA LTHR X 278     -31.769  10.099   4.735  0.00  0.00           H  
ATOM   4116  HB LTHR X 278     -32.334  12.763   5.178  0.00  0.00           H  
ATOM   4117  HG1LTHR X 278     -33.222  13.676   3.272  0.00  0.00           H  
ATOM   4118 HG21LTHR X 278     -31.159  11.818   2.442  0.00  0.00           H  
ATOM   4119 HG22LTHR X 278     -31.147  13.440   3.255  0.00  0.00           H  
ATOM   4120 HG23LTHR X 278     -30.282  12.071   3.960  0.00  0.00           H  
ATOM   4121  N  LGLU X 279     -34.829  10.018   5.487  0.00  0.00           N  
ATOM   4122  CA LGLU X 279     -35.833   9.659   6.494  0.00  0.00           C  
ATOM   4123  C  LGLU X 279     -35.837   8.167   6.868  0.00  0.00           C  
ATOM   4124  O  LGLU X 279     -36.641   7.747   7.692  0.00  0.00           O  
ATOM   4125  CB LGLU X 279     -37.233  10.138   6.033  0.00  0.00           C  
ATOM   4126  CG LGLU X 279     -37.330  11.655   5.991  0.00  0.00           C  
ATOM   4127  CD LGLU X 279     -38.799  12.149   5.642  0.00  0.00           C  
ATOM   4128  OE1LGLU X 279     -39.799  11.493   6.114  0.00  0.00           O  
ATOM   4129  OE2LGLU X 279     -38.944  13.121   4.807  0.00  0.00           O1-
ATOM   4130  H  LGLU X 279     -34.994   9.818   4.511  0.00  0.00           H  
ATOM   4131  HA LGLU X 279     -35.657  10.130   7.461  0.00  0.00           H  
ATOM   4132  HB2LGLU X 279     -37.556   9.779   5.056  0.00  0.00           H  
ATOM   4133  HB3LGLU X 279     -37.999   9.896   6.769  0.00  0.00           H  
ATOM   4134  HG2LGLU X 279     -36.964  12.026   6.948  0.00  0.00           H  
ATOM   4135  HG3LGLU X 279     -36.551  11.985   5.304  0.00  0.00           H  
ATOM   4136  N  LASP X 280     -35.043   7.286   6.268  0.00  0.00           N  
ATOM   4137  CA LASP X 280     -35.080   5.844   6.560  0.00  0.00           C  
ATOM   4138  C  LASP X 280     -34.176   5.524   7.729  0.00  0.00           C  
ATOM   4139  O  LASP X 280     -33.000   5.864   7.579  0.00  0.00           O  
ATOM   4140  CB LASP X 280     -34.668   5.070   5.255  0.00  0.00           C  
ATOM   4141  CG LASP X 280     -34.431   3.622   5.487  0.00  0.00           C  
ATOM   4142  OD1LASP X 280     -33.694   3.079   6.332  0.00  0.00           O  
ATOM   4143  OD2LASP X 280     -35.131   2.887   4.696  0.00  0.00           O1-
ATOM   4144  H  LASP X 280     -34.546   7.593   5.444  0.00  0.00           H  
ATOM   4145  HA LASP X 280     -36.084   5.544   6.863  0.00  0.00           H  
ATOM   4146  HB2LASP X 280     -35.349   5.416   4.479  0.00  0.00           H  
ATOM   4147  HB3LASP X 280     -33.678   5.382   4.920  0.00  0.00           H  
ATOM   4148  N  LPRO X 281     -34.683   4.957   8.811  0.00  0.00           N  
ATOM   4149  CA LPRO X 281     -33.947   4.754  10.065  0.00  0.00           C  
ATOM   4150  C  LPRO X 281     -32.664   3.911   9.920  0.00  0.00           C  
ATOM   4151  O  LPRO X 281     -31.676   4.127  10.700  0.00  0.00           O  
ATOM   4152  CB LPRO X 281     -34.947   4.219  11.069  0.00  0.00           C  
ATOM   4153  CG LPRO X 281     -35.971   3.423  10.203  0.00  0.00           C  
ATOM   4154  CD LPRO X 281     -35.935   4.134   8.868  0.00  0.00           C  
ATOM   4155  HA LPRO X 281     -33.645   5.733  10.437  0.00  0.00           H  
ATOM   4156  HB2LPRO X 281     -34.528   3.585  11.851  0.00  0.00           H  
ATOM   4157  HB3LPRO X 281     -35.456   5.028  11.592  0.00  0.00           H  
ATOM   4158  HG2LPRO X 281     -35.540   2.433  10.064  0.00  0.00           H  
ATOM   4159  HG3LPRO X 281     -36.988   3.298  10.576  0.00  0.00           H  
ATOM   4160  HD2LPRO X 281     -35.980   3.396   8.066  0.00  0.00           H  
ATOM   4161  HD3LPRO X 281     -36.816   4.768   8.764  0.00  0.00           H  
ATOM   4162  N  LTYR X 282     -32.557   3.018   8.970  0.00  0.00           N  
ATOM   4163  CA LTYR X 282     -31.414   2.107   8.719  0.00  0.00           C  
ATOM   4164  C  LTYR X 282     -30.351   2.774   7.779  0.00  0.00           C  
ATOM   4165  O  LTYR X 282     -29.171   2.414   7.848  0.00  0.00           O  
ATOM   4166  CB LTYR X 282     -31.972   0.835   8.053  0.00  0.00           C  
ATOM   4167  CG LTYR X 282     -33.045   0.096   8.901  0.00  0.00           C  
ATOM   4168  CD1LTYR X 282     -32.750  -0.521  10.156  0.00  0.00           C  
ATOM   4169  CD2LTYR X 282     -34.352   0.072   8.440  0.00  0.00           C  
ATOM   4170  CE1LTYR X 282     -33.785  -1.148  10.919  0.00  0.00           C  
ATOM   4171  CE2LTYR X 282     -35.321  -0.589   9.215  0.00  0.00           C  
ATOM   4172  CZ LTYR X 282     -35.082  -1.141  10.421  0.00  0.00           C  
ATOM   4173  OH LTYR X 282     -36.095  -1.675  11.125  0.00  0.00           O  
ATOM   4174  H  LTYR X 282     -33.221   2.918   8.215  0.00  0.00           H  
ATOM   4175  HA LTYR X 282     -30.928   1.810   9.647  0.00  0.00           H  
ATOM   4176  HB2LTYR X 282     -32.384   1.139   7.091  0.00  0.00           H  
ATOM   4177  HB3LTYR X 282     -31.264   0.027   7.868  0.00  0.00           H  
ATOM   4178  HD1LTYR X 282     -31.794  -0.545  10.658  0.00  0.00           H  
ATOM   4179  HD2LTYR X 282     -34.515   0.522   7.472  0.00  0.00           H  
ATOM   4180  HE1LTYR X 282     -33.655  -1.592  11.896  0.00  0.00           H  
ATOM   4181  HE2LTYR X 282     -36.315  -0.578   8.791  0.00  0.00           H  
ATOM   4182  HH LTYR X 282     -37.022  -1.585  10.891  0.00  0.00           H  
ATOM   4183  N  LTHR X 283     -30.853   3.694   6.929  0.00  0.00           N  
ATOM   4184  CA LTHR X 283     -29.987   4.519   6.093  0.00  0.00           C  
ATOM   4185  C  LTHR X 283     -29.311   5.534   7.036  0.00  0.00           C  
ATOM   4186  O  LTHR X 283     -28.132   5.752   6.953  0.00  0.00           O  
ATOM   4187  CB LTHR X 283     -30.782   5.309   4.989  0.00  0.00           C  
ATOM   4188  CG2LTHR X 283     -29.920   6.137   4.066  0.00  0.00           C  
ATOM   4189  OG1LTHR X 283     -31.360   4.501   4.014  0.00  0.00           O  
ATOM   4190  H  LTHR X 283     -31.844   3.884   6.984  0.00  0.00           H  
ATOM   4191  HA LTHR X 283     -29.360   3.812   5.551  0.00  0.00           H  
ATOM   4192  HB LTHR X 283     -31.530   5.968   5.429  0.00  0.00           H  
ATOM   4193  HG1LTHR X 283     -31.868   5.113   3.476  0.00  0.00           H  
ATOM   4194 HG21LTHR X 283     -29.651   7.090   4.524  0.00  0.00           H  
ATOM   4195 HG22LTHR X 283     -29.043   5.553   3.790  0.00  0.00           H  
ATOM   4196 HG23LTHR X 283     -30.443   6.388   3.143  0.00  0.00           H  
ATOM   4197  N  LILE X 284     -30.102   6.096   7.980  0.00  0.00           N  
ATOM   4198  CA LILE X 284     -29.616   7.004   9.100  0.00  0.00           C  
ATOM   4199  C  LILE X 284     -28.601   6.192   9.897  0.00  0.00           C  
ATOM   4200  O  LILE X 284     -27.554   6.750  10.273  0.00  0.00           O  
ATOM   4201  CB LILE X 284     -30.855   7.453   9.920  0.00  0.00           C  
ATOM   4202  CG1LILE X 284     -31.676   8.483   9.086  0.00  0.00           C  
ATOM   4203  CG2LILE X 284     -30.483   8.076  11.268  0.00  0.00           C  
ATOM   4204  CD1LILE X 284     -33.169   8.640   9.496  0.00  0.00           C  
ATOM   4205  H  LILE X 284     -31.071   5.815   7.940  0.00  0.00           H  
ATOM   4206  HA LILE X 284     -29.104   7.867   8.675  0.00  0.00           H  
ATOM   4207  HB LILE X 284     -31.464   6.578  10.147  0.00  0.00           H  
ATOM   4208 HG12LILE X 284     -31.188   9.456   9.017  0.00  0.00           H  
ATOM   4209 HG13LILE X 284     -31.632   8.131   8.055  0.00  0.00           H  
ATOM   4210 HG21LILE X 284     -29.703   8.792  11.012  0.00  0.00           H  
ATOM   4211 HG22LILE X 284     -31.332   8.555  11.759  0.00  0.00           H  
ATOM   4212 HG23LILE X 284     -29.948   7.304  11.820  0.00  0.00           H  
ATOM   4213 HD11LILE X 284     -33.627   9.186   8.671  0.00  0.00           H  
ATOM   4214 HD12LILE X 284     -33.679   7.710   9.745  0.00  0.00           H  
ATOM   4215 HD13LILE X 284     -33.229   9.248  10.399  0.00  0.00           H  
ATOM   4216  N  LARG X 285     -28.821   4.879  10.080  0.00  0.00           N  
ATOM   4217  CA LARG X 285     -27.860   4.086  10.909  0.00  0.00           C  
ATOM   4218  C  LARG X 285     -26.527   3.880  10.155  0.00  0.00           C  
ATOM   4219  O  LARG X 285     -25.462   4.120  10.658  0.00  0.00           O  
ATOM   4220  CB LARG X 285     -28.484   2.721  11.268  0.00  0.00           C  
ATOM   4221  CG LARG X 285     -27.638   1.966  12.245  0.00  0.00           C  
ATOM   4222  CD LARG X 285     -28.111   0.490  12.495  0.00  0.00           C  
ATOM   4223  NE LARG X 285     -27.349  -0.140  13.508  0.00  0.00           N  
ATOM   4224  CZ LARG X 285     -27.282   0.198  14.867  0.00  0.00           C  
ATOM   4225  NH1LARG X 285     -28.178   0.863  15.507  0.00  0.00           N1+
ATOM   4226  NH2LARG X 285     -26.307  -0.251  15.546  0.00  0.00           N  
ATOM   4227  H  LARG X 285     -29.701   4.490   9.775  0.00  0.00           H  
ATOM   4228  HA LARG X 285     -27.557   4.615  11.812  0.00  0.00           H  
ATOM   4229  HB2LARG X 285     -29.423   2.856  11.805  0.00  0.00           H  
ATOM   4230  HB3LARG X 285     -28.600   2.072  10.400  0.00  0.00           H  
ATOM   4231  HG2LARG X 285     -26.643   1.991  11.802  0.00  0.00           H  
ATOM   4232  HG3LARG X 285     -27.674   2.533  13.175  0.00  0.00           H  
ATOM   4233  HD2LARG X 285     -29.148   0.439  12.828  0.00  0.00           H  
ATOM   4234  HD3LARG X 285     -28.115  -0.154  11.615  0.00  0.00           H  
ATOM   4235  HE LARG X 285     -26.552  -0.660  13.170  0.00  0.00           H  
ATOM   4236 HH11LARG X 285     -29.057   1.147  15.098  0.00  0.00           H  
ATOM   4237 HH12LARG X 285     -27.975   0.934  16.493  0.00  0.00           H  
ATOM   4238 HH21LARG X 285     -25.534  -0.556  14.971  0.00  0.00           H  
ATOM   4239 HH22LARG X 285     -26.140  -0.090  16.528  0.00  0.00           H  
ATOM   4240  N  LSER X 286     -26.600   3.450   8.908  0.00  0.00           N  
ATOM   4241  CA LSER X 286     -25.370   3.146   8.094  0.00  0.00           C  
ATOM   4242  C  LSER X 286     -24.397   4.317   8.079  0.00  0.00           C  
ATOM   4243  O  LSER X 286     -23.230   4.102   8.379  0.00  0.00           O  
ATOM   4244  CB LSER X 286     -25.794   3.030   6.600  0.00  0.00           C  
ATOM   4245  OG LSER X 286     -26.479   1.764   6.413  0.00  0.00           O  
ATOM   4246  H  LSER X 286     -27.527   3.176   8.613  0.00  0.00           H  
ATOM   4247  HA LSER X 286     -24.966   2.200   8.454  0.00  0.00           H  
ATOM   4248  HB2LSER X 286     -26.488   3.852   6.425  0.00  0.00           H  
ATOM   4249  HB3LSER X 286     -24.869   3.097   6.025  0.00  0.00           H  
ATOM   4250  HG LSER X 286     -27.398   1.979   6.236  0.00  0.00           H  
ATOM   4251  N  LTYR X 287     -24.839   5.556   7.862  0.00  0.00           N  
ATOM   4252  CA LTYR X 287     -23.921   6.697   7.855  0.00  0.00           C  
ATOM   4253  C  LTYR X 287     -23.270   6.926   9.229  0.00  0.00           C  
ATOM   4254  O  LTYR X 287     -22.054   7.191   9.347  0.00  0.00           O  
ATOM   4255  CB LTYR X 287     -24.608   7.942   7.348  0.00  0.00           C  
ATOM   4256  CG LTYR X 287     -25.038   7.799   5.896  0.00  0.00           C  
ATOM   4257  CD1LTYR X 287     -24.072   7.664   4.883  0.00  0.00           C  
ATOM   4258  CD2LTYR X 287     -26.433   7.844   5.512  0.00  0.00           C  
ATOM   4259  CE1LTYR X 287     -24.491   7.512   3.559  0.00  0.00           C  
ATOM   4260  CE2LTYR X 287     -26.802   7.911   4.126  0.00  0.00           C  
ATOM   4261  CZ LTYR X 287     -25.824   7.658   3.187  0.00  0.00           C  
ATOM   4262  OH LTYR X 287     -26.247   7.535   1.897  0.00  0.00           O  
ATOM   4263  H  LTYR X 287     -25.800   5.671   7.574  0.00  0.00           H  
ATOM   4264  HA LTYR X 287     -23.007   6.427   7.327  0.00  0.00           H  
ATOM   4265  HB2LTYR X 287     -25.436   8.217   8.000  0.00  0.00           H  
ATOM   4266  HB3LTYR X 287     -23.815   8.682   7.463  0.00  0.00           H  
ATOM   4267  HD1LTYR X 287     -23.030   7.618   5.165  0.00  0.00           H  
ATOM   4268  HD2LTYR X 287     -27.137   8.207   6.248  0.00  0.00           H  
ATOM   4269  HE1LTYR X 287     -23.781   7.444   2.747  0.00  0.00           H  
ATOM   4270  HE2LTYR X 287     -27.815   8.071   3.788  0.00  0.00           H  
ATOM   4271  HH LTYR X 287     -27.194   7.384   1.938  0.00  0.00           H  
ATOM   4272  N  LGLY X 288     -24.011   6.801  10.342  0.00  0.00           N  
ATOM   4273  CA LGLY X 288     -23.400   6.760  11.700  0.00  0.00           C  
ATOM   4274  C  LGLY X 288     -22.440   5.584  11.876  0.00  0.00           C  
ATOM   4275  O  LGLY X 288     -21.304   5.742  12.359  0.00  0.00           O  
ATOM   4276  H  LGLY X 288     -25.007   6.647  10.381  0.00  0.00           H  
ATOM   4277  HA2LGLY X 288     -22.989   7.683  12.107  0.00  0.00           H  
ATOM   4278  HA3LGLY X 288     -24.309   6.547  12.262  0.00  0.00           H  
ATOM   4279  N  LGLU X 289     -22.755   4.356  11.471  0.00  0.00           N  
ATOM   4280  CA LGLU X 289     -21.773   3.234  11.683  0.00  0.00           C  
ATOM   4281  C  LGLU X 289     -20.538   3.275  10.838  0.00  0.00           C  
ATOM   4282  O  LGLU X 289     -19.464   2.870  11.281  0.00  0.00           O  
ATOM   4283  CB LGLU X 289     -22.553   1.950  11.361  0.00  0.00           C  
ATOM   4284  CG LGLU X 289     -23.776   1.596  12.343  0.00  0.00           C  
ATOM   4285  CD LGLU X 289     -24.203   0.137  12.258  0.00  0.00           C  
ATOM   4286  OE1LGLU X 289     -24.301  -0.388  11.130  0.00  0.00           O  
ATOM   4287  OE2LGLU X 289     -24.562  -0.462  13.270  0.00  0.00           O1-
ATOM   4288  H  LGLU X 289     -23.702   4.178  11.168  0.00  0.00           H  
ATOM   4289  HA LGLU X 289     -21.432   3.201  12.718  0.00  0.00           H  
ATOM   4290  HB2LGLU X 289     -22.970   2.006  10.356  0.00  0.00           H  
ATOM   4291  HB3LGLU X 289     -21.910   1.085  11.199  0.00  0.00           H  
ATOM   4292  HG2LGLU X 289     -23.308   1.794  13.307  0.00  0.00           H  
ATOM   4293  HG3LGLU X 289     -24.648   2.249  12.300  0.00  0.00           H  
ATOM   4294  N  LPHE X 290     -20.644   3.721   9.573  0.00  0.00           N  
ATOM   4295  CA LPHE X 290     -19.543   4.003   8.679  0.00  0.00           C  
ATOM   4296  C  LPHE X 290     -18.753   5.174   9.211  0.00  0.00           C  
ATOM   4297  O  LPHE X 290     -17.546   5.048   9.241  0.00  0.00           O  
ATOM   4298  CB LPHE X 290     -19.988   4.306   7.253  0.00  0.00           C  
ATOM   4299  CG LPHE X 290     -20.722   3.177   6.592  0.00  0.00           C  
ATOM   4300  CD1LPHE X 290     -20.634   1.798   6.964  0.00  0.00           C  
ATOM   4301  CD2LPHE X 290     -21.427   3.506   5.410  0.00  0.00           C  
ATOM   4302  CE1LPHE X 290     -21.503   0.879   6.354  0.00  0.00           C  
ATOM   4303  CE2LPHE X 290     -22.285   2.596   4.826  0.00  0.00           C  
ATOM   4304  CZ LPHE X 290     -22.373   1.269   5.296  0.00  0.00           C  
ATOM   4305  H  LPHE X 290     -21.584   3.999   9.329  0.00  0.00           H  
ATOM   4306  HA LPHE X 290     -18.876   3.143   8.660  0.00  0.00           H  
ATOM   4307  HB2LPHE X 290     -20.560   5.231   7.181  0.00  0.00           H  
ATOM   4308  HB3LPHE X 290     -19.127   4.397   6.591  0.00  0.00           H  
ATOM   4309  HD1LPHE X 290     -19.926   1.480   7.716  0.00  0.00           H  
ATOM   4310  HD2LPHE X 290     -21.428   4.546   5.120  0.00  0.00           H  
ATOM   4311  HE1LPHE X 290     -21.488  -0.118   6.768  0.00  0.00           H  
ATOM   4312  HE2LPHE X 290     -22.935   2.972   4.050  0.00  0.00           H  
ATOM   4313  HZ LPHE X 290     -23.053   0.566   4.837  0.00  0.00           H  
ATOM   4314  N  LTHR X 291     -19.349   6.171   9.840  0.00  0.00           N  
ATOM   4315  CA LTHR X 291     -18.623   7.384  10.285  0.00  0.00           C  
ATOM   4316  C  LTHR X 291     -17.916   7.096  11.671  0.00  0.00           C  
ATOM   4317  O  LTHR X 291     -16.779   7.570  11.919  0.00  0.00           O  
ATOM   4318  CB LTHR X 291     -19.533   8.641  10.641  0.00  0.00           C  
ATOM   4319  CG2LTHR X 291     -18.886   9.877  11.231  0.00  0.00           C  
ATOM   4320  OG1LTHR X 291     -19.959   8.998   9.379  0.00  0.00           O  
ATOM   4321  H  LTHR X 291     -20.353   6.261   9.762  0.00  0.00           H  
ATOM   4322  HA LTHR X 291     -18.024   7.741   9.448  0.00  0.00           H  
ATOM   4323  HB LTHR X 291     -20.365   8.344  11.278  0.00  0.00           H  
ATOM   4324  HG1LTHR X 291     -20.554   8.284   9.133  0.00  0.00           H  
ATOM   4325 HG21LTHR X 291     -19.535  10.725  11.014  0.00  0.00           H  
ATOM   4326 HG22LTHR X 291     -18.765   9.864  12.315  0.00  0.00           H  
ATOM   4327 HG23LTHR X 291     -17.879  10.056  10.854  0.00  0.00           H  
ATOM   4328  N  LILE X 292     -18.439   6.199  12.506  0.00  0.00           N  
ATOM   4329  CA LILE X 292     -17.800   5.613  13.734  0.00  0.00           C  
ATOM   4330  C  LILE X 292     -16.705   4.634  13.547  0.00  0.00           C  
ATOM   4331  O  LILE X 292     -15.665   4.579  14.245  0.00  0.00           O  
ATOM   4332  CB LILE X 292     -18.975   5.150  14.739  0.00  0.00           C  
ATOM   4333  CG1LILE X 292     -19.787   6.379  15.267  0.00  0.00           C  
ATOM   4334  CG2LILE X 292     -18.348   4.480  16.012  0.00  0.00           C  
ATOM   4335  CD1LILE X 292     -21.043   6.029  16.103  0.00  0.00           C  
ATOM   4336  H  LILE X 292     -19.331   5.848  12.188  0.00  0.00           H  
ATOM   4337  HA LILE X 292     -17.349   6.479  14.217  0.00  0.00           H  
ATOM   4338  HB LILE X 292     -19.690   4.493  14.245  0.00  0.00           H  
ATOM   4339 HG12LILE X 292     -19.073   6.941  15.868  0.00  0.00           H  
ATOM   4340 HG13LILE X 292     -20.138   7.041  14.475  0.00  0.00           H  
ATOM   4341 HG21LILE X 292     -17.615   5.115  16.512  0.00  0.00           H  
ATOM   4342 HG22LILE X 292     -19.138   4.304  16.742  0.00  0.00           H  
ATOM   4343 HG23LILE X 292     -17.900   3.529  15.726  0.00  0.00           H  
ATOM   4344 HD11LILE X 292     -21.817   6.796  16.047  0.00  0.00           H  
ATOM   4345 HD12LILE X 292     -21.490   5.131  15.676  0.00  0.00           H  
ATOM   4346 HD13LILE X 292     -20.791   5.771  17.131  0.00  0.00           H  
ATOM   4347  N  LALA X 293     -16.843   3.851  12.485  0.00  0.00           N  
ATOM   4348  CA LALA X 293     -15.810   2.911  12.094  0.00  0.00           C  
ATOM   4349  C  LALA X 293     -14.565   3.626  11.556  0.00  0.00           C  
ATOM   4350  O  LALA X 293     -13.424   3.043  11.667  0.00  0.00           O  
ATOM   4351  CB LALA X 293     -16.302   1.892  11.044  0.00  0.00           C  
ATOM   4352  H  LALA X 293     -17.718   3.822  11.982  0.00  0.00           H  
ATOM   4353  HA LALA X 293     -15.653   2.327  13.001  0.00  0.00           H  
ATOM   4354  HB1LALA X 293     -17.011   1.254  11.572  0.00  0.00           H  
ATOM   4355  HB2LALA X 293     -16.720   2.456  10.209  0.00  0.00           H  
ATOM   4356  HB3LALA X 293     -15.536   1.191  10.715  0.00  0.00           H  
ATOM   4357  N  LLEU X 294     -14.710   4.844  11.027  0.00  0.00           N  
ATOM   4358  CA LLEU X 294     -13.580   5.713  10.711  0.00  0.00           C  
ATOM   4359  C  LLEU X 294     -13.006   6.344  11.988  0.00  0.00           C  
ATOM   4360  O  LLEU X 294     -11.816   6.215  12.233  0.00  0.00           O  
ATOM   4361  CB LLEU X 294     -14.026   6.772   9.684  0.00  0.00           C  
ATOM   4362  CG LLEU X 294     -14.375   6.172   8.308  0.00  0.00           C  
ATOM   4363  CD1LLEU X 294     -15.238   7.137   7.500  0.00  0.00           C  
ATOM   4364  CD2LLEU X 294     -13.126   5.833   7.495  0.00  0.00           C  
ATOM   4365  H  LLEU X 294     -15.647   5.198  10.889  0.00  0.00           H  
ATOM   4366  HA LLEU X 294     -12.780   5.115  10.271  0.00  0.00           H  
ATOM   4367  HB2LLEU X 294     -14.898   7.293  10.079  0.00  0.00           H  
ATOM   4368  HB3LLEU X 294     -13.230   7.507   9.556  0.00  0.00           H  
ATOM   4369  HG LLEU X 294     -14.951   5.262   8.446  0.00  0.00           H  
ATOM   4370 HD11LLEU X 294     -15.470   6.703   6.527  0.00  0.00           H  
ATOM   4371 HD12LLEU X 294     -16.166   7.322   8.036  0.00  0.00           H  
ATOM   4372 HD13LLEU X 294     -14.714   8.078   7.356  0.00  0.00           H  
ATOM   4373 HD21LLEU X 294     -12.538   5.075   8.008  0.00  0.00           H  
ATOM   4374 HD22LLEU X 294     -13.426   5.449   6.523  0.00  0.00           H  
ATOM   4375 HD23LLEU X 294     -12.520   6.727   7.344  0.00  0.00           H  
ATOM   4376  N  LGLN X 295     -13.841   6.948  12.842  0.00  0.00           N  
ATOM   4377  CA LGLN X 295     -13.508   7.837  13.995  0.00  0.00           C  
ATOM   4378  C  LGLN X 295     -12.270   7.341  14.815  0.00  0.00           C  
ATOM   4379  O  LGLN X 295     -11.261   8.033  14.893  0.00  0.00           O  
ATOM   4380  CB LGLN X 295     -14.780   8.031  14.745  0.00  0.00           C  
ATOM   4381  CG LGLN X 295     -14.647   8.880  15.982  0.00  0.00           C  
ATOM   4382  CD LGLN X 295     -15.912   9.252  16.644  0.00  0.00           C  
ATOM   4383  NE2LGLN X 295     -15.957   9.799  17.845  0.00  0.00           N  
ATOM   4384  OE1LGLN X 295     -16.993   9.068  16.117  0.00  0.00           O  
ATOM   4385  H  LGLN X 295     -14.831   6.779  12.732  0.00  0.00           H  
ATOM   4386  HA LGLN X 295     -13.245   8.792  13.539  0.00  0.00           H  
ATOM   4387  HB2LGLN X 295     -15.503   8.463  14.055  0.00  0.00           H  
ATOM   4388  HB3LGLN X 295     -15.135   7.055  15.078  0.00  0.00           H  
ATOM   4389  HG2LGLN X 295     -13.897   8.489  16.666  0.00  0.00           H  
ATOM   4390  HG3LGLN X 295     -14.310   9.887  15.737  0.00  0.00           H  
ATOM   4391 HE21LGLN X 295     -16.908   9.841  18.184  0.00  0.00           H  
ATOM   4392 HE22LGLN X 295     -15.124   9.927  18.401  0.00  0.00           H  
ATOM   4393  N  LGLY X 296     -12.285   6.159  15.357  0.00  0.00           N  
ATOM   4394  CA LGLY X 296     -11.287   5.673  16.290  0.00  0.00           C  
ATOM   4395  C  LGLY X 296     -10.056   5.105  15.591  0.00  0.00           C  
ATOM   4396  O  LGLY X 296      -8.979   5.222  16.099  0.00  0.00           O  
ATOM   4397  H  LGLY X 296     -13.056   5.520  15.230  0.00  0.00           H  
ATOM   4398  HA2LGLY X 296     -10.882   6.475  16.906  0.00  0.00           H  
ATOM   4399  HA3LGLY X 296     -11.690   4.958  17.007  0.00  0.00           H  
ATOM   4400  N  LALA X 297     -10.203   4.620  14.352  0.00  0.00           N  
ATOM   4401  CA LALA X 297      -9.073   4.314  13.476  0.00  0.00           C  
ATOM   4402  C  LALA X 297      -8.358   5.597  13.007  0.00  0.00           C  
ATOM   4403  O  LALA X 297      -7.135   5.632  12.984  0.00  0.00           O  
ATOM   4404  CB LALA X 297      -9.583   3.475  12.298  0.00  0.00           C  
ATOM   4405  H  LALA X 297     -11.119   4.646  13.927  0.00  0.00           H  
ATOM   4406  HA LALA X 297      -8.346   3.719  14.031  0.00  0.00           H  
ATOM   4407  HB1LALA X 297     -10.249   4.070  11.671  0.00  0.00           H  
ATOM   4408  HB2LALA X 297      -8.735   3.139  11.701  0.00  0.00           H  
ATOM   4409  HB3LALA X 297     -10.128   2.606  12.664  0.00  0.00           H  
ATOM   4410  N  LASP X 298      -9.104   6.667  12.716  0.00  0.00           N  
ATOM   4411  CA LASP X 298      -8.599   7.994  12.336  0.00  0.00           C  
ATOM   4412  C  LASP X 298      -7.815   8.657  13.488  0.00  0.00           C  
ATOM   4413  O  LASP X 298      -6.837   9.366  13.256  0.00  0.00           O  
ATOM   4414  CB LASP X 298      -9.798   8.877  11.909  0.00  0.00           C  
ATOM   4415  CG LASP X 298      -9.584   9.643  10.606  0.00  0.00           C  
ATOM   4416  OD1LASP X 298      -9.264   9.017   9.571  0.00  0.00           O  
ATOM   4417  OD2LASP X 298      -9.768  10.879  10.591  0.00  0.00           O1-
ATOM   4418  H  LASP X 298     -10.111   6.544  12.709  0.00  0.00           H  
ATOM   4419  HA LASP X 298      -7.919   7.876  11.491  0.00  0.00           H  
ATOM   4420  HB2LASP X 298     -10.681   8.268  11.749  0.00  0.00           H  
ATOM   4421  HB3LASP X 298     -10.044   9.575  12.711  0.00  0.00           H  
ATOM   4422  N  LALA X 299      -8.211   8.416  14.744  0.00  0.00           N  
ATOM   4423  CA LALA X 299      -7.529   8.917  15.922  0.00  0.00           C  
ATOM   4424  C  LALA X 299      -6.330   8.141  16.331  0.00  0.00           C  
ATOM   4425  O  LALA X 299      -5.290   8.700  16.506  0.00  0.00           O  
ATOM   4426  CB LALA X 299      -8.610   9.076  16.988  0.00  0.00           C  
ATOM   4427  H  LALA X 299      -9.067   7.915  14.931  0.00  0.00           H  
ATOM   4428  HA LALA X 299      -7.199   9.948  15.790  0.00  0.00           H  
ATOM   4429  HB1LALA X 299      -8.850   8.089  17.383  0.00  0.00           H  
ATOM   4430  HB2LALA X 299      -8.368   9.865  17.700  0.00  0.00           H  
ATOM   4431  HB3LALA X 299      -9.508   9.517  16.557  0.00  0.00           H  
ATOM   4432  N  LALA X 300      -6.460   6.803  16.334  0.00  0.00           N  
ATOM   4433  CA LALA X 300      -5.286   5.957  16.467  0.00  0.00           C  
ATOM   4434  C  LALA X 300      -4.227   6.056  15.357  0.00  0.00           C  
ATOM   4435  O  LALA X 300      -3.017   6.029  15.683  0.00  0.00           O  
ATOM   4436  CB LALA X 300      -5.884   4.511  16.477  0.00  0.00           C  
ATOM   4437  H  LALA X 300      -7.341   6.314  16.266  0.00  0.00           H  
ATOM   4438  HA LALA X 300      -4.743   6.138  17.394  0.00  0.00           H  
ATOM   4439  HB1LALA X 300      -5.116   3.835  16.852  0.00  0.00           H  
ATOM   4440  HB2LALA X 300      -6.686   4.416  17.210  0.00  0.00           H  
ATOM   4441  HB3LALA X 300      -6.262   4.175  15.511  0.00  0.00           H  
ATOM   4442  N  LALA X 301      -4.642   6.344  14.117  0.00  0.00           N  
ATOM   4443  CA LALA X 301      -3.757   6.737  13.026  0.00  0.00           C  
ATOM   4444  C  LALA X 301      -3.006   8.045  13.315  0.00  0.00           C  
ATOM   4445  O  LALA X 301      -1.778   8.050  13.212  0.00  0.00           O  
ATOM   4446  CB LALA X 301      -4.566   6.845  11.730  0.00  0.00           C  
ATOM   4447  H  LALA X 301      -5.635   6.302  13.917  0.00  0.00           H  
ATOM   4448  HA LALA X 301      -3.003   5.961  12.896  0.00  0.00           H  
ATOM   4449  HB1LALA X 301      -3.919   7.221  10.941  0.00  0.00           H  
ATOM   4450  HB2LALA X 301      -4.953   5.868  11.444  0.00  0.00           H  
ATOM   4451  HB3LALA X 301      -5.396   7.540  11.856  0.00  0.00           H  
ATOM   4452  N  LARG X 302      -3.683   9.136  13.721  0.00  0.00           N  
ATOM   4453  CA LARG X 302      -2.941  10.363  14.164  0.00  0.00           C  
ATOM   4454  C  LARG X 302      -2.124  10.108  15.491  0.00  0.00           C  
ATOM   4455  O  LARG X 302      -0.997  10.597  15.533  0.00  0.00           O  
ATOM   4456  CB LARG X 302      -3.778  11.636  14.223  0.00  0.00           C  
ATOM   4457  CG LARG X 302      -4.440  12.052  12.898  0.00  0.00           C  
ATOM   4458  CD LARG X 302      -5.363  13.216  13.073  0.00  0.00           C  
ATOM   4459  NE LARG X 302      -6.751  12.794  13.356  0.00  0.00           N  
ATOM   4460  CZ LARG X 302      -7.698  12.452  12.473  0.00  0.00           C  
ATOM   4461  NH1LARG X 302      -7.619  12.470  11.157  0.00  0.00           N1+
ATOM   4462  NH2LARG X 302      -8.934  12.223  12.979  0.00  0.00           N  
ATOM   4463  H  LARG X 302      -4.692   9.179  13.723  0.00  0.00           H  
ATOM   4464  HA LARG X 302      -2.131  10.575  13.466  0.00  0.00           H  
ATOM   4465  HB2LARG X 302      -4.571  11.547  14.965  0.00  0.00           H  
ATOM   4466  HB3LARG X 302      -3.157  12.455  14.585  0.00  0.00           H  
ATOM   4467  HG2LARG X 302      -3.608  12.253  12.222  0.00  0.00           H  
ATOM   4468  HG3LARG X 302      -5.074  11.238  12.547  0.00  0.00           H  
ATOM   4469  HD2LARG X 302      -4.895  13.805  13.861  0.00  0.00           H  
ATOM   4470  HD3LARG X 302      -5.212  13.844  12.195  0.00  0.00           H  
ATOM   4471  HE LARG X 302      -7.027  12.739  14.325  0.00  0.00           H  
ATOM   4472 HH11LARG X 302      -6.799  12.874  10.726  0.00  0.00           H  
ATOM   4473 HH12LARG X 302      -8.444  12.234  10.624  0.00  0.00           H  
ATOM   4474 HH21LARG X 302      -8.891  12.105  13.981  0.00  0.00           H  
ATOM   4475 HH22LARG X 302      -9.743  11.951  12.439  0.00  0.00           H  
ATOM   4476  N  LGLU X 303      -2.633   9.382  16.504  0.00  0.00           N  
ATOM   4477  CA LGLU X 303      -1.791   8.931  17.602  0.00  0.00           C  
ATOM   4478  C  LGLU X 303      -0.526   8.226  17.108  0.00  0.00           C  
ATOM   4479  O  LGLU X 303       0.496   8.534  17.706  0.00  0.00           O  
ATOM   4480  CB LGLU X 303      -2.637   8.058  18.485  0.00  0.00           C  
ATOM   4481  CG LGLU X 303      -1.964   7.596  19.803  0.00  0.00           C  
ATOM   4482  CD LGLU X 303      -2.730   6.532  20.507  0.00  0.00           C  
ATOM   4483  OE1LGLU X 303      -2.772   5.354  20.045  0.00  0.00           O  
ATOM   4484  OE2LGLU X 303      -3.310   6.794  21.571  0.00  0.00           O1-
ATOM   4485  H  LGLU X 303      -3.502   8.897  16.330  0.00  0.00           H  
ATOM   4486  HA LGLU X 303      -1.460   9.784  18.195  0.00  0.00           H  
ATOM   4487  HB2LGLU X 303      -3.548   8.601  18.738  0.00  0.00           H  
ATOM   4488  HB3LGLU X 303      -2.952   7.198  17.893  0.00  0.00           H  
ATOM   4489  HG2LGLU X 303      -1.010   7.141  19.537  0.00  0.00           H  
ATOM   4490  HG3LGLU X 303      -1.599   8.460  20.357  0.00  0.00           H  
ATOM   4491  N  LALA X 304      -0.553   7.351  16.100  0.00  0.00           N  
ATOM   4492  CA LALA X 304       0.639   6.647  15.630  0.00  0.00           C  
ATOM   4493  C  LALA X 304       1.600   7.558  14.843  0.00  0.00           C  
ATOM   4494  O  LALA X 304       2.811   7.390  14.952  0.00  0.00           O  
ATOM   4495  CB LALA X 304       0.196   5.431  14.809  0.00  0.00           C  
ATOM   4496  H  LALA X 304      -1.451   7.075  15.720  0.00  0.00           H  
ATOM   4497  HA LALA X 304       1.190   6.283  16.499  0.00  0.00           H  
ATOM   4498  HB1LALA X 304      -0.428   4.779  15.422  0.00  0.00           H  
ATOM   4499  HB2LALA X 304      -0.373   5.759  13.940  0.00  0.00           H  
ATOM   4500  HB3LALA X 304       1.074   4.875  14.478  0.00  0.00           H  
ATOM   4501  N  LALA X 305       1.091   8.544  14.096  0.00  0.00           N  
ATOM   4502  CA LALA X 305       1.918   9.501  13.350  0.00  0.00           C  
ATOM   4503  C  LALA X 305       2.638  10.526  14.256  0.00  0.00           C  
ATOM   4504  O  LALA X 305       3.761  10.928  13.965  0.00  0.00           O  
ATOM   4505  CB LALA X 305       1.021  10.194  12.321  0.00  0.00           C  
ATOM   4506  H  LALA X 305       0.084   8.608  14.010  0.00  0.00           H  
ATOM   4507  HA LALA X 305       2.689   8.950  12.809  0.00  0.00           H  
ATOM   4508  HB1LALA X 305       0.270  10.804  12.825  0.00  0.00           H  
ATOM   4509  HB2LALA X 305       1.637  10.833  11.689  0.00  0.00           H  
ATOM   4510  HB3LALA X 305       0.524   9.452  11.695  0.00  0.00           H  
ATOM   4511  N  LHIE X 306       2.008  10.904  15.375  0.00  0.00           N  
ATOM   4512  CA LHIE X 306       2.583  11.749  16.399  0.00  0.00           C  
ATOM   4513  C  LHIE X 306       3.688  11.018  17.119  0.00  0.00           C  
ATOM   4514  O  LHIE X 306       4.826  11.554  17.232  0.00  0.00           O  
ATOM   4515  CB LHIE X 306       1.426  12.331  17.306  0.00  0.00           C  
ATOM   4516  CG LHIE X 306       0.803  13.595  16.667  0.00  0.00           C  
ATOM   4517  CD2LHIE X 306      -0.165  13.752  15.764  0.00  0.00           C  
ATOM   4518  ND1LHIE X 306       1.379  14.819  16.979  0.00  0.00           N  
ATOM   4519  CE1LHIE X 306       0.744  15.702  16.204  0.00  0.00           C  
ATOM   4520  NE2LHIE X 306      -0.260  15.086  15.479  0.00  0.00           N  
ATOM   4521  H  LHIE X 306       1.114  10.457  15.522  0.00  0.00           H  
ATOM   4522  HA LHIE X 306       3.088  12.571  15.893  0.00  0.00           H  
ATOM   4523  HB2LHIE X 306       0.653  11.570  17.421  0.00  0.00           H  
ATOM   4524  HB3LHIE X 306       1.881  12.647  18.245  0.00  0.00           H  
ATOM   4525  HD2LHIE X 306      -0.804  13.051  15.248  0.00  0.00           H  
ATOM   4526  HE1LHIE X 306       0.774  16.769  16.369  0.00  0.00           H  
ATOM   4527  HE2LHIE X 306      -0.896  15.581  14.869  0.00  0.00           H  
ATOM   4528  N  LLEU X 307       3.431   9.734  17.389  0.00  0.00           N  
ATOM   4529  CA LLEU X 307       4.444   8.865  18.032  0.00  0.00           C  
ATOM   4530  C  LLEU X 307       5.644   8.536  17.059  0.00  0.00           C  
ATOM   4531  O  LLEU X 307       6.751   8.703  17.508  0.00  0.00           O  
ATOM   4532  CB LLEU X 307       3.824   7.512  18.518  0.00  0.00           C  
ATOM   4533  CG LLEU X 307       4.727   6.665  19.466  0.00  0.00           C  
ATOM   4534  CD1LLEU X 307       5.329   7.376  20.664  0.00  0.00           C  
ATOM   4535  CD2LLEU X 307       3.876   5.487  19.933  0.00  0.00           C  
ATOM   4536  H  LLEU X 307       2.585   9.252  17.122  0.00  0.00           H  
ATOM   4537  HA LLEU X 307       4.898   9.427  18.848  0.00  0.00           H  
ATOM   4538  HB2LLEU X 307       2.893   7.706  19.051  0.00  0.00           H  
ATOM   4539  HB3LLEU X 307       3.574   6.933  17.630  0.00  0.00           H  
ATOM   4540  HG LLEU X 307       5.567   6.232  18.922  0.00  0.00           H  
ATOM   4541 HD11LLEU X 307       5.903   8.201  20.242  0.00  0.00           H  
ATOM   4542 HD12LLEU X 307       4.490   7.633  21.310  0.00  0.00           H  
ATOM   4543 HD13LLEU X 307       6.033   6.780  21.243  0.00  0.00           H  
ATOM   4544 HD21LLEU X 307       3.417   4.996  19.074  0.00  0.00           H  
ATOM   4545 HD22LLEU X 307       4.462   4.831  20.576  0.00  0.00           H  
ATOM   4546 HD23LLEU X 307       3.127   5.854  20.634  0.00  0.00           H  
ATOM   4547  N  LLEU X 308       5.400   8.284  15.771  0.00  0.00           N  
ATOM   4548  CA LLEU X 308       6.439   8.224  14.739  0.00  0.00           C  
ATOM   4549  C  LLEU X 308       7.352   9.464  14.762  0.00  0.00           C  
ATOM   4550  O  LLEU X 308       8.567   9.292  14.826  0.00  0.00           O  
ATOM   4551  CB LLEU X 308       5.753   8.015  13.375  0.00  0.00           C  
ATOM   4552  CG LLEU X 308       6.675   8.077  12.143  0.00  0.00           C  
ATOM   4553  CD1LLEU X 308       7.793   7.033  12.178  0.00  0.00           C  
ATOM   4554  CD2LLEU X 308       5.829   7.834  10.893  0.00  0.00           C  
ATOM   4555  H  LLEU X 308       4.438   8.167  15.479  0.00  0.00           H  
ATOM   4556  HA LLEU X 308       7.074   7.361  14.943  0.00  0.00           H  
ATOM   4557  HB2LLEU X 308       5.246   7.050  13.387  0.00  0.00           H  
ATOM   4558  HB3LLEU X 308       4.996   8.787  13.252  0.00  0.00           H  
ATOM   4559  HG LLEU X 308       7.119   9.069  12.073  0.00  0.00           H  
ATOM   4560 HD11LLEU X 308       7.375   6.028  12.216  0.00  0.00           H  
ATOM   4561 HD12LLEU X 308       8.407   7.139  11.284  0.00  0.00           H  
ATOM   4562 HD13LLEU X 308       8.435   7.199  13.043  0.00  0.00           H  
ATOM   4563 HD21LLEU X 308       5.434   6.819  10.887  0.00  0.00           H  
ATOM   4564 HD22LLEU X 308       5.007   8.549  10.859  0.00  0.00           H  
ATOM   4565 HD23LLEU X 308       6.445   7.993  10.009  0.00  0.00           H  
ATOM   4566  N  LGLN X 309       6.799  10.682  14.799  0.00  0.00           N  
ATOM   4567  CA LGLN X 309       7.621  11.950  14.866  0.00  0.00           C  
ATOM   4568  C  LGLN X 309       8.590  12.018  16.123  0.00  0.00           C  
ATOM   4569  O  LGLN X 309       9.737  12.489  15.945  0.00  0.00           O  
ATOM   4570  CB LGLN X 309       6.613  13.136  14.855  0.00  0.00           C  
ATOM   4571  CG LGLN X 309       7.203  14.534  14.663  0.00  0.00           C  
ATOM   4572  CD LGLN X 309       7.912  14.803  13.406  0.00  0.00           C  
ATOM   4573  NE2LGLN X 309       9.053  15.438  13.393  0.00  0.00           N  
ATOM   4574  OE1LGLN X 309       7.395  14.437  12.364  0.00  0.00           O  
ATOM   4575  H  LGLN X 309       5.795  10.776  14.742  0.00  0.00           H  
ATOM   4576  HA LGLN X 309       8.318  12.240  14.079  0.00  0.00           H  
ATOM   4577  HB2LGLN X 309       5.802  12.990  14.142  0.00  0.00           H  
ATOM   4578  HB3LGLN X 309       6.071  13.218  15.797  0.00  0.00           H  
ATOM   4579  HG2LGLN X 309       6.371  15.233  14.740  0.00  0.00           H  
ATOM   4580  HG3LGLN X 309       7.798  14.614  15.573  0.00  0.00           H  
ATOM   4581 HE21LGLN X 309       9.500  15.396  12.489  0.00  0.00           H  
ATOM   4582 HE22LGLN X 309       9.535  15.809  14.198  0.00  0.00           H  
ATOM   4583  N  LTHR X 310       8.076  11.609  17.246  0.00  0.00           N  
ATOM   4584  CA LTHR X 310       8.746  11.536  18.552  0.00  0.00           C  
ATOM   4585  C  LTHR X 310       9.913  10.576  18.525  0.00  0.00           C  
ATOM   4586  O  LTHR X 310      10.964  10.964  19.116  0.00  0.00           O  
ATOM   4587  CB LTHR X 310       7.808  11.077  19.611  0.00  0.00           C  
ATOM   4588  CG2LTHR X 310       8.375  11.085  21.078  0.00  0.00           C  
ATOM   4589  OG1LTHR X 310       6.728  11.950  19.597  0.00  0.00           O  
ATOM   4590  H  LTHR X 310       7.115  11.319  17.138  0.00  0.00           H  
ATOM   4591  HA LTHR X 310       9.126  12.505  18.875  0.00  0.00           H  
ATOM   4592  HB LTHR X 310       7.382  10.080  19.507  0.00  0.00           H  
ATOM   4593  HG1LTHR X 310       6.106  11.654  20.266  0.00  0.00           H  
ATOM   4594 HG21LTHR X 310       7.794  10.338  21.619  0.00  0.00           H  
ATOM   4595 HG22LTHR X 310       9.399  10.733  21.203  0.00  0.00           H  
ATOM   4596 HG23LTHR X 310       8.394  12.039  21.605  0.00  0.00           H  
ATOM   4597  N  LVAL X 311       9.935   9.547  17.663  0.00  0.00           N  
ATOM   4598  CA LVAL X 311      11.046   8.564  17.453  0.00  0.00           C  
ATOM   4599  C  LVAL X 311      11.980   9.024  16.377  0.00  0.00           C  
ATOM   4600  O  LVAL X 311      13.177   9.117  16.534  0.00  0.00           O  
ATOM   4601  CB LVAL X 311      10.517   7.110  17.139  0.00  0.00           C  
ATOM   4602  CG1LVAL X 311      11.670   6.123  17.225  0.00  0.00           C  
ATOM   4603  CG2LVAL X 311       9.392   6.713  18.113  0.00  0.00           C  
ATOM   4604  H  LVAL X 311       9.041   9.350  17.235  0.00  0.00           H  
ATOM   4605  HA LVAL X 311      11.581   8.571  18.403  0.00  0.00           H  
ATOM   4606  HB LVAL X 311      10.077   7.107  16.142  0.00  0.00           H  
ATOM   4607 HG11LVAL X 311      12.483   6.412  16.560  0.00  0.00           H  
ATOM   4608 HG12LVAL X 311      12.162   6.120  18.198  0.00  0.00           H  
ATOM   4609 HG13LVAL X 311      11.319   5.115  17.007  0.00  0.00           H  
ATOM   4610 HG21LVAL X 311       8.906   5.865  17.631  0.00  0.00           H  
ATOM   4611 HG22LVAL X 311       9.865   6.402  19.045  0.00  0.00           H  
ATOM   4612 HG23LVAL X 311       8.671   7.518  18.252  0.00  0.00           H  
ATOM   4613  N  LTRP X 312      11.417   9.535  15.278  0.00  0.00           N  
ATOM   4614  CA LTRP X 312      12.116  10.173  14.149  0.00  0.00           C  
ATOM   4615  C  LTRP X 312      13.087  11.311  14.540  0.00  0.00           C  
ATOM   4616  O  LTRP X 312      14.245  11.281  14.126  0.00  0.00           O  
ATOM   4617  CB LTRP X 312      11.014  10.677  13.210  0.00  0.00           C  
ATOM   4618  CG LTRP X 312      11.416  11.343  11.939  0.00  0.00           C  
ATOM   4619  CD1LTRP X 312      11.770  12.643  11.806  0.00  0.00           C  
ATOM   4620  CD2LTRP X 312      11.408  10.784  10.591  0.00  0.00           C  
ATOM   4621  CE2LTRP X 312      11.696  11.836   9.672  0.00  0.00           C  
ATOM   4622  CE3LTRP X 312      11.170   9.499  10.052  0.00  0.00           C  
ATOM   4623  NE1LTRP X 312      11.965  12.926  10.469  0.00  0.00           N  
ATOM   4624  CZ2LTRP X 312      11.690  11.636   8.288  0.00  0.00           C  
ATOM   4625  CZ3LTRP X 312      11.210   9.281   8.660  0.00  0.00           C  
ATOM   4626  CH2LTRP X 312      11.450  10.350   7.780  0.00  0.00           C  
ATOM   4627  H  LTRP X 312      10.405   9.518  15.225  0.00  0.00           H  
ATOM   4628  HA LTRP X 312      12.703   9.420  13.623  0.00  0.00           H  
ATOM   4629  HB2LTRP X 312      10.380   9.830  12.942  0.00  0.00           H  
ATOM   4630  HB3LTRP X 312      10.390  11.381  13.753  0.00  0.00           H  
ATOM   4631  HD1LTRP X 312      11.857  13.361  12.622  0.00  0.00           H  
ATOM   4632  HE1LTRP X 312      12.263  13.832  10.129  0.00  0.00           H  
ATOM   4633  HE3LTRP X 312      10.977   8.675  10.721  0.00  0.00           H  
ATOM   4634  HZ2LTRP X 312      11.962  12.438   7.614  0.00  0.00           H  
ATOM   4635  HZ3LTRP X 312      11.080   8.290   8.258  0.00  0.00           H  
ATOM   4636  HH2LTRP X 312      11.525  10.182   6.714  0.00  0.00           H  
ATOM   4637  N  LASP X 313      12.643  12.251  15.382  0.00  0.00           N  
ATOM   4638  CA LASP X 313      13.430  13.426  15.912  0.00  0.00           C  
ATOM   4639  C  LASP X 313      14.569  12.965  16.935  0.00  0.00           C  
ATOM   4640  O  LASP X 313      15.518  13.741  17.068  0.00  0.00           O  
ATOM   4641  CB LASP X 313      12.550  14.517  16.530  0.00  0.00           C  
ATOM   4642  CG LASP X 313      11.728  15.209  15.474  0.00  0.00           C  
ATOM   4643  OD1LASP X 313      12.211  15.497  14.309  0.00  0.00           O  
ATOM   4644  OD2LASP X 313      10.623  15.621  15.783  0.00  0.00           O1-
ATOM   4645  H  LASP X 313      11.689  12.144  15.698  0.00  0.00           H  
ATOM   4646  HA LASP X 313      13.960  13.880  15.075  0.00  0.00           H  
ATOM   4647  HB2LASP X 313      11.907  14.030  17.262  0.00  0.00           H  
ATOM   4648  HB3LASP X 313      13.187  15.316  16.911  0.00  0.00           H  
ATOM   4649  N  LLYS X 314      14.523  11.745  17.486  0.00  0.00           N  
ATOM   4650  CA LLYS X 314      15.635  11.178  18.323  0.00  0.00           C  
ATOM   4651  C  LLYS X 314      16.904  10.916  17.495  0.00  0.00           C  
ATOM   4652  O  LLYS X 314      17.986  10.878  17.969  0.00  0.00           O  
ATOM   4653  CB LLYS X 314      15.250   9.920  19.103  0.00  0.00           C  
ATOM   4654  CG LLYS X 314      14.403  10.341  20.335  0.00  0.00           C  
ATOM   4655  CD LLYS X 314      13.720   9.070  20.943  0.00  0.00           C  
ATOM   4656  CE LLYS X 314      13.135   9.418  22.375  0.00  0.00           C  
ATOM   4657  NZ LLYS X 314      12.346   8.368  23.047  0.00  0.00           N1+
ATOM   4658  H  LLYS X 314      13.769  11.117  17.247  0.00  0.00           H  
ATOM   4659  HA LLYS X 314      15.882  11.972  19.028  0.00  0.00           H  
ATOM   4660  HB2LLYS X 314      14.627   9.301  18.457  0.00  0.00           H  
ATOM   4661  HB3LLYS X 314      16.152   9.403  19.430  0.00  0.00           H  
ATOM   4662  HG2LLYS X 314      15.002  10.777  21.133  0.00  0.00           H  
ATOM   4663  HG3LLYS X 314      13.731  11.161  20.079  0.00  0.00           H  
ATOM   4664  HD2LLYS X 314      12.901   8.773  20.288  0.00  0.00           H  
ATOM   4665  HD3LLYS X 314      14.406   8.227  21.027  0.00  0.00           H  
ATOM   4666  HE2LLYS X 314      14.045   9.596  22.950  0.00  0.00           H  
ATOM   4667  HE3LLYS X 314      12.544  10.330  22.466  0.00  0.00           H  
ATOM   4668  HZ1LLYS X 314      11.523   8.245  22.475  0.00  0.00           H  
ATOM   4669  HZ2LLYS X 314      12.850   7.494  23.102  0.00  0.00           H  
ATOM   4670  HZ3LLYS X 314      11.978   8.595  23.959  0.00  0.00           H  
ATOM   4671  N  LGLY X 315      16.741  10.671  16.201  0.00  0.00           N  
ATOM   4672  CA LGLY X 315      17.794  10.178  15.281  0.00  0.00           C  
ATOM   4673  C  LGLY X 315      18.454   8.914  15.804  0.00  0.00           C  
ATOM   4674  O  LGLY X 315      17.774   7.879  15.805  0.00  0.00           O  
ATOM   4675  H  LGLY X 315      15.825  10.922  15.856  0.00  0.00           H  
ATOM   4676  HA2LGLY X 315      17.513   9.897  14.267  0.00  0.00           H  
ATOM   4677  HA3LGLY X 315      18.572  10.930  15.143  0.00  0.00           H  
ATOM   4678  N  LASP X 316      19.752   8.954  16.133  0.00  0.00           N  
ATOM   4679  CA LASP X 316      20.483   7.761  16.670  0.00  0.00           C  
ATOM   4680  C  LASP X 316      20.222   7.402  18.097  0.00  0.00           C  
ATOM   4681  O  LASP X 316      20.730   6.471  18.717  0.00  0.00           O  
ATOM   4682  CB LASP X 316      21.940   8.006  16.308  0.00  0.00           C  
ATOM   4683  CG LASP X 316      22.152   7.837  14.761  0.00  0.00           C  
ATOM   4684  OD1LASP X 316      22.540   6.745  14.381  0.00  0.00           O  
ATOM   4685  OD2LASP X 316      22.006   8.869  14.037  0.00  0.00           O1-
ATOM   4686  H  LASP X 316      20.253   9.821  16.008  0.00  0.00           H  
ATOM   4687  HA LASP X 316      20.274   6.915  16.017  0.00  0.00           H  
ATOM   4688  HB2LASP X 316      22.334   8.912  16.769  0.00  0.00           H  
ATOM   4689  HB3LASP X 316      22.603   7.334  16.853  0.00  0.00           H  
ATOM   4690  N  LALA X 317      19.467   8.273  18.770  0.00  0.00           N  
ATOM   4691  CA LALA X 317      19.189   8.312  20.203  0.00  0.00           C  
ATOM   4692  C  LALA X 317      18.018   7.468  20.736  0.00  0.00           C  
ATOM   4693  O  LALA X 317      17.536   7.686  21.858  0.00  0.00           O  
ATOM   4694  CB LALA X 317      19.237   9.769  20.839  0.00  0.00           C  
ATOM   4695  H  LALA X 317      19.112   9.001  18.166  0.00  0.00           H  
ATOM   4696  HA LALA X 317      19.990   7.744  20.678  0.00  0.00           H  
ATOM   4697  HB1LALA X 317      20.129  10.330  20.563  0.00  0.00           H  
ATOM   4698  HB2LALA X 317      18.361  10.388  20.644  0.00  0.00           H  
ATOM   4699  HB3LALA X 317      19.353   9.584  21.908  0.00  0.00           H  
ATOM   4700  N  LLEU X 318      17.399   6.664  19.864  0.00  0.00           N  
ATOM   4701  CA LLEU X 318      16.248   5.783  20.018  0.00  0.00           C  
ATOM   4702  C  LLEU X 318      16.658   4.464  20.727  0.00  0.00           C  
ATOM   4703  O  LLEU X 318      17.676   3.771  20.552  0.00  0.00           O  
ATOM   4704  CB LLEU X 318      15.468   5.696  18.690  0.00  0.00           C  
ATOM   4705  CG LLEU X 318      16.045   4.646  17.652  0.00  0.00           C  
ATOM   4706  CD1LLEU X 318      15.113   4.517  16.442  0.00  0.00           C  
ATOM   4707  CD2LLEU X 318      17.542   4.655  17.241  0.00  0.00           C  
ATOM   4708  H  LLEU X 318      17.745   6.848  18.933  0.00  0.00           H  
ATOM   4709  HA LLEU X 318      15.607   6.400  20.647  0.00  0.00           H  
ATOM   4710  HB2LLEU X 318      14.444   5.399  18.918  0.00  0.00           H  
ATOM   4711  HB3LLEU X 318      15.478   6.654  18.170  0.00  0.00           H  
ATOM   4712  HG LLEU X 318      16.027   3.705  18.200  0.00  0.00           H  
ATOM   4713 HD11LLEU X 318      15.387   3.653  15.836  0.00  0.00           H  
ATOM   4714 HD12LLEU X 318      14.060   4.584  16.719  0.00  0.00           H  
ATOM   4715 HD13LLEU X 318      15.232   5.456  15.902  0.00  0.00           H  
ATOM   4716 HD21LLEU X 318      17.679   5.496  16.561  0.00  0.00           H  
ATOM   4717 HD22LLEU X 318      18.094   4.757  18.176  0.00  0.00           H  
ATOM   4718 HD23LLEU X 318      17.768   3.817  16.581  0.00  0.00           H  
ATOM   4719  N  LTHR X 319      15.703   4.011  21.575  0.00  0.00           N  
ATOM   4720  CA LTHR X 319      15.660   2.653  22.117  0.00  0.00           C  
ATOM   4721  C  LTHR X 319      14.758   1.693  21.383  0.00  0.00           C  
ATOM   4722  O  LTHR X 319      13.830   2.041  20.622  0.00  0.00           O  
ATOM   4723  CB LTHR X 319      15.405   2.720  23.593  0.00  0.00           C  
ATOM   4724  CG2LTHR X 319      16.335   3.685  24.354  0.00  0.00           C  
ATOM   4725  OG1LTHR X 319      14.038   3.018  23.765  0.00  0.00           O  
ATOM   4726  H  LTHR X 319      14.926   4.614  21.804  0.00  0.00           H  
ATOM   4727  HA LTHR X 319      16.700   2.325  22.099  0.00  0.00           H  
ATOM   4728  HB LTHR X 319      15.702   1.760  24.015  0.00  0.00           H  
ATOM   4729  HG1LTHR X 319      13.874   3.857  23.327  0.00  0.00           H  
ATOM   4730 HG21LTHR X 319      16.009   4.724  24.316  0.00  0.00           H  
ATOM   4731 HG22LTHR X 319      16.546   3.225  25.320  0.00  0.00           H  
ATOM   4732 HG23LTHR X 319      17.290   3.664  23.829  0.00  0.00           H  
ATOM   4733  N  LPRO X 320      14.942   0.360  21.608  0.00  0.00           N  
ATOM   4734  CA LPRO X 320      14.160  -0.674  20.936  0.00  0.00           C  
ATOM   4735  C  LPRO X 320      12.723  -0.755  21.362  0.00  0.00           C  
ATOM   4736  O  LPRO X 320      11.919  -1.011  20.518  0.00  0.00           O  
ATOM   4737  CB LPRO X 320      14.821  -1.973  21.380  0.00  0.00           C  
ATOM   4738  CG LPRO X 320      16.187  -1.529  21.780  0.00  0.00           C  
ATOM   4739  CD LPRO X 320      16.033  -0.184  22.394  0.00  0.00           C  
ATOM   4740  HA LPRO X 320      14.284  -0.494  19.868  0.00  0.00           H  
ATOM   4741  HB2LPRO X 320      14.321  -2.232  22.313  0.00  0.00           H  
ATOM   4742  HB3LPRO X 320      14.854  -2.794  20.664  0.00  0.00           H  
ATOM   4743  HG2LPRO X 320      16.677  -2.254  22.430  0.00  0.00           H  
ATOM   4744  HG3LPRO X 320      16.791  -1.480  20.873  0.00  0.00           H  
ATOM   4745  HD2LPRO X 320      15.953  -0.166  23.481  0.00  0.00           H  
ATOM   4746  HD3LPRO X 320      16.959   0.324  22.124  0.00  0.00           H  
ATOM   4747  N  LGLU X 321      12.439  -0.368  22.593  0.00  0.00           N  
ATOM   4748  CA LGLU X 321      11.052  -0.173  23.038  0.00  0.00           C  
ATOM   4749  C  LGLU X 321      10.307   1.036  22.273  0.00  0.00           C  
ATOM   4750  O  LGLU X 321       9.084   1.061  22.027  0.00  0.00           O  
ATOM   4751  CB LGLU X 321      11.018  -0.046  24.592  0.00  0.00           C  
ATOM   4752  CG LGLU X 321       9.652   0.448  25.149  0.00  0.00           C  
ATOM   4753  CD LGLU X 321       9.602   0.100  26.643  0.00  0.00           C  
ATOM   4754  OE1LGLU X 321      10.182   0.791  27.502  0.00  0.00           O  
ATOM   4755  OE2LGLU X 321       9.040  -1.021  26.972  0.00  0.00           O1-
ATOM   4756  H  LGLU X 321      13.243  -0.055  23.116  0.00  0.00           H  
ATOM   4757  HA LGLU X 321      10.418  -1.021  22.782  0.00  0.00           H  
ATOM   4758  HB2LGLU X 321      11.349  -0.982  25.042  0.00  0.00           H  
ATOM   4759  HB3LGLU X 321      11.878   0.573  24.846  0.00  0.00           H  
ATOM   4760  HG2LGLU X 321       9.621   1.534  25.070  0.00  0.00           H  
ATOM   4761  HG3LGLU X 321       8.826  -0.002  24.600  0.00  0.00           H  
ATOM   4762  N  LASP X 322      11.033   2.146  22.007  0.00  0.00           N  
ATOM   4763  CA LASP X 322      10.592   3.267  21.203  0.00  0.00           C  
ATOM   4764  C  LASP X 322      10.108   2.844  19.822  0.00  0.00           C  
ATOM   4765  O  LASP X 322       9.081   3.296  19.448  0.00  0.00           O  
ATOM   4766  CB LASP X 322      11.597   4.448  21.046  0.00  0.00           C  
ATOM   4767  CG LASP X 322      12.104   5.182  22.315  0.00  0.00           C  
ATOM   4768  OD1LASP X 322      11.449   5.077  23.376  0.00  0.00           O  
ATOM   4769  OD2LASP X 322      13.254   5.640  22.419  0.00  0.00           O1-
ATOM   4770  H  LASP X 322      11.965   2.243  22.385  0.00  0.00           H  
ATOM   4771  HA LASP X 322       9.657   3.617  21.642  0.00  0.00           H  
ATOM   4772  HB2LASP X 322      12.501   4.086  20.555  0.00  0.00           H  
ATOM   4773  HB3LASP X 322      11.038   5.113  20.389  0.00  0.00           H  
ATOM   4774  N  LARG X 323      10.769   1.893  19.139  0.00  0.00           N  
ATOM   4775  CA LARG X 323      10.300   1.281  17.869  0.00  0.00           C  
ATOM   4776  C  LARG X 323       9.259   0.163  18.055  0.00  0.00           C  
ATOM   4777  O  LARG X 323       8.419  -0.070  17.185  0.00  0.00           O  
ATOM   4778  CB LARG X 323      11.539   0.779  17.103  0.00  0.00           C  
ATOM   4779  CG LARG X 323      11.224   0.233  15.700  0.00  0.00           C  
ATOM   4780  CD LARG X 323      11.075  -1.296  15.623  0.00  0.00           C  
ATOM   4781  NE LARG X 323      10.855  -1.701  14.224  0.00  0.00           N  
ATOM   4782  CZ LARG X 323      10.234  -2.760  13.742  0.00  0.00           C  
ATOM   4783  NH1LARG X 323       9.694  -3.691  14.474  0.00  0.00           N1+
ATOM   4784  NH2LARG X 323      10.153  -2.880  12.455  0.00  0.00           N  
ATOM   4785  H  LARG X 323      11.642   1.571  19.548  0.00  0.00           H  
ATOM   4786  HA LARG X 323       9.818   2.060  17.276  0.00  0.00           H  
ATOM   4787  HB2LARG X 323      12.222   1.623  16.986  0.00  0.00           H  
ATOM   4788  HB3LARG X 323      12.059   0.018  17.689  0.00  0.00           H  
ATOM   4789  HG2LARG X 323      10.316   0.702  15.318  0.00  0.00           H  
ATOM   4790  HG3LARG X 323      12.039   0.529  15.044  0.00  0.00           H  
ATOM   4791  HD2LARG X 323      11.992  -1.762  15.993  0.00  0.00           H  
ATOM   4792  HD3LARG X 323      10.239  -1.618  16.244  0.00  0.00           H  
ATOM   4793  HE LARG X 323      11.234  -1.076  13.525  0.00  0.00           H  
ATOM   4794 HH11LARG X 323       9.793  -3.680  15.469  0.00  0.00           H  
ATOM   4795 HH12LARG X 323       9.152  -4.433  14.017  0.00  0.00           H  
ATOM   4796 HH21LARG X 323      10.538  -2.153  11.872  0.00  0.00           H  
ATOM   4797 HH22LARG X 323       9.710  -3.711  12.047  0.00  0.00           H  
ATOM   4798  N  LGLY X 324       9.331  -0.518  19.187  0.00  0.00           N  
ATOM   4799  CA LGLY X 324       8.525  -1.657  19.660  0.00  0.00           C  
ATOM   4800  C  LGLY X 324       7.059  -1.283  19.804  0.00  0.00           C  
ATOM   4801  O  LGLY X 324       6.253  -1.792  19.035  0.00  0.00           O  
ATOM   4802  H  LGLY X 324       9.995  -0.118  19.835  0.00  0.00           H  
ATOM   4803  HA2LGLY X 324       8.661  -2.520  19.009  0.00  0.00           H  
ATOM   4804  HA3LGLY X 324       8.951  -1.922  20.628  0.00  0.00           H  
ATOM   4805  N  LGLU X 325       6.772  -0.490  20.843  0.00  0.00           N  
ATOM   4806  CA LGLU X 325       5.394   0.044  21.001  0.00  0.00           C  
ATOM   4807  C  LGLU X 325       4.889   0.801  19.773  0.00  0.00           C  
ATOM   4808  O  LGLU X 325       3.730   0.635  19.356  0.00  0.00           O  
ATOM   4809  CB LGLU X 325       5.246   1.031  22.157  0.00  0.00           C  
ATOM   4810  CG LGLU X 325       5.851   0.631  23.514  0.00  0.00           C  
ATOM   4811  CD LGLU X 325       5.238  -0.446  24.394  0.00  0.00           C  
ATOM   4812  OE1LGLU X 325       4.071  -0.364  24.857  0.00  0.00           O  
ATOM   4813  OE2LGLU X 325       5.940  -1.427  24.604  0.00  0.00           O1-
ATOM   4814  H  LGLU X 325       7.612  -0.090  21.238  0.00  0.00           H  
ATOM   4815  HA LGLU X 325       4.799  -0.829  21.268  0.00  0.00           H  
ATOM   4816  HB2LGLU X 325       5.818   1.902  21.837  0.00  0.00           H  
ATOM   4817  HB3LGLU X 325       4.186   1.276  22.228  0.00  0.00           H  
ATOM   4818  HG2LGLU X 325       6.867   0.266  23.365  0.00  0.00           H  
ATOM   4819  HG3LGLU X 325       5.968   1.565  24.063  0.00  0.00           H  
ATOM   4820  N  LLEU X 326       5.746   1.569  19.077  0.00  0.00           N  
ATOM   4821  CA LLEU X 326       5.363   2.225  17.816  0.00  0.00           C  
ATOM   4822  C  LLEU X 326       4.855   1.208  16.779  0.00  0.00           C  
ATOM   4823  O  LLEU X 326       3.780   1.400  16.205  0.00  0.00           O  
ATOM   4824  CB LLEU X 326       6.536   3.062  17.264  0.00  0.00           C  
ATOM   4825  CG LLEU X 326       6.263   3.669  15.871  0.00  0.00           C  
ATOM   4826  CD1LLEU X 326       5.107   4.672  15.880  0.00  0.00           C  
ATOM   4827  CD2LLEU X 326       7.500   4.373  15.321  0.00  0.00           C  
ATOM   4828  H  LLEU X 326       6.682   1.710  19.440  0.00  0.00           H  
ATOM   4829  HA LLEU X 326       4.536   2.901  18.033  0.00  0.00           H  
ATOM   4830  HB2LLEU X 326       6.765   3.865  17.968  0.00  0.00           H  
ATOM   4831  HB3LLEU X 326       7.415   2.423  17.191  0.00  0.00           H  
ATOM   4832  HG LLEU X 326       6.019   2.869  15.176  0.00  0.00           H  
ATOM   4833 HD11LLEU X 326       5.327   5.478  16.578  0.00  0.00           H  
ATOM   4834 HD12LLEU X 326       4.976   5.093  14.883  0.00  0.00           H  
ATOM   4835 HD13LLEU X 326       4.179   4.181  16.168  0.00  0.00           H  
ATOM   4836 HD21LLEU X 326       7.714   5.263  15.908  0.00  0.00           H  
ATOM   4837 HD22LLEU X 326       8.356   3.700  15.359  0.00  0.00           H  
ATOM   4838 HD23LLEU X 326       7.328   4.668  14.286  0.00  0.00           H  
ATOM   4839  N  LMET X 327       5.570   0.102  16.555  0.00  0.00           N  
ATOM   4840  CA LMET X 327       5.136  -0.904  15.583  0.00  0.00           C  
ATOM   4841  C  LMET X 327       3.891  -1.675  16.046  0.00  0.00           C  
ATOM   4842  O  LMET X 327       3.096  -2.114  15.211  0.00  0.00           O  
ATOM   4843  CB LMET X 327       6.302  -1.832  15.208  0.00  0.00           C  
ATOM   4844  CG LMET X 327       6.010  -2.658  13.945  0.00  0.00           C  
ATOM   4845  SD LMET X 327       5.342  -1.743  12.526  0.00  0.00           S  
ATOM   4846  CE LMET X 327       5.548  -2.973  11.225  0.00  0.00           C  
ATOM   4847  H  LMET X 327       6.457  -0.025  17.037  0.00  0.00           H  
ATOM   4848  HA LMET X 327       4.846  -0.352  14.690  0.00  0.00           H  
ATOM   4849  HB2LMET X 327       7.190  -1.230  15.018  0.00  0.00           H  
ATOM   4850  HB3LMET X 327       6.524  -2.502  16.039  0.00  0.00           H  
ATOM   4851  HG2LMET X 327       6.942  -3.132  13.640  0.00  0.00           H  
ATOM   4852  HG3LMET X 327       5.299  -3.444  14.190  0.00  0.00           H  
ATOM   4853  HE1LMET X 327       4.877  -3.811  11.407  0.00  0.00           H  
ATOM   4854  HE2LMET X 327       5.316  -2.518  10.265  0.00  0.00           H  
ATOM   4855  HE3LMET X 327       6.582  -3.317  11.216  0.00  0.00           H  
ATOM   4856  N  LVAL X 328       3.643  -1.787  17.355  0.00  0.00           N  
ATOM   4857  CA LVAL X 328       2.363  -2.293  17.885  0.00  0.00           C  
ATOM   4858  C  LVAL X 328       1.221  -1.315  17.600  0.00  0.00           C  
ATOM   4859  O  LVAL X 328       0.180  -1.745  17.099  0.00  0.00           O  
ATOM   4860  CB LVAL X 328       2.448  -2.603  19.389  0.00  0.00           C  
ATOM   4861  CG1LVAL X 328       1.084  -3.035  19.944  0.00  0.00           C  
ATOM   4862  CG2LVAL X 328       3.438  -3.743  19.646  0.00  0.00           C  
ATOM   4863  H  LVAL X 328       4.344  -1.444  18.009  0.00  0.00           H  
ATOM   4864  HA LVAL X 328       2.122  -3.225  17.375  0.00  0.00           H  
ATOM   4865  HB LVAL X 328       2.777  -1.716  19.927  0.00  0.00           H  
ATOM   4866 HG11LVAL X 328       0.327  -2.268  19.794  0.00  0.00           H  
ATOM   4867 HG12LVAL X 328       0.766  -3.969  19.487  0.00  0.00           H  
ATOM   4868 HG13LVAL X 328       1.167  -3.178  21.014  0.00  0.00           H  
ATOM   4869 HG21LVAL X 328       4.412  -3.509  19.223  0.00  0.00           H  
ATOM   4870 HG22LVAL X 328       3.566  -3.862  20.719  0.00  0.00           H  
ATOM   4871 HG23LVAL X 328       3.070  -4.674  19.218  0.00  0.00           H  
ATOM   4872  N  LLYS X 329       1.402  -0.008  17.845  0.00  0.00           N  
ATOM   4873  CA LLYS X 329       0.414   1.033  17.504  0.00  0.00           C  
ATOM   4874  C  LLYS X 329       0.064   0.971  16.016  0.00  0.00           C  
ATOM   4875  O  LLYS X 329      -1.112   0.876  15.671  0.00  0.00           O  
ATOM   4876  CB LLYS X 329       0.943   2.433  17.877  0.00  0.00           C  
ATOM   4877  CG LLYS X 329       1.001   2.734  19.383  0.00  0.00           C  
ATOM   4878  CD LLYS X 329      -0.384   2.945  20.008  0.00  0.00           C  
ATOM   4879  CE LLYS X 329      -0.236   3.595  21.391  0.00  0.00           C  
ATOM   4880  NZ LLYS X 329      -1.558   3.933  21.973  0.00  0.00           N1+
ATOM   4881  H  LLYS X 329       2.288   0.278  18.264  0.00  0.00           H  
ATOM   4882  HA LLYS X 329      -0.512   0.841  18.044  0.00  0.00           H  
ATOM   4883  HB2LLYS X 329       1.946   2.557  17.470  0.00  0.00           H  
ATOM   4884  HB3LLYS X 329       0.314   3.188  17.402  0.00  0.00           H  
ATOM   4885  HG2LLYS X 329       1.519   1.933  19.910  0.00  0.00           H  
ATOM   4886  HG3LLYS X 329       1.575   3.651  19.511  0.00  0.00           H  
ATOM   4887  HD2LLYS X 329      -0.965   3.609  19.365  0.00  0.00           H  
ATOM   4888  HD3LLYS X 329      -0.900   1.988  20.095  0.00  0.00           H  
ATOM   4889  HE2LLYS X 329       0.321   2.922  22.051  0.00  0.00           H  
ATOM   4890  HE3LLYS X 329       0.349   4.511  21.269  0.00  0.00           H  
ATOM   4891  HZ1LLYS X 329      -2.093   3.111  22.198  0.00  0.00           H  
ATOM   4892  HZ2LLYS X 329      -1.477   4.540  22.775  0.00  0.00           H  
ATOM   4893  HZ3LLYS X 329      -2.106   4.461  21.284  0.00  0.00           H  
ATOM   4894  N  LVAL X 330       1.072   0.915  15.143  0.00  0.00           N  
ATOM   4895  CA LVAL X 330       0.883   0.760  13.691  0.00  0.00           C  
ATOM   4896  C  LVAL X 330       0.179  -0.556  13.338  0.00  0.00           C  
ATOM   4897  O  LVAL X 330      -0.748  -0.548  12.529  0.00  0.00           O  
ATOM   4898  CB LVAL X 330       2.228   0.902  12.955  0.00  0.00           C  
ATOM   4899  CG1LVAL X 330       2.079   0.581  11.466  0.00  0.00           C  
ATOM   4900  CG2LVAL X 330       2.750   2.338  13.095  0.00  0.00           C  
ATOM   4901  H  LVAL X 330       2.017   1.012  15.507  0.00  0.00           H  
ATOM   4902  HA LVAL X 330       0.231   1.562  13.344  0.00  0.00           H  
ATOM   4903  HB LVAL X 330       2.955   0.214  13.386  0.00  0.00           H  
ATOM   4904 HG11LVAL X 330       1.274   1.175  11.035  0.00  0.00           H  
ATOM   4905 HG12LVAL X 330       3.009   0.804  10.949  0.00  0.00           H  
ATOM   4906 HG13LVAL X 330       1.869  -0.478  11.325  0.00  0.00           H  
ATOM   4907 HG21LVAL X 330       3.658   2.466  12.506  0.00  0.00           H  
ATOM   4908 HG22LVAL X 330       2.001   3.047  12.752  0.00  0.00           H  
ATOM   4909 HG23LVAL X 330       2.987   2.564  14.132  0.00  0.00           H  
ATOM   4910  N  LSER X 331       0.535  -1.674  13.979  0.00  0.00           N  
ATOM   4911  CA LSER X 331      -0.140  -2.969  13.782  0.00  0.00           C  
ATOM   4912  C  LSER X 331      -1.623  -2.917  14.172  0.00  0.00           C  
ATOM   4913  O  LSER X 331      -2.467  -3.474  13.466  0.00  0.00           O  
ATOM   4914  CB LSER X 331       0.561  -4.077  14.578  0.00  0.00           C  
ATOM   4915  OG LSER X 331       1.895  -4.240  14.138  0.00  0.00           O  
ATOM   4916  H  LSER X 331       1.322  -1.632  14.618  0.00  0.00           H  
ATOM   4917  HA LSER X 331      -0.090  -3.228  12.725  0.00  0.00           H  
ATOM   4918  HB2LSER X 331       0.555  -3.836  15.641  0.00  0.00           H  
ATOM   4919  HB3LSER X 331       0.026  -5.016  14.430  0.00  0.00           H  
ATOM   4920  HG LSER X 331       2.416  -3.478  14.465  0.00  0.00           H  
ATOM   4921  N  LGLY X 332      -1.961  -2.192  15.243  0.00  0.00           N  
ATOM   4922  CA LGLY X 332      -3.339  -1.908  15.647  0.00  0.00           C  
ATOM   4923  C  LGLY X 332      -4.087  -1.039  14.632  0.00  0.00           C  
ATOM   4924  O  LGLY X 332      -5.207  -1.376  14.249  0.00  0.00           O  
ATOM   4925  H  LGLY X 332      -1.210  -1.787  15.797  0.00  0.00           H  
ATOM   4926  HA2LGLY X 332      -3.881  -2.844  15.776  0.00  0.00           H  
ATOM   4927  HA3LGLY X 332      -3.319  -1.378  16.599  0.00  0.00           H  
ATOM   4928  N  LVAL X 333      -3.462   0.029  14.128  0.00  0.00           N  
ATOM   4929  CA LVAL X 333      -4.048   0.898  13.088  0.00  0.00           C  
ATOM   4930  C  LVAL X 333      -4.278   0.125  11.783  0.00  0.00           C  
ATOM   4931  O  LVAL X 333      -5.359   0.235  11.207  0.00  0.00           O  
ATOM   4932  CB LVAL X 333      -3.190   2.162  12.871  0.00  0.00           C  
ATOM   4933  CG1LVAL X 333      -3.718   3.046  11.735  0.00  0.00           C  
ATOM   4934  CG2LVAL X 333      -3.200   3.040  14.126  0.00  0.00           C  
ATOM   4935  H  LVAL X 333      -2.545   0.268  14.500  0.00  0.00           H  
ATOM   4936  HA LVAL X 333      -5.029   1.225  13.431  0.00  0.00           H  
ATOM   4937  HB LVAL X 333      -2.163   1.873  12.644  0.00  0.00           H  
ATOM   4938 HG11LVAL X 333      -3.634   2.525  10.787  0.00  0.00           H
[truncated: 186,329 more chars]
