# Supplementary material for: Engineering DszC Mutants from Transition State Macrodipole Considerations and Evolutionary Sequence Analysis
Source: J Chem Inf Model. 2022 Dec 19;63(1):20–6. doi: 10.1021/acs.jcim.2c01337 (PMC9832474; doi:10.1021/acs.jcim.2c01337)
Supplement: Supplementary file 2 — ci2c01337_si_002.zip [file ci2c01337_si_002.zip › SI_gaussian-prep/dszc-TS1.pdb]

ATOM      1  N  LALA X   1       6.569  24.786  -1.487  0.00  0.00           N  
ATOM      2  CA LALA X   1       7.446  24.457  -0.359  0.00  0.00           C  
ATOM      3  C  LALA X   1       6.970  25.051   0.982  0.00  0.00           C  
ATOM      4  O  LALA X   1       7.328  24.432   1.990  0.00  0.00           O  
ATOM      5  CB LALA X   1       8.879  25.028  -0.541  0.00  0.00           C  
ATOM      6  HA LALA X   1       7.355  23.371  -0.347  0.00  0.00           H  
ATOM      7  HB1LALA X   1       8.894  26.053  -0.910  0.00  0.00           H  
ATOM      8  HB2LALA X   1       9.535  24.976   0.328  0.00  0.00           H  
ATOM      9  HB3LALA X   1       9.233  24.456  -1.398  0.00  0.00           H  
ATOM     10  H1 LALA X   1       6.569  25.759  -1.764  0.00  0.00           H  
ATOM     11  H2 LALA X   1       5.668  24.484  -1.145  0.00  0.00           H  
ATOM     12  H3 LALA X   1       6.929  24.276  -2.280  0.00  0.00           H  
ATOM     13  N  LASP X   2       6.356  26.249   1.010  0.00  0.00           N  
ATOM     14  CA LASP X   2       6.107  26.977   2.254  0.00  0.00           C  
ATOM     15  C  LASP X   2       4.716  26.990   2.854  0.00  0.00           C  
ATOM     16  O  LASP X   2       4.592  27.255   4.037  0.00  0.00           O  
ATOM     17  CB LASP X   2       6.572  28.432   2.011  0.00  0.00           C  
ATOM     18  CG LASP X   2       5.838  29.162   0.864  0.00  0.00           C  
ATOM     19  OD1LASP X   2       5.196  28.564  -0.027  0.00  0.00           O  
ATOM     20  OD2LASP X   2       5.749  30.452   0.830  0.00  0.00           O1-
ATOM     21  H  LASP X   2       6.037  26.645   0.138  0.00  0.00           H  
ATOM     22  HA LASP X   2       6.687  26.453   3.015  0.00  0.00           H  
ATOM     23  HB2LASP X   2       6.368  28.887   2.982  0.00  0.00           H  
ATOM     24  HB3LASP X   2       7.640  28.478   1.796  0.00  0.00           H  
ATOM     25  N  LASN X   3       3.749  26.611   2.090  0.00  0.00           N  
ATOM     26  CA LASN X   3       2.307  26.552   2.459  0.00  0.00           C  
ATOM     27  C  LASN X   3       1.725  25.244   2.982  0.00  0.00           C  
ATOM     28  O  LASN X   3       2.312  24.191   2.782  0.00  0.00           O  
ATOM     29  CB LASN X   3       1.416  27.119   1.259  0.00  0.00           C  
ATOM     30  CG LASN X   3       1.388  28.680   1.250  0.00  0.00           C  
ATOM     31  ND2LASN X   3       2.444  29.337   0.922  0.00  0.00           N  
ATOM     32  OD1LASN X   3       0.358  29.275   1.633  0.00  0.00           O  
ATOM     33  H  LASN X   3       3.960  26.182   1.200  0.00  0.00           H  
ATOM     34  HA LASN X   3       2.091  27.311   3.211  0.00  0.00           H  
ATOM     35  HB2LASN X   3       1.701  26.781   0.263  0.00  0.00           H  
ATOM     36  HB3LASN X   3       0.360  26.946   1.466  0.00  0.00           H  
ATOM     37 HD21LASN X   3       2.377  30.342   0.851  0.00  0.00           H  
ATOM     38 HD22LASN X   3       3.380  28.959   0.890  0.00  0.00           H  
ATOM     39  N  LASP X   4       0.482  25.259   3.458  0.00  0.00           N  
ATOM     40  CA LASP X   4      -0.218  24.062   3.903  0.00  0.00           C  
ATOM     41  C  LASP X   4      -0.465  23.145   2.738  0.00  0.00           C  
ATOM     42  O  LASP X   4      -1.210  23.365   1.826  0.00  0.00           O  
ATOM     43  CB LASP X   4      -1.495  24.494   4.554  0.00  0.00           C  
ATOM     44  CG LASP X   4      -2.576  23.372   4.712  0.00  0.00           C  
ATOM     45  OD1LASP X   4      -2.256  22.201   4.797  0.00  0.00           O  
ATOM     46  OD2LASP X   4      -3.769  23.847   4.707  0.00  0.00           O1-
ATOM     47  H  LASP X   4       0.027  26.125   3.712  0.00  0.00           H  
ATOM     48  HA LASP X   4       0.366  23.581   4.688  0.00  0.00           H  
ATOM     49  HB2LASP X   4      -1.235  24.880   5.540  0.00  0.00           H  
ATOM     50  HB3LASP X   4      -1.928  25.255   3.904  0.00  0.00           H  
ATOM     51  N  LPRO X   5       0.135  21.934   2.755  0.00  0.00           N  
ATOM     52  CA LPRO X   5       0.013  20.985   1.649  0.00  0.00           C  
ATOM     53  C  LPRO X   5      -1.370  20.305   1.584  0.00  0.00           C  
ATOM     54  O  LPRO X   5      -1.720  19.741   0.546  0.00  0.00           O  
ATOM     55  CB LPRO X   5       1.154  19.993   1.876  0.00  0.00           C  
ATOM     56  CG LPRO X   5       1.219  19.912   3.400  0.00  0.00           C  
ATOM     57  CD LPRO X   5       0.957  21.357   3.814  0.00  0.00           C  
ATOM     58  HA LPRO X   5       0.180  21.499   0.702  0.00  0.00           H  
ATOM     59  HB2LPRO X   5       0.964  19.029   1.407  0.00  0.00           H  
ATOM     60  HB3LPRO X   5       2.086  20.418   1.500  0.00  0.00           H  
ATOM     61  HG2LPRO X   5       0.418  19.273   3.773  0.00  0.00           H  
ATOM     62  HG3LPRO X   5       2.189  19.567   3.754  0.00  0.00           H  
ATOM     63  HD2LPRO X   5       0.439  21.377   4.775  0.00  0.00           H  
ATOM     64  HD3LPRO X   5       1.903  21.895   3.882  0.00  0.00           H  
ATOM     65  N  LVAL X   6      -2.193  20.364   2.640  0.00  0.00           N  
ATOM     66  CA LVAL X   6      -3.517  19.719   2.681  0.00  0.00           C  
ATOM     67  C  LVAL X   6      -4.548  20.520   1.878  0.00  0.00           C  
ATOM     68  O  LVAL X   6      -5.346  19.925   1.149  0.00  0.00           O  
ATOM     69  CB LVAL X   6      -3.982  19.470   4.133  0.00  0.00           C  
ATOM     70  CG1LVAL X   6      -5.278  18.648   4.162  0.00  0.00           C  
ATOM     71  CG2LVAL X   6      -2.941  18.686   4.946  0.00  0.00           C  
ATOM     72  H  LVAL X   6      -1.917  20.919   3.453  0.00  0.00           H  
ATOM     73  HA LVAL X   6      -3.428  18.744   2.202  0.00  0.00           H  
ATOM     74  HB LVAL X   6      -4.173  20.423   4.623  0.00  0.00           H  
ATOM     75 HG11LVAL X   6      -5.125  17.694   3.655  0.00  0.00           H  
ATOM     76 HG12LVAL X   6      -5.567  18.464   5.197  0.00  0.00           H  
ATOM     77 HG13LVAL X   6      -6.070  19.204   3.667  0.00  0.00           H  
ATOM     78 HG21LVAL X   6      -2.730  17.728   4.473  0.00  0.00           H  
ATOM     79 HG22LVAL X   6      -2.020  19.264   5.025  0.00  0.00           H  
ATOM     80 HG23LVAL X   6      -3.309  18.515   5.957  0.00  0.00           H  
ATOM     81  N  LALA X   7      -4.509  21.857   1.895  0.00  0.00           N  
ATOM     82  CA LALA X   7      -5.221  22.678   0.874  0.00  0.00           C  
ATOM     83  C  LALA X   7      -4.764  22.486  -0.624  0.00  0.00           C  
ATOM     84  O  LALA X   7      -5.625  22.452  -1.503  0.00  0.00           O  
ATOM     85  CB LALA X   7      -4.945  24.094   1.290  0.00  0.00           C  
ATOM     86  H  LALA X   7      -3.883  22.366   2.503  0.00  0.00           H  
ATOM     87  HA LALA X   7      -6.284  22.442   0.927  0.00  0.00           H  
ATOM     88  HB1LALA X   7      -3.883  24.227   1.491  0.00  0.00           H  
ATOM     89  HB2LALA X   7      -5.370  24.840   0.618  0.00  0.00           H  
ATOM     90  HB3LALA X   7      -5.447  24.160   2.255  0.00  0.00           H  
ATOM     91  N  LVAL X   8      -3.488  22.334  -0.895  0.00  0.00           N  
ATOM     92  CA LVAL X   8      -2.909  21.847  -2.189  0.00  0.00           C  
ATOM     93  C  LVAL X   8      -3.495  20.457  -2.559  0.00  0.00           C  
ATOM     94  O  LVAL X   8      -3.881  20.337  -3.703  0.00  0.00           O  
ATOM     95  CB LVAL X   8      -1.396  21.847  -2.215  0.00  0.00           C  
ATOM     96  CG1LVAL X   8      -0.866  21.403  -3.639  0.00  0.00           C  
ATOM     97  CG2LVAL X   8      -0.736  23.227  -1.881  0.00  0.00           C  
ATOM     98  H  LVAL X   8      -2.901  22.366  -0.074  0.00  0.00           H  
ATOM     99  HA LVAL X   8      -3.210  22.624  -2.892  0.00  0.00           H  
ATOM    100  HB LVAL X   8      -0.946  21.154  -1.504  0.00  0.00           H  
ATOM    101 HG11LVAL X   8       0.223  21.449  -3.684  0.00  0.00           H  
ATOM    102 HG12LVAL X   8      -1.163  20.366  -3.793  0.00  0.00           H  
ATOM    103 HG13LVAL X   8      -1.252  22.048  -4.428  0.00  0.00           H  
ATOM    104 HG21LVAL X   8       0.339  23.238  -2.061  0.00  0.00           H  
ATOM    105 HG22LVAL X   8      -1.099  24.054  -2.491  0.00  0.00           H  
ATOM    106 HG23LVAL X   8      -0.945  23.482  -0.842  0.00  0.00           H  
ATOM    107  N  LALA X   9      -3.596  19.500  -1.634  0.00  0.00           N  
ATOM    108  CA LALA X   9      -4.177  18.186  -1.907  0.00  0.00           C  
ATOM    109  C  LALA X   9      -5.668  18.277  -2.281  0.00  0.00           C  
ATOM    110  O  LALA X   9      -6.098  17.622  -3.228  0.00  0.00           O  
ATOM    111  CB LALA X   9      -3.946  17.283  -0.690  0.00  0.00           C  
ATOM    112  H  LALA X   9      -3.161  19.653  -0.728  0.00  0.00           H  
ATOM    113  HA LALA X   9      -3.652  17.749  -2.758  0.00  0.00           H  
ATOM    114  HB1LALA X   9      -2.887  17.279  -0.433  0.00  0.00           H  
ATOM    115  HB2LALA X   9      -4.517  17.640   0.166  0.00  0.00           H  
ATOM    116  HB3LALA X   9      -4.258  16.266  -0.927  0.00  0.00           H  
ATOM    117  N  LARG X  10      -6.444  19.137  -1.605  0.00  0.00           N  
ATOM    118  CA LARG X  10      -7.873  19.393  -1.897  0.00  0.00           C  
ATOM    119  C  LARG X  10      -8.093  19.992  -3.297  0.00  0.00           C  
ATOM    120  O  LARG X  10      -9.041  19.614  -3.983  0.00  0.00           O  
ATOM    121  CB LARG X  10      -8.442  20.329  -0.811  0.00  0.00           C  
ATOM    122  CG LARG X  10      -8.517  19.673   0.580  0.00  0.00           C  
ATOM    123  CD LARG X  10      -9.872  18.995   0.842  0.00  0.00           C  
ATOM    124  NE LARG X  10      -9.765  17.785   1.678  0.00  0.00           N  
ATOM    125  CZ LARG X  10      -9.171  17.589   2.839  0.00  0.00           C  
ATOM    126  NH1LARG X  10      -8.702  18.557   3.574  0.00  0.00           N1+
ATOM    127  NH2LARG X  10      -9.028  16.369   3.259  0.00  0.00           N  
ATOM    128  H  LARG X  10      -6.014  19.620  -0.820  0.00  0.00           H  
ATOM    129  HA LARG X  10      -8.418  18.446  -1.882  0.00  0.00           H  
ATOM    130  HB2LARG X  10      -7.804  21.210  -0.744  0.00  0.00           H  
ATOM    131  HB3LARG X  10      -9.437  20.670  -1.105  0.00  0.00           H  
ATOM    132  HG2LARG X  10      -7.717  18.942   0.684  0.00  0.00           H  
ATOM    133  HG3LARG X  10      -8.365  20.442   1.339  0.00  0.00           H  
ATOM    134  HD2LARG X  10     -10.560  19.711   1.294  0.00  0.00           H  
ATOM    135  HD3LARG X  10     -10.294  18.685  -0.117  0.00  0.00           H  
ATOM    136  HE LARG X  10     -10.052  16.917   1.225  0.00  0.00           H  
ATOM    137 HH11LARG X  10      -8.748  19.491   3.217  0.00  0.00           H  
ATOM    138 HH12LARG X  10      -8.180  18.345   4.403  0.00  0.00           H  
ATOM    139 HH21LARG X  10      -9.283  15.635   2.589  0.00  0.00           H  
ATOM    140 HH22LARG X  10      -8.509  16.143   4.085  0.00  0.00           H  
ATOM    141  N  LGLY X  11      -7.184  20.869  -3.726  0.00  0.00           N  
ATOM    142  CA LGLY X  11      -7.074  21.434  -5.047  0.00  0.00           C  
ATOM    143  C  LGLY X  11      -6.771  20.431  -6.117  0.00  0.00           C  
ATOM    144  O  LGLY X  11      -7.489  20.327  -7.166  0.00  0.00           O  
ATOM    145  H  LGLY X  11      -6.379  21.018  -3.134  0.00  0.00           H  
ATOM    146  HA2LGLY X  11      -8.033  21.845  -5.365  0.00  0.00           H  
ATOM    147  HA3LGLY X  11      -6.294  22.193  -4.996  0.00  0.00           H  
ATOM    148  N  LLEU X  12      -5.714  19.641  -5.918  0.00  0.00           N  
ATOM    149  CA LLEU X  12      -5.362  18.559  -6.841  0.00  0.00           C  
ATOM    150  C  LLEU X  12      -6.527  17.559  -6.964  0.00  0.00           C  
ATOM    151  O  LLEU X  12      -6.884  17.138  -8.065  0.00  0.00           O  
ATOM    152  CB LLEU X  12      -4.061  17.898  -6.346  0.00  0.00           C  
ATOM    153  CG LLEU X  12      -2.805  18.786  -6.476  0.00  0.00           C  
ATOM    154  CD1LLEU X  12      -1.631  18.166  -5.717  0.00  0.00           C  
ATOM    155  CD2LLEU X  12      -2.379  18.971  -7.933  0.00  0.00           C  
ATOM    156  H  LLEU X  12      -5.134  19.790  -5.098  0.00  0.00           H  
ATOM    157  HA LLEU X  12      -5.201  18.973  -7.836  0.00  0.00           H  
ATOM    158  HB2LLEU X  12      -4.191  17.614  -5.300  0.00  0.00           H  
ATOM    159  HB3LLEU X  12      -3.898  16.986  -6.914  0.00  0.00           H  
ATOM    160  HG LLEU X  12      -2.999  19.769  -6.053  0.00  0.00           H  
ATOM    161 HD11LLEU X  12      -1.896  18.039  -4.668  0.00  0.00           H  
ATOM    162 HD12LLEU X  12      -1.373  17.202  -6.146  0.00  0.00           H  
ATOM    163 HD13LLEU X  12      -0.764  18.823  -5.780  0.00  0.00           H  
ATOM    164 HD21LLEU X  12      -1.457  19.550  -7.980  0.00  0.00           H  
ATOM    165 HD22LLEU X  12      -2.211  18.000  -8.393  0.00  0.00           H  
ATOM    166 HD23LLEU X  12      -3.149  19.505  -8.487  0.00  0.00           H  
ATOM    167  N  LALA X  13      -7.194  17.253  -5.849  0.00  0.00           N  
ATOM    168  CA LALA X  13      -8.322  16.338  -5.804  0.00  0.00           C  
ATOM    169  C  LALA X  13      -9.567  16.821  -6.582  0.00  0.00           C  
ATOM    170  O  LALA X  13     -10.204  15.982  -7.218  0.00  0.00           O  
ATOM    171  CB LALA X  13      -8.610  16.000  -4.343  0.00  0.00           C  
ATOM    172  H  LALA X  13      -6.841  17.612  -4.968  0.00  0.00           H  
ATOM    173  HA LALA X  13      -8.001  15.414  -6.279  0.00  0.00           H  
ATOM    174  HB1LALA X  13      -9.342  15.199  -4.306  0.00  0.00           H  
ATOM    175  HB2LALA X  13      -7.702  15.646  -3.854  0.00  0.00           H  
ATOM    176  HB3LALA X  13      -8.981  16.878  -3.815  0.00  0.00           H  
ATOM    177  N  LGLU X  14      -9.912  18.120  -6.608  0.00  0.00           N  
ATOM    178  CA LGLU X  14     -10.895  18.689  -7.500  0.00  0.00           C  
ATOM    179  C  LGLU X  14     -10.783  18.196  -9.008  0.00  0.00           C  
ATOM    180  O  LGLU X  14     -11.757  17.682  -9.644  0.00  0.00           O  
ATOM    181  CB LGLU X  14     -10.835  20.284  -7.417  0.00  0.00           C  
ATOM    182  CG LGLU X  14     -11.892  20.970  -8.276  0.00  0.00           C  
ATOM    183  CD LGLU X  14     -11.902  22.486  -8.171  0.00  0.00           C  
ATOM    184  OE1LGLU X  14     -11.320  23.158  -9.038  0.00  0.00           O  
ATOM    185  OE2LGLU X  14     -12.650  23.106  -7.330  0.00  0.00           O1-
ATOM    186  H  LGLU X  14      -9.555  18.755  -5.909  0.00  0.00           H  
ATOM    187  HA LGLU X  14     -11.889  18.444  -7.127  0.00  0.00           H  
ATOM    188  HB2LGLU X  14     -11.029  20.586  -6.388  0.00  0.00           H  
ATOM    189  HB3LGLU X  14      -9.859  20.678  -7.702  0.00  0.00           H  
ATOM    190  HG2LGLU X  14     -11.654  20.645  -9.289  0.00  0.00           H  
ATOM    191  HG3LGLU X  14     -12.894  20.593  -8.071  0.00  0.00           H  
ATOM    192  N  LLYS X  15      -9.560  18.301  -9.561  0.00  0.00           N  
ATOM    193  CA LLYS X  15      -9.215  17.780 -10.898  0.00  0.00           C  
ATOM    194  C  LLYS X  15      -9.219  16.254 -10.896  0.00  0.00           C  
ATOM    195  O  LLYS X  15      -9.865  15.632 -11.737  0.00  0.00           O  
ATOM    196  CB LLYS X  15      -7.841  18.317 -11.364  0.00  0.00           C  
ATOM    197  CG LLYS X  15      -7.483  17.839 -12.791  0.00  0.00           C  
ATOM    198  CD LLYS X  15      -5.985  17.932 -13.116  0.00  0.00           C  
ATOM    199  CE LLYS X  15      -5.700  17.206 -14.443  0.00  0.00           C  
ATOM    200  NZ LLYS X  15      -4.256  16.938 -14.623  0.00  0.00           N1+
ATOM    201  H  LLYS X  15      -8.830  18.724  -8.996  0.00  0.00           H  
ATOM    202  HA LLYS X  15      -9.981  18.104 -11.604  0.00  0.00           H  
ATOM    203  HB2LLYS X  15      -7.850  19.409 -11.347  0.00  0.00           H  
ATOM    204  HB3LLYS X  15      -7.074  17.977 -10.666  0.00  0.00           H  
ATOM    205  HG2LLYS X  15      -7.763  16.793 -12.909  0.00  0.00           H  
ATOM    206  HG3LLYS X  15      -8.052  18.421 -13.517  0.00  0.00           H  
ATOM    207  HD2LLYS X  15      -5.672  18.976 -13.179  0.00  0.00           H  
ATOM    208  HD3LLYS X  15      -5.424  17.448 -12.315  0.00  0.00           H  
ATOM    209  HE2LLYS X  15      -6.227  16.248 -14.429  0.00  0.00           H  
ATOM    210  HE3LLYS X  15      -6.085  17.802 -15.273  0.00  0.00           H  
ATOM    211  HZ1LLYS X  15      -3.885  16.482 -13.787  0.00  0.00           H  
ATOM    212  HZ2LLYS X  15      -4.024  16.295 -15.370  0.00  0.00           H  
ATOM    213  HZ3LLYS X  15      -3.663  17.770 -14.618  0.00  0.00           H  
ATOM    214  N  LTRP X  16      -8.491  15.638  -9.965  0.00  0.00           N  
ATOM    215  CA LTRP X  16      -8.221  14.197  -9.973  0.00  0.00           C  
ATOM    216  C  LTRP X  16      -9.479  13.343  -9.770  0.00  0.00           C  
ATOM    217  O  LTRP X  16      -9.480  12.172 -10.156  0.00  0.00           O  
ATOM    218  CB LTRP X  16      -7.148  13.885  -8.922  0.00  0.00           C  
ATOM    219  CG LTRP X  16      -5.796  14.508  -9.132  0.00  0.00           C  
ATOM    220  CD1LTRP X  16      -5.400  15.199 -10.225  0.00  0.00           C  
ATOM    221  CD2LTRP X  16      -4.634  14.507  -8.241  0.00  0.00           C  
ATOM    222  CE2LTRP X  16      -3.536  15.107  -8.930  0.00  0.00           C  
ATOM    223  CE3LTRP X  16      -4.386  14.055  -6.926  0.00  0.00           C  
ATOM    224  NE1LTRP X  16      -4.068  15.527 -10.121  0.00  0.00           N  
ATOM    225  CZ2LTRP X  16      -2.252  15.197  -8.382  0.00  0.00           C  
ATOM    226  CZ3LTRP X  16      -3.106  14.189  -6.351  0.00  0.00           C  
ATOM    227  CH2LTRP X  16      -2.042  14.745  -7.075  0.00  0.00           C  
ATOM    228  H  LTRP X  16      -7.973  16.218  -9.308  0.00  0.00           H  
ATOM    229  HA LTRP X  16      -7.825  13.922 -10.952  0.00  0.00           H  
ATOM    230  HB2LTRP X  16      -7.515  14.187  -7.945  0.00  0.00           H  
ATOM    231  HB3LTRP X  16      -7.006  12.806  -8.896  0.00  0.00           H  
ATOM    232  HD1LTRP X  16      -6.009  15.399 -11.094  0.00  0.00           H  
ATOM    233  HE1LTRP X  16      -3.536  15.972 -10.874  0.00  0.00           H  
ATOM    234  HE3LTRP X  16      -5.192  13.623  -6.355  0.00  0.00           H  
ATOM    235  HZ2LTRP X  16      -1.446  15.635  -8.950  0.00  0.00           H  
ATOM    236  HZ3LTRP X  16      -2.922  13.875  -5.341  0.00  0.00           H  
ATOM    237  HH2LTRP X  16      -1.075  14.858  -6.612  0.00  0.00           H  
ATOM    238  N  LARG X  17     -10.556  13.920  -9.217  0.00  0.00           N  
ATOM    239  CA LARG X  17     -11.891  13.310  -9.116  0.00  0.00           C  
ATOM    240  C  LARG X  17     -12.685  13.359 -10.435  0.00  0.00           C  
ATOM    241  O  LARG X  17     -13.470  12.444 -10.669  0.00  0.00           O  
ATOM    242  CB LARG X  17     -12.655  13.954  -7.937  0.00  0.00           C  
ATOM    243  CG LARG X  17     -12.103  13.513  -6.562  0.00  0.00           C  
ATOM    244  CD LARG X  17     -12.684  14.338  -5.398  0.00  0.00           C  
ATOM    245  NE LARG X  17     -12.223  13.844  -4.078  0.00  0.00           N  
ATOM    246  CZ LARG X  17     -11.706  14.543  -3.078  0.00  0.00           C  
ATOM    247  NH1LARG X  17     -11.541  15.831  -3.087  0.00  0.00           N1+
ATOM    248  NH2LARG X  17     -11.291  13.944  -2.008  0.00  0.00           N  
ATOM    249  H  LARG X  17     -10.435  14.861  -8.845  0.00  0.00           H  
ATOM    250  HA LARG X  17     -11.768  12.252  -8.890  0.00  0.00           H  
ATOM    251  HB2LARG X  17     -12.603  15.041  -8.028  0.00  0.00           H  
ATOM    252  HB3LARG X  17     -13.705  13.662  -7.990  0.00  0.00           H  
ATOM    253  HG2LARG X  17     -12.343  12.460  -6.411  0.00  0.00           H  
ATOM    254  HG3LARG X  17     -11.019  13.619  -6.549  0.00  0.00           H  
ATOM    255  HD2LARG X  17     -12.391  15.380  -5.540  0.00  0.00           H  
ATOM    256  HD3LARG X  17     -13.773  14.282  -5.434  0.00  0.00           H  
ATOM    257  HE LARG X  17     -12.268  12.848  -3.903  0.00  0.00           H  
ATOM    258 HH11LARG X  17     -11.779  16.381  -3.886  0.00  0.00           H  
ATOM    259 HH12LARG X  17     -10.940  16.199  -2.343  0.00  0.00           H  
ATOM    260 HH21LARG X  17     -11.388  12.949  -1.908  0.00  0.00           H  
ATOM    261 HH22LARG X  17     -10.789  14.504  -1.318  0.00  0.00           H  
ATOM    262  N  LALA X  18     -12.454  14.327 -11.335  0.00  0.00           N  
ATOM    263  CA LALA X  18     -13.258  14.514 -12.570  0.00  0.00           C  
ATOM    264  C  LALA X  18     -13.105  13.399 -13.631  0.00  0.00           C  
ATOM    265  O  LALA X  18     -13.918  13.227 -14.554  0.00  0.00           O  
ATOM    266  CB LALA X  18     -12.904  15.961 -13.108  0.00  0.00           C  
ATOM    267  H  LALA X  18     -11.776  15.033 -11.086  0.00  0.00           H  
ATOM    268  HA LALA X  18     -14.309  14.538 -12.278  0.00  0.00           H  
ATOM    269  HB1LALA X  18     -11.851  16.011 -13.387  0.00  0.00           H  
ATOM    270  HB2LALA X  18     -13.469  16.154 -14.020  0.00  0.00           H  
ATOM    271  HB3LALA X  18     -13.156  16.665 -12.315  0.00  0.00           H  
ATOM    272  N  LTHR X  19     -11.987  12.683 -13.452  0.00  0.00           N  
ATOM    273  CA LTHR X  19     -11.456  11.541 -14.200  0.00  0.00           C  
ATOM    274  C  LTHR X  19     -11.550  10.223 -13.407  0.00  0.00           C  
ATOM    275  O  LTHR X  19     -11.323   9.158 -13.980  0.00  0.00           O  
ATOM    276  CB LTHR X  19      -9.977  11.810 -14.558  0.00  0.00           C  
ATOM    277  CG2LTHR X  19      -9.786  13.049 -15.430  0.00  0.00           C  
ATOM    278  OG1LTHR X  19      -9.231  12.010 -13.376  0.00  0.00           O  
ATOM    279  H  LTHR X  19     -11.359  13.040 -12.741  0.00  0.00           H  
ATOM    280  HA LTHR X  19     -12.021  11.420 -15.123  0.00  0.00           H  
ATOM    281  HB LTHR X  19      -9.578  10.951 -15.094  0.00  0.00           H  
ATOM    282  HG1LTHR X  19      -8.304  12.264 -13.627  0.00  0.00           H  
ATOM    283 HG21LTHR X  19     -10.070  13.949 -14.883  0.00  0.00           H  
ATOM    284 HG22LTHR X  19      -8.735  13.128 -15.715  0.00  0.00           H  
ATOM    285 HG23LTHR X  19     -10.392  12.964 -16.331  0.00  0.00           H  
ATOM    286  N  LALA X  20     -11.927  10.241 -12.117  0.00  0.00           N  
ATOM    287  CA LALA X  20     -11.911   9.083 -11.199  0.00  0.00           C  
ATOM    288  C  LALA X  20     -13.099   8.103 -11.363  0.00  0.00           C  
ATOM    289  O  LALA X  20     -13.577   7.487 -10.408  0.00  0.00           O  
ATOM    290  CB LALA X  20     -11.732   9.569  -9.757  0.00  0.00           C  
ATOM    291  H  LALA X  20     -12.187  11.134 -11.718  0.00  0.00           H  
ATOM    292  HA LALA X  20     -11.019   8.503 -11.443  0.00  0.00           H  
ATOM    293  HB1LALA X  20     -10.855  10.206  -9.685  0.00  0.00           H  
ATOM    294  HB2LALA X  20     -12.617  10.115  -9.431  0.00  0.00           H  
ATOM    295  HB3LALA X  20     -11.568   8.715  -9.103  0.00  0.00           H  
ATOM    296  N  LVAL X  21     -13.558   7.946 -12.601  0.00  0.00           N  
ATOM    297  CA LVAL X  21     -14.379   6.823 -13.082  0.00  0.00           C  
ATOM    298  C  LVAL X  21     -13.706   6.287 -14.342  0.00  0.00           C  
ATOM    299  O  LVAL X  21     -13.425   5.098 -14.450  0.00  0.00           O  
ATOM    300  CB LVAL X  21     -15.836   7.256 -13.351  0.00  0.00           C  
ATOM    301  CG1LVAL X  21     -16.681   6.099 -13.901  0.00  0.00           C  
ATOM    302  CG2LVAL X  21     -16.510   7.770 -12.074  0.00  0.00           C  
ATOM    303  H  LVAL X  21     -13.069   8.485 -13.303  0.00  0.00           H  
ATOM    304  HA LVAL X  21     -14.384   6.021 -12.342  0.00  0.00           H  
ATOM    305  HB LVAL X  21     -15.840   8.061 -14.088  0.00  0.00           H  
ATOM    306 HG11LVAL X  21     -16.650   5.254 -13.215  0.00  0.00           H  
ATOM    307 HG12LVAL X  21     -17.715   6.420 -14.029  0.00  0.00           H  
ATOM    308 HG13LVAL X  21     -16.302   5.780 -14.872  0.00  0.00           H  
ATOM    309 HG21LVAL X  21     -16.452   7.013 -11.292  0.00  0.00           H  
ATOM    310 HG22LVAL X  21     -16.014   8.676 -11.727  0.00  0.00           H  
ATOM    311 HG23LVAL X  21     -17.555   8.008 -12.270  0.00  0.00           H  
ATOM    312  N  LGLU X  22     -13.336   7.193 -15.248  0.00  0.00           N  
ATOM    313  CA LGLU X  22     -12.618   6.905 -16.469  0.00  0.00           C  
ATOM    314  C  LGLU X  22     -11.304   6.184 -16.288  0.00  0.00           C  
ATOM    315  O  LGLU X  22     -11.011   5.075 -16.721  0.00  0.00           O  
ATOM    316  CB LGLU X  22     -12.450   8.207 -17.313  0.00  0.00           C  
ATOM    317  CG LGLU X  22     -11.627   7.978 -18.656  0.00  0.00           C  
ATOM    318  CD LGLU X  22     -12.236   7.102 -19.737  0.00  0.00           C  
ATOM    319  OE1LGLU X  22     -13.070   6.158 -19.543  0.00  0.00           O  
ATOM    320  OE2LGLU X  22     -11.757   7.334 -20.883  0.00  0.00           O1-
ATOM    321  H  LGLU X  22     -13.707   8.132 -15.204  0.00  0.00           H  
ATOM    322  HA LGLU X  22     -13.229   6.237 -17.076  0.00  0.00           H  
ATOM    323  HB2LGLU X  22     -13.408   8.588 -17.667  0.00  0.00           H  
ATOM    324  HB3LGLU X  22     -11.950   8.913 -16.651  0.00  0.00           H  
ATOM    325  HG2LGLU X  22     -11.407   8.956 -19.084  0.00  0.00           H  
ATOM    326  HG3LGLU X  22     -10.695   7.532 -18.309  0.00  0.00           H  
ATOM    327  N  LARG X  23     -10.502   6.707 -15.355  0.00  0.00           N  
ATOM    328  CA LARG X  23      -9.227   6.094 -14.943  0.00  0.00           C  
ATOM    329  C  LARG X  23      -9.338   4.707 -14.302  0.00  0.00           C  
ATOM    330  O  LARG X  23      -8.389   3.936 -14.417  0.00  0.00           O  
ATOM    331  CB LARG X  23      -8.457   7.073 -14.058  0.00  0.00           C  
ATOM    332  CG LARG X  23      -8.030   8.277 -14.909  0.00  0.00           C  
ATOM    333  CD LARG X  23      -7.094   9.227 -14.178  0.00  0.00           C  
ATOM    334  NE LARG X  23      -7.629   9.676 -12.878  0.00  0.00           N  
ATOM    335  CZ LARG X  23      -7.069   9.498 -11.701  0.00  0.00           C  
ATOM    336  NH1LARG X  23      -6.086   8.664 -11.504  0.00  0.00           N1+
ATOM    337  NH2LARG X  23      -7.516  10.160 -10.672  0.00  0.00           N  
ATOM    338  H  LARG X  23     -10.781   7.584 -14.924  0.00  0.00           H  
ATOM    339  HA LARG X  23      -8.631   5.929 -15.839  0.00  0.00           H  
ATOM    340  HB2LARG X  23      -9.082   7.393 -13.223  0.00  0.00           H  
ATOM    341  HB3LARG X  23      -7.574   6.576 -13.663  0.00  0.00           H  
ATOM    342  HG2LARG X  23      -7.513   7.927 -15.803  0.00  0.00           H  
ATOM    343  HG3LARG X  23      -8.912   8.833 -15.224  0.00  0.00           H  
ATOM    344  HD2LARG X  23      -6.115   8.767 -14.066  0.00  0.00           H  
ATOM    345  HD3LARG X  23      -6.950  10.099 -14.817  0.00  0.00           H  
ATOM    346  HE LARG X  23      -8.274  10.453 -12.925  0.00  0.00           H  
ATOM    347 HH11LARG X  23      -5.708   8.166 -12.310  0.00  0.00           H  
ATOM    348 HH12LARG X  23      -5.599   8.632 -10.635  0.00  0.00           H  
ATOM    349 HH21LARG X  23      -8.244  10.861 -10.798  0.00  0.00           H  
ATOM    350 HH22LARG X  23      -7.056  10.084  -9.789  0.00  0.00           H  
ATOM    351  N  LASP X  24     -10.487   4.330 -13.731  0.00  0.00           N  
ATOM    352  CA LASP X  24     -10.713   2.939 -13.310  0.00  0.00           C  
ATOM    353  C  LASP X  24     -10.832   2.013 -14.530  0.00  0.00           C  
ATOM    354  O  LASP X  24     -10.145   0.994 -14.591  0.00  0.00           O  
ATOM    355  CB LASP X  24     -11.945   2.820 -12.398  0.00  0.00           C  
ATOM    356  CG LASP X  24     -12.120   1.387 -11.885  0.00  0.00           C  
ATOM    357  OD1LASP X  24     -11.424   0.986 -10.932  0.00  0.00           O  
ATOM    358  OD2LASP X  24     -12.956   0.622 -12.421  0.00  0.00           O1-
ATOM    359  H  LASP X  24     -11.272   4.963 -13.764  0.00  0.00           H  
ATOM    360  HA LASP X  24      -9.848   2.606 -12.733  0.00  0.00           H  
ATOM    361  HB2LASP X  24     -11.829   3.493 -11.546  0.00  0.00           H  
ATOM    362  HB3LASP X  24     -12.841   3.112 -12.945  0.00  0.00           H  
ATOM    363  N  LARG X  25     -11.633   2.378 -15.542  0.00  0.00           N  
ATOM    364  CA LARG X  25     -11.770   1.579 -16.778  0.00  0.00           C  
ATOM    365  C  LARG X  25     -10.602   1.744 -17.765  0.00  0.00           C  
ATOM    366  O  LARG X  25     -10.572   1.047 -18.781  0.00  0.00           O  
ATOM    367  CB LARG X  25     -13.181   1.735 -17.387  0.00  0.00           C  
ATOM    368  CG LARG X  25     -13.513   3.077 -18.075  0.00  0.00           C  
ATOM    369  CD LARG X  25     -13.612   2.979 -19.606  0.00  0.00           C  
ATOM    370  NE LARG X  25     -12.312   2.642 -20.213  0.00  0.00           N  
ATOM    371  CZ LARG X  25     -11.536   3.405 -20.959  0.00  0.00           C  
ATOM    372  NH1LARG X  25     -11.895   4.574 -21.386  0.00  0.00           N1+
ATOM    373  NH2LARG X  25     -10.350   2.975 -21.277  0.00  0.00           N  
ATOM    374  H  LARG X  25     -12.123   3.264 -15.467  0.00  0.00           H  
ATOM    375  HA LARG X  25     -11.698   0.533 -16.476  0.00  0.00           H  
ATOM    376  HB2LARG X  25     -13.343   0.920 -18.096  0.00  0.00           H  
ATOM    377  HB3LARG X  25     -13.904   1.586 -16.582  0.00  0.00           H  
ATOM    378  HG2LARG X  25     -14.478   3.422 -17.702  0.00  0.00           H  
ATOM    379  HG3LARG X  25     -12.777   3.829 -17.815  0.00  0.00           H  
ATOM    380  HD2LARG X  25     -14.341   2.210 -19.866  0.00  0.00           H  
ATOM    381  HD3LARG X  25     -13.986   3.927 -19.993  0.00  0.00           H  
ATOM    382  HE LARG X  25     -11.884   1.780 -19.901  0.00  0.00           H  
ATOM    383 HH11LARG X  25     -12.628   5.054 -20.853  0.00  0.00           H  
ATOM    384 HH12LARG X  25     -11.244   5.243 -21.762  0.00  0.00           H  
ATOM    385 HH21LARG X  25     -10.026   2.111 -20.871  0.00  0.00           H  
ATOM    386 HH22LARG X  25      -9.745   3.565 -21.813  0.00  0.00           H  
ATOM    387  N  LALA X  26      -9.652   2.638 -17.489  0.00  0.00           N  
ATOM    388  CA LALA X  26      -8.389   2.765 -18.217  0.00  0.00           C  
ATOM    389  C  LALA X  26      -7.256   1.938 -17.582  0.00  0.00           C  
ATOM    390  O  LALA X  26      -6.647   1.129 -18.276  0.00  0.00           O  
ATOM    391  CB LALA X  26      -8.028   4.249 -18.343  0.00  0.00           C  
ATOM    392  H  LALA X  26      -9.825   3.271 -16.720  0.00  0.00           H  
ATOM    393  HA LALA X  26      -8.519   2.378 -19.227  0.00  0.00           H  
ATOM    394  HB1LALA X  26      -7.158   4.357 -18.994  0.00  0.00           H  
ATOM    395  HB2LALA X  26      -8.864   4.807 -18.766  0.00  0.00           H  
ATOM    396  HB3LALA X  26      -7.777   4.655 -17.365  0.00  0.00           H  
ATOM    397  N  LGLY X  27      -6.999   2.104 -16.279  0.00  0.00           N  
ATOM    398  CA LGLY X  27      -5.871   1.464 -15.594  0.00  0.00           C  
ATOM    399  C  LGLY X  27      -4.499   1.950 -16.080  0.00  0.00           C  
ATOM    400  O  LGLY X  27      -4.357   3.107 -16.491  0.00  0.00           O  
ATOM    401  H  LGLY X  27      -7.540   2.781 -15.753  0.00  0.00           H  
ATOM    402  HA2LGLY X  27      -5.939   1.681 -14.531  0.00  0.00           H  
ATOM    403  HA3LGLY X  27      -5.931   0.385 -15.735  0.00  0.00           H  
ATOM    404  N  LGLY X  28      -3.492   1.075 -16.006  0.00  0.00           N  
ATOM    405  CA LGLY X  28      -2.116   1.349 -16.419  0.00  0.00           C  
ATOM    406  C  LGLY X  28      -1.384   2.303 -15.471  0.00  0.00           C  
ATOM    407  O  LGLY X  28      -0.817   1.872 -14.465  0.00  0.00           O  
ATOM    408  H  LGLY X  28      -3.658   0.178 -15.568  0.00  0.00           H  
ATOM    409  HA2LGLY X  28      -1.563   0.409 -16.445  0.00  0.00           H  
ATOM    410  HA3LGLY X  28      -2.110   1.766 -17.426  0.00  0.00           H  
ATOM    411  N  LSER X  29      -1.361   3.591 -15.821  0.00  0.00           N  
ATOM    412  CA LSER X  29      -0.504   4.615 -15.203  0.00  0.00           C  
ATOM    413  C  LSER X  29      -1.254   5.897 -14.871  0.00  0.00           C  
ATOM    414  O  LSER X  29      -2.137   6.325 -15.611  0.00  0.00           O  
ATOM    415  CB LSER X  29       0.657   4.984 -16.133  0.00  0.00           C  
ATOM    416  OG LSER X  29       1.459   3.859 -16.385  0.00  0.00           O  
ATOM    417  H  LSER X  29      -1.916   3.871 -16.616  0.00  0.00           H  
ATOM    418  HA LSER X  29      -0.089   4.229 -14.272  0.00  0.00           H  
ATOM    419  HB2LSER X  29       0.270   5.378 -17.073  0.00  0.00           H  
ATOM    420  HB3LSER X  29       1.273   5.744 -15.649  0.00  0.00           H  
ATOM    421  HG LSER X  29       1.821   3.612 -15.493  0.00  0.00           H  
ATOM    422  N  LALA X  30      -0.850   6.561 -13.789  0.00  0.00           N  
ATOM    423  CA LALA X  30      -1.440   7.817 -13.316  0.00  0.00           C  
ATOM    424  C  LALA X  30      -0.990   9.071 -14.106  0.00  0.00           C  
ATOM    425  O  LALA X  30      -1.066  10.189 -13.600  0.00  0.00           O  
ATOM    426  CB LALA X  30      -1.153   7.916 -11.814  0.00  0.00           C  
ATOM    427  H  LALA X  30      -0.105   6.154 -13.234  0.00  0.00           H  
ATOM    428  HA LALA X  30      -2.522   7.756 -13.443  0.00  0.00           H  
ATOM    429  HB1LALA X  30      -1.449   8.894 -11.438  0.00  0.00           H  
ATOM    430  HB2LALA X  30      -1.708   7.151 -11.275  0.00  0.00           H  
ATOM    431  HB3LALA X  30      -0.090   7.769 -11.632  0.00  0.00           H  
ATOM    432  N  LTHR X  31      -0.491   8.929 -15.337  0.00  0.00           N  
ATOM    433  CA LTHR X  31       0.233   9.981 -16.086  0.00  0.00           C  
ATOM    434  C  LTHR X  31      -0.659  11.063 -16.722  0.00  0.00           C  
ATOM    435  O  LTHR X  31      -0.219  11.793 -17.604  0.00  0.00           O  
ATOM    436  CB LTHR X  31       1.217   9.377 -17.111  0.00  0.00           C  
ATOM    437  CG2LTHR X  31       2.528  10.158 -17.189  0.00  0.00           C  
ATOM    438  OG1LTHR X  31       1.577   8.059 -16.751  0.00  0.00           O  
ATOM    439  H  LTHR X  31      -0.440   7.995 -15.721  0.00  0.00           H  
ATOM    440  HA LTHR X  31       0.843  10.515 -15.360  0.00  0.00           H  
ATOM    441  HB LTHR X  31       0.750   9.346 -18.096  0.00  0.00           H  
ATOM    442  HG1LTHR X  31       2.390   7.850 -17.220  0.00  0.00           H  
ATOM    443 HG21LTHR X  31       3.031  10.154 -16.220  0.00  0.00           H  
ATOM    444 HG22LTHR X  31       3.183   9.719 -17.941  0.00  0.00           H  
ATOM    445 HG23LTHR X  31       2.329  11.194 -17.466  0.00  0.00           H  
ATOM    446  N  LALA X  32      -1.910  11.197 -16.269  0.00  0.00           N  
ATOM    447  CA LALA X  32      -2.733  12.396 -16.466  0.00  0.00           C  
ATOM    448  C  LALA X  32      -2.845  13.255 -15.182  0.00  0.00           C  
ATOM    449  O  LALA X  32      -3.382  14.365 -15.233  0.00  0.00           O  
ATOM    450  CB LALA X  32      -4.095  11.968 -17.029  0.00  0.00           C  
ATOM    451  H  LALA X  32      -2.232  10.537 -15.577  0.00  0.00           H  
ATOM    452  HA LALA X  32      -2.261  13.036 -17.212  0.00  0.00           H  
ATOM    453  HB1LALA X  32      -3.954  11.457 -17.981  0.00  0.00           H  
ATOM    454  HB2LALA X  32      -4.597  11.298 -16.332  0.00  0.00           H  
ATOM    455  HB3LALA X  32      -4.720  12.848 -17.185  0.00  0.00           H  
ATOM    456  N  LGLU X  33      -2.314  12.760 -14.055  0.00  0.00           N  
ATOM    457  CA LGLU X  33      -2.375  13.369 -12.720  0.00  0.00           C  
ATOM    458  C  LGLU X  33      -1.005  13.453 -12.006  0.00  0.00           C  
ATOM    459  O  LGLU X  33      -0.742  14.424 -11.295  0.00  0.00           O  
ATOM    460  CB LGLU X  33      -3.394  12.595 -11.862  0.00  0.00           C  
ATOM    461  CG LGLU X  33      -4.865  12.877 -12.241  0.00  0.00           C  
ATOM    462  CD LGLU X  33      -5.468  12.048 -13.377  0.00  0.00           C  
ATOM    463  OE1LGLU X  33      -4.835  11.062 -13.817  0.00  0.00           O  
ATOM    464  OE2LGLU X  33      -6.639  12.344 -13.734  0.00  0.00           O1-
ATOM    465  H  LGLU X  33      -1.974  11.809 -14.092  0.00  0.00           H  
ATOM    466  HA LGLU X  33      -2.727  14.391 -12.811  0.00  0.00           H  
ATOM    467  HB2LGLU X  33      -3.184  11.525 -11.889  0.00  0.00           H  
ATOM    468  HB3LGLU X  33      -3.263  12.913 -10.828  0.00  0.00           H  
ATOM    469  HG2LGLU X  33      -5.473  12.683 -11.355  0.00  0.00           H  
ATOM    470  HG3LGLU X  33      -4.966  13.932 -12.500  0.00  0.00           H  
ATOM    471  N  LARG X  34      -0.092  12.492 -12.241  0.00  0.00           N  
ATOM    472  CA LARG X  34       1.302  12.471 -11.730  0.00  0.00           C  
ATOM    473  C  LARG X  34       2.027  13.808 -11.903  0.00  0.00           C  
ATOM    474  O  LARG X  34       2.722  14.265 -10.996  0.00  0.00           O  
ATOM    475  CB LARG X  34       2.113  11.410 -12.499  0.00  0.00           C  
ATOM    476  CG LARG X  34       2.032   9.985 -11.944  0.00  0.00           C  
ATOM    477  CD LARG X  34       2.619   9.016 -12.987  0.00  0.00           C  
ATOM    478  NE LARG X  34       3.093   7.739 -12.417  0.00  0.00           N  
ATOM    479  CZ LARG X  34       4.300   7.523 -11.933  0.00  0.00           C  
ATOM    480  NH1LARG X  34       5.114   8.487 -11.614  0.00  0.00           N1+
ATOM    481  NH2LARG X  34       4.717   6.302 -11.804  0.00  0.00           N  
ATOM    482  H  LARG X  34      -0.392  11.710 -12.812  0.00  0.00           H  
ATOM    483  HA LARG X  34       1.304  12.248 -10.665  0.00  0.00           H  
ATOM    484  HB2LARG X  34       1.791  11.413 -13.541  0.00  0.00           H  
ATOM    485  HB3LARG X  34       3.168  11.690 -12.487  0.00  0.00           H  
ATOM    486  HG2LARG X  34       2.606   9.939 -11.018  0.00  0.00           H  
ATOM    487  HG3LARG X  34       0.997   9.728 -11.735  0.00  0.00           H  
ATOM    488  HD2LARG X  34       1.864   8.813 -13.746  0.00  0.00           H  
ATOM    489  HD3LARG X  34       3.457   9.503 -13.493  0.00  0.00           H  
ATOM    490  HE LARG X  34       2.577   6.883 -12.624  0.00  0.00           H  
ATOM    491 HH11LARG X  34       4.828   9.444 -11.684  0.00  0.00           H  
ATOM    492 HH12LARG X  34       6.103   8.268 -11.549  0.00  0.00           H  
ATOM    493 HH21LARG X  34       4.122   5.563 -12.173  0.00  0.00           H  
ATOM    494 HH22LARG X  34       5.675   6.100 -11.556  0.00  0.00           H  
ATOM    495  N  LGLU X  35       1.853  14.430 -13.062  0.00  0.00           N  
ATOM    496  CA LGLU X  35       2.566  15.647 -13.441  0.00  0.00           C  
ATOM    497  C  LGLU X  35       1.953  16.931 -12.856  0.00  0.00           C  
ATOM    498  O  LGLU X  35       2.668  17.927 -12.746  0.00  0.00           O  
ATOM    499  CB LGLU X  35       2.743  15.681 -14.970  0.00  0.00           C  
ATOM    500  CG LGLU X  35       4.080  15.061 -15.422  0.00  0.00           C  
ATOM    501  CD LGLU X  35       4.413  13.722 -14.739  0.00  0.00           C  
ATOM    502  OE1LGLU X  35       3.614  12.769 -14.886  0.00  0.00           O  
ATOM    503  OE2LGLU X  35       5.447  13.679 -14.027  0.00  0.00           O1-
ATOM    504  H  LGLU X  35       1.381  13.915 -13.788  0.00  0.00           H  
ATOM    505  HA LGLU X  35       3.562  15.586 -13.012  0.00  0.00           H  
ATOM    506  HB2LGLU X  35       1.914  15.158 -15.450  0.00  0.00           H  
ATOM    507  HB3LGLU X  35       2.724  16.716 -15.315  0.00  0.00           H  
ATOM    508  HG2LGLU X  35       4.055  14.924 -16.505  0.00  0.00           H  
ATOM    509  HG3LGLU X  35       4.874  15.780 -15.204  0.00  0.00           H  
ATOM    510  N  LASP X  36       0.702  16.909 -12.368  0.00  0.00           N  
ATOM    511  CA LASP X  36       0.203  18.009 -11.526  0.00  0.00           C  
ATOM    512  C  LASP X  36       0.879  17.975 -10.148  0.00  0.00           C  
ATOM    513  O  LASP X  36       1.147  19.023  -9.568  0.00  0.00           O  
ATOM    514  CB LASP X  36      -1.311  17.972 -11.283  0.00  0.00           C  
ATOM    515  CG LASP X  36      -2.192  17.650 -12.479  0.00  0.00           C  
ATOM    516  OD1LASP X  36      -2.257  18.396 -13.481  0.00  0.00           O  
ATOM    517  OD2LASP X  36      -2.934  16.650 -12.368  0.00  0.00           O1-
ATOM    518  H  LASP X  36       0.169  16.047 -12.405  0.00  0.00           H  
ATOM    519  HA LASP X  36       0.441  18.958 -12.008  0.00  0.00           H  
ATOM    520  HB2LASP X  36      -1.513  17.225 -10.518  0.00  0.00           H  
ATOM    521  HB3LASP X  36      -1.618  18.937 -10.879  0.00  0.00           H  
ATOM    522  N  LLEU X  37       1.186  16.779  -9.625  0.00  0.00           N  
ATOM    523  CA LLEU X  37       1.902  16.625  -8.355  0.00  0.00           C  
ATOM    524  C  LLEU X  37       3.341  17.147  -8.496  0.00  0.00           C  
ATOM    525  O  LLEU X  37       3.785  17.947  -7.673  0.00  0.00           O  
ATOM    526  CB LLEU X  37       1.814  15.156  -7.889  0.00  0.00           C  
ATOM    527  CG LLEU X  37       1.908  14.988  -6.359  0.00  0.00           C  
ATOM    528  CD1LLEU X  37       1.432  13.597  -5.940  0.00  0.00           C  
ATOM    529  CD2LLEU X  37       3.332  15.127  -5.823  0.00  0.00           C  
ATOM    530  H  LLEU X  37       0.938  15.950 -10.151  0.00  0.00           H  
ATOM    531  HA LLEU X  37       1.392  17.247  -7.618  0.00  0.00           H  
ATOM    532  HB2LLEU X  37       0.850  14.759  -8.209  0.00  0.00           H  
ATOM    533  HB3LLEU X  37       2.592  14.564  -8.371  0.00  0.00           H  
ATOM    534  HG LLEU X  37       1.265  15.726  -5.878  0.00  0.00           H  
ATOM    535 HD11LLEU X  37       2.180  12.857  -6.211  0.00  0.00           H  
ATOM    536 HD12LLEU X  37       1.291  13.584  -4.860  0.00  0.00           H  
ATOM    537 HD13LLEU X  37       0.491  13.339  -6.420  0.00  0.00           H  
ATOM    538 HD21LLEU X  37       3.335  14.963  -4.747  0.00  0.00           H  
ATOM    539 HD22LLEU X  37       3.979  14.392  -6.298  0.00  0.00           H  
ATOM    540 HD23LLEU X  37       3.724  16.120  -6.012  0.00  0.00           H  
ATOM    541  N  LARG X  38       4.018  16.806  -9.599  0.00  0.00           N  
ATOM    542  CA LARG X  38       5.321  17.375  -9.988  0.00  0.00           C  
ATOM    543  C  LARG X  38       5.286  18.906 -10.099  0.00  0.00           C  
ATOM    544  O  LARG X  38       6.083  19.566  -9.441  0.00  0.00           O  
ATOM    545  CB LARG X  38       5.773  16.672 -11.276  0.00  0.00           C  
ATOM    546  CG LARG X  38       6.970  17.309 -11.987  0.00  0.00           C  
ATOM    547  CD LARG X  38       7.510  16.349 -13.055  0.00  0.00           C  
ATOM    548  NE LARG X  38       8.522  15.457 -12.477  0.00  0.00           N  
ATOM    549  CZ LARG X  38       8.902  14.261 -12.875  0.00  0.00           C  
ATOM    550  NH1LARG X  38       8.212  13.483 -13.659  0.00  0.00           N1+
ATOM    551  NH2LARG X  38      10.046  13.849 -12.440  0.00  0.00           N  
ATOM    552  H  LARG X  38       3.582  16.127 -10.214  0.00  0.00           H  
ATOM    553  HA LARG X  38       6.049  17.158  -9.203  0.00  0.00           H  
ATOM    554  HB2LARG X  38       6.003  15.632 -11.035  0.00  0.00           H  
ATOM    555  HB3LARG X  38       4.949  16.684 -11.982  0.00  0.00           H  
ATOM    556  HG2LARG X  38       6.644  18.229 -12.473  0.00  0.00           H  
ATOM    557  HG3LARG X  38       7.756  17.551 -11.270  0.00  0.00           H  
ATOM    558  HD2LARG X  38       6.691  15.782 -13.499  0.00  0.00           H  
ATOM    559  HD3LARG X  38       7.986  16.936 -13.841  0.00  0.00           H  
ATOM    560  HE LARG X  38       9.114  15.846 -11.750  0.00  0.00           H  
ATOM    561 HH11LARG X  38       7.224  13.685 -13.853  0.00  0.00           H  
ATOM    562 HH12LARG X  38       8.610  12.596 -13.900  0.00  0.00           H  
ATOM    563 HH21LARG X  38      10.538  14.431 -11.782  0.00  0.00           H  
ATOM    564 HH22LARG X  38      10.454  12.942 -12.700  0.00  0.00           H  
ATOM    565  N  LALA X  39       4.342  19.495 -10.839  0.00  0.00           N  
ATOM    566  CA LALA X  39       4.112  20.916 -10.879  0.00  0.00           C  
ATOM    567  C  LALA X  39       3.719  21.537  -9.500  0.00  0.00           C  
ATOM    568  O  LALA X  39       4.044  22.628  -9.222  0.00  0.00           O  
ATOM    569  CB LALA X  39       3.011  21.131 -11.917  0.00  0.00           C  
ATOM    570  H  LALA X  39       3.729  18.982 -11.454  0.00  0.00           H  
ATOM    571  HA LALA X  39       5.003  21.413 -11.262  0.00  0.00           H  
ATOM    572  HB1LALA X  39       2.732  22.178 -12.047  0.00  0.00           H  
ATOM    573  HB2LALA X  39       3.344  20.845 -12.915  0.00  0.00           H  
ATOM    574  HB3LALA X  39       2.060  20.624 -11.758  0.00  0.00           H  
ATOM    575  N  LSER X  40       3.060  20.802  -8.598  0.00  0.00           N  
ATOM    576  CA LSER X  40       2.770  21.292  -7.236  0.00  0.00           C  
ATOM    577  C  LSER X  40       4.014  21.384  -6.337  0.00  0.00           C  
ATOM    578  O  LSER X  40       3.972  22.037  -5.294  0.00  0.00           O  
ATOM    579  CB LSER X  40       1.679  20.451  -6.564  0.00  0.00           C  
ATOM    580  OG LSER X  40       2.185  19.236  -6.050  0.00  0.00           O  
ATOM    581  H  LSER X  40       2.682  19.906  -8.886  0.00  0.00           H  
ATOM    582  HA LSER X  40       2.378  22.306  -7.326  0.00  0.00           H  
ATOM    583  HB2LSER X  40       1.261  21.023  -5.736  0.00  0.00           H  
ATOM    584  HB3LSER X  40       0.879  20.249  -7.277  0.00  0.00           H  
ATOM    585  HG LSER X  40       2.725  18.801  -6.739  0.00  0.00           H  
ATOM    586  N  LGLY X  41       5.120  20.735  -6.721  0.00  0.00           N  
ATOM    587  CA LGLY X  41       6.364  20.689  -5.955  0.00  0.00           C  
ATOM    588  C  LGLY X  41       6.346  19.732  -4.755  0.00  0.00           C  
ATOM    589  O  LGLY X  41       7.284  19.753  -3.960  0.00  0.00           O  
ATOM    590  H  LGLY X  41       5.109  20.247  -7.610  0.00  0.00           H  
ATOM    591  HA2LGLY X  41       7.167  20.388  -6.624  0.00  0.00           H  
ATOM    592  HA3LGLY X  41       6.593  21.689  -5.587  0.00  0.00           H  
ATOM    593  N  LLEU X  42       5.289  18.930  -4.570  0.00  0.00           N  
ATOM    594  CA LLEU X  42       5.093  18.076  -3.385  0.00  0.00           C  
ATOM    595  C  LLEU X  42       5.987  16.820  -3.340  0.00  0.00           C  
ATOM    596  O  LLEU X  42       5.984  16.120  -2.330  0.00  0.00           O  
ATOM    597  CB LLEU X  42       3.597  17.716  -3.239  0.00  0.00           C  
ATOM    598  CG LLEU X  42       2.698  18.835  -2.680  0.00  0.00           C  
ATOM    599  CD1LLEU X  42       1.231  18.407  -2.772  0.00  0.00           C  
ATOM    600  CD2LLEU X  42       2.978  19.123  -1.203  0.00  0.00           C  
ATOM    601  H  LLEU X  42       4.547  18.965  -5.257  0.00  0.00           H  
ATOM    602  HA LLEU X  42       5.390  18.652  -2.509  0.00  0.00           H  
ATOM    603  HB2LLEU X  42       3.215  17.422  -4.213  0.00  0.00           H  
ATOM    604  HB3LLEU X  42       3.499  16.853  -2.578  0.00  0.00           H  
ATOM    605  HG LLEU X  42       2.841  19.748  -3.257  0.00  0.00           H  
ATOM    606 HD11LLEU X  42       0.593  19.180  -2.346  0.00  0.00           H  
ATOM    607 HD12LLEU X  42       0.959  18.263  -3.817  0.00  0.00           H  
ATOM    608 HD13LLEU X  42       1.075  17.475  -2.228  0.00  0.00           H  
ATOM    609 HD21LLEU X  42       4.011  19.431  -1.059  0.00  0.00           H  
ATOM    610 HD22LLEU X  42       2.334  19.935  -0.867  0.00  0.00           H  
ATOM    611 HD23LLEU X  42       2.784  18.233  -0.605  0.00  0.00           H  
ATOM    612  N  LLEU X  43       6.805  16.543  -4.363  0.00  0.00           N  
ATOM    613  CA LLEU X  43       7.744  15.405  -4.353  0.00  0.00           C  
ATOM    614  C  LLEU X  43       8.922  15.597  -3.371  0.00  0.00           C  
ATOM    615  O  LLEU X  43       9.715  14.681  -3.173  0.00  0.00           O  
ATOM    616  CB LLEU X  43       8.210  15.087  -5.788  0.00  0.00           C  
ATOM    617  CG LLEU X  43       7.063  14.687  -6.741  0.00  0.00           C  
ATOM    618  CD1LLEU X  43       7.493  14.738  -8.205  0.00  0.00           C  
ATOM    619  CD2LLEU X  43       6.562  13.272  -6.441  0.00  0.00           C  
ATOM    620  H  LLEU X  43       6.817  17.163  -5.163  0.00  0.00           H  
ATOM    621  HA LLEU X  43       7.207  14.532  -3.980  0.00  0.00           H  
ATOM    622  HB2LLEU X  43       8.734  15.953  -6.184  0.00  0.00           H  
ATOM    623  HB3LLEU X  43       8.931  14.271  -5.750  0.00  0.00           H  
ATOM    624  HG LLEU X  43       6.234  15.384  -6.631  0.00  0.00           H  
ATOM    625 HD11LLEU X  43       7.855  15.736  -8.446  0.00  0.00           H  
ATOM    626 HD12LLEU X  43       8.285  14.017  -8.386  0.00  0.00           H  
ATOM    627 HD13LLEU X  43       6.646  14.499  -8.846  0.00  0.00           H  
ATOM    628 HD21LLEU X  43       6.170  13.212  -5.428  0.00  0.00           H  
ATOM    629 HD22LLEU X  43       5.769  13.006  -7.137  0.00  0.00           H  
ATOM    630 HD23LLEU X  43       7.379  12.558  -6.547  0.00  0.00           H  
ATOM    631  N  LSER X  44       9.011  16.749  -2.702  0.00  0.00           N  
ATOM    632  CA LSER X  44       9.961  17.036  -1.618  0.00  0.00           C  
ATOM    633  C  LSER X  44       9.278  17.347  -0.271  0.00  0.00           C  
ATOM    634  O  LSER X  44       9.777  18.153   0.511  0.00  0.00           O  
ATOM    635  CB LSER X  44      10.949  18.115  -2.078  0.00  0.00           C  
ATOM    636  OG LSER X  44      10.278  19.295  -2.495  0.00  0.00           O  
ATOM    637  H  LSER X  44       8.383  17.494  -2.967  0.00  0.00           H  
ATOM    638  HA LSER X  44      10.552  16.139  -1.441  0.00  0.00           H  
ATOM    639  HB2LSER X  44      11.647  18.346  -1.274  0.00  0.00           H  
ATOM    640  HB3LSER X  44      11.518  17.717  -2.917  0.00  0.00           H  
ATOM    641  HG LSER X  44      10.947  19.949  -2.726  0.00  0.00           H  
ATOM    642  N  LLEU X  45       8.111  16.746   0.004  0.00  0.00           N  
ATOM    643  CA LLEU X  45       7.266  17.069   1.169  0.00  0.00           C  
ATOM    644  C  LLEU X  45       7.945  16.843   2.538  0.00  0.00           C  
ATOM    645  O  LLEU X  45       7.998  17.765   3.347  0.00  0.00           O  
ATOM    646  CB LLEU X  45       5.939  16.295   1.035  0.00  0.00           C  
ATOM    647  CG LLEU X  45       4.924  16.507   2.175  0.00  0.00           C  
ATOM    648  CD1LLEU X  45       4.529  17.973   2.351  0.00  0.00           C  
ATOM    649  CD2LLEU X  45       3.649  15.721   1.863  0.00  0.00           C  
ATOM    650  H  LLEU X  45       7.720  16.134  -0.701  0.00  0.00           H  
ATOM    651  HA LLEU X  45       7.036  18.132   1.112  0.00  0.00           H  
ATOM    652  HB2LLEU X  45       5.463  16.601   0.105  0.00  0.00           H  
ATOM    653  HB3LLEU X  45       6.160  15.229   0.968  0.00  0.00           H  
ATOM    654  HG LLEU X  45       5.339  16.134   3.111  0.00  0.00           H  
ATOM    655 HD11LLEU X  45       5.397  18.558   2.648  0.00  0.00           H  
ATOM    656 HD12LLEU X  45       4.122  18.374   1.424  0.00  0.00           H  
ATOM    657 HD13LLEU X  45       3.789  18.050   3.145  0.00  0.00           H  
ATOM    658 HD21LLEU X  45       3.232  16.043   0.909  0.00  0.00           H  
ATOM    659 HD22LLEU X  45       3.878  14.656   1.823  0.00  0.00           H  
ATOM    660 HD23LLEU X  45       2.914  15.892   2.645  0.00  0.00           H  
ATOM    661  N  LLEU X  46       8.478  15.647   2.802  0.00  0.00           N  
ATOM    662  CA LLEU X  46       9.214  15.367   4.050  0.00  0.00           C  
ATOM    663  C  LLEU X  46      10.590  16.054   4.066  0.00  0.00           C  
ATOM    664  O  LLEU X  46      11.040  16.525   5.105  0.00  0.00           O  
ATOM    665  CB LLEU X  46       9.395  13.846   4.205  0.00  0.00           C  
ATOM    666  CG LLEU X  46       8.091  13.058   4.420  0.00  0.00           C  
ATOM    667  CD1LLEU X  46       8.373  11.569   4.243  0.00  0.00           C  
ATOM    668  CD2LLEU X  46       7.484  13.279   5.806  0.00  0.00           C  
ATOM    669  H  LLEU X  46       8.393  14.911   2.119  0.00  0.00           H  
ATOM    670  HA LLEU X  46       8.657  15.751   4.908  0.00  0.00           H  
ATOM    671  HB2LLEU X  46       9.899  13.467   3.315  0.00  0.00           H  
ATOM    672  HB3LLEU X  46      10.054  13.656   5.055  0.00  0.00           H  
ATOM    673  HG LLEU X  46       7.358  13.353   3.668  0.00  0.00           H  
ATOM    674 HD11LLEU X  46       8.754  11.375   3.241  0.00  0.00           H  
ATOM    675 HD12LLEU X  46       9.112  11.244   4.978  0.00  0.00           H  
ATOM    676 HD13LLEU X  46       7.453  11.010   4.388  0.00  0.00           H  
ATOM    677 HD21LLEU X  46       8.206  13.006   6.578  0.00  0.00           H  
ATOM    678 HD22LLEU X  46       7.212  14.326   5.940  0.00  0.00           H  
ATOM    679 HD23LLEU X  46       6.593  12.665   5.928  0.00  0.00           H  
ATOM    680  N  LVAL X  47      11.223  16.120   2.888  0.00  0.00           N  
ATOM    681  CA LVAL X  47      12.619  16.521   2.659  0.00  0.00           C  
ATOM    682  C  LVAL X  47      12.996  17.791   3.438  0.00  0.00           C  
ATOM    683  O  LVAL X  47      12.290  18.802   3.299  0.00  0.00           O  
ATOM    684  CB LVAL X  47      12.864  16.746   1.154  0.00  0.00           C  
ATOM    685  CG1LVAL X  47      14.290  17.212   0.855  0.00  0.00           C  
ATOM    686  CG2LVAL X  47      12.587  15.466   0.355  0.00  0.00           C  
ATOM    687  H  LVAL X  47      10.728  15.741   2.102  0.00  0.00           H  
ATOM    688  HA LVAL X  47      13.252  15.692   2.972  0.00  0.00           H  
ATOM    689  HB LVAL X  47      12.190  17.514   0.792  0.00  0.00           H  
ATOM    690 HG11LVAL X  47      14.482  17.204  -0.217  0.00  0.00           H  
ATOM    691 HG12LVAL X  47      14.437  18.226   1.223  0.00  0.00           H  
ATOM    692 HG13LVAL X  47      14.997  16.552   1.353  0.00  0.00           H  
ATOM    693 HG21LVAL X  47      11.539  15.185   0.423  0.00  0.00           H  
ATOM    694 HG22LVAL X  47      12.851  15.606  -0.693  0.00  0.00           H  
ATOM    695 HG23LVAL X  47      13.189  14.660   0.767  0.00  0.00           H  
ATOM    696  N  LPRO X  48      14.111  17.784   4.200  0.00  0.00           N  
ATOM    697  CA LPRO X  48      14.580  18.940   4.955  0.00  0.00           C  
ATOM    698  C  LPRO X  48      14.634  20.231   4.131  0.00  0.00           C  
ATOM    699  O  LPRO X  48      14.906  20.247   2.925  0.00  0.00           O  
ATOM    700  CB LPRO X  48      15.950  18.549   5.519  0.00  0.00           C  
ATOM    701  CG LPRO X  48      15.812  17.040   5.709  0.00  0.00           C  
ATOM    702  CD LPRO X  48      14.952  16.629   4.516  0.00  0.00           C  
ATOM    703  HA LPRO X  48      13.893  19.081   5.790  0.00  0.00           H  
ATOM    704  HB2LPRO X  48      16.734  18.755   4.790  0.00  0.00           H  
ATOM    705  HB3LPRO X  48      16.165  19.054   6.461  0.00  0.00           H  
ATOM    706  HG2LPRO X  48      16.778  16.534   5.706  0.00  0.00           H  
ATOM    707  HG3LPRO X  48      15.277  16.831   6.637  0.00  0.00           H  
ATOM    708  HD2LPRO X  48      15.595  16.397   3.669  0.00  0.00           H  
ATOM    709  HD3LPRO X  48      14.358  15.755   4.787  0.00  0.00           H  
ATOM    710  N  LARG X  49      14.371  21.362   4.797  0.00  0.00           N  
ATOM    711  CA LARG X  49      14.286  22.698   4.133  0.00  0.00           C  
ATOM    712  C  LARG X  49      15.653  23.142   3.598  0.00  0.00           C  
ATOM    713  O  LARG X  49      15.626  23.969   2.673  0.00  0.00           O  
ATOM    714  CB LARG X  49      13.541  23.684   5.062  0.00  0.00           C  
ATOM    715  CG LARG X  49      12.083  23.463   5.179  0.00  0.00           C  
ATOM    716  CD LARG X  49      11.379  24.569   6.027  0.00  0.00           C  
ATOM    717  NE LARG X  49       9.906  24.461   5.883  0.00  0.00           N  
ATOM    718  CZ LARG X  49       9.143  24.707   4.867  0.00  0.00           C  
ATOM    719  NH1LARG X  49       9.413  25.442   3.899  0.00  0.00           N1+
ATOM    720  NH2LARG X  49       7.942  24.192   4.897  0.00  0.00           N  
ATOM    721  H  LARG X  49      14.319  21.344   5.806  0.00  0.00           H  
ATOM    722  HA LARG X  49      13.624  22.553   3.279  0.00  0.00           H  
ATOM    723  HB2LARG X  49      14.046  23.767   6.024  0.00  0.00           H  
ATOM    724  HB3LARG X  49      13.714  24.565   4.444  0.00  0.00           H  
ATOM    725  HG2LARG X  49      11.676  23.369   4.173  0.00  0.00           H  
ATOM    726  HG3LARG X  49      11.994  22.487   5.658  0.00  0.00           H  
ATOM    727  HD2LARG X  49      11.698  24.590   7.069  0.00  0.00           H  
ATOM    728  HD3LARG X  49      11.495  25.512   5.492  0.00  0.00           H  
ATOM    729  HE LARG X  49       9.493  23.803   6.529  0.00  0.00           H  
ATOM    730 HH11LARG X  49      10.356  25.740   3.694  0.00  0.00           H  
ATOM    731 HH12LARG X  49       8.824  25.469   3.080  0.00  0.00           H  
ATOM    732 HH21LARG X  49       7.817  23.345   5.434  0.00  0.00           H  
ATOM    733 HH22LARG X  49       7.383  24.345   4.070  0.00  0.00           H  
ATOM    734  N  LGLU X  50      16.800  22.607   4.049  0.00  0.00           N  
ATOM    735  CA LGLU X  50      18.155  22.906   3.502  0.00  0.00           C  
ATOM    736  C  LGLU X  50      18.448  22.446   2.050  0.00  0.00           C  
ATOM    737  O  LGLU X  50      19.197  23.096   1.284  0.00  0.00           O  
ATOM    738  CB LGLU X  50      19.247  22.486   4.480  0.00  0.00           C  
ATOM    739  CG LGLU X  50      19.421  20.891   4.536  0.00  0.00           C  
ATOM    740  CD LGLU X  50      20.448  20.379   5.541  0.00  0.00           C  
ATOM    741  OE1LGLU X  50      21.591  20.789   5.497  0.00  0.00           O  
ATOM    742  OE2LGLU X  50      20.145  19.408   6.354  0.00  0.00           O1-
ATOM    743  H  LGLU X  50      16.830  21.975   4.837  0.00  0.00           H  
ATOM    744  HA LGLU X  50      18.299  23.984   3.436  0.00  0.00           H  
ATOM    745  HB2LGLU X  50      20.120  23.116   4.308  0.00  0.00           H  
ATOM    746  HB3LGLU X  50      18.859  22.732   5.469  0.00  0.00           H  
ATOM    747  HG2LGLU X  50      18.510  20.428   4.916  0.00  0.00           H  
ATOM    748  HG3LGLU X  50      19.734  20.539   3.553  0.00  0.00           H  
ATOM    749  N  LTYR X  51      17.862  21.273   1.591  0.00  0.00           N  
ATOM    750  CA LTYR X  51      17.829  20.724   0.242  0.00  0.00           C  
ATOM    751  C  LTYR X  51      16.667  21.353  -0.591  0.00  0.00           C  
ATOM    752  O  LTYR X  51      16.531  21.138  -1.804  0.00  0.00           O  
ATOM    753  CB LTYR X  51      17.683  19.171   0.349  0.00  0.00           C  
ATOM    754  CG LTYR X  51      18.684  18.619   1.367  0.00  0.00           C  
ATOM    755  CD1LTYR X  51      20.103  18.644   1.155  0.00  0.00           C  
ATOM    756  CD2LTYR X  51      18.169  17.922   2.481  0.00  0.00           C  
ATOM    757  CE1LTYR X  51      20.949  18.026   2.098  0.00  0.00           C  
ATOM    758  CE2LTYR X  51      19.057  17.409   3.467  0.00  0.00           C  
ATOM    759  CZ LTYR X  51      20.480  17.373   3.207  0.00  0.00           C  
ATOM    760  OH LTYR X  51      21.294  16.727   4.076  0.00  0.00           O  
ATOM    761  H  LTYR X  51      17.491  20.749   2.370  0.00  0.00           H  
ATOM    762  HA LTYR X  51      18.732  20.913  -0.339  0.00  0.00           H  
ATOM    763  HB2LTYR X  51      16.676  18.863   0.634  0.00  0.00           H  
ATOM    764  HB3LTYR X  51      17.837  18.668  -0.606  0.00  0.00           H  
ATOM    765  HD1LTYR X  51      20.496  19.085   0.251  0.00  0.00           H  
ATOM    766  HD2LTYR X  51      17.098  17.838   2.592  0.00  0.00           H  
ATOM    767  HE1LTYR X  51      22.010  18.093   1.902  0.00  0.00           H  
ATOM    768  HE2LTYR X  51      18.685  16.991   4.390  0.00  0.00           H  
ATOM    769  HH LTYR X  51      22.102  16.526   3.598  0.00  0.00           H  
ATOM    770  N  LGLY X  52      15.769  22.204  -0.008  0.00  0.00           N  
ATOM    771  CA LGLY X  52      14.753  22.945  -0.840  0.00  0.00           C  
ATOM    772  C  LGLY X  52      13.325  22.332  -0.783  0.00  0.00           C  
ATOM    773  O  LGLY X  52      12.412  22.719  -1.512  0.00  0.00           O  
ATOM    774  H  LGLY X  52      15.821  22.418   0.977  0.00  0.00           H  
ATOM    775  HA2LGLY X  52      14.735  23.982  -0.501  0.00  0.00           H  
ATOM    776  HA3LGLY X  52      15.003  22.902  -1.899  0.00  0.00           H  
ATOM    777  N  LGLY X  53      13.094  21.329   0.065  0.00  0.00           N  
ATOM    778  CA LGLY X  53      11.788  20.697   0.303  0.00  0.00           C  
ATOM    779  C  LGLY X  53      10.977  21.461   1.441  0.00  0.00           C  
ATOM    780  O  LGLY X  53      11.270  22.565   1.901  0.00  0.00           O  
ATOM    781  H  LGLY X  53      13.925  20.915   0.462  0.00  0.00           H  
ATOM    782  HA2LGLY X  53      11.194  20.708  -0.612  0.00  0.00           H  
ATOM    783  HA3LGLY X  53      12.021  19.715   0.712  0.00  0.00           H  
ATOM    784  N  LTRP X  54       9.921  20.772   1.861  0.00  0.00           N  
ATOM    785  CA LTRP X  54       8.905  21.320   2.740  0.00  0.00           C  
ATOM    786  C  LTRP X  54       9.153  20.987   4.220  0.00  0.00           C  
ATOM    787  O  LTRP X  54       8.424  21.562   5.031  0.00  0.00           O  
ATOM    788  CB LTRP X  54       7.478  20.938   2.279  0.00  0.00           C  
ATOM    789  CG LTRP X  54       7.066  21.114   0.835  0.00  0.00           C  
ATOM    790  CD1LTRP X  54       7.723  20.630  -0.246  0.00  0.00           C  
ATOM    791  CD2LTRP X  54       5.853  21.733   0.290  0.00  0.00           C  
ATOM    792  CE2LTRP X  54       5.866  21.583  -1.133  0.00  0.00           C  
ATOM    793  CE3LTRP X  54       4.760  22.448   0.833  0.00  0.00           C  
ATOM    794  NE1LTRP X  54       7.024  20.899  -1.398  0.00  0.00           N  
ATOM    795  CZ2LTRP X  54       4.864  22.101  -1.962  0.00  0.00           C  
ATOM    796  CZ3LTRP X  54       3.744  22.970   0.006  0.00  0.00           C  
ATOM    797  CH2LTRP X  54       3.788  22.794  -1.387  0.00  0.00           C  
ATOM    798  H  LTRP X  54       9.816  19.810   1.544  0.00  0.00           H  
ATOM    799  HA LTRP X  54       8.960  22.405   2.675  0.00  0.00           H  
ATOM    800  HB2LTRP X  54       7.311  19.900   2.529  0.00  0.00           H  
ATOM    801  HB3LTRP X  54       6.775  21.508   2.889  0.00  0.00           H  
ATOM    802  HD1LTRP X  54       8.646  20.072  -0.223  0.00  0.00           H  
ATOM    803  HE1LTRP X  54       7.305  20.525  -2.309  0.00  0.00           H  
ATOM    804  HE3LTRP X  54       4.686  22.570   1.907  0.00  0.00           H  
ATOM    805  HZ2LTRP X  54       4.898  21.924  -3.027  0.00  0.00           H  
ATOM    806  HZ3LTRP X  54       2.892  23.466   0.455  0.00  0.00           H  
ATOM    807  HH2LTRP X  54       2.979  23.154  -2.010  0.00  0.00           H  
ATOM    808  N  LGLY X  55      10.154  20.179   4.637  0.00  0.00           N  
ATOM    809  CA LGLY X  55      10.347  19.984   6.082  0.00  0.00           C  
ATOM    810  C  LGLY X  55       9.115  19.520   6.903  0.00  0.00           C  
ATOM    811  O  LGLY X  55       8.955  19.958   8.047  0.00  0.00           O  
ATOM    812  H  LGLY X  55      10.886  19.837   4.033  0.00  0.00           H  
ATOM    813  HA2LGLY X  55      11.224  19.340   6.161  0.00  0.00           H  
ATOM    814  HA3LGLY X  55      10.663  20.944   6.490  0.00  0.00           H  
ATOM    815  N  LALA X  56       8.168  18.806   6.282  0.00  0.00           N  
ATOM    816  CA LALA X  56       6.815  18.639   6.821  0.00  0.00           C  
ATOM    817  C  LALA X  56       6.704  17.501   7.847  0.00  0.00           C  
ATOM    818  O  LALA X  56       7.323  16.451   7.693  0.00  0.00           O  
ATOM    819  CB LALA X  56       5.824  18.460   5.667  0.00  0.00           C  
ATOM    820  H  LALA X  56       8.362  18.432   5.362  0.00  0.00           H  
ATOM    821  HA LALA X  56       6.547  19.562   7.338  0.00  0.00           H  
ATOM    822  HB1LALA X  56       5.920  19.290   4.967  0.00  0.00           H  
ATOM    823  HB2LALA X  56       6.031  17.520   5.154  0.00  0.00           H  
ATOM    824  HB3LALA X  56       4.807  18.432   6.059  0.00  0.00           H  
ATOM    825  N  LASP X  57       5.857  17.694   8.862  0.00  0.00           N  
ATOM    826  CA LASP X  57       5.614  16.700   9.906  0.00  0.00           C  
ATOM    827  C  LASP X  57       4.860  15.467   9.381  0.00  0.00           C  
ATOM    828  O  LASP X  57       4.008  15.552   8.485  0.00  0.00           O  
ATOM    829  CB LASP X  57       4.879  17.353  11.087  0.00  0.00           C  
ATOM    830  CG LASP X  57       3.445  17.754  10.730  0.00  0.00           C  
ATOM    831  OD1LASP X  57       3.260  18.818  10.098  0.00  0.00           O  
ATOM    832  OD2LASP X  57       2.507  16.996  11.060  0.00  0.00           O1-
ATOM    833  H  LASP X  57       5.312  18.543   8.908  0.00  0.00           H  
ATOM    834  HA LASP X  57       6.585  16.359  10.273  0.00  0.00           H  
ATOM    835  HB2LASP X  57       4.862  16.653  11.923  0.00  0.00           H  
ATOM    836  HB3LASP X  57       5.432  18.237  11.410  0.00  0.00           H  
ATOM    837  N  LTRP X  58       5.145  14.308   9.977  0.00  0.00           N  
ATOM    838  CA LTRP X  58       4.527  13.038   9.587  0.00  0.00           C  
ATOM    839  C  LTRP X  58       2.987  13.021   9.644  0.00  0.00           C  
ATOM    840  O  LTRP X  58       2.378  12.511   8.698  0.00  0.00           O  
ATOM    841  CB LTRP X  58       5.157  11.891  10.386  0.00  0.00           C  
ATOM    842  CG LTRP X  58       6.300  11.265   9.662  0.00  0.00           C  
ATOM    843  CD1LTRP X  58       7.611  11.367   9.976  0.00  0.00           C  
ATOM    844  CD2LTRP X  58       6.243  10.504   8.419  0.00  0.00           C  
ATOM    845  CE2LTRP X  58       7.567  10.131   8.052  0.00  0.00           C  
ATOM    846  CE3LTRP X  58       5.196  10.120   7.552  0.00  0.00           C  
ATOM    847  NE1LTRP X  58       8.359  10.691   9.030  0.00  0.00           N  
ATOM    848  CZ2LTRP X  58       7.840   9.380   6.901  0.00  0.00           C  
ATOM    849  CZ3LTRP X  58       5.460   9.388   6.380  0.00  0.00           C  
ATOM    850  CH2LTRP X  58       6.777   9.007   6.061  0.00  0.00           C  
ATOM    851  H  LTRP X  58       5.880  14.296  10.679  0.00  0.00           H  
ATOM    852  HA LTRP X  58       4.774  12.881   8.536  0.00  0.00           H  
ATOM    853  HB2LTRP X  58       5.486  12.239  11.367  0.00  0.00           H  
ATOM    854  HB3LTRP X  58       4.408  11.114  10.546  0.00  0.00           H  
ATOM    855  HD1LTRP X  58       8.014  11.923  10.817  0.00  0.00           H  
ATOM    856  HE1LTRP X  58       9.379  10.673   9.030  0.00  0.00           H  
ATOM    857  HE3LTRP X  58       4.187  10.418   7.792  0.00  0.00           H  
ATOM    858  HZ2LTRP X  58       8.858   9.122   6.652  0.00  0.00           H  
ATOM    859  HZ3LTRP X  58       4.648   9.130   5.717  0.00  0.00           H  
ATOM    860  HH2LTRP X  58       6.980   8.446   5.159  0.00  0.00           H  
ATOM    861  N  LPRO X  59       2.320  13.575  10.678  0.00  0.00           N  
ATOM    862  CA LPRO X  59       0.864  13.736  10.694  0.00  0.00           C  
ATOM    863  C  LPRO X  59       0.311  14.503   9.481  0.00  0.00           C  
ATOM    864  O  LPRO X  59      -0.595  13.998   8.812  0.00  0.00           O  
ATOM    865  CB LPRO X  59       0.539  14.432  12.021  0.00  0.00           C  
ATOM    866  CG LPRO X  59       1.707  14.045  12.927  0.00  0.00           C  
ATOM    867  CD LPRO X  59       2.886  13.928  11.972  0.00  0.00           C  
ATOM    868  HA LPRO X  59       0.413  12.745  10.698  0.00  0.00           H  
ATOM    869  HB2LPRO X  59       0.527  15.515  11.895  0.00  0.00           H  
ATOM    870  HB3LPRO X  59      -0.414  14.090  12.427  0.00  0.00           H  
ATOM    871  HG2LPRO X  59       1.898  14.799  13.690  0.00  0.00           H  
ATOM    872  HG3LPRO X  59       1.507  13.078  13.384  0.00  0.00           H  
ATOM    873  HD2LPRO X  59       3.397  14.886  11.907  0.00  0.00           H  
ATOM    874  HD3LPRO X  59       3.579  13.167  12.330  0.00  0.00           H  
ATOM    875  N  LTHR X  60       0.867  15.671   9.148  0.00  0.00           N  
ATOM    876  CA LTHR X  60       0.457  16.469   7.978  0.00  0.00           C  
ATOM    877  C  LTHR X  60       0.722  15.727   6.669  0.00  0.00           C  
ATOM    878  O  LTHR X  60      -0.162  15.662   5.811  0.00  0.00           O  
ATOM    879  CB LTHR X  60       1.173  17.829   7.965  0.00  0.00           C  
ATOM    880  CG2LTHR X  60       0.808  18.697   6.762  0.00  0.00           C  
ATOM    881  OG1LTHR X  60       0.797  18.568   9.098  0.00  0.00           O  
ATOM    882  H  LTHR X  60       1.575  16.071   9.770  0.00  0.00           H  
ATOM    883  HA LTHR X  60      -0.613  16.658   8.041  0.00  0.00           H  
ATOM    884  HB LTHR X  60       2.252  17.673   7.973  0.00  0.00           H  
ATOM    885  HG1LTHR X  60       1.627  18.658   9.624  0.00  0.00           H  
ATOM    886 HG21LTHR X  60       1.277  19.676   6.871  0.00  0.00           H  
ATOM    887 HG22LTHR X  60       1.174  18.236   5.847  0.00  0.00           H  
ATOM    888 HG23LTHR X  60      -0.273  18.821   6.709  0.00  0.00           H  
ATOM    889  N  LALA X  61       1.897  15.107   6.515  0.00  0.00           N  
ATOM    890  CA LALA X  61       2.234  14.325   5.325  0.00  0.00           C  
ATOM    891  C  LALA X  61       1.269  13.140   5.114  0.00  0.00           C  
ATOM    892  O  LALA X  61       0.874  12.840   3.984  0.00  0.00           O  
ATOM    893  CB LALA X  61       3.695  13.873   5.441  0.00  0.00           C  
ATOM    894  H  LALA X  61       2.597  15.195   7.252  0.00  0.00           H  
ATOM    895  HA LALA X  61       2.140  14.973   4.456  0.00  0.00           H  
ATOM    896  HB1LALA X  61       4.343  14.739   5.590  0.00  0.00           H  
ATOM    897  HB2LALA X  61       3.814  13.195   6.287  0.00  0.00           H  
ATOM    898  HB3LALA X  61       3.996  13.362   4.527  0.00  0.00           H  
ATOM    899  N  LILE X  62       0.811  12.515   6.201  0.00  0.00           N  
ATOM    900  CA LILE X  62      -0.203  11.458   6.167  0.00  0.00           C  
ATOM    901  C  LILE X  62      -1.592  12.014   5.796  0.00  0.00           C  
ATOM    902  O  LILE X  62      -2.266  11.407   4.962  0.00  0.00           O  
ATOM    903  CB LILE X  62      -0.132  10.649   7.487  0.00  0.00           C  
ATOM    904  CG1LILE X  62       1.084   9.693   7.401  0.00  0.00           C  
ATOM    905  CG2LILE X  62      -1.419   9.859   7.774  0.00  0.00           C  
ATOM    906  CD1LILE X  62       1.518   9.084   8.740  0.00  0.00           C  
ATOM    907  H  LILE X  62       1.201  12.783   7.102  0.00  0.00           H  
ATOM    908  HA LILE X  62       0.057  10.776   5.358  0.00  0.00           H  
ATOM    909  HB LILE X  62       0.017  11.341   8.317  0.00  0.00           H  
ATOM    910 HG12LILE X  62       0.860   8.885   6.703  0.00  0.00           H  
ATOM    911 HG13LILE X  62       1.942  10.238   7.007  0.00  0.00           H  
ATOM    912 HG21LILE X  62      -1.291   9.226   8.650  0.00  0.00           H  
ATOM    913 HG22LILE X  62      -2.221  10.560   8.000  0.00  0.00           H  
ATOM    914 HG23LILE X  62      -1.680   9.246   6.912  0.00  0.00           H  
ATOM    915 HD11LILE X  62       0.726   8.468   9.162  0.00  0.00           H  
ATOM    916 HD12LILE X  62       2.399   8.461   8.583  0.00  0.00           H  
ATOM    917 HD13LILE X  62       1.774   9.880   9.439  0.00  0.00           H  
ATOM    918  N  LGLU X  63      -2.028  13.170   6.317  0.00  0.00           N  
ATOM    919  CA LGLU X  63      -3.304  13.804   5.912  0.00  0.00           C  
ATOM    920  C  LGLU X  63      -3.332  14.201   4.421  0.00  0.00           C  
ATOM    921  O  LGLU X  63      -4.372  14.057   3.769  0.00  0.00           O  
ATOM    922  CB LGLU X  63      -3.641  15.014   6.803  0.00  0.00           C  
ATOM    923  CG LGLU X  63      -4.006  14.667   8.261  0.00  0.00           C  
ATOM    924  CD LGLU X  63      -5.350  13.944   8.471  0.00  0.00           C  
ATOM    925  OE1LGLU X  63      -5.651  13.582   9.630  0.00  0.00           O  
ATOM    926  OE2LGLU X  63      -6.109  13.676   7.508  0.00  0.00           O1-
ATOM    927  H  LGLU X  63      -1.445  13.641   7.007  0.00  0.00           H  
ATOM    928  HA LGLU X  63      -4.108  13.084   6.037  0.00  0.00           H  
ATOM    929  HB2LGLU X  63      -2.783  15.688   6.811  0.00  0.00           H  
ATOM    930  HB3LGLU X  63      -4.477  15.559   6.362  0.00  0.00           H  
ATOM    931  HG2LGLU X  63      -3.213  14.055   8.690  0.00  0.00           H  
ATOM    932  HG3LGLU X  63      -4.036  15.602   8.825  0.00  0.00           H  
ATOM    933  N  LVAL X  64      -2.193  14.602   3.840  0.00  0.00           N  
ATOM    934  CA LVAL X  64      -2.040  14.792   2.382  0.00  0.00           C  
ATOM    935  C  LVAL X  64      -2.308  13.481   1.635  0.00  0.00           C  
ATOM    936  O  LVAL X  64      -3.158  13.436   0.744  0.00  0.00           O  
ATOM    937  CB LVAL X  64      -0.639  15.345   2.040  0.00  0.00           C  
ATOM    938  CG1LVAL X  64      -0.347  15.387   0.534  0.00  0.00           C  
ATOM    939  CG2LVAL X  64      -0.467  16.768   2.571  0.00  0.00           C  
ATOM    940  H  LVAL X  64      -1.383  14.748   4.440  0.00  0.00           H  
ATOM    941  HA LVAL X  64      -2.783  15.513   2.042  0.00  0.00           H  
ATOM    942  HB LVAL X  64       0.117  14.717   2.505  0.00  0.00           H  
ATOM    943 HG11LVAL X  64      -0.314  14.378   0.127  0.00  0.00           H  
ATOM    944 HG12LVAL X  64      -1.114  15.959   0.016  0.00  0.00           H  
ATOM    945 HG13LVAL X  64       0.623  15.853   0.358  0.00  0.00           H  
ATOM    946 HG21LVAL X  64      -0.688  16.812   3.635  0.00  0.00           H  
ATOM    947 HG22LVAL X  64       0.569  17.073   2.434  0.00  0.00           H  
ATOM    948 HG23LVAL X  64      -1.131  17.451   2.042  0.00  0.00           H  
ATOM    949  N  LVAL X  65      -1.646  12.387   2.029  0.00  0.00           N  
ATOM    950  CA LVAL X  65      -1.845  11.047   1.441  0.00  0.00           C  
ATOM    951  C  LVAL X  65      -3.306  10.585   1.545  0.00  0.00           C  
ATOM    952  O  LVAL X  65      -3.835   9.988   0.604  0.00  0.00           O  
ATOM    953  CB LVAL X  65      -0.883  10.043   2.113  0.00  0.00           C  
ATOM    954  CG1LVAL X  65      -1.192   8.576   1.795  0.00  0.00           C  
ATOM    955  CG2LVAL X  65       0.553  10.322   1.661  0.00  0.00           C  
ATOM    956  H  LVAL X  65      -0.968  12.489   2.780  0.00  0.00           H  
ATOM    957  HA LVAL X  65      -1.606  11.091   0.379  0.00  0.00           H  
ATOM    958  HB LVAL X  65      -0.931  10.161   3.193  0.00  0.00           H  
ATOM    959 HG11LVAL X  65      -2.147   8.287   2.232  0.00  0.00           H  
ATOM    960 HG12LVAL X  65      -1.226   8.433   0.718  0.00  0.00           H  
ATOM    961 HG13LVAL X  65      -0.419   7.937   2.220  0.00  0.00           H  
ATOM    962 HG21LVAL X  65       1.236   9.671   2.205  0.00  0.00           H  
ATOM    963 HG22LVAL X  65       0.653  10.148   0.591  0.00  0.00           H  
ATOM    964 HG23LVAL X  65       0.831  11.353   1.877  0.00  0.00           H  
ATOM    965  N  LARG X  66      -3.985  10.899   2.654  0.00  0.00           N  
ATOM    966  CA LARG X  66      -5.393  10.547   2.905  0.00  0.00           C  
ATOM    967  C  LARG X  66      -6.366  11.298   1.998  0.00  0.00           C  
ATOM    968  O  LARG X  66      -7.273  10.666   1.458  0.00  0.00           O  
ATOM    969  CB LARG X  66      -5.712  10.793   4.385  0.00  0.00           C  
ATOM    970  CG LARG X  66      -5.042   9.744   5.290  0.00  0.00           C  
ATOM    971  CD LARG X  66      -4.698  10.293   6.678  0.00  0.00           C  
ATOM    972  NE LARG X  66      -5.824  10.968   7.311  0.00  0.00           N  
ATOM    973  CZ LARG X  66      -6.814  10.453   7.989  0.00  0.00           C  
ATOM    974  NH1LARG X  66      -6.878   9.195   8.319  0.00  0.00           N1+
ATOM    975  NH2LARG X  66      -7.773  11.251   8.332  0.00  0.00           N  
ATOM    976  H  LARG X  66      -3.469  11.384   3.385  0.00  0.00           H  
ATOM    977  HA LARG X  66      -5.539   9.488   2.689  0.00  0.00           H  
ATOM    978  HB2LARG X  66      -5.375  11.794   4.655  0.00  0.00           H  
ATOM    979  HB3LARG X  66      -6.791  10.747   4.542  0.00  0.00           H  
ATOM    980  HG2LARG X  66      -5.710   8.890   5.393  0.00  0.00           H  
ATOM    981  HG3LARG X  66      -4.115   9.399   4.833  0.00  0.00           H  
ATOM    982  HD2LARG X  66      -4.321   9.500   7.312  0.00  0.00           H  
ATOM    983  HD3LARG X  66      -3.906  11.023   6.585  0.00  0.00           H  
ATOM    984  HE LARG X  66      -5.871  11.981   7.207  0.00  0.00           H  
ATOM    985 HH11LARG X  66      -6.057   8.610   8.229  0.00  0.00           H  
ATOM    986 HH12LARG X  66      -7.708   8.899   8.826  0.00  0.00           H  
ATOM    987 HH21LARG X  66      -7.607  12.242   8.179  0.00  0.00           H  
ATOM    988 HH22LARG X  66      -8.549  10.892   8.882  0.00  0.00           H  
ATOM    989  N  LGLU X  67      -6.168  12.597   1.762  0.00  0.00           N  
ATOM    990  CA LGLU X  67      -6.982  13.343   0.787  0.00  0.00           C  
ATOM    991  C  LGLU X  67      -6.771  12.827  -0.639  0.00  0.00           C  
ATOM    992  O  LGLU X  67      -7.731  12.673  -1.393  0.00  0.00           O  
ATOM    993  CB LGLU X  67      -6.676  14.850   0.857  0.00  0.00           C  
ATOM    994  CG LGLU X  67      -7.423  15.694  -0.201  0.00  0.00           C  
ATOM    995  CD LGLU X  67      -8.956  15.567  -0.157  0.00  0.00           C  
ATOM    996  OE1LGLU X  67      -9.652  16.035  -1.086  0.00  0.00           O  
ATOM    997  OE2LGLU X  67      -9.507  15.118   0.874  0.00  0.00           O1-
ATOM    998  H  LGLU X  67      -5.413  13.073   2.251  0.00  0.00           H  
ATOM    999  HA LGLU X  67      -8.033  13.188   1.031  0.00  0.00           H  
ATOM   1000  HB2LGLU X  67      -6.930  15.216   1.852  0.00  0.00           H  
ATOM   1001  HB3LGLU X  67      -5.605  14.999   0.716  0.00  0.00           H  
ATOM   1002  HG2LGLU X  67      -7.160  16.739  -0.035  0.00  0.00           H  
ATOM   1003  HG3LGLU X  67      -7.064  15.428  -1.197  0.00  0.00           H  
ATOM   1004  N  LILE X  68      -5.530  12.503  -1.005  0.00  0.00           N  
ATOM   1005  CA LILE X  68      -5.217  11.989  -2.341  0.00  0.00           C  
ATOM   1006  C  LILE X  68      -5.805  10.574  -2.529  0.00  0.00           C  
ATOM   1007  O  LILE X  68      -6.349  10.274  -3.594  0.00  0.00           O  
ATOM   1008  CB LILE X  68      -3.698  12.102  -2.600  0.00  0.00           C  
ATOM   1009  CG1LILE X  68      -3.243  13.583  -2.539  0.00  0.00           C  
ATOM   1010  CG2LILE X  68      -3.375  11.513  -3.979  0.00  0.00           C  
ATOM   1011  CD1LILE X  68      -1.722  13.780  -2.608  0.00  0.00           C  
ATOM   1012  H  LILE X  68      -4.769  12.681  -0.353  0.00  0.00           H  
ATOM   1013  HA LILE X  68      -5.717  12.628  -3.069  0.00  0.00           H  
ATOM   1014  HB LILE X  68      -3.164  11.532  -1.837  0.00  0.00           H  
ATOM   1015 HG12LILE X  68      -3.721  14.149  -3.337  0.00  0.00           H  
ATOM   1016 HG13LILE X  68      -3.576  14.035  -1.609  0.00  0.00           H  
ATOM   1017 HG21LILE X  68      -3.666  10.474  -4.003  0.00  0.00           H  
ATOM   1018 HG22LILE X  68      -3.938  12.030  -4.753  0.00  0.00           H  
ATOM   1019 HG23LILE X  68      -2.306  11.564  -4.189  0.00  0.00           H  
ATOM   1020 HD11LILE X  68      -1.241  13.187  -1.830  0.00  0.00           H  
ATOM   1021 HD12LILE X  68      -1.332  13.488  -3.581  0.00  0.00           H  
ATOM   1022 HD13LILE X  68      -1.489  14.833  -2.445  0.00  0.00           H  
ATOM   1023  N  LALA X  69      -5.823   9.737  -1.485  0.00  0.00           N  
ATOM   1024  CA LALA X  69      -6.562   8.468  -1.469  0.00  0.00           C  
ATOM   1025  C  LALA X  69      -8.091   8.661  -1.583  0.00  0.00           C  
ATOM   1026  O  LALA X  69      -8.768   7.840  -2.206  0.00  0.00           O  
ATOM   1027  CB LALA X  69      -6.182   7.705  -0.193  0.00  0.00           C  
ATOM   1028  H  LALA X  69      -5.328  10.013  -0.642  0.00  0.00           H  
ATOM   1029  HA LALA X  69      -6.251   7.874  -2.328  0.00  0.00           H  
ATOM   1030  HB1LALA X  69      -6.390   8.321   0.677  0.00  0.00           H  
ATOM   1031  HB2LALA X  69      -6.752   6.779  -0.129  0.00  0.00           H  
ATOM   1032  HB3LALA X  69      -5.119   7.469  -0.189  0.00  0.00           H  
ATOM   1033  N  LALA X  70      -8.626   9.766  -1.051  0.00  0.00           N  
ATOM   1034  CA LALA X  70     -10.015  10.191  -1.235  0.00  0.00           C  
ATOM   1035  C  LALA X  70     -10.284  10.868  -2.602  0.00  0.00           C  
ATOM   1036  O  LALA X  70     -11.441  11.166  -2.920  0.00  0.00           O  
ATOM   1037  CB LALA X  70     -10.423  11.078  -0.049  0.00  0.00           C  
ATOM   1038  H  LALA X  70      -8.029  10.367  -0.492  0.00  0.00           H  
ATOM   1039  HA LALA X  70     -10.642   9.299  -1.200  0.00  0.00           H  
ATOM   1040  HB1LALA X  70     -10.211  10.564   0.889  0.00  0.00           H  
ATOM   1041  HB2LALA X  70      -9.872  12.017  -0.068  0.00  0.00           H  
ATOM   1042  HB3LALA X  70     -11.491  11.290  -0.095  0.00  0.00           H  
ATOM   1043  N  LALA X  71      -9.261  11.109  -3.431  0.00  0.00           N  
ATOM   1044  CA LALA X  71      -9.418  11.381  -4.861  0.00  0.00           C  
ATOM   1045  C  LALA X  71      -9.498  10.051  -5.629  0.00  0.00           C  
ATOM   1046  O  LALA X  71     -10.542   9.731  -6.205  0.00  0.00           O  
ATOM   1047  CB LALA X  71      -8.301  12.311  -5.353  0.00  0.00           C  
ATOM   1048  H  LALA X  71      -8.321  10.976  -3.076  0.00  0.00           H  
ATOM   1049  HA LALA X  71     -10.362  11.900  -5.015  0.00  0.00           H  
ATOM   1050  HB1LALA X  71      -8.226  13.176  -4.696  0.00  0.00           H  
ATOM   1051  HB2LALA X  71      -7.340  11.797  -5.361  0.00  0.00           H  
ATOM   1052  HB3LALA X  71      -8.528  12.646  -6.364  0.00  0.00           H  
ATOM   1053  N  LASP X  72      -8.447   9.228  -5.536  0.00  0.00           N  
ATOM   1054  CA LASP X  72      -8.526   7.774  -5.701  0.00  0.00           C  
ATOM   1055  C  LASP X  72      -7.398   7.048  -4.956  0.00  0.00           C  
ATOM   1056  O  LASP X  72      -6.259   7.517  -4.917  0.00  0.00           O  
ATOM   1057  CB LASP X  72      -8.510   7.347  -7.182  0.00  0.00           C  
ATOM   1058  CG LASP X  72      -8.767   5.839  -7.283  0.00  0.00           C  
ATOM   1059  OD1LASP X  72      -9.869   5.414  -6.860  0.00  0.00           O  
ATOM   1060  OD2LASP X  72      -7.833   5.086  -7.630  0.00  0.00           O1-
ATOM   1061  H  LASP X  72      -7.635   9.572  -5.025  0.00  0.00           H  
ATOM   1062  HA LASP X  72      -9.462   7.447  -5.250  0.00  0.00           H  
ATOM   1063  HB2LASP X  72      -9.287   7.877  -7.734  0.00  0.00           H  
ATOM   1064  HB3LASP X  72      -7.543   7.594  -7.625  0.00  0.00           H  
ATOM   1065  N  LGLY X  73      -7.693   5.843  -4.458  0.00  0.00           N  
ATOM   1066  CA LGLY X  73      -6.719   4.969  -3.804  0.00  0.00           C  
ATOM   1067  C  LGLY X  73      -5.456   4.732  -4.633  0.00  0.00           C  
ATOM   1068  O  LGLY X  73      -4.376   4.671  -4.057  0.00  0.00           O  
ATOM   1069  H  LGLY X  73      -8.635   5.503  -4.571  0.00  0.00           H  
ATOM   1070  HA2LGLY X  73      -6.431   5.402  -2.845  0.00  0.00           H  
ATOM   1071  HA3LGLY X  73      -7.180   3.999  -3.632  0.00  0.00           H  
ATOM   1072  N  LSER X  74      -5.559   4.687  -5.966  0.00  0.00           N  
ATOM   1073  CA LSER X  74      -4.403   4.567  -6.864  0.00  0.00           C  
ATOM   1074  C  LSER X  74      -3.410   5.722  -6.704  0.00  0.00           C  
ATOM   1075  O  LSER X  74      -2.207   5.490  -6.659  0.00  0.00           O  
ATOM   1076  CB LSER X  74      -4.830   4.521  -8.337  0.00  0.00           C  
ATOM   1077  OG LSER X  74      -5.883   3.605  -8.565  0.00  0.00           O  
ATOM   1078  H  LSER X  74      -6.480   4.764  -6.391  0.00  0.00           H  
ATOM   1079  HA LSER X  74      -3.884   3.644  -6.626  0.00  0.00           H  
ATOM   1080  HB2LSER X  74      -5.160   5.512  -8.654  0.00  0.00           H  
ATOM   1081  HB3LSER X  74      -3.968   4.237  -8.939  0.00  0.00           H  
ATOM   1082  HG LSER X  74      -6.711   4.069  -8.282  0.00  0.00           H  
ATOM   1083  N  LLEU X  75      -3.904   6.959  -6.577  0.00  0.00           N  
ATOM   1084  CA LLEU X  75      -3.060   8.142  -6.392  0.00  0.00           C  
ATOM   1085  C  LLEU X  75      -2.566   8.255  -4.947  0.00  0.00           C  
ATOM   1086  O  LLEU X  75      -1.404   8.584  -4.723  0.00  0.00           O  
ATOM   1087  CB LLEU X  75      -3.821   9.415  -6.804  0.00  0.00           C  
ATOM   1088  CG LLEU X  75      -4.278   9.479  -8.271  0.00  0.00           C  
ATOM   1089  CD1LLEU X  75      -4.905  10.845  -8.538  0.00  0.00           C  
ATOM   1090  CD2LLEU X  75      -3.137   9.288  -9.266  0.00  0.00           C  
ATOM   1091  H  LLEU X  75      -4.904   7.069  -6.468  0.00  0.00           H  
ATOM   1092  HA LLEU X  75      -2.170   8.051  -7.016  0.00  0.00           H  
ATOM   1093  HB2LLEU X  75      -4.696   9.528  -6.162  0.00  0.00           H  
ATOM   1094  HB3LLEU X  75      -3.162  10.265  -6.619  0.00  0.00           H  
ATOM   1095  HG LLEU X  75      -5.033   8.713  -8.456  0.00  0.00           H  
ATOM   1096 HD11LLEU X  75      -5.182  10.947  -9.585  0.00  0.00           H  
ATOM   1097 HD12LLEU X  75      -5.774  10.989  -7.896  0.00  0.00           H  
ATOM   1098 HD13LLEU X  75      -4.174  11.626  -8.318  0.00  0.00           H  
ATOM   1099 HD21LLEU X  75      -2.736   8.277  -9.190  0.00  0.00           H  
ATOM   1100 HD22LLEU X  75      -3.489   9.448 -10.285  0.00  0.00           H  
ATOM   1101 HD23LLEU X  75      -2.340  10.004  -9.058  0.00  0.00           H  
ATOM   1102  N  LGLY X  76      -3.429   7.951  -3.969  0.00  0.00           N  
ATOM   1103  CA LGLY X  76      -3.063   8.001  -2.550  0.00  0.00           C  
ATOM   1104  C  LGLY X  76      -1.970   6.995  -2.209  0.00  0.00           C  
ATOM   1105  O  LGLY X  76      -1.010   7.328  -1.526  0.00  0.00           O  
ATOM   1106  H  LGLY X  76      -4.388   7.740  -4.224  0.00  0.00           H  
ATOM   1107  HA2LGLY X  76      -2.715   9.000  -2.286  0.00  0.00           H  
ATOM   1108  HA3LGLY X  76      -3.934   7.760  -1.953  0.00  0.00           H  
ATOM   1109  N  LHID X  77      -2.062   5.792  -2.772  0.00  0.00           N  
ATOM   1110  CA LHID X  77      -0.975   4.823  -2.758  0.00  0.00           C  
ATOM   1111  C  LHID X  77       0.265   5.349  -3.484  0.00  0.00           C  
ATOM   1112  O  LHID X  77       1.333   5.339  -2.895  0.00  0.00           O  
ATOM   1113  CB HHID X  77      -1.468   3.529  -3.403  0.00  0.00           C  
ATOM   1114  CG HHID X  77      -0.439   2.468  -3.630  0.00  0.00           C  
ATOM   1115  CD2HHID X  77       0.577   2.305  -4.543  0.00  0.00           C  
ATOM   1116  ND1HHID X  77      -0.420   1.311  -2.879  0.00  0.00           N  
ATOM   1117  CE1HHID X  77       0.592   0.531  -3.333  0.00  0.00           C  
ATOM   1118  NE2HHID X  77       1.196   1.085  -4.364  0.00  0.00           N  
ATOM   1119  H  LHID X  77      -2.885   5.571  -3.320  0.00  0.00           H  
ATOM   1120  HB2HHID X  77      -2.259   3.140  -2.757  0.00  0.00           H  
ATOM   1121  HB3HHID X  77      -1.955   3.796  -4.347  0.00  0.00           H  
ATOM   1122  HA LHID X  77      -0.686   4.613  -1.727  0.00  0.00           H  
ATOM   1123  HD1HHID X  77      -0.881   1.200  -1.976  0.00  0.00           H  
ATOM   1124  HD2HHID X  77       0.895   2.985  -5.324  0.00  0.00           H  
ATOM   1125  HE1HHID X  77       0.868  -0.400  -2.861  0.00  0.00           H  
ATOM   1126  N  LLEU X  78       0.152   5.825  -4.729  0.00  0.00           N  
ATOM   1127  CA LLEU X  78       1.319   6.244  -5.513  0.00  0.00           C  
ATOM   1128  C  LLEU X  78       2.130   7.361  -4.826  0.00  0.00           C  
ATOM   1129  O  LLEU X  78       3.349   7.242  -4.721  0.00  0.00           O  
ATOM   1130  CB LLEU X  78       0.839   6.628  -6.922  0.00  0.00           C  
ATOM   1131  CG LLEU X  78       1.950   7.090  -7.878  0.00  0.00           C  
ATOM   1132  CD1LLEU X  78       3.019   6.027  -8.127  0.00  0.00           C  
ATOM   1133  CD2LLEU X  78       1.327   7.460  -9.221  0.00  0.00           C  
ATOM   1134  H  LLEU X  78      -0.750   5.815  -5.188  0.00  0.00           H  
ATOM   1135  HA LLEU X  78       1.986   5.385  -5.599  0.00  0.00           H  
ATOM   1136  HB2LLEU X  78       0.341   5.766  -7.367  0.00  0.00           H  
ATOM   1137  HB3LLEU X  78       0.110   7.433  -6.832  0.00  0.00           H  
ATOM   1138  HG LLEU X  78       2.421   7.978  -7.468  0.00  0.00           H  
ATOM   1139 HD11LLEU X  78       3.550   5.805  -7.201  0.00  0.00           H  
ATOM   1140 HD12LLEU X  78       2.567   5.116  -8.520  0.00  0.00           H  
ATOM   1141 HD13LLEU X  78       3.744   6.411  -8.844  0.00  0.00           H  
ATOM   1142 HD21LLEU X  78       2.105   7.846  -9.874  0.00  0.00           H  
ATOM   1143 HD22LLEU X  78       0.872   6.579  -9.678  0.00  0.00           H  
ATOM   1144 HD23LLEU X  78       0.572   8.233  -9.079  0.00  0.00           H  
ATOM   1145  N  LPHE X  79       1.479   8.403  -4.294  0.00  0.00           N  
ATOM   1146  CA LPHE X  79       2.183   9.441  -3.531  0.00  0.00           C  
ATOM   1147  C  LPHE X  79       2.588   8.975  -2.125  0.00  0.00           C  
ATOM   1148  O  LPHE X  79       3.714   9.223  -1.705  0.00  0.00           O  
ATOM   1149  CB LPHE X  79       1.363  10.734  -3.468  0.00  0.00           C  
ATOM   1150  CG LPHE X  79       2.116  11.845  -2.753  0.00  0.00           C  
ATOM   1151  CD1LPHE X  79       3.316  12.342  -3.301  0.00  0.00           C  
ATOM   1152  CD2LPHE X  79       1.671  12.324  -1.505  0.00  0.00           C  
ATOM   1153  CE1LPHE X  79       4.061  13.312  -2.609  0.00  0.00           C  
ATOM   1154  CE2LPHE X  79       2.420  13.294  -0.813  0.00  0.00           C  
ATOM   1155  CZ LPHE X  79       3.612  13.791  -1.368  0.00  0.00           C  
ATOM   1156  H  LPHE X  79       0.471   8.460  -4.398  0.00  0.00           H  
ATOM   1157  HA LPHE X  79       3.113   9.672  -4.052  0.00  0.00           H  
ATOM   1158  HB2LPHE X  79       1.134  11.059  -4.483  0.00  0.00           H  
ATOM   1159  HB3LPHE X  79       0.420  10.538  -2.955  0.00  0.00           H  
ATOM   1160  HD1LPHE X  79       3.682  11.970  -4.248  0.00  0.00           H  
ATOM   1161  HD2LPHE X  79       0.768  11.934  -1.063  0.00  0.00           H  
ATOM   1162  HE1LPHE X  79       4.988  13.684  -3.024  0.00  0.00           H  
ATOM   1163  HE2LPHE X  79       2.090  13.645   0.154  0.00  0.00           H  
ATOM   1164  HZ LPHE X  79       4.196  14.530  -0.839  0.00  0.00           H  
ATOM   1165  N  LGLY X  80       1.729   8.236  -1.415  0.00  0.00           N  
ATOM   1166  CA LGLY X  80       2.083   7.657  -0.116  0.00  0.00           C  
ATOM   1167  C  LGLY X  80       3.308   6.747  -0.196  0.00  0.00           C  
ATOM   1168  O  LGLY X  80       4.135   6.748   0.707  0.00  0.00           O  
ATOM   1169  H  LGLY X  80       0.811   8.030  -1.792  0.00  0.00           H  
ATOM   1170  HA2LGLY X  80       2.310   8.455   0.589  0.00  0.00           H  
ATOM   1171  HA3LGLY X  80       1.242   7.074   0.257  0.00  0.00           H  
ATOM   1172  N  LTYR X  81       3.495   6.042  -1.308  0.00  0.00           N  
ATOM   1173  CA LTYR X  81       4.671   5.212  -1.522  0.00  0.00           C  
ATOM   1174  C  LTYR X  81       5.918   6.002  -1.922  0.00  0.00           C  
ATOM   1175  O  LTYR X  81       7.012   5.552  -1.596  0.00  0.00           O  
ATOM   1176  CB HTYR X  81       4.367   4.082  -2.505  0.00  0.00           C  
ATOM   1177  CG HTYR X  81       3.749   2.855  -1.878  0.00  0.00           C  
ATOM   1178  CD1HTYR X  81       4.444   1.648  -1.938  0.00  0.00           C  
ATOM   1179  CD2HTYR X  81       2.507   2.851  -1.223  0.00  0.00           C  
ATOM   1180  CE1HTYR X  81       3.897   0.459  -1.471  0.00  0.00           C  
ATOM   1181  CE2HTYR X  81       1.935   1.667  -0.761  0.00  0.00           C  
ATOM   1182  CZ HTYR X  81       2.606   0.454  -0.951  0.00  0.00           C  
ATOM   1183  OH HTYR X  81       1.959  -0.733  -0.674  0.00  0.00           O  
ATOM   1184  H  LTYR X  81       2.775   6.045  -2.021  0.00  0.00           H  
ATOM   1185  HB2HTYR X  81       3.756   4.490  -3.322  0.00  0.00           H  
ATOM   1186  HB3HTYR X  81       5.316   3.777  -2.967  0.00  0.00           H  
ATOM   1187  HA LTYR X  81       4.902   4.741  -0.569  0.00  0.00           H  
ATOM   1188  HD1HTYR X  81       5.438   1.626  -2.380  0.00  0.00           H  
ATOM   1189  HD2HTYR X  81       1.964   3.778  -1.085  0.00  0.00           H  
ATOM   1190  HE1HTYR X  81       4.440  -0.467  -1.574  0.00  0.00           H  
ATOM   1191  HE2HTYR X  81       0.957   1.675  -0.290  0.00  0.00           H  
ATOM   1192  HH HTYR X  81       2.559  -1.455  -0.965  0.00  0.00           H  
ATOM   1193  N  LHIE X  82       5.809   7.207  -2.490  0.00  0.00           N  
ATOM   1194  CA LHIE X  82       6.952   8.133  -2.578  0.00  0.00           C  
ATOM   1195  C  LHIE X  82       7.482   8.508  -1.175  0.00  0.00           C  
ATOM   1196  O  LHIE X  82       8.691   8.670  -1.000  0.00  0.00           O  
ATOM   1197  CB LHIE X  82       6.551   9.356  -3.417  0.00  0.00           C  
ATOM   1198  CG LHIE X  82       7.679  10.316  -3.681  0.00  0.00           C  
ATOM   1199  CD2LHIE X  82       7.994  11.384  -2.896  0.00  0.00           C  
ATOM   1200  ND1LHIE X  82       8.548  10.280  -4.778  0.00  0.00           N  
ATOM   1201  CE1LHIE X  82       9.361  11.339  -4.621  0.00  0.00           C  
ATOM   1202  NE2LHIE X  82       9.059  12.005  -3.499  0.00  0.00           N  
ATOM   1203  H  LHIE X  82       4.891   7.549  -2.745  0.00  0.00           H  
ATOM   1204  HA LHIE X  82       7.771   7.636  -3.101  0.00  0.00           H  
ATOM   1205  HB2LHIE X  82       6.164   9.014  -4.378  0.00  0.00           H  
ATOM   1206  HB3LHIE X  82       5.760   9.906  -2.911  0.00  0.00           H  
ATOM   1207  HD2LHIE X  82       7.505  11.680  -1.977  0.00  0.00           H  
ATOM   1208  HE1LHIE X  82      10.154  11.625  -5.297  0.00  0.00           H  
ATOM   1209  HE2LHIE X  82       9.515  12.865  -3.190  0.00  0.00           H  
ATOM   1210  N  LLEU X  83       6.613   8.511  -0.151  0.00  0.00           N  
ATOM   1211  CA LLEU X  83       6.992   8.619   1.270  0.00  0.00           C  
ATOM   1212  C  LLEU X  83       7.505   7.293   1.889  0.00  0.00           C  
ATOM   1213  O  LLEU X  83       7.937   7.282   3.036  0.00  0.00           O  
ATOM   1214  CB LLEU X  83       5.838   9.199   2.117  0.00  0.00           C  
ATOM   1215  CG LLEU X  83       5.044  10.396   1.559  0.00  0.00           C  
ATOM   1216  CD1LLEU X  83       4.082  10.895   2.640  0.00  0.00           C  
ATOM   1217  CD2LLEU X  83       5.914  11.575   1.126  0.00  0.00           C  
ATOM   1218  H  LLEU X  83       5.630   8.397  -0.365  0.00  0.00           H  
ATOM   1219  HA LLEU X  83       7.821   9.325   1.341  0.00  0.00           H  
ATOM   1220  HB2LLEU X  83       5.128   8.402   2.324  0.00  0.00           H  
ATOM   1221  HB3LLEU X  83       6.262   9.493   3.077  0.00  0.00           H  
ATOM   1222  HG LLEU X  83       4.454  10.065   0.706  0.00  0.00           H  
ATOM   1223 HD11LLEU X  83       3.457  11.694   2.241  0.00  0.00           H  
ATOM   1224 HD12LLEU X  83       3.447  10.077   2.973  0.00  0.00           H  
ATOM   1225 HD13LLEU X  83       4.649  11.271   3.493  0.00  0.00           H  
ATOM   1226 HD21LLEU X  83       6.543  11.279   0.290  0.00  0.00           H  
ATOM   1227 HD22LLEU X  83       5.283  12.402   0.805  0.00  0.00           H  
ATOM   1228 HD23LLEU X  83       6.547  11.894   1.951  0.00  0.00           H  
ATOM   1229  N  LTHR X  84       7.489   6.177   1.149  0.00  0.00           N  
ATOM   1230  CA LTHR X  84       8.143   4.898   1.526  0.00  0.00           C  
ATOM   1231  C  LTHR X  84       9.361   4.555   0.667  0.00  0.00           C  
ATOM   1232  O  LTHR X  84      10.096   3.631   0.996  0.00  0.00           O  
ATOM   1233  CB LTHR X  84       7.184   3.695   1.486  0.00  0.00           C  
ATOM   1234  CG2LTHR X  84       5.941   3.874   2.346  0.00  0.00           C  
ATOM   1235  OG1LTHR X  84       6.742   3.395   0.180  0.00  0.00           O  
ATOM   1236  H  LTHR X  84       7.060   6.238   0.238  0.00  0.00           H  
ATOM   1237  HA LTHR X  84       8.510   4.977   2.550  0.00  0.00           H  
ATOM   1238  HB LTHR X  84       7.719   2.822   1.864  0.00  0.00           H  
ATOM   1239  HG1LTHR X  84       7.052   4.084  -0.427  0.00  0.00           H  
ATOM   1240 HG21LTHR X  84       5.338   2.967   2.303  0.00  0.00           H  
ATOM   1241 HG22LTHR X  84       6.246   4.057   3.375  0.00  0.00           H  
ATOM   1242 HG23LTHR X  84       5.349   4.713   1.984  0.00  0.00           H  
ATOM   1243  N  LASN X  85       9.555   5.263  -0.448  0.00  0.00           N  
ATOM   1244  CA LASN X  85      10.640   5.045  -1.396  0.00  0.00           C  
ATOM   1245  C  LASN X  85      11.798   5.997  -1.064  0.00  0.00           C  
ATOM   1246  O  LASN X  85      12.837   5.539  -0.600  0.00  0.00           O  
ATOM   1247  CB LASN X  85      10.105   5.194  -2.837  0.00  0.00           C  
ATOM   1248  CG LASN X  85       9.101   4.136  -3.279  0.00  0.00           C  
ATOM   1249  ND2LASN X  85       8.340   4.408  -4.313  0.00  0.00           N  
ATOM   1250  OD1LASN X  85       8.987   3.042  -2.745  0.00  0.00           O  
ATOM   1251  H  LASN X  85       8.874   5.971  -0.678  0.00  0.00           H  
ATOM   1252  HA LASN X  85      11.024   4.030  -1.282  0.00  0.00           H  
ATOM   1253  HB2LASN X  85       9.624   6.164  -2.929  0.00  0.00           H  
ATOM   1254  HB3LASN X  85      10.943   5.164  -3.532  0.00  0.00           H  
ATOM   1255 HD21LASN X  85       7.654   3.731  -4.588  0.00  0.00           H  
ATOM   1256 HD22LASN X  85       8.425   5.300  -4.795  0.00  0.00           H  
ATOM   1257  N  LALA X  86      11.600   7.315  -1.211  0.00  0.00           N  
ATOM   1258  CA LALA X  86      12.662   8.305  -1.009  0.00  0.00           C  
ATOM   1259  C  LALA X  86      13.308   8.286   0.398  0.00  0.00           C  
ATOM   1260  O  LALA X  86      14.536   8.329   0.454  0.00  0.00           O  
ATOM   1261  CB LALA X  86      12.153   9.700  -1.399  0.00  0.00           C  
ATOM   1262  H  LALA X  86      10.712   7.645  -1.564  0.00  0.00           H  
ATOM   1263  HA LALA X  86      13.462   8.057  -1.707  0.00  0.00           H  
ATOM   1264  HB1LALA X  86      11.666   9.670  -2.372  0.00  0.00           H  
ATOM   1265  HB2LALA X  86      11.448  10.075  -0.664  0.00  0.00           H  
ATOM   1266  HB3LALA X  86      12.998  10.385  -1.448  0.00  0.00           H  
ATOM   1267  N  LPRO X  87      12.567   8.134   1.521  0.00  0.00           N  
ATOM   1268  CA LPRO X  87      13.181   8.107   2.855  0.00  0.00           C  
ATOM   1269  C  LPRO X  87      14.046   6.872   3.150  0.00  0.00           C  
ATOM   1270  O  LPRO X  87      14.665   6.794   4.206  0.00  0.00           O  
ATOM   1271  CB LPRO X  87      12.038   8.265   3.865  0.00  0.00           C  
ATOM   1272  CG LPRO X  87      10.953   8.951   3.041  0.00  0.00           C  
ATOM   1273  CD LPRO X  87      11.125   8.270   1.683  0.00  0.00           C  
ATOM   1274  HA LPRO X  87      13.824   8.984   2.933  0.00  0.00           H  
ATOM   1275  HB2LPRO X  87      11.684   7.286   4.192  0.00  0.00           H  
ATOM   1276  HB3LPRO X  87      12.340   8.870   4.721  0.00  0.00           H  
ATOM   1277  HG2LPRO X  87       9.963   8.794   3.465  0.00  0.00           H  
ATOM   1278  HG3LPRO X  87      11.172  10.017   2.955  0.00  0.00           H  
ATOM   1279  HD2LPRO X  87      10.666   7.281   1.705  0.00  0.00           H  
ATOM   1280  HD3LPRO X  87      10.666   8.875   0.906  0.00  0.00           H  
ATOM   1281  N  LMET X  88      14.152   5.908   2.227  0.00  0.00           N  
ATOM   1282  CA LMET X  88      15.156   4.840   2.321  0.00  0.00           C  
ATOM   1283  C  LMET X  88      16.583   5.323   2.001  0.00  0.00           C  
ATOM   1284  O  LMET X  88      17.486   4.497   1.912  0.00  0.00           O  
ATOM   1285  CB LMET X  88      14.757   3.626   1.476  0.00  0.00           C  
ATOM   1286  CG LMET X  88      13.392   3.059   1.887  0.00  0.00           C  
ATOM   1287  SD LMET X  88      12.980   1.445   1.165  0.00  0.00           S  
ATOM   1288  CE LMET X  88      13.284   1.809  -0.581  0.00  0.00           C  
ATOM   1289  H  LMET X  88      13.661   6.014   1.347  0.00  0.00           H  
ATOM   1290  HA LMET X  88      15.192   4.505   3.358  0.00  0.00           H  
ATOM   1291  HB2LMET X  88      14.737   3.918   0.427  0.00  0.00           H  
ATOM   1292  HB3LMET X  88      15.504   2.842   1.606  0.00  0.00           H  
ATOM   1293  HG2LMET X  88      13.369   2.955   2.972  0.00  0.00           H  
ATOM   1294  HG3LMET X  88      12.620   3.772   1.600  0.00  0.00           H  
ATOM   1295  HE1LMET X  88      14.354   1.932  -0.737  0.00  0.00           H  
ATOM   1296  HE2LMET X  88      12.929   0.989  -1.201  0.00  0.00           H  
ATOM   1297  HE3LMET X  88      12.771   2.729  -0.861  0.00  0.00           H  
ATOM   1298  N  LILE X  89      16.802   6.637   1.860  0.00  0.00           N  
ATOM   1299  CA LILE X  89      18.112   7.253   2.102  0.00  0.00           C  
ATOM   1300  C  LILE X  89      18.274   7.510   3.609  0.00  0.00           C  
ATOM   1301  O  LILE X  89      18.933   6.723   4.273  0.00  0.00           O  
ATOM   1302  CB LILE X  89      18.406   8.445   1.154  0.00  0.00           C  
ATOM   1303  CG1LILE X  89      17.634   9.746   1.472  0.00  0.00           C  
ATOM   1304  CG2LILE X  89      18.163   7.981  -0.295  0.00  0.00           C  
ATOM   1305  CD1LILE X  89      17.745  10.828   0.399  0.00  0.00           C  
ATOM   1306  H  LILE X  89      16.004   7.254   1.803  0.00  0.00           H  
ATOM   1307  HA LILE X  89      18.875   6.510   1.864  0.00  0.00           H  
ATOM   1308  HB LILE X  89      19.470   8.675   1.245  0.00  0.00           H  
ATOM   1309 HG12LILE X  89      16.579   9.530   1.641  0.00  0.00           H  
ATOM   1310 HG13LILE X  89      18.051  10.181   2.380  0.00  0.00           H  
ATOM   1311 HG21LILE X  89      17.097   7.855  -0.473  0.00  0.00           H  
ATOM   1312 HG22LILE X  89      18.546   8.723  -0.989  0.00  0.00           H  
ATOM   1313 HG23LILE X  89      18.683   7.042  -0.479  0.00  0.00           H  
ATOM   1314 HD11LILE X  89      17.460  11.779   0.836  0.00  0.00           H  
ATOM   1315 HD12LILE X  89      18.773  10.907   0.062  0.00  0.00           H  
ATOM   1316 HD13LILE X  89      17.092  10.602  -0.445  0.00  0.00           H  
ATOM   1317  N  LGLU X  90      17.571   8.480   4.194  0.00  0.00           N  
ATOM   1318  CA LGLU X  90      17.756   8.945   5.581  0.00  0.00           C  
ATOM   1319  C  LGLU X  90      17.567   7.866   6.670  0.00  0.00           C  
ATOM   1320  O  LGLU X  90      18.062   7.992   7.790  0.00  0.00           O  
ATOM   1321  CB LGLU X  90      16.784  10.112   5.823  0.00  0.00           C  
ATOM   1322  CG LGLU X  90      15.307   9.725   5.696  0.00  0.00           C  
ATOM   1323  CD LGLU X  90      14.405  10.790   6.305  0.00  0.00           C  
ATOM   1324  OE1LGLU X  90      13.651  11.426   5.526  0.00  0.00           O  
ATOM   1325  OE2LGLU X  90      14.417  10.863   7.562  0.00  0.00           O1-
ATOM   1326  H  LGLU X  90      17.014   9.079   3.606  0.00  0.00           H  
ATOM   1327  HA LGLU X  90      18.769   9.342   5.691  0.00  0.00           H  
ATOM   1328  HB2LGLU X  90      16.974  10.515   6.819  0.00  0.00           H  
ATOM   1329  HB3LGLU X  90      16.974  10.893   5.089  0.00  0.00           H  
ATOM   1330  HG2LGLU X  90      15.068   9.580   4.642  0.00  0.00           H  
ATOM   1331  HG3LGLU X  90      15.112   8.791   6.220  0.00  0.00           H  
ATOM   1332  N  LLEU X  91      16.819   6.795   6.384  0.00  0.00           N  
ATOM   1333  CA LLEU X  91      16.571   5.715   7.342  0.00  0.00           C  
ATOM   1334  C  LLEU X  91      17.760   4.747   7.489  0.00  0.00           C  
ATOM   1335  O  LLEU X  91      17.849   4.073   8.513  0.00  0.00           O  
ATOM   1336  CB LLEU X  91      15.285   4.973   6.929  0.00  0.00           C  
ATOM   1337  CG LLEU X  91      13.980   5.762   7.159  0.00  0.00           C  
ATOM   1338  CD1LLEU X  91      12.812   4.991   6.538  0.00  0.00           C  
ATOM   1339  CD2LLEU X  91      13.672   5.957   8.646  0.00  0.00           C  
ATOM   1340  H  LLEU X  91      16.360   6.774   5.480  0.00  0.00           H  
ATOM   1341  HA LLEU X  91      16.424   6.150   8.330  0.00  0.00           H  
ATOM   1342  HB2LLEU X  91      15.367   4.708   5.874  0.00  0.00           H  
ATOM   1343  HB3LLEU X  91      15.216   4.045   7.491  0.00  0.00           H  
ATOM   1344  HG LLEU X  91      14.039   6.740   6.689  0.00  0.00           H  
ATOM   1345 HD11LLEU X  91      13.012   4.830   5.479  0.00  0.00           H  
ATOM   1346 HD12LLEU X  91      12.690   4.034   7.041  0.00  0.00           H  
ATOM   1347 HD13LLEU X  91      11.903   5.581   6.630  0.00  0.00           H  
ATOM   1348 HD21LLEU X  91      12.697   6.428   8.762  0.00  0.00           H  
ATOM   1349 HD22LLEU X  91      13.688   4.999   9.164  0.00  0.00           H  
ATOM   1350 HD23LLEU X  91      14.414   6.621   9.087  0.00  0.00           H  
ATOM   1351  N  LILE X  92      18.633   4.626   6.483  0.00  0.00           N  
ATOM   1352  CA LILE X  92      19.692   3.590   6.416  0.00  0.00           C  
ATOM   1353  C  LILE X  92      21.010   4.055   5.775  0.00  0.00           C  
ATOM   1354  O  LILE X  92      21.982   3.302   5.776  0.00  0.00           O  
ATOM   1355  CB LILE X  92      19.187   2.344   5.643  0.00  0.00           C  
ATOM   1356  CG1LILE X  92      18.716   2.706   4.215  0.00  0.00           C  
ATOM   1357  CG2LILE X  92      18.097   1.605   6.436  0.00  0.00           C  
ATOM   1358  CD1LILE X  92      18.363   1.496   3.346  0.00  0.00           C  
ATOM   1359  H  LILE X  92      18.534   5.268   5.703  0.00  0.00           H  
ATOM   1360  HA LILE X  92      19.952   3.287   7.431  0.00  0.00           H  
ATOM   1361  HB LILE X  92      20.023   1.649   5.551  0.00  0.00           H  
ATOM   1362 HG12LILE X  92      17.840   3.353   4.273  0.00  0.00           H  
ATOM   1363 HG13LILE X  92      19.507   3.256   3.705  0.00  0.00           H  
ATOM   1364 HG21LILE X  92      18.448   1.438   7.453  0.00  0.00           H  
ATOM   1365 HG22LILE X  92      17.179   2.191   6.457  0.00  0.00           H  
ATOM   1366 HG23LILE X  92      17.894   0.643   5.974  0.00  0.00           H  
ATOM   1367 HD11LILE X  92      19.183   0.777   3.352  0.00  0.00           H  
ATOM   1368 HD12LILE X  92      17.455   1.033   3.722  0.00  0.00           H  
ATOM   1369 HD13LILE X  92      18.184   1.824   2.323  0.00  0.00           H  
ATOM   1370  N  LGLY X  93      21.017   5.236   5.165  0.00  0.00           N  
ATOM   1371  CA LGLY X  93      22.052   5.752   4.281  0.00  0.00           C  
ATOM   1372  C  LGLY X  93      22.911   6.841   4.912  0.00  0.00           C  
ATOM   1373  O  LGLY X  93      22.694   7.285   6.036  0.00  0.00           O  
ATOM   1374  H  LGLY X  93      20.201   5.827   5.260  0.00  0.00           H  
ATOM   1375  HA2LGLY X  93      22.701   4.942   3.963  0.00  0.00           H  
ATOM   1376  HA3LGLY X  93      21.580   6.170   3.392  0.00  0.00           H  
ATOM   1377  N  LSER X  94      23.946   7.219   4.174  0.00  0.00           N  
ATOM   1378  CA LSER X  94      25.011   8.129   4.684  0.00  0.00           C  
ATOM   1379  C  LSER X  94      24.595   9.611   4.537  0.00  0.00           C  
ATOM   1380  O  LSER X  94      23.607   9.994   3.840  0.00  0.00           O  
ATOM   1381  CB LSER X  94      26.350   7.895   3.997  0.00  0.00           C  
ATOM   1382  OG LSER X  94      26.293   8.420   2.695  0.00  0.00           O  
ATOM   1383  H  LSER X  94      24.117   6.651   3.357  0.00  0.00           H  
ATOM   1384  HA LSER X  94      25.128   7.933   5.749  0.00  0.00           H  
ATOM   1385  HB2LSER X  94      27.100   8.487   4.520  0.00  0.00           H  
ATOM   1386  HB3LSER X  94      26.600   6.835   3.949  0.00  0.00           H  
ATOM   1387  HG LSER X  94      26.902   7.911   2.155  0.00  0.00           H  
ATOM   1388  N  LGLN X  95      25.402  10.535   5.109  0.00  0.00           N  
ATOM   1389  CA LGLN X  95      25.147  11.978   5.021  0.00  0.00           C  
ATOM   1390  C  LGLN X  95      25.457  12.462   3.515  0.00  0.00           C  
ATOM   1391  O  LGLN X  95      24.853  13.406   3.006  0.00  0.00           O  
ATOM   1392  CB LGLN X  95      25.905  12.648   6.172  0.00  0.00           C  
ATOM   1393  CG LGLN X  95      25.536  14.110   6.344  0.00  0.00           C  
ATOM   1394  CD LGLN X  95      24.151  14.389   6.908  0.00  0.00           C  
ATOM   1395  NE2LGLN X  95      24.012  14.531   8.227  0.00  0.00           N  
ATOM   1396  OE1LGLN X  95      23.192  14.624   6.141  0.00  0.00           O  
ATOM   1397  H  LGLN X  95      26.283  10.303   5.547  0.00  0.00           H  
ATOM   1398  HA LGLN X  95      24.073  12.050   5.189  0.00  0.00           H  
ATOM   1399  HB2LGLN X  95      25.705  12.104   7.095  0.00  0.00           H  
ATOM   1400  HB3LGLN X  95      26.945  12.481   5.894  0.00  0.00           H  
ATOM   1401  HG2LGLN X  95      26.224  14.424   7.129  0.00  0.00           H  
ATOM   1402  HG3LGLN X  95      25.711  14.605   5.389  0.00  0.00           H  
ATOM   1403 HE21LGLN X  95      23.135  14.792   8.655  0.00  0.00           H  
ATOM   1404 HE22LGLN X  95      24.822  14.391   8.815  0.00  0.00           H  
ATOM   1405  N  LGLU X  96      26.332  11.817   2.843  0.00  0.00           N  
ATOM   1406  CA LGLU X  96      26.543  11.942   1.318  0.00  0.00           C  
ATOM   1407  C  LGLU X  96      25.315  11.553   0.537  0.00  0.00           C  
ATOM   1408  O  LGLU X  96      24.886  12.296  -0.367  0.00  0.00           O  
ATOM   1409  CB LGLU X  96      27.849  11.309   0.856  0.00  0.00           C  
ATOM   1410  CG LGLU X  96      28.319  11.935  -0.544  0.00  0.00           C  
ATOM   1411  CD LGLU X  96      29.550  11.275  -1.235  0.00  0.00           C  
ATOM   1412  OE1LGLU X  96      29.265  10.143  -1.716  0.00  0.00           O  
ATOM   1413  OE2LGLU X  96      30.659  11.857  -1.407  0.00  0.00           O1-
ATOM   1414  H  LGLU X  96      26.923  11.147   3.313  0.00  0.00           H  
ATOM   1415  HA LGLU X  96      26.708  12.988   1.060  0.00  0.00           H  
ATOM   1416  HB2LGLU X  96      28.632  11.635   1.542  0.00  0.00           H  
ATOM   1417  HB3LGLU X  96      27.738  10.229   0.942  0.00  0.00           H  
ATOM   1418  HG2LGLU X  96      27.441  11.796  -1.174  0.00  0.00           H  
ATOM   1419  HG3LGLU X  96      28.386  13.004  -0.346  0.00  0.00           H  
ATOM   1420  N  LGLN X  97      24.717  10.406   0.865  0.00  0.00           N  
ATOM   1421  CA LGLN X  97      23.571   9.877   0.126  0.00  0.00           C  
ATOM   1422  C  LGLN X  97      22.305  10.709   0.355  0.00  0.00           C  
ATOM   1423  O  LGLN X  97      21.529  10.883  -0.587  0.00  0.00           O  
ATOM   1424  CB LGLN X  97      23.375   8.393   0.474  0.00  0.00           C  
ATOM   1425  CG LGLN X  97      24.480   7.554  -0.192  0.00  0.00           C  
ATOM   1426  CD LGLN X  97      24.475   6.081   0.200  0.00  0.00           C  
ATOM   1427  NE2LGLN X  97      25.019   5.240  -0.648  0.00  0.00           N  
ATOM   1428  OE1LGLN X  97      24.014   5.669   1.261  0.00  0.00           O  
ATOM   1429  H  LGLN X  97      25.089   9.868   1.637  0.00  0.00           H  
ATOM   1430  HA LGLN X  97      23.791   9.950  -0.941  0.00  0.00           H  
ATOM   1431  HB2LGLN X  97      23.397   8.266   1.556  0.00  0.00           H  
ATOM   1432  HB3LGLN X  97      22.407   8.056   0.100  0.00  0.00           H  
ATOM   1433  HG2LGLN X  97      24.365   7.628  -1.275  0.00  0.00           H  
ATOM   1434  HG3LGLN X  97      25.460   7.957   0.059  0.00  0.00           H  
ATOM   1435 HE21LGLN X  97      25.097   4.259  -0.405  0.00  0.00           H  
ATOM   1436 HE22LGLN X  97      25.397   5.578  -1.534  0.00  0.00           H  
ATOM   1437  N  LGLU X  98      22.119  11.280   1.550  0.00  0.00           N  
ATOM   1438  CA LGLU X  98      21.063  12.269   1.782  0.00  0.00           C  
ATOM   1439  C  LGLU X  98      21.364  13.626   1.125  0.00  0.00           C  
ATOM   1440  O  LGLU X  98      20.447  14.201   0.536  0.00  0.00           O  
ATOM   1441  CB LGLU X  98      20.712  12.385   3.277  0.00  0.00           C  
ATOM   1442  CG LGLU X  98      19.419  13.212   3.443  0.00  0.00           C  
ATOM   1443  CD LGLU X  98      18.734  13.118   4.816  0.00  0.00           C  
ATOM   1444  OE1LGLU X  98      19.064  12.193   5.594  0.00  0.00           O  
ATOM   1445  OE2LGLU X  98      17.784  13.913   5.027  0.00  0.00           O1-
ATOM   1446  H  LGLU X  98      22.758  11.068   2.311  0.00  0.00           H  
ATOM   1447  HA LGLU X  98      20.167  11.904   1.293  0.00  0.00           H  
ATOM   1448  HB2LGLU X  98      20.548  11.377   3.660  0.00  0.00           H  
ATOM   1449  HB3LGLU X  98      21.533  12.851   3.824  0.00  0.00           H  
ATOM   1450  HG2LGLU X  98      19.640  14.259   3.224  0.00  0.00           H  
ATOM   1451  HG3LGLU X  98      18.702  12.863   2.698  0.00  0.00           H  
ATOM   1452  N  LGLU X  99      22.624  14.095   1.101  0.00  0.00           N  
ATOM   1453  CA LGLU X  99      22.995  15.409   0.538  0.00  0.00           C  
ATOM   1454  C  LGLU X  99      22.623  15.354  -0.962  0.00  0.00           C  
ATOM   1455  O  LGLU X  99      21.775  16.139  -1.390  0.00  0.00           O  
ATOM   1456  CB LGLU X  99      24.471  15.709   0.743  0.00  0.00           C  
ATOM   1457  CG LGLU X  99      25.088  16.947   0.075  0.00  0.00           C  
ATOM   1458  CD LGLU X  99      26.560  16.982   0.287  0.00  0.00           C  
ATOM   1459  OE1LGLU X  99      27.320  16.083  -0.090  0.00  0.00           O  
ATOM   1460  OE2LGLU X  99      26.949  18.050   0.775  0.00  0.00           O1-
ATOM   1461  H  LGLU X  99      23.393  13.499   1.373  0.00  0.00           H  
ATOM   1462  HA LGLU X  99      22.383  16.094   1.125  0.00  0.00           H  
ATOM   1463  HB2LGLU X  99      24.622  15.843   1.814  0.00  0.00           H  
ATOM   1464  HB3LGLU X  99      25.010  14.812   0.438  0.00  0.00           H  
ATOM   1465  HG2LGLU X  99      24.845  16.962  -0.988  0.00  0.00           H  
ATOM   1466  HG3LGLU X  99      24.569  17.836   0.432  0.00  0.00           H  
ATOM   1467  N  LHIE X 100      23.056  14.340  -1.662  0.00  0.00           N  
ATOM   1468  CA LHIE X 100      22.914  14.130  -3.053  0.00  0.00           C  
ATOM   1469  C  LHIE X 100      21.491  13.834  -3.438  0.00  0.00           C  
ATOM   1470  O  LHIE X 100      20.922  14.578  -4.277  0.00  0.00           O  
ATOM   1471  CB LHIE X 100      23.894  13.009  -3.393  0.00  0.00           C  
ATOM   1472  CG LHIE X 100      23.853  12.607  -4.825  0.00  0.00           C  
ATOM   1473  CD2LHIE X 100      23.588  11.335  -5.226  0.00  0.00           C  
ATOM   1474  ND1LHIE X 100      24.399  13.331  -5.897  0.00  0.00           N  
ATOM   1475  CE1LHIE X 100      24.526  12.507  -6.913  0.00  0.00           C  
ATOM   1476  NE2LHIE X 100      24.027  11.299  -6.552  0.00  0.00           N  
ATOM   1477  H  LHIE X 100      23.622  13.665  -1.167  0.00  0.00           H  
ATOM   1478  HA LHIE X 100      23.206  15.051  -3.558  0.00  0.00           H  
ATOM   1479  HB2LHIE X 100      24.903  13.213  -3.036  0.00  0.00           H  
ATOM   1480  HB3LHIE X 100      23.643  12.163  -2.751  0.00  0.00           H  
ATOM   1481  HD2LHIE X 100      23.411  10.418  -4.684  0.00  0.00           H  
ATOM   1482  HE1LHIE X 100      25.005  12.747  -7.852  0.00  0.00           H  
ATOM   1483  HE2LHIE X 100      23.861  10.547  -7.207  0.00  0.00           H  
ATOM   1484  N  LLEU X 101      20.877  12.780  -2.898  0.00  0.00           N  
ATOM   1485  CA LLEU X 101      19.596  12.312  -3.421  0.00  0.00           C  
ATOM   1486  C  LLEU X 101      18.445  13.245  -3.022  0.00  0.00           C  
ATOM   1487  O  LLEU X 101      17.576  13.472  -3.866  0.00  0.00           O  
ATOM   1488  CB LLEU X 101      19.375  10.829  -3.070  0.00  0.00           C  
ATOM   1489  CG LLEU X 101      20.400   9.877  -3.727  0.00  0.00           C  
ATOM   1490  CD1LLEU X 101      20.306   8.471  -3.137  0.00  0.00           C  
ATOM   1491  CD2LLEU X 101      20.182   9.749  -5.238  0.00  0.00           C  
ATOM   1492  H  LLEU X 101      21.335  12.259  -2.153  0.00  0.00           H  
ATOM   1493  HA LLEU X 101      19.638  12.375  -4.507  0.00  0.00           H  
ATOM   1494  HB2LLEU X 101      19.437  10.720  -1.993  0.00  0.00           H  
ATOM   1495  HB3LLEU X 101      18.371  10.534  -3.377  0.00  0.00           H  
ATOM   1496  HG LLEU X 101      21.408  10.244  -3.547  0.00  0.00           H  
ATOM   1497 HD11LLEU X 101      20.568   8.513  -2.079  0.00  0.00           H  
ATOM   1498 HD12LLEU X 101      19.300   8.074  -3.257  0.00  0.00           H  
ATOM   1499 HD13LLEU X 101      21.021   7.814  -3.632  0.00  0.00           H  
ATOM   1500 HD21LLEU X 101      20.902   9.043  -5.654  0.00  0.00           H  
ATOM   1501 HD22LLEU X 101      19.176   9.390  -5.443  0.00  0.00           H  
ATOM   1502 HD23LLEU X 101      20.330  10.709  -5.725  0.00  0.00           H  
ATOM   1503  N  LTYR X 102      18.461  13.895  -1.849  0.00  0.00           N  
ATOM   1504  CA LTYR X 102      17.468  14.938  -1.564  0.00  0.00           C  
ATOM   1505  C  LTYR X 102      17.718  16.239  -2.350  0.00  0.00           C  
ATOM   1506  O  LTYR X 102      16.731  16.787  -2.855  0.00  0.00           O  
ATOM   1507  CB LTYR X 102      17.236  15.143  -0.053  0.00  0.00           C  
ATOM   1508  CG LTYR X 102      16.309  14.166   0.690  0.00  0.00           C  
ATOM   1509  CD1LTYR X 102      15.418  13.284   0.029  0.00  0.00           C  
ATOM   1510  CD2LTYR X 102      16.324  14.164   2.101  0.00  0.00           C  
ATOM   1511  CE1LTYR X 102      14.574  12.428   0.770  0.00  0.00           C  
ATOM   1512  CE2LTYR X 102      15.470  13.319   2.844  0.00  0.00           C  
ATOM   1513  CZ LTYR X 102      14.583  12.449   2.181  0.00  0.00           C  
ATOM   1514  OH LTYR X 102      13.717  11.645   2.862  0.00  0.00           O  
ATOM   1515  H  LTYR X 102      19.216  13.745  -1.182  0.00  0.00           H  
ATOM   1516  HA LTYR X 102      16.520  14.601  -1.970  0.00  0.00           H  
ATOM   1517  HB2LTYR X 102      18.196  15.176   0.456  0.00  0.00           H  
ATOM   1518  HB3LTYR X 102      16.808  16.135   0.070  0.00  0.00           H  
ATOM   1519  HD1LTYR X 102      15.386  13.227  -1.044  0.00  0.00           H  
ATOM   1520  HD2LTYR X 102      17.029  14.791   2.637  0.00  0.00           H  
ATOM   1521  HE1LTYR X 102      13.914  11.742   0.269  0.00  0.00           H  
ATOM   1522  HE2LTYR X 102      15.527  13.318   3.927  0.00  0.00           H  
ATOM   1523  HH LTYR X 102      13.805  11.708   3.842  0.00  0.00           H  
ATOM   1524  N  LTHR X 103      18.955  16.709  -2.605  0.00  0.00           N  
ATOM   1525  CA LTHR X 103      19.156  17.888  -3.481  0.00  0.00           C  
ATOM   1526  C  LTHR X 103      18.732  17.575  -4.987  0.00  0.00           C  
ATOM   1527  O  LTHR X 103      18.117  18.417  -5.669  0.00  0.00           O  
ATOM   1528  CB LTHR X 103      20.572  18.299  -3.526  0.00  0.00           C  
ATOM   1529  CG2LTHR X 103      20.764  19.614  -4.240  0.00  0.00           C  
ATOM   1530  OG1LTHR X 103      21.193  18.613  -2.269  0.00  0.00           O  
ATOM   1531  H  LTHR X 103      19.783  16.407  -2.110  0.00  0.00           H  
ATOM   1532  HA LTHR X 103      18.546  18.727  -3.146  0.00  0.00           H  
ATOM   1533  HB LTHR X 103      21.164  17.579  -4.092  0.00  0.00           H  
ATOM   1534  HG1LTHR X 103      21.482  17.819  -1.813  0.00  0.00           H  
ATOM   1535 HG21LTHR X 103      20.370  19.578  -5.256  0.00  0.00           H  
ATOM   1536 HG22LTHR X 103      20.317  20.500  -3.790  0.00  0.00           H  
ATOM   1537 HG23LTHR X 103      21.807  19.873  -4.430  0.00  0.00           H  
ATOM   1538  N  LGLN X 104      18.900  16.344  -5.474  0.00  0.00           N  
ATOM   1539  CA LGLN X 104      18.359  15.972  -6.789  0.00  0.00           C  
ATOM   1540  C  LGLN X 104      16.830  15.862  -6.798  0.00  0.00           C  
ATOM   1541  O  LGLN X 104      16.194  16.482  -7.656  0.00  0.00           O  
ATOM   1542  CB LGLN X 104      18.992  14.678  -7.284  0.00  0.00           C  
ATOM   1543  CG LGLN X 104      20.439  14.914  -7.735  0.00  0.00           C  
ATOM   1544  CD LGLN X 104      21.191  13.603  -7.821  0.00  0.00           C  
ATOM   1545  NE2LGLN X 104      21.416  12.994  -6.687  0.00  0.00           N  
ATOM   1546  OE1LGLN X 104      21.567  13.126  -8.881  0.00  0.00           O  
ATOM   1547  H  LGLN X 104      19.408  15.656  -4.922  0.00  0.00           H  
ATOM   1548  HA LGLN X 104      18.618  16.755  -7.502  0.00  0.00           H  
ATOM   1549  HB2LGLN X 104      18.942  13.931  -6.490  0.00  0.00           H  
ATOM   1550  HB3LGLN X 104      18.425  14.316  -8.139  0.00  0.00           H  
ATOM   1551  HG2LGLN X 104      20.447  15.407  -8.707  0.00  0.00           H  
ATOM   1552  HG3LGLN X 104      20.959  15.549  -7.016  0.00  0.00           H  
ATOM   1553 HE21LGLN X 104      22.131  12.284  -6.686  0.00  0.00           H  
ATOM   1554 HE22LGLN X 104      21.224  13.498  -5.830  0.00  0.00           H  
ATOM   1555  N  LILE X 105      16.233  15.130  -5.845  0.00  0.00           N  
ATOM   1556  CA LILE X 105      14.776  14.932  -5.770  0.00  0.00           C  
ATOM   1557  C  LILE X 105      14.053  16.272  -5.605  0.00  0.00           C  
ATOM   1558  O  LILE X 105      13.048  16.494  -6.279  0.00  0.00           O  
ATOM   1559  CB LILE X 105      14.399  13.926  -4.650  0.00  0.00           C  
ATOM   1560  CG1LILE X 105      14.844  12.493  -5.029  0.00  0.00           C  
ATOM   1561  CG2LILE X 105      12.881  13.918  -4.364  0.00  0.00           C  
ATOM   1562  CD1LILE X 105      14.868  11.523  -3.840  0.00  0.00           C  
ATOM   1563  H  LILE X 105      16.819  14.647  -5.167  0.00  0.00           H  
ATOM   1564  HA LILE X 105      14.449  14.519  -6.722  0.00  0.00           H  
ATOM   1565  HB LILE X 105      14.912  14.229  -3.735  0.00  0.00           H  
ATOM   1566 HG12LILE X 105      14.180  12.092  -5.794  0.00  0.00           H  
ATOM   1567 HG13LILE X 105      15.848  12.519  -5.452  0.00  0.00           H  
ATOM   1568 HG21LILE X 105      12.325  13.675  -5.271  0.00  0.00           H  
ATOM   1569 HG22LILE X 105      12.639  13.190  -3.592  0.00  0.00           H  
ATOM   1570 HG23LILE X 105      12.552  14.888  -3.993  0.00  0.00           H  
ATOM   1571 HD11LILE X 105      13.860  11.340  -3.474  0.00  0.00           H  
ATOM   1572 HD12LILE X 105      15.299  10.575  -4.154  0.00  0.00           H  
ATOM   1573 HD13LILE X 105      15.480  11.930  -3.035  0.00  0.00           H  
ATOM   1574  N  LALA X 106      14.560  17.186  -4.770  0.00  0.00           N  
ATOM   1575  CA LALA X 106      13.954  18.499  -4.572  0.00  0.00           C  
ATOM   1576  C  LALA X 106      14.135  19.416  -5.794  0.00  0.00           C  
ATOM   1577  O  LALA X 106      13.132  19.802  -6.406  0.00  0.00           O  
ATOM   1578  CB LALA X 106      14.497  19.113  -3.277  0.00  0.00           C  
ATOM   1579  H  LALA X 106      15.391  16.952  -4.232  0.00  0.00           H  
ATOM   1580  HA LALA X 106      12.881  18.360  -4.449  0.00  0.00           H  
ATOM   1581  HB1LALA X 106      15.580  19.230  -3.346  0.00  0.00           H  
ATOM   1582  HB2LALA X 106      14.043  20.089  -3.105  0.00  0.00           H  
ATOM   1583  HB3LALA X 106      14.273  18.460  -2.433  0.00  0.00           H  
ATOM   1584  N  LGLN X 107      15.385  19.727  -6.169  0.00  0.00           N  
ATOM   1585  CA LGLN X 107      15.654  20.755  -7.260  0.00  0.00           C  
ATOM   1586  C  LGLN X 107      15.229  20.352  -8.646  0.00  0.00           C  
ATOM   1587  O  LGLN X 107      15.203  21.163  -9.532  0.00  0.00           O  
ATOM   1588  CB LGLN X 107      17.122  21.172  -7.147  0.00  0.00           C  
ATOM   1589  CG LGLN X 107      17.590  21.582  -5.760  0.00  0.00           C  
ATOM   1590  CD LGLN X 107      16.931  22.865  -5.287  0.00  0.00           C  
ATOM   1591  NE2LGLN X 107      16.691  23.027  -4.011  0.00  0.00           N  
ATOM   1592  OE1LGLN X 107      16.495  23.668  -6.156  0.00  0.00           O  
ATOM   1593  H  LGLN X 107      16.106  19.359  -5.565  0.00  0.00           H  
ATOM   1594  HA LGLN X 107      15.054  21.648  -7.086  0.00  0.00           H  
ATOM   1595  HB2LGLN X 107      17.721  20.362  -7.563  0.00  0.00           H  
ATOM   1596  HB3LGLN X 107      17.254  22.062  -7.761  0.00  0.00           H  
ATOM   1597  HG2LGLN X 107      17.410  20.806  -5.016  0.00  0.00           H  
ATOM   1598  HG3LGLN X 107      18.671  21.686  -5.659  0.00  0.00           H  
ATOM   1599 HE21LGLN X 107      16.193  23.885  -3.818  0.00  0.00           H  
ATOM   1600 HE22LGLN X 107      16.801  22.239  -3.388  0.00  0.00           H  
ATOM   1601  N  LASN X 108      14.798  19.124  -8.878  0.00  0.00           N  
ATOM   1602  CA LASN X 108      14.370  18.625 -10.237  0.00  0.00           C  
ATOM   1603  C  LASN X 108      12.943  18.053 -10.170  0.00  0.00           C  
ATOM   1604  O  LASN X 108      12.398  17.740 -11.202  0.00  0.00           O  
ATOM   1605  CB LASN X 108      15.380  17.576 -10.706  0.00  0.00           C  
ATOM   1606  CG LASN X 108      16.744  18.154 -11.052  0.00  0.00           C  
ATOM   1607  ND2LASN X 108      17.647  17.953 -10.152  0.00  0.00           N  
ATOM   1608  OD1LASN X 108      16.904  18.872 -12.030  0.00  0.00           O  
ATOM   1609  H  LASN X 108      14.855  18.385  -8.193  0.00  0.00           H  
ATOM   1610  HA LASN X 108      14.350  19.452 -10.947  0.00  0.00           H  
ATOM   1611  HB2LASN X 108      15.455  16.713 -10.044  0.00  0.00           H  
ATOM   1612  HB3LASN X 108      15.056  17.146 -11.654  0.00  0.00           H  
ATOM   1613 HD21LASN X 108      18.559  18.372 -10.267  0.00  0.00           H  
ATOM   1614 HD22LASN X 108      17.443  17.486  -9.279  0.00  0.00           H  
ATOM   1615  N  LASN X 109      12.377  17.905  -8.958  0.00  0.00           N  
ATOM   1616  CA LASN X 109      11.114  17.231  -8.620  0.00  0.00           C  
ATOM   1617  C  LASN X 109      10.970  15.840  -9.275  0.00  0.00           C  
ATOM   1618  O  LASN X 109      10.223  15.646 -10.236  0.00  0.00           O  
ATOM   1619  CB LASN X 109       9.922  18.207  -8.746  0.00  0.00           C  
ATOM   1620  CG LASN X 109       9.342  18.555  -7.381  0.00  0.00           C  
ATOM   1621  ND2LASN X 109      10.092  19.209  -6.521  0.00  0.00           N  
ATOM   1622  OD1LASN X 109       8.216  18.216  -7.050  0.00  0.00           O  
ATOM   1623  H  LASN X 109      12.921  18.228  -8.170  0.00  0.00           H  
ATOM   1624  HA LASN X 109      11.172  16.994  -7.560  0.00  0.00           H  
ATOM   1625  HB2LASN X 109      10.231  19.127  -9.240  0.00  0.00           H  
ATOM   1626  HB3LASN X 109       9.129  17.757  -9.339  0.00  0.00           H  
ATOM   1627 HD21LASN X 109       9.702  19.369  -5.609  0.00  0.00           H  
ATOM   1628 HD22LASN X 109      11.054  19.448  -6.739  0.00  0.00           H  
ATOM   1629  N  LTRP X 110      11.716  14.865  -8.747  0.00  0.00           N  
ATOM   1630  CA LTRP X 110      11.706  13.455  -9.170  0.00  0.00           C  
ATOM   1631  C  LTRP X 110      10.584  12.633  -8.521  0.00  0.00           C  
ATOM   1632  O  LTRP X 110      10.332  12.760  -7.326  0.00  0.00           O  
ATOM   1633  CB LTRP X 110      13.052  12.807  -8.825  0.00  0.00           C  
ATOM   1634  CG LTRP X 110      14.253  13.192  -9.638  0.00  0.00           C  
ATOM   1635  CD1LTRP X 110      14.271  13.961 -10.753  0.00  0.00           C  
ATOM   1636  CD2LTRP X 110      15.631  12.741  -9.448  0.00  0.00           C  
ATOM   1637  CE2LTRP X 110      16.429  13.256 -10.513  0.00  0.00           C  
ATOM   1638  CE3LTRP X 110      16.281  11.924  -8.498  0.00  0.00           C  
ATOM   1639  NE1LTRP X 110      15.553  14.009 -11.264  0.00  0.00           N  
ATOM   1640  CZ2LTRP X 110      17.793  12.958 -10.644  0.00  0.00           C  
ATOM   1641  CZ3LTRP X 110      17.653  11.624  -8.614  0.00  0.00           C  
ATOM   1642  CH2LTRP X 110      18.405  12.126  -9.691  0.00  0.00           C  
ATOM   1643  H  LTRP X 110      12.305  15.108  -7.959  0.00  0.00           H  
ATOM   1644  HA LTRP X 110      11.573  13.391 -10.249  0.00  0.00           H  
ATOM   1645  HB2LTRP X 110      13.268  12.998  -7.775  0.00  0.00           H  
ATOM   1646  HB3LTRP X 110      12.943  11.726  -8.920  0.00  0.00           H  
ATOM   1647  HD1LTRP X 110      13.407  14.434 -11.203  0.00  0.00           H  
ATOM   1648  HE1LTRP X 110      15.792  14.483 -12.121  0.00  0.00           H  
ATOM   1649  HE3LTRP X 110      15.714  11.513  -7.679  0.00  0.00           H  
ATOM   1650  HZ2LTRP X 110      18.368  13.358 -11.464  0.00  0.00           H  
ATOM   1651  HZ3LTRP X 110      18.139  11.006  -7.871  0.00  0.00           H  
ATOM   1652  HH2LTRP X 110      19.458  11.885  -9.771  0.00  0.00           H  
ATOM   1653  N  LTRP X 111       9.971  11.725  -9.282  0.00  0.00           N  
ATOM   1654  CA LTRP X 111       9.160  10.618  -8.770  0.00  0.00           C  
ATOM   1655  C  LTRP X 111      10.071   9.445  -8.380  0.00  0.00           C  
ATOM   1656  O  LTRP X 111      10.837   8.951  -9.211  0.00  0.00           O  
ATOM   1657  CB LTRP X 111       8.144  10.177  -9.840  0.00  0.00           C  
ATOM   1658  CG LTRP X 111       6.822  10.884  -9.824  0.00  0.00           C  
ATOM   1659  CD1LTRP X 111       6.398  11.831 -10.692  0.00  0.00           C  
ATOM   1660  CD2LTRP X 111       5.717  10.677  -8.894  0.00  0.00           C  
ATOM   1661  CE2LTRP X 111       4.636  11.530  -9.272  0.00  0.00           C  
ATOM   1662  CE3LTRP X 111       5.526   9.850  -7.767  0.00  0.00           C  
ATOM   1663  NE1LTRP X 111       5.111  12.223 -10.367  0.00  0.00           N  
ATOM   1664  CZ2LTRP X 111       3.419  11.545  -8.574  0.00  0.00           C  
ATOM   1665  CZ3LTRP X 111       4.312   9.861  -7.058  0.00  0.00           C  
ATOM   1666  CH2LTRP X 111       3.254  10.693  -7.467  0.00  0.00           C  
ATOM   1667  H  LTRP X 111      10.274  11.643 -10.252  0.00  0.00           H  
ATOM   1668  HA LTRP X 111       8.614  10.940  -7.881  0.00  0.00           H  
ATOM   1669  HB2LTRP X 111       8.593  10.263 -10.831  0.00  0.00           H  
ATOM   1670  HB3LTRP X 111       7.928   9.119  -9.687  0.00  0.00           H  
ATOM   1671  HD1LTRP X 111       6.984  12.223 -11.516  0.00  0.00           H  
ATOM   1672  HE1LTRP X 111       4.610  12.955 -10.861  0.00  0.00           H  
ATOM   1673  HE3LTRP X 111       6.330   9.205  -7.440  0.00  0.00           H  
ATOM   1674  HZ2LTRP X 111       2.630  12.213  -8.876  0.00  0.00           H  
ATOM   1675  HZ3LTRP X 111       4.196   9.219  -6.196  0.00  0.00           H  
ATOM   1676  HH2LTRP X 111       2.323  10.681  -6.920  0.00  0.00           H  
ATOM   1677  N  LTHR X 112       9.959   8.954  -7.141  0.00  0.00           N  
ATOM   1678  CA LTHR X 112      10.717   7.781  -6.666  0.00  0.00           C  
ATOM   1679  C  LTHR X 112       9.873   6.506  -6.687  0.00  0.00           C  
ATOM   1680  O  LTHR X 112       8.722   6.495  -6.245  0.00  0.00           O  
ATOM   1681  CB LTHR X 112      11.355   7.984  -5.283  0.00  0.00           C  
ATOM   1682  CG2LTHR X 112      12.314   9.171  -5.250  0.00  0.00           C  
ATOM   1683  OG1LTHR X 112      10.396   8.164  -4.266  0.00  0.00           O  
ATOM   1684  H  LTHR X 112       9.298   9.383  -6.502  0.00  0.00           H  
ATOM   1685  HA LTHR X 112      11.550   7.618  -7.348  0.00  0.00           H  
ATOM   1686  HB LTHR X 112      11.927   7.086  -5.048  0.00  0.00           H  
ATOM   1687  HG1LTHR X 112       9.860   8.948  -4.471  0.00  0.00           H  
ATOM   1688 HG21LTHR X 112      13.029   9.087  -6.064  0.00  0.00           H  
ATOM   1689 HG22LTHR X 112      11.777  10.110  -5.355  0.00  0.00           H  
ATOM   1690 HG23LTHR X 112      12.861   9.169  -4.308  0.00  0.00           H  
ATOM   1691  N  LGLY X 113      10.448   5.412  -7.188  0.00  0.00           N  
ATOM   1692  CA LGLY X 113       9.826   4.083  -7.230  0.00  0.00           C  
ATOM   1693  C  LGLY X 113      10.604   3.035  -6.433  0.00  0.00           C  
ATOM   1694  O  LGLY X 113      11.757   3.266  -6.073  0.00  0.00           O  
ATOM   1695  H  LGLY X 113      11.404   5.491  -7.530  0.00  0.00           H  
ATOM   1696  HA2LGLY X 113       8.799   4.118  -6.870  0.00  0.00           H  
ATOM   1697  HA3LGLY X 113       9.799   3.754  -8.261  0.00  0.00           H  
ATOM   1698  N  LASN X 114      10.015   1.856  -6.214  0.00  0.00           N  
ATOM   1699  CA LASN X 114      10.771   0.685  -5.754  0.00  0.00           C  
ATOM   1700  C  LASN X 114      10.530  -0.558  -6.621  0.00  0.00           C  
ATOM   1701  O  LASN X 114       9.470  -0.731  -7.225  0.00  0.00           O  
ATOM   1702  CB HASN X 114      10.541   0.391  -4.257  0.00  0.00           C  
ATOM   1703  CG HASN X 114       9.223  -0.316  -3.997  0.00  0.00           C  
ATOM   1704  ND2HASN X 114       8.186   0.471  -3.678  0.00  0.00           N  
ATOM   1705  OD1HASN X 114       9.115  -1.556  -4.140  0.00  0.00           O  
ATOM   1706  H  LASN X 114       9.056   1.715  -6.510  0.00  0.00           H  
ATOM   1707  HB2HASN X 114      11.345  -0.275  -3.922  0.00  0.00           H  
ATOM   1708  HB3HASN X 114      10.630   1.334  -3.715  0.00  0.00           H  
ATOM   1709  HA LASN X 114      11.827   0.921  -5.859  0.00  0.00           H  
ATOM   1710 HD21HASN X 114       7.281   0.045  -3.485  0.00  0.00           H  
ATOM   1711 HD22HASN X 114       8.360   1.427  -3.367  0.00  0.00           H  
ATOM   1712  N  LALA X 115      11.515  -1.452  -6.619  0.00  0.00           N  
ATOM   1713  CA LALA X 115      11.414  -2.803  -7.145  0.00  0.00           C  
ATOM   1714  C  LALA X 115      11.845  -3.785  -6.047  0.00  0.00           C  
ATOM   1715  O  LALA X 115      13.035  -4.082  -5.897  0.00  0.00           O  
ATOM   1716  CB LALA X 115      12.256  -2.899  -8.424  0.00  0.00           C  
ATOM   1717  H  LALA X 115      12.360  -1.212  -6.106  0.00  0.00           H  
ATOM   1718  HA LALA X 115      10.378  -3.026  -7.407  0.00  0.00           H  
ATOM   1719  HB1LALA X 115      13.279  -2.578  -8.224  0.00  0.00           H  
ATOM   1720  HB2LALA X 115      12.267  -3.926  -8.785  0.00  0.00           H  
ATOM   1721  HB3LALA X 115      11.821  -2.262  -9.196  0.00  0.00           H  
ATOM   1722  N  LSER X 116      10.866  -4.296  -5.293  0.00  0.00           N  
ATOM   1723  CA LSER X 116      11.093  -5.200  -4.157  0.00  0.00           C  
ATOM   1724  C  LSER X 116      10.621  -6.633  -4.447  0.00  0.00           C  
ATOM   1725  O  LSER X 116      11.436  -7.530  -4.652  0.00  0.00           O  
ATOM   1726  CB LSER X 116      10.459  -4.632  -2.877  0.00  0.00           C  
ATOM   1727  OG LSER X 116      10.769  -3.259  -2.707  0.00  0.00           O  
ATOM   1728  H  LSER X 116       9.922  -3.960  -5.437  0.00  0.00           H  
ATOM   1729  HA LSER X 116      12.162  -5.261  -3.959  0.00  0.00           H  
ATOM   1730  HB2LSER X 116       9.376  -4.743  -2.899  0.00  0.00           H  
ATOM   1731  HB3LSER X 116      10.845  -5.197  -2.029  0.00  0.00           H  
ATOM   1732  HG LSER X 116      10.189  -2.720  -3.278  0.00  0.00           H  
ATOM   1733  N  LSER X 117       9.310  -6.843  -4.524  0.00  0.00           N  
ATOM   1734  CA LSER X 117       8.617  -8.129  -4.581  0.00  0.00           C  
ATOM   1735  C  LSER X 117       8.562  -8.749  -5.972  0.00  0.00           C  
ATOM   1736  O  LSER X 117       8.460  -8.084  -7.007  0.00  0.00           O  
ATOM   1737  CB LSER X 117       7.184  -7.984  -4.048  0.00  0.00           C  
ATOM   1738  OG LSER X 117       7.157  -7.406  -2.758  0.00  0.00           O  
ATOM   1739  H  LSER X 117       8.709  -6.037  -4.420  0.00  0.00           H  
ATOM   1740  HA LSER X 117       9.148  -8.827  -3.936  0.00  0.00           H  
ATOM   1741  HB2LSER X 117       6.619  -7.351  -4.728  0.00  0.00           H  
ATOM   1742  HB3LSER X 117       6.705  -8.964  -4.011  0.00  0.00           H  
ATOM   1743  HG LSER X 117       6.482  -6.700  -2.793  0.00  0.00           H  
ATOM   1744  N  LGLU X 118       8.552 -10.076  -5.975  0.00  0.00           N  
ATOM   1745  CA LGLU X 118       8.565 -10.920  -7.164  0.00  0.00           C  
ATOM   1746  C  LGLU X 118       7.501 -12.021  -7.042  0.00  0.00           C  
ATOM   1747  O  LGLU X 118       7.144 -12.413  -5.928  0.00  0.00           O  
ATOM   1748  CB LGLU X 118       9.950 -11.565  -7.310  0.00  0.00           C  
ATOM   1749  CG LGLU X 118      11.126 -10.572  -7.333  0.00  0.00           C  
ATOM   1750  CD LGLU X 118      12.477 -11.240  -7.602  0.00  0.00           C  
ATOM   1751  OE1LGLU X 118      12.504 -12.426  -7.996  0.00  0.00           O  
ATOM   1752  OE2LGLU X 118      13.529 -10.635  -7.270  0.00  0.00           O1-
ATOM   1753  H  LGLU X 118       8.587 -10.554  -5.086  0.00  0.00           H  
ATOM   1754  HA LGLU X 118       8.357 -10.320  -8.049  0.00  0.00           H  
ATOM   1755  HB2LGLU X 118      10.092 -12.233  -6.463  0.00  0.00           H  
ATOM   1756  HB3LGLU X 118       9.952 -12.152  -8.229  0.00  0.00           H  
ATOM   1757  HG2LGLU X 118      10.942  -9.836  -8.101  0.00  0.00           H  
ATOM   1758  HG3LGLU X 118      11.182 -10.056  -6.373  0.00  0.00           H  
ATOM   1759  N  LASN X 119       7.037 -12.587  -8.160  0.00  0.00           N  
ATOM   1760  CA LASN X 119       6.202 -13.796  -8.183  0.00  0.00           C  
ATOM   1761  C  LASN X 119       7.068 -15.061  -7.961  0.00  0.00           C  
ATOM   1762  O  LASN X 119       7.105 -15.974  -8.787  0.00  0.00           O  
ATOM   1763  CB LASN X 119       5.326 -13.804  -9.456  0.00  0.00           C  
ATOM   1764  CG LASN X 119       4.249 -14.889  -9.457  0.00  0.00           C  
ATOM   1765  ND2LASN X 119       4.584 -16.112  -9.776  0.00  0.00           N  
ATOM   1766  OD1LASN X 119       3.084 -14.666  -9.168  0.00  0.00           O  
ATOM   1767  H  LASN X 119       7.375 -12.223  -9.046  0.00  0.00           H  
ATOM   1768  HA LASN X 119       5.520 -13.744  -7.331  0.00  0.00           H  
ATOM   1769  HB2LASN X 119       4.823 -12.841  -9.544  0.00  0.00           H  
ATOM   1770  HB3LASN X 119       5.961 -13.934 -10.331  0.00  0.00           H  
ATOM   1771 HD21LASN X 119       3.879 -16.820  -9.728  0.00  0.00           H  
ATOM   1772 HD22LASN X 119       5.576 -16.328  -9.823  0.00  0.00           H  
ATOM   1773  N  LASN X 120       7.769 -15.106  -6.828  0.00  0.00           N  
ATOM   1774  CA LASN X 120       8.302 -16.338  -6.246  0.00  0.00           C  
ATOM   1775  C  LASN X 120       7.377 -16.817  -5.106  0.00  0.00           C  
ATOM   1776  O  LASN X 120       6.250 -16.333  -4.986  0.00  0.00           O  
ATOM   1777  CB LASN X 120       9.745 -16.111  -5.793  0.00  0.00           C  
ATOM   1778  CG LASN X 120      10.671 -15.620  -6.877  0.00  0.00           C  
ATOM   1779  ND2LASN X 120      11.306 -14.501  -6.644  0.00  0.00           N  
ATOM   1780  OD1LASN X 120      10.928 -16.295  -7.858  0.00  0.00           O  
ATOM   1781  H  LASN X 120       7.711 -14.293  -6.226  0.00  0.00           H  
ATOM   1782  HA LASN X 120       8.317 -17.126  -7.002  0.00  0.00           H  
ATOM   1783  HB2LASN X 120       9.746 -15.411  -4.961  0.00  0.00           H  
ATOM   1784  HB3LASN X 120      10.159 -17.060  -5.467  0.00  0.00           H  
ATOM   1785 HD21LASN X 120      11.763 -14.004  -7.418  0.00  0.00           H  
ATOM   1786 HD22LASN X 120      11.070 -13.967  -5.811  0.00  0.00           H  
ATOM   1787  N  LSER X 121       7.819 -17.770  -4.279  0.00  0.00           N  
ATOM   1788  CA LSER X 121       6.944 -18.540  -3.380  0.00  0.00           C  
ATOM   1789  C  LSER X 121       6.217 -17.710  -2.315  0.00  0.00           C  
ATOM   1790  O  LSER X 121       5.063 -18.010  -2.018  0.00  0.00           O  
ATOM   1791  CB LSER X 121       7.729 -19.678  -2.717  0.00  0.00           C  
ATOM   1792  OG LSER X 121       8.727 -19.192  -1.843  0.00  0.00           O  
ATOM   1793  H  LSER X 121       8.812 -17.990  -4.270  0.00  0.00           H  
ATOM   1794  HA LSER X 121       6.167 -19.001  -3.990  0.00  0.00           H  
ATOM   1795  HB2LSER X 121       7.037 -20.299  -2.147  0.00  0.00           H  
ATOM   1796  HB3LSER X 121       8.194 -20.295  -3.487  0.00  0.00           H  
ATOM   1797  HG LSER X 121       9.425 -18.720  -2.365  0.00  0.00           H  
ATOM   1798  N  LHIE X 122       6.832 -16.648  -1.784  0.00  0.00           N  
ATOM   1799  CA LHIE X 122       6.238 -15.761  -0.773  0.00  0.00           C  
ATOM   1800  C  LHIE X 122       6.721 -14.307  -0.912  0.00  0.00           C  
ATOM   1801  O  LHIE X 122       7.499 -13.983  -1.809  0.00  0.00           O  
ATOM   1802  CB LHIE X 122       6.512 -16.333   0.628  0.00  0.00           C  
ATOM   1803  CG LHIE X 122       7.935 -16.168   1.099  0.00  0.00           C  
ATOM   1804  CD2LHIE X 122       8.966 -17.025   0.858  0.00  0.00           C  
ATOM   1805  ND1LHIE X 122       8.400 -15.113   1.886  0.00  0.00           N  
ATOM   1806  CE1LHIE X 122       9.706 -15.353   2.088  0.00  0.00           C  
ATOM   1807  NE2LHIE X 122      10.072 -16.491   1.481  0.00  0.00           N  
ATOM   1808  H  LHIE X 122       7.773 -16.441  -2.090  0.00  0.00           H  
ATOM   1809  HA LHIE X 122       5.157 -15.745  -0.914  0.00  0.00           H  
ATOM   1810  HB2LHIE X 122       5.857 -15.839   1.346  0.00  0.00           H  
ATOM   1811  HB3LHIE X 122       6.257 -17.393   0.640  0.00  0.00           H  
ATOM   1812  HD2LHIE X 122       8.918 -17.936   0.277  0.00  0.00           H  
ATOM   1813  HE1LHIE X 122      10.383 -14.704   2.630  0.00  0.00           H  
ATOM   1814  HE2LHIE X 122      11.022 -16.833   1.420  0.00  0.00           H  
ATOM   1815  N  LVAL X 123       6.235 -13.421  -0.037  0.00  0.00           N  
ATOM   1816  CA LVAL X 123       6.419 -11.957  -0.128  0.00  0.00           C  
ATOM   1817  C  LVAL X 123       7.864 -11.463   0.052  0.00  0.00           C  
ATOM   1818  O  LVAL X 123       8.145 -10.314  -0.277  0.00  0.00           O  
ATOM   1819  CB LVAL X 123       5.478 -11.218   0.848  0.00  0.00           C  
ATOM   1820  CG1LVAL X 123       4.008 -11.559   0.565  0.00  0.00           C  
ATOM   1821  CG2LVAL X 123       5.771 -11.534   2.323  0.00  0.00           C  
ATOM   1822  H  LVAL X 123       5.642 -13.766   0.702  0.00  0.00           H  
ATOM   1823  HA LVAL X 123       6.131 -11.653  -1.134  0.00  0.00           H  
ATOM   1824  HB LVAL X 123       5.601 -10.145   0.698  0.00  0.00           H  
ATOM   1825 HG11LVAL X 123       3.362 -10.894   1.140  0.00  0.00           H  
ATOM   1826 HG12LVAL X 123       3.797 -11.411  -0.494  0.00  0.00           H  
ATOM   1827 HG13LVAL X 123       3.785 -12.592   0.833  0.00  0.00           H  
ATOM   1828 HG21LVAL X 123       6.793 -11.252   2.571  0.00  0.00           H  
ATOM   1829 HG22LVAL X 123       5.098 -10.956   2.956  0.00  0.00           H  
ATOM   1830 HG23LVAL X 123       5.631 -12.595   2.529  0.00  0.00           H  
ATOM   1831  N  LLEU X 124       8.786 -12.302   0.538  0.00  0.00           N  
ATOM   1832  CA LLEU X 124      10.221 -12.006   0.680  0.00  0.00           C  
ATOM   1833  C  LLEU X 124      11.077 -13.134   0.073  0.00  0.00           C  
ATOM   1834  O  LLEU X 124      11.914 -13.747   0.734  0.00  0.00           O  
ATOM   1835  CB LLEU X 124      10.554 -11.689   2.155  0.00  0.00           C  
ATOM   1836  CG LLEU X 124      10.068 -10.310   2.638  0.00  0.00           C  
ATOM   1837  CD1LLEU X 124      10.292 -10.186   4.146  0.00  0.00           C  
ATOM   1838  CD2LLEU X 124      10.823  -9.168   1.955  0.00  0.00           C  
ATOM   1839  H  LLEU X 124       8.482 -13.236   0.790  0.00  0.00           H  
ATOM   1840  HA LLEU X 124      10.463 -11.130   0.079  0.00  0.00           H  
ATOM   1841  HB2LLEU X 124      10.113 -12.461   2.785  0.00  0.00           H  
ATOM   1842  HB3LLEU X 124      11.636 -11.726   2.290  0.00  0.00           H  
ATOM   1843  HG LLEU X 124       9.002 -10.202   2.444  0.00  0.00           H  
ATOM   1844 HD11LLEU X 124       9.744 -10.972   4.665  0.00  0.00           H  
ATOM   1845 HD12LLEU X 124      11.354 -10.275   4.377  0.00  0.00           H  
ATOM   1846 HD13LLEU X 124       9.924  -9.222   4.496  0.00  0.00           H  
ATOM   1847 HD21LLEU X 124      11.898  -9.286   2.091  0.00  0.00           H  
ATOM   1848 HD22LLEU X 124      10.600  -9.149   0.890  0.00  0.00           H  
ATOM   1849 HD23LLEU X 124      10.508  -8.217   2.376  0.00  0.00           H  
ATOM   1850  N  LASP X 125      10.821 -13.432  -1.199  0.00  0.00           N  
ATOM   1851  CA LASP X 125      11.535 -14.426  -2.004  0.00  0.00           C  
ATOM   1852  C  LASP X 125      11.932 -13.783  -3.346  0.00  0.00           C  
ATOM   1853  O  LASP X 125      11.062 -13.367  -4.115  0.00  0.00           O  
ATOM   1854  CB LASP X 125      10.611 -15.649  -2.151  0.00  0.00           C  
ATOM   1855  CG LASP X 125      11.190 -16.824  -2.936  0.00  0.00           C  
ATOM   1856  OD1LASP X 125      12.346 -16.746  -3.402  0.00  0.00           O  
ATOM   1857  OD2LASP X 125      10.431 -17.795  -3.162  0.00  0.00           O1-
ATOM   1858  H  LASP X 125      10.072 -12.931  -1.654  0.00  0.00           H  
ATOM   1859  HA LASP X 125      12.443 -14.742  -1.489  0.00  0.00           H  
ATOM   1860  HB2LASP X 125      10.365 -16.009  -1.157  0.00  0.00           H  
ATOM   1861  HB3LASP X 125       9.680 -15.339  -2.627  0.00  0.00           H  
ATOM   1862  N  LTRP X 126      13.237 -13.664  -3.626  0.00  0.00           N  
ATOM   1863  CA LTRP X 126      13.791 -12.840  -4.718  0.00  0.00           C  
ATOM   1864  C  LTRP X 126      14.760 -13.608  -5.635  0.00  0.00           C  
ATOM   1865  O  LTRP X 126      15.390 -14.583  -5.216  0.00  0.00           O  
ATOM   1866  CB LTRP X 126      14.503 -11.605  -4.138  0.00  0.00           C  
ATOM   1867  CG LTRP X 126      13.710 -10.647  -3.292  0.00  0.00           C  
ATOM   1868  CD1LTRP X 126      12.373 -10.429  -3.335  0.00  0.00           C  
ATOM   1869  CD2LTRP X 126      14.221  -9.725  -2.277  0.00  0.00           C  
ATOM   1870  CE2LTRP X 126      13.126  -8.995  -1.729  0.00  0.00           C  
ATOM   1871  CE3LTRP X 126      15.504  -9.417  -1.774  0.00  0.00           C  
ATOM   1872  NE1LTRP X 126      12.025  -9.474  -2.398  0.00  0.00           N  
ATOM   1873  CZ2LTRP X 126      13.287  -8.020  -0.737  0.00  0.00           C  
ATOM   1874  CZ3LTRP X 126      15.677  -8.444  -0.771  0.00  0.00           C  
ATOM   1875  CH2LTRP X 126      14.574  -7.746  -0.248  0.00  0.00           C  
ATOM   1876  H  LTRP X 126      13.894 -14.044  -2.960  0.00  0.00           H  
ATOM   1877  HA LTRP X 126      12.976 -12.481  -5.343  0.00  0.00           H  
ATOM   1878  HB2LTRP X 126      15.343 -11.956  -3.537  0.00  0.00           H  
ATOM   1879  HB3LTRP X 126      14.924 -11.030  -4.964  0.00  0.00           H  
ATOM   1880  HD1LTRP X 126      11.679 -10.930  -3.997  0.00  0.00           H  
ATOM   1881  HE1LTRP X 126      11.078  -9.118  -2.256  0.00  0.00           H  
ATOM   1882  HE3LTRP X 126      16.365  -9.935  -2.163  0.00  0.00           H  
ATOM   1883  HZ2LTRP X 126      12.430  -7.486  -0.362  0.00  0.00           H  
ATOM   1884  HZ3LTRP X 126      16.669  -8.227  -0.405  0.00  0.00           H  
ATOM   1885  HH2LTRP X 126      14.716  -6.994   0.517  0.00  0.00           H  
ATOM   1886  N  LLYS X 127      14.868 -13.183  -6.897  0.00  0.00           N  
ATOM   1887  CA LLYS X 127      15.778 -13.674  -7.948  0.00  0.00           C  
ATOM   1888  C  LLYS X 127      16.572 -12.546  -8.602  0.00  0.00           C  
ATOM   1889  O  LLYS X 127      17.544 -12.860  -9.284  0.00  0.00           O  
ATOM   1890  CB LLYS X 127      15.024 -14.446  -9.055  0.00  0.00           C  
ATOM   1891  CG LLYS X 127      14.115 -15.582  -8.575  0.00  0.00           C  
ATOM   1892  CD LLYS X 127      14.834 -16.724  -7.834  0.00  0.00           C  
ATOM   1893  CE LLYS X 127      13.891 -17.441  -6.858  0.00  0.00           C  
ATOM   1894  NZ LLYS X 127      13.502 -16.533  -5.758  0.00  0.00           N1+
ATOM   1895  H  LLYS X 127      14.204 -12.459  -7.183  0.00  0.00           H  
ATOM   1896  HA LLYS X 127      16.523 -14.326  -7.496  0.00  0.00           H  
ATOM   1897  HB2LLYS X 127      14.402 -13.737  -9.605  0.00  0.00           H  
ATOM   1898  HB3LLYS X 127      15.750 -14.860  -9.756  0.00  0.00           H  
ATOM   1899  HG2LLYS X 127      13.370 -15.134  -7.934  0.00  0.00           H  
ATOM   1900  HG3LLYS X 127      13.588 -16.002  -9.434  0.00  0.00           H  
ATOM   1901  HD2LLYS X 127      15.209 -17.438  -8.569  0.00  0.00           H  
ATOM   1902  HD3LLYS X 127      15.686 -16.343  -7.272  0.00  0.00           H  
ATOM   1903  HE2LLYS X 127      12.999 -17.777  -7.397  0.00  0.00           H  
ATOM   1904  HE3LLYS X 127      14.405 -18.313  -6.447  0.00  0.00           H  
ATOM   1905  HZ1LLYS X 127      12.879 -15.807  -6.092  0.00  0.00           H  
ATOM   1906  HZ2LLYS X 127      13.025 -16.993  -4.977  0.00  0.00           H  
ATOM   1907  HZ3LLYS X 127      14.308 -16.065  -5.353  0.00  0.00           H  
ATOM   1908  N  LVAL X 128      16.235 -11.267  -8.385  0.00  0.00           N  
ATOM   1909  CA LVAL X 128      17.189 -10.178  -8.662  0.00  0.00           C  
ATOM   1910  C  LVAL X 128      18.427 -10.380  -7.795  0.00  0.00           C  
ATOM   1911  O  LVAL X 128      18.352 -10.381  -6.564  0.00  0.00           O  
ATOM   1912  CB LVAL X 128      16.587  -8.773  -8.495  0.00  0.00           C  
ATOM   1913  CG1LVAL X 128      17.638  -7.654  -8.483  0.00  0.00           C  
ATOM   1914  CG2LVAL X 128      15.673  -8.485  -9.688  0.00  0.00           C  
ATOM   1915  H  LVAL X 128      15.374 -11.061  -7.884  0.00  0.00           H  
ATOM   1916  HA LVAL X 128      17.499 -10.268  -9.697  0.00  0.00           H  
ATOM   1917  HB LVAL X 128      16.019  -8.734  -7.568  0.00  0.00           H  
ATOM   1918 HG11LVAL X 128      17.145  -6.682  -8.443  0.00  0.00           H  
ATOM   1919 HG12LVAL X 128      18.265  -7.736  -7.597  0.00  0.00           H  
ATOM   1920 HG13LVAL X 128      18.257  -7.704  -9.379  0.00  0.00           H  
ATOM   1921 HG21LVAL X 128      15.270  -7.477  -9.621  0.00  0.00           H  
ATOM   1922 HG22LVAL X 128      16.245  -8.540 -10.612  0.00  0.00           H  
ATOM   1923 HG23LVAL X 128      14.856  -9.206  -9.711  0.00  0.00           H  
ATOM   1924  N  LARG X 129      19.562 -10.601  -8.458  0.00  0.00           N  
ATOM   1925  CA LARG X 129      20.805 -11.057  -7.826  0.00  0.00           C  
ATOM   1926  C  LARG X 129      22.027 -10.260  -8.263  0.00  0.00           C  
ATOM   1927  O  LARG X 129      22.081  -9.785  -9.402  0.00  0.00           O  
ATOM   1928  CB LARG X 129      20.945 -12.592  -7.943  0.00  0.00           C  
ATOM   1929  CG LARG X 129      20.692 -13.246  -9.322  0.00  0.00           C  
ATOM   1930  CD LARG X 129      21.939 -13.492 -10.171  0.00  0.00           C  
ATOM   1931  NE LARG X 129      22.571 -12.239 -10.592  0.00  0.00           N  
ATOM   1932  CZ LARG X 129      23.825 -12.079 -10.947  0.00  0.00           C  
ATOM   1933  NH1LARG X 129      24.309 -10.888 -11.116  0.00  0.00           N1+
ATOM   1934  NH2LARG X 129      24.634 -13.084 -11.112  0.00  0.00           N  
ATOM   1935  H  LARG X 129      19.505 -10.609  -9.472  0.00  0.00           H  
ATOM   1936  HA LARG X 129      20.710 -10.845  -6.763  0.00  0.00           H  
ATOM   1937  HB2LARG X 129      21.922 -12.898  -7.565  0.00  0.00           H  
ATOM   1938  HB3LARG X 129      20.206 -13.015  -7.261  0.00  0.00           H  
ATOM   1939  HG2LARG X 129      20.235 -14.220  -9.143  0.00  0.00           H  
ATOM   1940  HG3LARG X 129      19.985 -12.665  -9.910  0.00  0.00           H  
ATOM   1941  HD2LARG X 129      22.648 -14.078  -9.590  0.00  0.00           H  
ATOM   1942  HD3LARG X 129      21.653 -14.065 -11.055  0.00  0.00           H  
ATOM   1943  HE LARG X 129      22.042 -11.386 -10.458  0.00  0.00           H  
ATOM   1944 HH11LARG X 129      23.779 -10.064 -10.861  0.00  0.00           H  
ATOM   1945 HH12LARG X 129      25.309 -10.793 -11.238  0.00  0.00           H  
ATOM   1946 HH21LARG X 129      24.318 -14.013 -10.901  0.00  0.00           H  
ATOM   1947 HH22LARG X 129      25.611 -12.882 -11.274  0.00  0.00           H  
ATOM   1948  N  LALA X 130      22.998 -10.138  -7.363  0.00  0.00           N  
ATOM   1949  CA LALA X 130      24.129  -9.220  -7.459  0.00  0.00           C  
ATOM   1950  C  LALA X 130      25.487  -9.947  -7.466  0.00  0.00           C  
ATOM   1951  O  LALA X 130      25.749 -10.796  -6.617  0.00  0.00           O  
ATOM   1952  CB LALA X 130      24.019  -8.226  -6.299  0.00  0.00           C  
ATOM   1953  H  LALA X 130      22.864 -10.603  -6.470  0.00  0.00           H  
ATOM   1954  HA LALA X 130      24.047  -8.644  -8.380  0.00  0.00           H  
ATOM   1955  HB1LALA X 130      24.143  -8.741  -5.348  0.00  0.00           H  
ATOM   1956  HB2LALA X 130      24.790  -7.463  -6.387  0.00  0.00           H  
ATOM   1957  HB3LALA X 130      23.042  -7.745  -6.308  0.00  0.00           H  
ATOM   1958  N  LTHR X 131      26.330  -9.601  -8.442  0.00  0.00           N  
ATOM   1959  CA LTHR X 131      27.710 -10.083  -8.641  0.00  0.00           C  
ATOM   1960  C  LTHR X 131      28.754  -8.952  -8.426  0.00  0.00           C  
ATOM   1961  O  LTHR X 131      28.616  -7.918  -8.996  0.00  0.00           O  
ATOM   1962  CB LTHR X 131      27.863 -10.582 -10.087  0.00  0.00           C  
ATOM   1963  CG2LTHR X 131      29.259 -11.100 -10.536  0.00  0.00           C  
ATOM   1964  OG1LTHR X 131      26.931 -11.622 -10.382  0.00  0.00           O  
ATOM   1965  H  LTHR X 131      25.919  -9.040  -9.176  0.00  0.00           H  
ATOM   1966  HA LTHR X 131      27.793 -10.848  -7.869  0.00  0.00           H  
ATOM   1967  HB LTHR X 131      27.538  -9.764 -10.729  0.00  0.00           H  
ATOM   1968  HG1LTHR X 131      26.838 -12.158  -9.592  0.00  0.00           H  
ATOM   1969 HG21LTHR X 131      30.064 -10.456 -10.183  0.00  0.00           H  
ATOM   1970 HG22LTHR X 131      29.464 -12.133 -10.253  0.00  0.00           H  
ATOM   1971 HG23LTHR X 131      29.314 -10.991 -11.619  0.00  0.00           H  
ATOM   1972  N  LPRO X 132      29.631  -8.978  -7.434  0.00  0.00           N  
ATOM   1973  CA LPRO X 132      30.434  -7.778  -7.052  0.00  0.00           C  
ATOM   1974  C  LPRO X 132      31.516  -7.440  -8.021  0.00  0.00           C  
ATOM   1975  O  LPRO X 132      32.178  -8.284  -8.610  0.00  0.00           O  
ATOM   1976  CB LPRO X 132      31.055  -8.102  -5.746  0.00  0.00           C  
ATOM   1977  CG LPRO X 132      30.279  -9.281  -5.155  0.00  0.00           C  
ATOM   1978  CD LPRO X 132      29.690  -9.947  -6.325  0.00  0.00           C  
ATOM   1979  HA LPRO X 132      29.686  -7.002  -6.889  0.00  0.00           H  
ATOM   1980  HB2LPRO X 132      32.114  -8.316  -5.889  0.00  0.00           H  
ATOM   1981  HB3LPRO X 132      30.919  -7.215  -5.127  0.00  0.00           H  
ATOM   1982  HG2LPRO X 132      30.888  -9.982  -4.585  0.00  0.00           H  
ATOM   1983  HG3LPRO X 132      29.462  -8.934  -4.523  0.00  0.00           H  
ATOM   1984  HD2LPRO X 132      30.283 -10.808  -6.631  0.00  0.00           H  
ATOM   1985  HD3LPRO X 132      28.740 -10.433  -6.102  0.00  0.00           H  
ATOM   1986  N  LTHR X 133      31.729  -6.136  -8.287  0.00  0.00           N  
ATOM   1987  CA LTHR X 133      32.855  -5.618  -9.051  0.00  0.00           C  
ATOM   1988  C  LTHR X 133      33.951  -5.082  -8.195  0.00  0.00           C  
ATOM   1989  O  LTHR X 133      33.861  -4.660  -7.056  0.00  0.00           O  
ATOM   1990  CB LTHR X 133      32.487  -4.509 -10.105  0.00  0.00           C  
ATOM   1991  CG2LTHR X 133      31.680  -5.152 -11.260  0.00  0.00           C  
ATOM   1992  OG1LTHR X 133      31.591  -3.538  -9.499  0.00  0.00           O  
ATOM   1993  H  LTHR X 133      31.080  -5.473  -7.886  0.00  0.00           H  
ATOM   1994  HA LTHR X 133      33.276  -6.471  -9.583  0.00  0.00           H  
ATOM   1995  HB LTHR X 133      33.359  -4.049 -10.569  0.00  0.00           H  
ATOM   1996  HG1LTHR X 133      32.069  -2.748  -9.238  0.00  0.00           H  
ATOM   1997 HG21LTHR X 133      30.943  -5.770 -10.747  0.00  0.00           H  
ATOM   1998 HG22LTHR X 133      31.249  -4.343 -11.850  0.00  0.00           H  
ATOM   1999 HG23LTHR X 133      32.265  -5.775 -11.937  0.00  0.00           H  
ATOM   2000  N  LGLU X 134      35.121  -5.117  -8.787  0.00  0.00           N  
ATOM   2001  CA LGLU X 134      36.418  -4.736  -8.169  0.00  0.00           C  
ATOM   2002  C  LGLU X 134      36.508  -3.349  -7.492  0.00  0.00           C  
ATOM   2003  O  LGLU X 134      37.299  -3.126  -6.572  0.00  0.00           O  
ATOM   2004  CB LGLU X 134      37.576  -4.918  -9.183  0.00  0.00           C  
ATOM   2005  CG LGLU X 134      37.454  -4.153 -10.500  0.00  0.00           C  
ATOM   2006  CD LGLU X 134      36.935  -5.094 -11.614  0.00  0.00           C  
ATOM   2007  OE1LGLU X 134      35.813  -5.606 -11.445  0.00  0.00           O  
ATOM   2008  OE2LGLU X 134      37.718  -5.339 -12.600  0.00  0.00           O1-
ATOM   2009  H  LGLU X 134      35.154  -5.243  -9.790  0.00  0.00           H  
ATOM   2010  HA LGLU X 134      36.668  -5.361  -7.311  0.00  0.00           H  
ATOM   2011  HB2LGLU X 134      38.452  -4.462  -8.722  0.00  0.00           H  
ATOM   2012  HB3LGLU X 134      37.721  -5.989  -9.322  0.00  0.00           H  
ATOM   2013  HG2LGLU X 134      36.747  -3.324 -10.459  0.00  0.00           H  
ATOM   2014  HG3LGLU X 134      38.466  -3.826 -10.743  0.00  0.00           H  
ATOM   2015  N  LASP X 135      35.610  -2.327  -7.786  0.00  0.00           N  
ATOM   2016  CA LASP X 135      35.444  -0.966  -7.198  0.00  0.00           C  
ATOM   2017  C  LASP X 135      34.470  -0.930  -5.948  0.00  0.00           C  
ATOM   2018  O  LASP X 135      34.263   0.188  -5.460  0.00  0.00           O  
ATOM   2019  CB LASP X 135      34.849  -0.010  -8.271  0.00  0.00           C  
ATOM   2020  CG LASP X 135      33.518  -0.415  -8.901  0.00  0.00           C  
ATOM   2021  OD1LASP X 135      32.933  -1.462  -8.593  0.00  0.00           O  
ATOM   2022  OD2LASP X 135      33.118   0.374  -9.732  0.00  0.00           O1-
ATOM   2023  H  LASP X 135      34.917  -2.643  -8.449  0.00  0.00           H  
ATOM   2024  HA LASP X 135      36.404  -0.570  -6.869  0.00  0.00           H  
ATOM   2025  HB2LASP X 135      34.648   0.926  -7.752  0.00  0.00           H  
ATOM   2026  HB3LASP X 135      35.613   0.275  -8.995  0.00  0.00           H  
ATOM   2027  N  LGLY X 136      33.909  -2.134  -5.506  0.00  0.00           N  
ATOM   2028  CA LGLY X 136      32.867  -2.161  -4.487  0.00  0.00           C  
ATOM   2029  C  LGLY X 136      31.416  -1.997  -5.123  0.00  0.00           C  
ATOM   2030  O  LGLY X 136      30.387  -2.334  -4.488  0.00  0.00           O  
ATOM   2031  H  LGLY X 136      34.034  -2.931  -6.113  0.00  0.00           H  
ATOM   2032  HA2LGLY X 136      32.969  -3.066  -3.888  0.00  0.00           H  
ATOM   2033  HA3LGLY X 136      32.945  -1.302  -3.821  0.00  0.00           H  
ATOM   2034  N  LGLY X 137      31.247  -1.696  -6.436  0.00  0.00           N  
ATOM   2035  CA LGLY X 137      29.919  -1.749  -7.089  0.00  0.00           C  
ATOM   2036  C  LGLY X 137      29.450  -3.196  -7.237  0.00  0.00           C  
ATOM   2037  O  LGLY X 137      30.156  -4.185  -6.879  0.00  0.00           O  
ATOM   2038  H  LGLY X 137      32.055  -1.771  -7.039  0.00  0.00           H  
ATOM   2039  HA2LGLY X 137      29.161  -1.202  -6.529  0.00  0.00           H  
ATOM   2040  HA3LGLY X 137      29.972  -1.094  -7.959  0.00  0.00           H  
ATOM   2041  N  LTYR X 138      28.300  -3.364  -7.908  0.00  0.00           N  
ATOM   2042  CA LTYR X 138      27.710  -4.666  -8.279  0.00  0.00           C  
ATOM   2043  C  LTYR X 138      27.140  -4.707  -9.719  0.00  0.00           C  
ATOM   2044  O  LTYR X 138      26.906  -3.680 -10.350  0.00  0.00           O  
ATOM   2045  CB LTYR X 138      26.594  -5.036  -7.281  0.00  0.00           C  
ATOM   2046  CG LTYR X 138      27.009  -5.240  -5.834  0.00  0.00           C  
ATOM   2047  CD1LTYR X 138      27.308  -6.533  -5.351  0.00  0.00           C  
ATOM   2048  CD2LTYR X 138      27.050  -4.140  -4.954  0.00  0.00           C  
ATOM   2049  CE1LTYR X 138      27.639  -6.722  -3.993  0.00  0.00           C  
ATOM   2050  CE2LTYR X 138      27.395  -4.327  -3.603  0.00  0.00           C  
ATOM   2051  CZ LTYR X 138      27.693  -5.617  -3.119  0.00  0.00           C  
ATOM   2052  OH LTYR X 138      28.016  -5.791  -1.811  0.00  0.00           O  
ATOM   2053  H  LTYR X 138      27.840  -2.521  -8.236  0.00  0.00           H  
ATOM   2054  HA LTYR X 138      28.486  -5.429  -8.219  0.00  0.00           H  
ATOM   2055  HB2LTYR X 138      25.827  -4.261  -7.314  0.00  0.00           H  
ATOM   2056  HB3LTYR X 138      26.122  -5.957  -7.620  0.00  0.00           H  
ATOM   2057  HD1LTYR X 138      27.296  -7.378  -6.021  0.00  0.00           H  
ATOM   2058  HD2LTYR X 138      26.850  -3.142  -5.319  0.00  0.00           H  
ATOM   2059  HE1LTYR X 138      27.864  -7.704  -3.609  0.00  0.00           H  
ATOM   2060  HE2LTYR X 138      27.473  -3.481  -2.936  0.00  0.00           H  
ATOM   2061  HH LTYR X 138      28.329  -6.691  -1.615  0.00  0.00           H  
ATOM   2062  N  LVAL X 139      26.833  -5.912 -10.220  0.00  0.00           N  
ATOM   2063  CA LVAL X 139      26.094  -6.230 -11.475  0.00  0.00           C  
ATOM   2064  C  LVAL X 139      24.799  -6.944 -11.146  0.00  0.00           C  
ATOM   2065  O  LVAL X 139      24.819  -8.095 -10.676  0.00  0.00           O  
ATOM   2066  CB LVAL X 139      26.952  -6.871 -12.592  0.00  0.00           C  
ATOM   2067  CG1LVAL X 139      26.264  -6.978 -13.995  0.00  0.00           C  
ATOM   2068  CG2LVAL X 139      28.202  -5.978 -12.837  0.00  0.00           C  
ATOM   2069  H  LVAL X 139      27.089  -6.700  -9.643  0.00  0.00           H  
ATOM   2070  HA LVAL X 139      25.791  -5.277 -11.908  0.00  0.00           H  
ATOM   2071  HB LVAL X 139      27.307  -7.853 -12.278  0.00  0.00           H  
ATOM   2072 HG11LVAL X 139      25.847  -6.020 -14.306  0.00  0.00           H  
ATOM   2073 HG12LVAL X 139      26.902  -7.382 -14.780  0.00  0.00           H  
ATOM   2074 HG13LVAL X 139      25.454  -7.707 -13.968  0.00  0.00           H  
ATOM   2075 HG21LVAL X 139      28.802  -5.905 -11.930  0.00  0.00           H  
ATOM   2076 HG22LVAL X 139      28.923  -6.394 -13.542  0.00  0.00           H  
ATOM   2077 HG23LVAL X 139      27.878  -4.941 -12.932  0.00  0.00           H  
ATOM   2078  N  LLEU X 140      23.652  -6.327 -11.432  0.00  0.00           N  
ATOM   2079  CA LLEU X 140      22.313  -6.893 -11.255  0.00  0.00           C  
ATOM   2080  C  LLEU X 140      21.812  -7.644 -12.501  0.00  0.00           C  
ATOM   2081  O  LLEU X 140      22.121  -7.309 -13.646  0.00  0.00           O  
ATOM   2082  CB LLEU X 140      21.320  -5.799 -10.816  0.00  0.00           C  
ATOM   2083  CG LLEU X 140      21.545  -5.218  -9.408  0.00  0.00           C  
ATOM   2084  CD1LLEU X 140      20.523  -4.109  -9.155  0.00  0.00           C  
ATOM   2085  CD2LLEU X 140      21.377  -6.271  -8.311  0.00  0.00           C  
ATOM   2086  H  LLEU X 140      23.718  -5.401 -11.844  0.00  0.00           H  
ATOM   2087  HA LLEU X 140      22.366  -7.626 -10.455  0.00  0.00           H  
ATOM   2088  HB2LLEU X 140      21.374  -4.980 -11.530  0.00  0.00           H  
ATOM   2089  HB3LLEU X 140      20.308  -6.206 -10.857  0.00  0.00           H  
ATOM   2090  HG LLEU X 140      22.548  -4.799  -9.342  0.00  0.00           H  
ATOM   2091 HD11LLEU X 140      20.684  -3.675  -8.167  0.00  0.00           H  
ATOM   2092 HD12LLEU X 140      20.647  -3.317  -9.895  0.00  0.00           H  
ATOM   2093 HD13LLEU X 140      19.507  -4.501  -9.211  0.00  0.00           H  
ATOM   2094 HD21LLEU X 140      20.404  -6.750  -8.392  0.00  0.00           H  
ATOM   2095 HD22LLEU X 140      22.165  -7.016  -8.390  0.00  0.00           H  
ATOM   2096 HD23LLEU X 140      21.459  -5.792  -7.335  0.00  0.00           H  
ATOM   2097  N  LASN X 141      21.013  -8.682 -12.256  0.00  0.00           N  
ATOM   2098  CA LASN X 141      20.280  -9.498 -13.234  0.00  0.00           C  
ATOM   2099  C  LASN X 141      18.975  -9.972 -12.552  0.00  0.00           C  
ATOM   2100  O  LASN X 141      19.067 -10.491 -11.437  0.00  0.00           O  
ATOM   2101  CB LASN X 141      21.142 -10.728 -13.616  0.00  0.00           C  
ATOM   2102  CG LASN X 141      21.948 -10.662 -14.906  0.00  0.00           C  
ATOM   2103  ND2LASN X 141      22.715  -9.625 -15.149  0.00  0.00           N  
ATOM   2104  OD1LASN X 141      21.939 -11.599 -15.687  0.00  0.00           O  
ATOM   2105  H  LASN X 141      20.835  -8.894 -11.282  0.00  0.00           H  
ATOM   2106  HA LASN X 141      20.035  -8.915 -14.122  0.00  0.00           H  
ATOM   2107  HB2LASN X 141      21.834 -10.950 -12.810  0.00  0.00           H  
ATOM   2108  HB3LASN X 141      20.484 -11.592 -13.717  0.00  0.00           H  
ATOM   2109 HD21LASN X 141      23.374  -9.700 -15.919  0.00  0.00           H  
ATOM   2110 HD22LASN X 141      22.713  -8.832 -14.516  0.00  0.00           H  
ATOM   2111  N  LGLY X 142      17.803  -9.838 -13.191  0.00  0.00           N  
ATOM   2112  CA LGLY X 142      16.521 -10.418 -12.737  0.00  0.00           C  
ATOM   2113  C  LGLY X 142      15.279  -9.551 -13.018  0.00  0.00           C  
ATOM   2114  O  LGLY X 142      15.353  -8.599 -13.789  0.00  0.00           O  
ATOM   2115  H  LGLY X 142      17.779  -9.294 -14.052  0.00  0.00           H  
ATOM   2116  HA2LGLY X 142      16.373 -11.373 -13.240  0.00  0.00           H  
ATOM   2117  HA3LGLY X 142      16.561 -10.619 -11.668  0.00  0.00           H  
ATOM   2118  N  LTHR X 143      14.152  -9.863 -12.364  0.00  0.00           N  
ATOM   2119  CA LTHR X 143      12.826  -9.243 -12.600  0.00  0.00           C  
ATOM   2120  C  LTHR X 143      12.055  -9.039 -11.287  0.00  0.00           C  
ATOM   2121  O  LTHR X 143      12.108  -9.913 -10.425  0.00  0.00           O  
ATOM   2122  CB LTHR X 143      11.954 -10.153 -13.488  0.00  0.00           C  
ATOM   2123  CG2LTHR X 143      10.713  -9.447 -14.034  0.00  0.00           C  
ATOM   2124  OG1LTHR X 143      12.666 -10.710 -14.567  0.00  0.00           O  
ATOM   2125  H  LTHR X 143      14.165 -10.643 -11.725  0.00  0.00           H  
ATOM   2126  HA LTHR X 143      12.951  -8.282 -13.096  0.00  0.00           H  
ATOM   2127  HB LTHR X 143      11.618 -10.995 -12.881  0.00  0.00           H  
ATOM   2128  HG1LTHR X 143      12.614 -10.074 -15.329  0.00  0.00           H  
ATOM   2129 HG21LTHR X 143      10.248 -10.055 -14.810  0.00  0.00           H  
ATOM   2130 HG22LTHR X 143       9.999  -9.272 -13.235  0.00  0.00           H  
ATOM   2131 HG23LTHR X 143      10.988  -8.485 -14.462  0.00  0.00           H  
ATOM   2132  N  LLYS X 144      11.283  -7.949 -11.151  0.00  0.00           N  
ATOM   2133  CA LLYS X 144      10.236  -7.750 -10.119  0.00  0.00           C  
ATOM   2134  C  LLYS X 144       8.839  -7.615 -10.736  0.00  0.00           C  
ATOM   2135  O  LLYS X 144       8.705  -7.399 -11.939  0.00  0.00           O  
ATOM   2136  CB LLYS X 144      10.557  -6.554  -9.201  0.00  0.00           C  
ATOM   2137  CG LLYS X 144      11.446  -6.854  -7.986  0.00  0.00           C  
ATOM   2138  CD LLYS X 144      12.901  -7.154  -8.330  0.00  0.00           C  
ATOM   2139  CE LLYS X 144      13.831  -7.006  -7.119  0.00  0.00           C  
ATOM   2140  NZ LLYS X 144      13.708  -8.107  -6.137  0.00  0.00           N1+
ATOM   2141  H  LLYS X 144      11.294  -7.286 -11.924  0.00  0.00           H  
ATOM   2142  HA LLYS X 144      10.167  -8.643  -9.507  0.00  0.00           H  
ATOM   2143  HB2LLYS X 144      10.991  -5.745  -9.791  0.00  0.00           H  
ATOM   2144  HB3LLYS X 144       9.623  -6.182  -8.781  0.00  0.00           H  
ATOM   2145  HG2LLYS X 144      11.423  -5.973  -7.356  0.00  0.00           H  
ATOM   2146  HG3LLYS X 144      11.028  -7.676  -7.411  0.00  0.00           H  
ATOM   2147  HD2LLYS X 144      12.978  -8.163  -8.731  0.00  0.00           H  
ATOM   2148  HD3LLYS X 144      13.228  -6.445  -9.091  0.00  0.00           H  
ATOM   2149  HE2LLYS X 144      14.861  -6.969  -7.479  0.00  0.00           H  
ATOM   2150  HE3LLYS X 144      13.638  -6.052  -6.627  0.00  0.00           H  
ATOM   2151  HZ1LLYS X 144      14.463  -8.032  -5.464  0.00  0.00           H  
ATOM   2152  HZ2LLYS X 144      12.831  -8.043  -5.625  0.00  0.00           H  
ATOM   2153  HZ3LLYS X 144      13.747  -9.023  -6.588  0.00  0.00           H  
ATOM   2154  N  LHIE X 145       7.792  -7.761  -9.914  0.00  0.00           N  
ATOM   2155  CA LHIE X 145       6.403  -7.975 -10.377  0.00  0.00           C  
ATOM   2156  C  LHIE X 145       5.330  -7.108  -9.688  0.00  0.00           C  
ATOM   2157  O  LHIE X 145       4.145  -7.352  -9.899  0.00  0.00           O  
ATOM   2158  CB LHIE X 145       6.073  -9.478 -10.289  0.00  0.00           C  
ATOM   2159  CG LHIE X 145       7.060 -10.350 -11.031  0.00  0.00           C  
ATOM   2160  CD2LHIE X 145       7.164 -10.470 -12.386  0.00  0.00           C  
ATOM   2161  ND1LHIE X 145       8.111 -11.051 -10.440  0.00  0.00           N  
ATOM   2162  CE1LHIE X 145       8.838 -11.559 -11.445  0.00  0.00           C  
ATOM   2163  NE2LHIE X 145       8.281 -11.240 -12.626  0.00  0.00           N  
ATOM   2164  H  LHIE X 145       7.999  -7.912  -8.931  0.00  0.00           H  
ATOM   2165  HA LHIE X 145       6.338  -7.705 -11.429  0.00  0.00           H  
ATOM   2166  HB2LHIE X 145       6.056  -9.778  -9.241  0.00  0.00           H  
ATOM   2167  HB3LHIE X 145       5.082  -9.655 -10.707  0.00  0.00           H  
ATOM   2168  HD2LHIE X 145       6.535  -9.987 -13.121  0.00  0.00           H  
ATOM   2169  HE1LHIE X 145       9.763 -12.110 -11.319  0.00  0.00           H  
ATOM   2170  HE2LHIE X 145       8.693 -11.427 -13.532  0.00  0.00           H  
ATOM   2171  N  LPHE X 146       5.729  -6.129  -8.867  0.00  0.00           N  
ATOM   2172  CA LPHE X 146       4.827  -5.306  -8.037  0.00  0.00           C  
ATOM   2173  C  LPHE X 146       5.321  -3.846  -7.869  0.00  0.00           C  
ATOM   2174  O  LPHE X 146       5.183  -3.239  -6.805  0.00  0.00           O  
ATOM   2175  CB LPHE X 146       4.667  -5.969  -6.663  0.00  0.00           C  
ATOM   2176  CG LPHE X 146       4.040  -7.348  -6.608  0.00  0.00           C  
ATOM   2177  CD1LPHE X 146       2.658  -7.472  -6.373  0.00  0.00           C  
ATOM   2178  CD2LPHE X 146       4.848  -8.500  -6.651  0.00  0.00           C  
ATOM   2179  CE1LPHE X 146       2.102  -8.735  -6.114  0.00  0.00           C  
ATOM   2180  CE2LPHE X 146       4.290  -9.766  -6.407  0.00  0.00           C  
ATOM   2181  CZ LPHE X 146       2.921  -9.876  -6.113  0.00  0.00           C  
ATOM   2182  H  LPHE X 146       6.721  -5.985  -8.754  0.00  0.00           H  
ATOM   2183  HA LPHE X 146       3.847  -5.266  -8.510  0.00  0.00           H  
ATOM   2184  HB2LPHE X 146       5.651  -6.020  -6.202  0.00  0.00           H  
ATOM   2185  HB3LPHE X 146       4.048  -5.320  -6.045  0.00  0.00           H  
ATOM   2186  HD1LPHE X 146       2.038  -6.590  -6.320  0.00  0.00           H  
ATOM   2187  HD2LPHE X 146       5.906  -8.403  -6.835  0.00  0.00           H  
ATOM   2188  HE1LPHE X 146       1.056  -8.827  -5.860  0.00  0.00           H  
ATOM   2189  HE2LPHE X 146       4.916 -10.646  -6.404  0.00  0.00           H  
ATOM   2190  HZ LPHE X 146       2.494 -10.834  -5.858  0.00  0.00           H  
ATOM   2191  N  LCYS X 147       5.975  -3.286  -8.886  0.00  0.00           N  
ATOM   2192  CA LCYS X 147       6.970  -2.213  -8.743  0.00  0.00           C  
ATOM   2193  C  LCYS X 147       6.355  -0.800  -8.627  0.00  0.00           C  
ATOM   2194  O  LCYS X 147       6.501   0.025  -9.530  0.00  0.00           O  
ATOM   2195  CB LCYS X 147       7.993  -2.324  -9.892  0.00  0.00           C  
ATOM   2196  SG LCYS X 147       8.478  -4.044 -10.220  0.00  0.00           S  
ATOM   2197  H  LCYS X 147       5.953  -3.764  -9.780  0.00  0.00           H  
ATOM   2198  HA LCYS X 147       7.516  -2.385  -7.813  0.00  0.00           H  
ATOM   2199  HB2LCYS X 147       7.568  -1.902 -10.806  0.00  0.00           H  
ATOM   2200  HB3LCYS X 147       8.879  -1.747  -9.626  0.00  0.00           H  
ATOM   2201  HG LCYS X 147       7.406  -4.320 -10.982  0.00  0.00           H  
ATOM   2202  N  LSER X 148       5.623  -0.521  -7.541  0.00  0.00           N  
ATOM   2203  CA LSER X 148       4.875   0.733  -7.351  0.00  0.00           C  
ATOM   2204  C  LSER X 148       5.716   1.984  -7.633  0.00  0.00           C  
ATOM   2205  O  LSER X 148       6.798   2.180  -7.074  0.00  0.00           O  
ATOM   2206  CB HSER X 148       4.314   0.839  -5.930  0.00  0.00           C  
ATOM   2207  OG HSER X 148       3.260  -0.111  -5.743  0.00  0.00           O  
ATOM   2208  H  LSER X 148       5.508  -1.255  -6.851  0.00  0.00           H  
ATOM   2209  HB2HSER X 148       5.122   0.674  -5.211  0.00  0.00           H  
ATOM   2210  HB3HSER X 148       3.921   1.856  -5.783  0.00  0.00           H  
ATOM   2211  HA LSER X 148       4.034   0.734  -8.044  0.00  0.00           H  
ATOM   2212  HG HSER X 148       2.573   0.350  -5.182  0.00  0.00           H  
ATOM   2213  N  LGLY X 149       5.204   2.838  -8.522  0.00  0.00           N  
ATOM   2214  CA LGLY X 149       5.858   4.063  -8.991  0.00  0.00           C  
ATOM   2215  C  LGLY X 149       7.091   3.881  -9.891  0.00  0.00           C  
ATOM   2216  O  LGLY X 149       7.373   4.790 -10.670  0.00  0.00           O  
ATOM   2217  H  LGLY X 149       4.293   2.619  -8.909  0.00  0.00           H  
ATOM   2218  HA2LGLY X 149       5.129   4.650  -9.547  0.00  0.00           H  
ATOM   2219  HA3LGLY X 149       6.169   4.645  -8.123  0.00  0.00           H  
ATOM   2220  N  LALA X 150       7.795   2.740  -9.838  0.00  0.00           N  
ATOM   2221  CA LALA X 150       9.054   2.486 -10.558  0.00  0.00           C  
ATOM   2222  C  LALA X 150       8.900   2.599 -12.076  0.00  0.00           C  
ATOM   2223  O  LALA X 150       9.674   3.283 -12.752  0.00  0.00           O  
ATOM   2224  CB LALA X 150       9.560   1.091 -10.185  0.00  0.00           C  
ATOM   2225  H  LALA X 150       7.458   2.008  -9.224  0.00  0.00           H  
ATOM   2226  HA LALA X 150       9.799   3.212 -10.247  0.00  0.00           H  
ATOM   2227  HB1LALA X 150       8.842   0.338 -10.501  0.00  0.00           H  
ATOM   2228  HB2LALA X 150      10.502   0.895 -10.698  0.00  0.00           H  
ATOM   2229  HB3LALA X 150       9.710   1.027  -9.109  0.00  0.00           H  
ATOM   2230  N  LLYS X 151       7.834   1.988 -12.590  0.00  0.00           N  
ATOM   2231  CA LLYS X 151       7.264   2.269 -13.902  0.00  0.00           C  
ATOM   2232  C  LLYS X 151       6.787   3.729 -13.914  0.00  0.00           C  
ATOM   2233  O  LLYS X 151       5.733   4.055 -13.375  0.00  0.00           O  
ATOM   2234  CB LLYS X 151       6.149   1.233 -14.092  0.00  0.00           C  
ATOM   2235  CG LLYS X 151       5.276   1.449 -15.329  0.00  0.00           C  
ATOM   2236  CD LLYS X 151       3.965   0.687 -15.135  0.00  0.00           C  
ATOM   2237  CE LLYS X 151       2.999   1.088 -16.241  0.00  0.00           C  
ATOM   2238  NZ LLYS X 151       1.600   0.913 -15.805  0.00  0.00           N1+
ATOM   2239  H  LLYS X 151       7.273   1.444 -11.945  0.00  0.00           H  
ATOM   2240  HA LLYS X 151       8.017   2.139 -14.677  0.00  0.00           H  
ATOM   2241  HB2LLYS X 151       6.587   0.234 -14.144  0.00  0.00           H  
ATOM   2242  HB3LLYS X 151       5.520   1.264 -13.204  0.00  0.00           H  
ATOM   2243  HG2LLYS X 151       5.044   2.508 -15.446  0.00  0.00           H  
ATOM   2244  HG3LLYS X 151       5.797   1.100 -16.222  0.00  0.00           H  
ATOM   2245  HD2LLYS X 151       4.138  -0.390 -15.152  0.00  0.00           H  
ATOM   2246  HD3LLYS X 151       3.536   0.960 -14.171  0.00  0.00           H  
ATOM   2247  HE2LLYS X 151       3.162   2.140 -16.490  0.00  0.00           H  
ATOM   2248  HE3LLYS X 151       3.213   0.487 -17.129  0.00  0.00           H  
ATOM   2249  HZ1LLYS X 151       1.417  -0.054 -15.550  0.00  0.00           H  
ATOM   2250  HZ2LLYS X 151       1.360   1.561 -15.056  0.00  0.00           H  
ATOM   2251  HZ3LLYS X 151       0.983   1.057 -16.600  0.00  0.00           H  
ATOM   2252  N  LGLY X 152       7.596   4.613 -14.499  0.00  0.00           N  
ATOM   2253  CA LGLY X 152       7.406   6.067 -14.413  0.00  0.00           C  
ATOM   2254  C  LGLY X 152       8.073   6.715 -13.192  0.00  0.00           C  
ATOM   2255  O  LGLY X 152       7.506   7.636 -12.608  0.00  0.00           O  
ATOM   2256  H  LGLY X 152       8.471   4.267 -14.860  0.00  0.00           H  
ATOM   2257  HA2LGLY X 152       7.835   6.526 -15.303  0.00  0.00           H  
ATOM   2258  HA3LGLY X 152       6.341   6.303 -14.390  0.00  0.00           H  
ATOM   2259  N  LSER X 153       9.250   6.238 -12.791  0.00  0.00           N  
ATOM   2260  CA LSER X 153      10.130   6.912 -11.825  0.00  0.00           C  
ATOM   2261  C  LSER X 153      11.340   7.528 -12.523  0.00  0.00           C  
ATOM   2262  O  LSER X 153      11.746   7.062 -13.588  0.00  0.00           O  
ATOM   2263  CB LSER X 153      10.599   5.943 -10.736  0.00  0.00           C  
ATOM   2264  OG LSER X 153      11.333   4.867 -11.295  0.00  0.00           O  
ATOM   2265  H  LSER X 153       9.651   5.462 -13.296  0.00  0.00           H  
ATOM   2266  HA LSER X 153       9.589   7.720 -11.332  0.00  0.00           H  
ATOM   2267  HB2LSER X 153      11.236   6.478 -10.033  0.00  0.00           H  
ATOM   2268  HB3LSER X 153       9.738   5.560 -10.192  0.00  0.00           H  
ATOM   2269  HG LSER X 153      10.747   4.361 -11.886  0.00  0.00           H  
ATOM   2270  N  LASP X 154      11.936   8.538 -11.897  0.00  0.00           N  
ATOM   2271  CA LASP X 154      13.245   9.085 -12.270  0.00  0.00           C  
ATOM   2272  C  LASP X 154      14.376   8.383 -11.483  0.00  0.00           C  
ATOM   2273  O  LASP X 154      15.489   8.222 -11.988  0.00  0.00           O  
ATOM   2274  CB LASP X 154      13.256  10.602 -12.015  0.00  0.00           C  
ATOM   2275  CG LASP X 154      12.011  11.345 -12.524  0.00  0.00           C  
ATOM   2276  OD1LASP X 154      12.061  12.050 -13.551  0.00  0.00           O  
ATOM   2277  OD2LASP X 154      10.965  11.318 -11.836  0.00  0.00           O1-
ATOM   2278  H  LASP X 154      11.488   8.928 -11.072  0.00  0.00           H  
ATOM   2279  HA LASP X 154      13.422   8.919 -13.334  0.00  0.00           H  
ATOM   2280  HB2LASP X 154      13.330  10.763 -10.941  0.00  0.00           H  
ATOM   2281  HB3LASP X 154      14.148  11.031 -12.474  0.00  0.00           H  
ATOM   2282  N  LLEU X 155      14.063   7.918 -10.263  0.00  0.00           N  
ATOM   2283  CA LLEU X 155      14.955   7.218  -9.332  0.00  0.00           C  
ATOM   2284  C  LLEU X 155      14.277   5.948  -8.780  0.00  0.00           C  
ATOM   2285  O  LLEU X 155      13.116   5.989  -8.354  0.00  0.00           O  
ATOM   2286  CB LLEU X 155      15.321   8.205  -8.208  0.00  0.00           C  
ATOM   2287  CG LLEU X 155      16.346   7.687  -7.182  0.00  0.00           C  
ATOM   2288  CD1LLEU X 155      17.753   7.670  -7.769  0.00  0.00           C  
ATOM   2289  CD2LLEU X 155      16.354   8.590  -5.950  0.00  0.00           C  
ATOM   2290  H  LLEU X 155      13.113   8.061  -9.953  0.00  0.00           H  
ATOM   2291  HA LLEU X 155      15.863   6.922  -9.858  0.00  0.00           H  
ATOM   2292  HB2LLEU X 155      15.710   9.120  -8.657  0.00  0.00           H  
ATOM   2293  HB3LLEU X 155      14.402   8.462  -7.686  0.00  0.00           H  
ATOM   2294  HG LLEU X 155      16.077   6.682  -6.859  0.00  0.00           H  
ATOM   2295 HD11LLEU X 155      17.811   6.949  -8.578  0.00  0.00           H  
ATOM   2296 HD12LLEU X 155      18.024   8.654  -8.148  0.00  0.00           H  
ATOM   2297 HD13LLEU X 155      18.471   7.382  -7.002  0.00  0.00           H  
ATOM   2298 HD21LLEU X 155      17.063   8.201  -5.218  0.00  0.00           H  
ATOM   2299 HD22LLEU X 155      16.646   9.603  -6.225  0.00  0.00           H  
ATOM   2300 HD23LLEU X 155      15.367   8.602  -5.495  0.00  0.00           H  
ATOM   2301  N  LLEU X 156      15.009   4.832  -8.750  0.00  0.00           N  
ATOM   2302  CA LLEU X 156      14.492   3.494  -8.471  0.00  0.00           C  
ATOM   2303  C  LLEU X 156      15.270   2.785  -7.353  0.00  0.00           C  
ATOM   2304  O  LLEU X 156      16.403   2.344  -7.529  0.00  0.00           O  
ATOM   2305  CB LLEU X 156      14.504   2.703  -9.792  0.00  0.00           C  
ATOM   2306  CG LLEU X 156      14.086   1.226  -9.693  0.00  0.00           C  
ATOM   2307  CD1LLEU X 156      12.776   1.051  -8.924  0.00  0.00           C  
ATOM   2308  CD2LLEU X 156      13.901   0.666 -11.105  0.00  0.00           C  
ATOM   2309  H  LLEU X 156      15.971   4.881  -9.079  0.00  0.00           H  
ATOM   2310  HA LLEU X 156      13.455   3.580  -8.147  0.00  0.00           H  
ATOM   2311  HB2LLEU X 156      13.823   3.205 -10.478  0.00  0.00           H  
ATOM   2312  HB3LLEU X 156      15.506   2.747 -10.223  0.00  0.00           H  
ATOM   2313  HG LLEU X 156      14.864   0.650  -9.193  0.00  0.00           H  
ATOM   2314 HD11LLEU X 156      12.369   0.057  -9.095  0.00  0.00           H  
ATOM   2315 HD12LLEU X 156      12.962   1.167  -7.860  0.00  0.00           H  
ATOM   2316 HD13LLEU X 156      12.065   1.809  -9.248  0.00  0.00           H  
ATOM   2317 HD21LLEU X 156      14.839   0.762 -11.653  0.00  0.00           H  
ATOM   2318 HD22LLEU X 156      13.626  -0.385 -11.059  0.00  0.00           H  
ATOM   2319 HD23LLEU X 156      13.123   1.220 -11.629  0.00  0.00           H  
ATOM   2320  N  LPHE X 157      14.599   2.593  -6.218  0.00  0.00           N  
ATOM   2321  CA LPHE X 157      15.093   1.801  -5.095  0.00  0.00           C  
ATOM   2322  C  LPHE X 157      14.912   0.299  -5.385  0.00  0.00           C  
ATOM   2323  O  LPHE X 157      13.799  -0.231  -5.310  0.00  0.00           O  
ATOM   2324  CB LPHE X 157      14.377   2.251  -3.815  0.00  0.00           C  
ATOM   2325  CG LPHE X 157      14.735   3.661  -3.365  0.00  0.00           C  
ATOM   2326  CD1LPHE X 157      14.152   4.787  -3.981  0.00  0.00           C  
ATOM   2327  CD2LPHE X 157      15.674   3.849  -2.333  0.00  0.00           C  
ATOM   2328  CE1LPHE X 157      14.524   6.084  -3.584  0.00  0.00           C  
ATOM   2329  CE2LPHE X 157      16.036   5.145  -1.926  0.00  0.00           C  
ATOM   2330  CZ LPHE X 157      15.467   6.263  -2.558  0.00  0.00           C  
ATOM   2331  H  LPHE X 157      13.667   2.983  -6.142  0.00  0.00           H  
ATOM   2332  HA LPHE X 157      16.155   2.000  -4.961  0.00  0.00           H  
ATOM   2333  HB2LPHE X 157      13.297   2.185  -3.954  0.00  0.00           H  
ATOM   2334  HB3LPHE X 157      14.650   1.553  -3.024  0.00  0.00           H  
ATOM   2335  HD1LPHE X 157      13.430   4.663  -4.771  0.00  0.00           H  
ATOM   2336  HD2LPHE X 157      16.123   2.997  -1.847  0.00  0.00           H  
ATOM   2337  HE1LPHE X 157      14.092   6.946  -4.067  0.00  0.00           H  
ATOM   2338  HE2LPHE X 157      16.757   5.283  -1.131  0.00  0.00           H  
ATOM   2339  HZ LPHE X 157      15.752   7.259  -2.250  0.00  0.00           H  
ATOM   2340  N  LVAL X 158      15.991  -0.395  -5.751  0.00  0.00           N  
ATOM   2341  CA LVAL X 158      15.979  -1.819  -6.135  0.00  0.00           C  
ATOM   2342  C  LVAL X 158      16.590  -2.708  -5.049  0.00  0.00           C  
ATOM   2343  O  LVAL X 158      17.642  -2.390  -4.497  0.00  0.00           O  
ATOM   2344  CB LVAL X 158      16.623  -2.028  -7.523  0.00  0.00           C  
ATOM   2345  CG1LVAL X 158      18.092  -1.592  -7.606  0.00  0.00           C  
ATOM   2346  CG2LVAL X 158      16.516  -3.490  -7.983  0.00  0.00           C  
ATOM   2347  H  LVAL X 158      16.881   0.100  -5.773  0.00  0.00           H  
ATOM   2348  HA LVAL X 158      14.941  -2.131  -6.240  0.00  0.00           H  
ATOM   2349  HB LVAL X 158      16.061  -1.426  -8.238  0.00  0.00           H  
ATOM   2350 HG11LVAL X 158      18.463  -1.739  -8.620  0.00  0.00           H  
ATOM   2351 HG12LVAL X 158      18.181  -0.534  -7.361  0.00  0.00           H  
ATOM   2352 HG13LVAL X 158      18.705  -2.169  -6.915  0.00  0.00           H  
ATOM   2353 HG21LVAL X 158      15.478  -3.818  -7.938  0.00  0.00           H  
ATOM   2354 HG22LVAL X 158      16.864  -3.572  -9.013  0.00  0.00           H  
ATOM   2355 HG23LVAL X 158      17.132  -4.134  -7.355  0.00  0.00           H  
ATOM   2356  N  LPHE X 159      15.941  -3.844  -4.769  0.00  0.00           N  
ATOM   2357  CA LPHE X 159      16.392  -4.845  -3.793  0.00  0.00           C  
ATOM   2358  C  LPHE X 159      16.874  -6.134  -4.470  0.00  0.00           C  
ATOM   2359  O  LPHE X 159      16.188  -6.681  -5.341  0.00  0.00           O  
ATOM   2360  CB LPHE X 159      15.258  -5.167  -2.814  0.00  0.00           C  
ATOM   2361  CG LPHE X 159      14.884  -4.025  -1.894  0.00  0.00           C  
ATOM   2362  CD1LPHE X 159      13.985  -3.033  -2.326  0.00  0.00           C  
ATOM   2363  CD2LPHE X 159      15.445  -3.948  -0.606  0.00  0.00           C  
ATOM   2364  CE1LPHE X 159      13.649  -1.968  -1.475  0.00  0.00           C  
ATOM   2365  CE2LPHE X 159      15.101  -2.888   0.249  0.00  0.00           C  
ATOM   2366  CZ LPHE X 159      14.203  -1.898  -0.185  0.00  0.00           C  
ATOM   2367  H  LPHE X 159      15.060  -4.014  -5.237  0.00  0.00           H  
ATOM   2368  HA LPHE X 159      17.223  -4.439  -3.214  0.00  0.00           H  
ATOM   2369  HB2LPHE X 159      14.377  -5.484  -3.372  0.00  0.00           H  
ATOM   2370  HB3LPHE X 159      15.571  -6.010  -2.199  0.00  0.00           H  
ATOM   2371  HD1LPHE X 159      13.550  -3.083  -3.314  0.00  0.00           H  
ATOM   2372  HD2LPHE X 159      16.148  -4.699  -0.275  0.00  0.00           H  
ATOM   2373  HE1LPHE X 159      12.963  -1.209  -1.818  0.00  0.00           H  
ATOM   2374  HE2LPHE X 159      15.536  -2.825   1.236  0.00  0.00           H  
ATOM   2375  HZ LPHE X 159      13.944  -1.081   0.471  0.00  0.00           H  
ATOM   2376  N  LGLY X 160      18.017  -6.665  -4.031  0.00  0.00           N  
ATOM   2377  CA LGLY X 160      18.593  -7.898  -4.571  0.00  0.00           C  
ATOM   2378  C  LGLY X 160      19.428  -8.696  -3.570  0.00  0.00           C  
ATOM   2379  O  LGLY X 160      19.768  -8.209  -2.494  0.00  0.00           O  
ATOM   2380  H  LGLY X 160      18.527  -6.187  -3.289  0.00  0.00           H  
ATOM   2381  HA2LGLY X 160      17.788  -8.546  -4.920  0.00  0.00           H  
ATOM   2382  HA3LGLY X 160      19.226  -7.654  -5.423  0.00  0.00           H  
ATOM   2383  N  LVAL X 161      19.753  -9.936  -3.942  0.00  0.00           N  
ATOM   2384  CA LVAL X 161      20.546 -10.876  -3.126  0.00  0.00           C  
ATOM   2385  C  LVAL X 161      21.933 -11.080  -3.738  0.00  0.00           C  
ATOM   2386  O  LVAL X 161      22.051 -11.347  -4.936  0.00  0.00           O  
ATOM   2387  CB LVAL X 161      19.821 -12.228  -2.957  0.00  0.00           C  
ATOM   2388  CG1LVAL X 161      20.556 -13.143  -1.971  0.00  0.00           C  
ATOM   2389  CG2LVAL X 161      18.386 -12.049  -2.442  0.00  0.00           C  
ATOM   2390  H  LVAL X 161      19.411 -10.260  -4.841  0.00  0.00           H  
ATOM   2391  HA LVAL X 161      20.678 -10.454  -2.130  0.00  0.00           H  
ATOM   2392  HB LVAL X 161      19.772 -12.731  -3.925  0.00  0.00           H  
ATOM   2393 HG11LVAL X 161      20.009 -14.077  -1.846  0.00  0.00           H  
ATOM   2394 HG12LVAL X 161      21.554 -13.378  -2.340  0.00  0.00           H  
ATOM   2395 HG13LVAL X 161      20.642 -12.650  -1.001  0.00  0.00           H  
ATOM   2396 HG21LVAL X 161      17.928 -13.023  -2.266  0.00  0.00           H  
ATOM   2397 HG22LVAL X 161      18.395 -11.483  -1.509  0.00  0.00           H  
ATOM   2398 HG23LVAL X 161      17.789 -11.522  -3.184  0.00  0.00           H  
ATOM   2399  N  LVAL X 162      22.991 -10.979  -2.938  0.00  0.00           N  
ATOM   2400  CA LVAL X 162      24.372 -11.194  -3.388  0.00  0.00           C  
ATOM   2401  C  LVAL X 162      24.646 -12.688  -3.598  0.00  0.00           C  
ATOM   2402  O  LVAL X 162      24.242 -13.548  -2.812  0.00  0.00           O  
ATOM   2403  CB LVAL X 162      25.394 -10.522  -2.449  0.00  0.00           C  
ATOM   2404  CG1LVAL X 162      26.831 -10.701  -2.960  0.00  0.00           C  
ATOM   2405  CG2LVAL X 162      25.135  -9.015  -2.321  0.00  0.00           C  
ATOM   2406  H  LVAL X 162      22.836 -10.792  -1.950  0.00  0.00           H  
ATOM   2407  HA LVAL X 162      24.482 -10.711  -4.356  0.00  0.00           H  
ATOM   2408  HB LVAL X 162      25.300 -10.956  -1.460  0.00  0.00           H  
ATOM   2409 HG11LVAL X 162      27.130 -11.746  -2.881  0.00  0.00           H  
ATOM   2410 HG12LVAL X 162      26.914 -10.371  -3.996  0.00  0.00           H  
ATOM   2411 HG13LVAL X 162      27.521 -10.114  -2.354  0.00  0.00           H  
ATOM   2412 HG21LVAL X 162      25.863  -8.577  -1.636  0.00  0.00           H  
ATOM   2413 HG22LVAL X 162      25.228  -8.526  -3.289  0.00  0.00           H  
ATOM   2414 HG23LVAL X 162      24.141  -8.839  -1.913  0.00  0.00           H  
ATOM   2415  N  LGLN X 163      25.322 -12.984  -4.706  0.00  0.00           N  
ATOM   2416  CA LGLN X 163      25.775 -14.376  -5.119  0.00  0.00           C  
ATOM   2417  C  LGLN X 163      27.237 -14.421  -5.547  0.00  0.00           C  
ATOM   2418  O  LGLN X 163      27.621 -14.258  -6.727  0.00  0.00           O  
ATOM   2419  CB LGLN X 163      24.806 -14.860  -6.254  0.00  0.00           C  
ATOM   2420  CG LGLN X 163      23.407 -15.232  -5.826  0.00  0.00           C  
ATOM   2421  CD LGLN X 163      22.534 -15.764  -7.029  0.00  0.00           C  
ATOM   2422  NE2LGLN X 163      21.272 -16.031  -6.770  0.00  0.00           N  
ATOM   2423  OE1LGLN X 163      22.990 -15.934  -8.165  0.00  0.00           O  
ATOM   2424  H  LGLN X 163      25.660 -12.190  -5.230  0.00  0.00           H  
ATOM   2425  HA LGLN X 163      25.748 -15.050  -4.263  0.00  0.00           H  
ATOM   2426  HB2LGLN X 163      24.792 -14.154  -7.084  0.00  0.00           H  
ATOM   2427  HB3LGLN X 163      25.279 -15.787  -6.579  0.00  0.00           H  
ATOM   2428  HG2LGLN X 163      23.498 -16.035  -5.095  0.00  0.00           H  
ATOM   2429  HG3LGLN X 163      23.027 -14.303  -5.398  0.00  0.00           H  
ATOM   2430 HE21LGLN X 163      20.703 -16.439  -7.498  0.00  0.00           H  
ATOM   2431 HE22LGLN X 163      20.881 -15.914  -5.845  0.00  0.00           H  
ATOM   2432  N  LASP X 164      28.097 -14.654  -4.535  0.00  0.00           N  
ATOM   2433  CA LASP X 164      29.532 -14.375  -4.548  0.00  0.00           C  
ATOM   2434  C  LASP X 164      30.237 -15.420  -3.654  0.00  0.00           C  
ATOM   2435  O  LASP X 164      29.720 -15.883  -2.617  0.00  0.00           O  
ATOM   2436  CB LASP X 164      29.829 -12.952  -3.936  0.00  0.00           C  
ATOM   2437  CG LASP X 164      31.334 -12.611  -4.004  0.00  0.00           C  
ATOM   2438  OD1LASP X 164      32.050 -12.976  -4.944  0.00  0.00           O  
ATOM   2439  OD2LASP X 164      31.746 -12.009  -2.984  0.00  0.00           O1-
ATOM   2440  H  LASP X 164      27.671 -14.913  -3.657  0.00  0.00           H  
ATOM   2441  HA LASP X 164      29.952 -14.395  -5.553  0.00  0.00           H  
ATOM   2442  HB2LASP X 164      29.408 -12.231  -4.637  0.00  0.00           H  
ATOM   2443  HB3LASP X 164      29.500 -12.880  -2.900  0.00  0.00           H  
ATOM   2444  N  LASP X 165      31.445 -15.769  -3.999  0.00  0.00           N  
ATOM   2445  CA LASP X 165      32.441 -16.348  -3.086  0.00  0.00           C  
ATOM   2446  C  LASP X 165      33.019 -15.361  -1.994  0.00  0.00           C  
ATOM   2447  O  LASP X 165      34.020 -14.642  -2.229  0.00  0.00           O  
ATOM   2448  CB LASP X 165      33.629 -16.915  -3.987  0.00  0.00           C  
ATOM   2449  CG LASP X 165      34.808 -17.498  -3.051  0.00  0.00           C  
ATOM   2450  OD1LASP X 165      34.614 -18.410  -2.254  0.00  0.00           O  
ATOM   2451  OD2LASP X 165      35.946 -16.988  -3.207  0.00  0.00           O1-
ATOM   2452  H  LASP X 165      31.673 -15.430  -4.923  0.00  0.00           H  
ATOM   2453  HA LASP X 165      31.973 -17.089  -2.439  0.00  0.00           H  
ATOM   2454  HB2LASP X 165      33.473 -17.682  -4.746  0.00  0.00           H  
ATOM   2455  HB3LASP X 165      34.011 -16.091  -4.589  0.00  0.00           H  
ATOM   2456  N  LSER X 166      32.251 -15.165  -0.921  0.00  0.00           N  
ATOM   2457  CA LSER X 166      32.598 -14.381   0.249  0.00  0.00           C  
ATOM   2458  C  LSER X 166      31.588 -14.546   1.402  0.00  0.00           C  
ATOM   2459  O  LSER X 166      30.458 -15.080   1.123  0.00  0.00           O  
ATOM   2460  CB LSER X 166      32.644 -12.801  -0.035  0.00  0.00           C  
ATOM   2461  OG LSER X 166      31.413 -12.279  -0.439  0.00  0.00           O  
ATOM   2462  H  LSER X 166      31.305 -15.510  -1.014  0.00  0.00           H  
ATOM   2463  HA LSER X 166      33.563 -14.712   0.632  0.00  0.00           H  
ATOM   2464  HB2LSER X 166      32.870 -12.177   0.829  0.00  0.00           H  
ATOM   2465  HB3LSER X 166      33.361 -12.480  -0.791  0.00  0.00           H  
ATOM   2466  HG LSER X 166      31.475 -12.175  -1.391  0.00  0.00           H  
ATOM   2467  N  LPRO X 167      31.794 -14.022   2.626  0.00  0.00           N  
ATOM   2468  CA LPRO X 167      30.720 -13.837   3.611  0.00  0.00           C  
ATOM   2469  C  LPRO X 167      29.490 -12.968   3.134  0.00  0.00           C  
ATOM   2470  O  LPRO X 167      28.585 -12.883   3.901  0.00  0.00           O  
ATOM   2471  CB LPRO X 167      31.486 -13.175   4.847  0.00  0.00           C  
ATOM   2472  CG LPRO X 167      32.914 -13.559   4.668  0.00  0.00           C  
ATOM   2473  CD LPRO X 167      33.081 -13.607   3.180  0.00  0.00           C  
ATOM   2474  HA LPRO X 167      30.289 -14.828   3.752  0.00  0.00           H  
ATOM   2475  HB2LPRO X 167      31.468 -12.084   4.823  0.00  0.00           H  
ATOM   2476  HB3LPRO X 167      31.013 -13.528   5.764  0.00  0.00           H  
ATOM   2477  HG2LPRO X 167      33.504 -12.742   5.084  0.00  0.00           H  
ATOM   2478  HG3LPRO X 167      33.092 -14.535   5.119  0.00  0.00           H  
ATOM   2479  HD2LPRO X 167      33.353 -12.614   2.823  0.00  0.00           H  
ATOM   2480  HD3LPRO X 167      33.886 -14.270   2.864  0.00  0.00           H  
ATOM   2481  N  LGLN X 168      29.457 -12.423   1.920  0.00  0.00           N  
ATOM   2482  CA LGLN X 168      28.251 -11.813   1.316  0.00  0.00           C  
ATOM   2483  C  LGLN X 168      27.347 -12.865   0.659  0.00  0.00           C  
ATOM   2484  O  LGLN X 168      26.245 -12.484   0.177  0.00  0.00           O  
ATOM   2485  CB LGLN X 168      28.564 -10.654   0.334  0.00  0.00           C  
ATOM   2486  CG LGLN X 168      29.361  -9.505   0.980  0.00  0.00           C  
ATOM   2487  CD LGLN X 168      29.746  -8.444  -0.070  0.00  0.00           C  
ATOM   2488  NE2LGLN X 168      30.965  -7.972   0.023  0.00  0.00           N  
ATOM   2489  OE1LGLN X 168      29.025  -8.121  -0.928  0.00  0.00           O  
ATOM   2490  H  LGLN X 168      30.355 -12.444   1.459  0.00  0.00           H  
ATOM   2491  HA LGLN X 168      27.710 -11.349   2.140  0.00  0.00           H  
ATOM   2492  HB2LGLN X 168      29.201 -10.938  -0.503  0.00  0.00           H  
ATOM   2493  HB3LGLN X 168      27.567 -10.347   0.018  0.00  0.00           H  
ATOM   2494  HG2LGLN X 168      28.808  -9.015   1.782  0.00  0.00           H  
ATOM   2495  HG3LGLN X 168      30.282  -9.844   1.455  0.00  0.00           H  
ATOM   2496 HE21LGLN X 168      31.339  -7.373  -0.699  0.00  0.00           H  
ATOM   2497 HE22LGLN X 168      31.464  -8.310   0.833  0.00  0.00           H  
ATOM   2498  N  LGLN X 169      27.704 -14.188   0.517  0.00  0.00           N  
ATOM   2499  CA LGLN X 169      26.879 -15.249   0.049  0.00  0.00           C  
ATOM   2500  C  LGLN X 169      25.453 -15.169   0.791  0.00  0.00           C  
ATOM   2501  O  LGLN X 169      25.267 -15.427   1.956  0.00  0.00           O  
ATOM   2502  CB LGLN X 169      27.498 -16.590   0.324  0.00  0.00           C  
ATOM   2503  CG LGLN X 169      26.683 -17.755  -0.009  0.00  0.00           C  
ATOM   2504  CD LGLN X 169      26.151 -17.950  -1.469  0.00  0.00           C  
ATOM   2505  NE2LGLN X 169      25.604 -19.096  -1.801  0.00  0.00           N  
ATOM   2506  OE1LGLN X 169      26.217 -17.069  -2.279  0.00  0.00           O  
ATOM   2507  H  LGLN X 169      28.686 -14.401   0.613  0.00  0.00           H  
ATOM   2508  HA LGLN X 169      26.611 -15.068  -0.992  0.00  0.00           H  
ATOM   2509  HB2LGLN X 169      28.295 -16.568  -0.419  0.00  0.00           H  
ATOM   2510  HB3LGLN X 169      27.811 -16.630   1.367  0.00  0.00           H  
ATOM   2511  HG2LGLN X 169      27.205 -18.658   0.307  0.00  0.00           H  
ATOM   2512  HG3LGLN X 169      25.783 -17.572   0.580  0.00  0.00           H  
ATOM   2513 HE21LGLN X 169      25.400 -19.196  -2.785  0.00  0.00           H  
ATOM   2514 HE22LGLN X 169      25.610 -19.866  -1.147  0.00  0.00           H  
ATOM   2515  N  LGLY X 170      24.425 -14.846  -0.006  0.00  0.00           N  
ATOM   2516  CA LGLY X 170      23.028 -14.743   0.433  0.00  0.00           C  
ATOM   2517  C  LGLY X 170      22.650 -13.442   1.156  0.00  0.00           C  
ATOM   2518  O  LGLY X 170      21.513 -13.326   1.612  0.00  0.00           O  
ATOM   2519  H  LGLY X 170      24.634 -14.568  -0.960  0.00  0.00           H  
ATOM   2520  HA2LGLY X 170      22.387 -14.830  -0.443  0.00  0.00           H  
ATOM   2521  HA3LGLY X 170      22.803 -15.572   1.105  0.00  0.00           H  
ATOM   2522  N  LALA X 171      23.559 -12.469   1.257  0.00  0.00           N  
ATOM   2523  CA LALA X 171      23.295 -11.159   1.852  0.00  0.00           C  
ATOM   2524  C  LALA X 171      22.385 -10.290   0.961  0.00  0.00           C  
ATOM   2525  O  LALA X 171      22.308 -10.486  -0.253  0.00  0.00           O  
ATOM   2526  CB LALA X 171      24.636 -10.475   2.136  0.00  0.00           C  
ATOM   2527  H  LALA X 171      24.471 -12.615   0.836  0.00  0.00           H  
ATOM   2528  HA LALA X 171      22.782 -11.309   2.803  0.00  0.00           H  
ATOM   2529  HB1LALA X 171      24.465  -9.539   2.662  0.00  0.00           H  
ATOM   2530  HB2LALA X 171      25.258 -11.121   2.757  0.00  0.00           H  
ATOM   2531  HB3LALA X 171      25.153 -10.264   1.199  0.00  0.00           H  
ATOM   2532  N  LILE X 172      21.709  -9.303   1.552  0.00  0.00           N  
ATOM   2533  CA LILE X 172      20.828  -8.368   0.837  0.00  0.00           C  
ATOM   2534  C  LILE X 172      21.575  -7.073   0.501  0.00  0.00           C  
ATOM   2535  O  LILE X 172      22.273  -6.518   1.347  0.00  0.00           O  
ATOM   2536  CB LILE X 172      19.534  -8.121   1.654  0.00  0.00           C  
ATOM   2537  CG1LILE X 172      18.682  -9.414   1.646  0.00  0.00           C  
ATOM   2538  CG2LILE X 172      18.733  -6.915   1.119  0.00  0.00           C  
ATOM   2539  CD1LILE X 172      17.430  -9.372   2.533  0.00  0.00           C  
ATOM   2540  H  LILE X 172      21.853  -9.151   2.547  0.00  0.00           H  
ATOM   2541  HA LILE X 172      20.530  -8.815  -0.111  0.00  0.00           H  
ATOM   2542  HB LILE X 172      19.817  -7.897   2.684  0.00  0.00           H  
ATOM   2543 HG12LILE X 172      18.380  -9.641   0.623  0.00  0.00           H  
ATOM   2544 HG13LILE X 172      19.294 -10.244   2.000  0.00  0.00           H  
ATOM   2545 HG21LILE X 172      17.793  -6.801   1.656  0.00  0.00           H  
ATOM   2546 HG22LILE X 172      19.296  -5.994   1.269  0.00  0.00           H  
ATOM   2547 HG23LILE X 172      18.534  -7.036   0.053  0.00  0.00           H  
ATOM   2548 HD11LILE X 172      17.701  -9.080   3.547  0.00  0.00           H  
ATOM   2549 HD12LILE X 172      16.696  -8.673   2.134  0.00  0.00           H  
ATOM   2550 HD13LILE X 172      16.978 -10.363   2.559  0.00  0.00           H  
ATOM   2551  N  LILE X 173      21.352  -6.534  -0.699  0.00  0.00           N  
ATOM   2552  CA LILE X 173      21.644  -5.130  -1.020  0.00  0.00           C  
ATOM   2553  C  LILE X 173      20.371  -4.384  -1.427  0.00  0.00           C  
ATOM   2554  O  LILE X 173      19.449  -4.957  -2.017  0.00  0.00           O  
ATOM   2555  CB LILE X 173      22.776  -4.964  -2.060  0.00  0.00           C  
ATOM   2556  CG1LILE X 173      22.449  -5.602  -3.429  0.00  0.00           C  
ATOM   2557  CG2LILE X 173      24.097  -5.489  -1.475  0.00  0.00           C  
ATOM   2558  CD1LILE X 173      23.466  -5.224  -4.514  0.00  0.00           C  
ATOM   2559  H  LILE X 173      20.763  -7.047  -1.349  0.00  0.00           H  
ATOM   2560  HA LILE X 173      21.993  -4.638  -0.113  0.00  0.00           H  
ATOM   2561  HB LILE X 173      22.904  -3.892  -2.220  0.00  0.00           H  
ATOM   2562 HG12LILE X 173      22.412  -6.689  -3.334  0.00  0.00           H  
ATOM   2563 HG13LILE X 173      21.472  -5.254  -3.763  0.00  0.00           H  
ATOM   2564 HG21LILE X 173      24.054  -6.568  -1.343  0.00  0.00           H  
ATOM   2565 HG22LILE X 173      24.932  -5.239  -2.129  0.00  0.00           H  
ATOM   2566 HG23LILE X 173      24.280  -5.027  -0.508  0.00  0.00           H  
ATOM   2567 HD11LILE X 173      23.092  -5.536  -5.487  0.00  0.00           H  
ATOM   2568 HD12LILE X 173      23.615  -4.144  -4.530  0.00  0.00           H  
ATOM   2569 HD13LILE X 173      24.419  -5.720  -4.328  0.00  0.00           H  
ATOM   2570  N  LALA X 174      20.354  -3.090  -1.119  0.00  0.00           N  
ATOM   2571  CA LALA X 174      19.397  -2.116  -1.621  0.00  0.00           C  
ATOM   2572  C  LALA X 174      20.184  -0.946  -2.226  0.00  0.00           C  
ATOM   2573  O  LALA X 174      21.179  -0.512  -1.640  0.00  0.00           O  
ATOM   2574  CB LALA X 174      18.470  -1.676  -0.482  0.00  0.00           C  
ATOM   2575  H  LALA X 174      21.159  -2.696  -0.650  0.00  0.00           H  
ATOM   2576  HA LALA X 174      18.791  -2.572  -2.402  0.00  0.00           H  
ATOM   2577  HB1LALA X 174      17.980  -2.548  -0.050  0.00  0.00           H  
ATOM   2578  HB2LALA X 174      19.046  -1.164   0.291  0.00  0.00           H  
ATOM   2579  HB3LALA X 174      17.710  -0.997  -0.870  0.00  0.00           H  
ATOM   2580  N  LALA X 175      19.765  -0.455  -3.389  0.00  0.00           N  
ATOM   2581  CA LALA X 175      20.440   0.639  -4.084  0.00  0.00           C  
ATOM   2582  C  LALA X 175      19.433   1.606  -4.712  0.00  0.00           C  
ATOM   2583  O  LALA X 175      18.398   1.172  -5.225  0.00  0.00           O  
ATOM   2584  CB LALA X 175      21.391   0.054  -5.132  0.00  0.00           C  
ATOM   2585  H  LALA X 175      18.954  -0.869  -3.836  0.00  0.00           H  
ATOM   2586  HA LALA X 175      21.034   1.206  -3.368  0.00  0.00           H  
ATOM   2587  HB1LALA X 175      22.125  -0.587  -4.643  0.00  0.00           H  
ATOM   2588  HB2LALA X 175      20.832  -0.524  -5.869  0.00  0.00           H  
ATOM   2589  HB3LALA X 175      21.917   0.866  -5.636  0.00  0.00           H  
ATOM   2590  N  LALA X 176      19.747   2.901  -4.689  0.00  0.00           N  
ATOM   2591  CA LALA X 176      18.933   3.961  -5.284  0.00  0.00           C  
ATOM   2592  C  LALA X 176      19.476   4.327  -6.674  0.00  0.00           C  
ATOM   2593  O  LALA X 176      20.067   5.387  -6.866  0.00  0.00           O  
ATOM   2594  CB LALA X 176      18.871   5.144  -4.310  0.00  0.00           C  
ATOM   2595  H  LALA X 176      20.651   3.164  -4.305  0.00  0.00           H  
ATOM   2596  HA LALA X 176      17.912   3.603  -5.425  0.00  0.00           H  
ATOM   2597  HB1LALA X 176      19.877   5.518  -4.112  0.00  0.00           H  
ATOM   2598  HB2LALA X 176      18.273   5.946  -4.744  0.00  0.00           H  
ATOM   2599  HB3LALA X 176      18.410   4.829  -3.376  0.00  0.00           H  
ATOM   2600  N  LILE X 177      19.309   3.426  -7.645  0.00  0.00           N  
ATOM   2601  CA LILE X 177      19.818   3.645  -9.005  0.00  0.00           C  
ATOM   2602  C  LILE X 177      18.917   4.627  -9.773  0.00  0.00           C  
ATOM   2603  O  LILE X 177      17.691   4.576  -9.621  0.00  0.00           O  
ATOM   2604  CB LILE X 177      20.039   2.321  -9.775  0.00  0.00           C  
ATOM   2605  CG1LILE X 177      18.733   1.562 -10.105  0.00  0.00           C  
ATOM   2606  CG2LILE X 177      21.019   1.427  -8.996  0.00  0.00           C  
ATOM   2607  CD1LILE X 177      18.946   0.319 -10.979  0.00  0.00           C  
ATOM   2608  H  LILE X 177      18.725   2.621  -7.462  0.00  0.00           H  
ATOM   2609  HA LILE X 177      20.799   4.113  -8.903  0.00  0.00           H  
ATOM   2610  HB LILE X 177      20.515   2.581 -10.721  0.00  0.00           H  
ATOM   2611 HG12LILE X 177      18.240   1.262  -9.180  0.00  0.00           H  
ATOM   2612 HG13LILE X 177      18.060   2.224 -10.649  0.00  0.00           H  
ATOM   2613 HG21LILE X 177      21.863   2.021  -8.645  0.00  0.00           H  
ATOM   2614 HG22LILE X 177      20.527   0.977  -8.134  0.00  0.00           H  
ATOM   2615 HG23LILE X 177      21.408   0.648  -9.648  0.00  0.00           H  
ATOM   2616 HD11LILE X 177      19.477   0.595 -11.890  0.00  0.00           H  
ATOM   2617 HD12LILE X 177      19.514  -0.437 -10.440  0.00  0.00           H  
ATOM   2618 HD13LILE X 177      17.976  -0.098 -11.248  0.00  0.00           H  
ATOM   2619  N  LPRO X 178      19.458   5.501 -10.639  0.00  0.00           N  
ATOM   2620  CA LPRO X 178      18.633   6.309 -11.528  0.00  0.00           C  
ATOM   2621  C  LPRO X 178      17.911   5.392 -12.522  0.00  0.00           C  
ATOM   2622  O  LPRO X 178      18.510   4.476 -13.088  0.00  0.00           O  
ATOM   2623  CB LPRO X 178      19.604   7.281 -12.204  0.00  0.00           C  
ATOM   2624  CG LPRO X 178      20.927   6.514 -12.217  0.00  0.00           C  
ATOM   2625  CD LPRO X 178      20.872   5.696 -10.927  0.00  0.00           C  
ATOM   2626  HA LPRO X 178      17.897   6.875 -10.958  0.00  0.00           H  
ATOM   2627  HB2LPRO X 178      19.281   7.555 -13.208  0.00  0.00           H  
ATOM   2628  HB3LPRO X 178      19.709   8.173 -11.583  0.00  0.00           H  
ATOM   2629  HG2LPRO X 178      20.956   5.843 -13.076  0.00  0.00           H  
ATOM   2630  HG3LPRO X 178      21.786   7.186 -12.228  0.00  0.00           H  
ATOM   2631  HD2LPRO X 178      21.385   4.745 -11.072  0.00  0.00           H  
ATOM   2632  HD3LPRO X 178      21.336   6.252 -10.111  0.00  0.00           H  
ATOM   2633  N  LTHR X 179      16.628   5.639 -12.793  0.00  0.00           N  
ATOM   2634  CA LTHR X 179      15.802   4.758 -13.649  0.00  0.00           C  
ATOM   2635  C  LTHR X 179      16.246   4.779 -15.125  0.00  0.00           C  
ATOM   2636  O  LTHR X 179      15.817   3.955 -15.929  0.00  0.00           O  
ATOM   2637  CB LTHR X 179      14.309   5.095 -13.477  0.00  0.00           C  
ATOM   2638  CG2LTHR X 179      13.359   4.018 -14.008  0.00  0.00           C  
ATOM   2639  OG1LTHR X 179      14.029   5.198 -12.101  0.00  0.00           O  
ATOM   2640  H  LTHR X 179      16.159   6.399 -12.306  0.00  0.00           H  
ATOM   2641  HA LTHR X 179      15.943   3.736 -13.297  0.00  0.00           H  
ATOM   2642  HB LTHR X 179      14.094   6.048 -13.960  0.00  0.00           H  
ATOM   2643  HG1LTHR X 179      13.068   5.241 -11.980  0.00  0.00           H  
ATOM   2644 HG21LTHR X 179      13.449   3.939 -15.090  0.00  0.00           H  
ATOM   2645 HG22LTHR X 179      13.594   3.056 -13.552  0.00  0.00           H  
ATOM   2646 HG23LTHR X 179      12.330   4.290 -13.777  0.00  0.00           H  
ATOM   2647  N  LSER X 180      17.162   5.685 -15.481  0.00  0.00           N  
ATOM   2648  CA LSER X 180      17.875   5.756 -16.762  0.00  0.00           C  
ATOM   2649  C  LSER X 180      19.130   4.866 -16.857  0.00  0.00           C  
ATOM   2650  O  LSER X 180      19.742   4.807 -17.928  0.00  0.00           O  
ATOM   2651  CB LSER X 180      18.245   7.218 -17.028  0.00  0.00           C  
ATOM   2652  OG LSER X 180      19.008   7.724 -15.946  0.00  0.00           O  
ATOM   2653  H  LSER X 180      17.474   6.326 -14.764  0.00  0.00           H  
ATOM   2654  HA LSER X 180      17.199   5.429 -17.553  0.00  0.00           H  
ATOM   2655  HB2LSER X 180      18.816   7.295 -17.954  0.00  0.00           H  
ATOM   2656  HB3LSER X 180      17.330   7.804 -17.126  0.00  0.00           H  
ATOM   2657  HG LSER X 180      19.131   8.672 -16.053  0.00  0.00           H  
ATOM   2658  N  LARG X 181      19.533   4.167 -15.782  0.00  0.00           N  
ATOM   2659  CA LARG X 181      20.666   3.222 -15.772  0.00  0.00           C  
ATOM   2660  C  LARG X 181      20.484   2.154 -16.855  0.00  0.00           C  
ATOM   2661  O  LARG X 181      19.483   1.440 -16.904  0.00  0.00           O  
ATOM   2662  CB LARG X 181      20.811   2.617 -14.360  0.00  0.00           C  
ATOM   2663  CG LARG X 181      21.716   1.376 -14.222  0.00  0.00           C  
ATOM   2664  CD LARG X 181      23.210   1.499 -14.595  0.00  0.00           C  
ATOM   2665  NE LARG X 181      23.980   2.546 -13.887  0.00  0.00           N  
ATOM   2666  CZ LARG X 181      23.961   2.910 -12.617  0.00  0.00           C  
ATOM   2667  NH1LARG X 181      23.293   2.299 -11.694  0.00  0.00           N1+
ATOM   2668  NH2LARG X 181      24.665   3.929 -12.262  0.00  0.00           N  
ATOM   2669  H  LARG X 181      19.004   4.275 -14.920  0.00  0.00           H  
ATOM   2670  HA LARG X 181      21.574   3.782 -15.993  0.00  0.00           H  
ATOM   2671  HB2LARG X 181      21.165   3.392 -13.678  0.00  0.00           H  
ATOM   2672  HB3LARG X 181      19.820   2.316 -14.018  0.00  0.00           H  
ATOM   2673  HG2LARG X 181      21.638   1.029 -13.193  0.00  0.00           H  
ATOM   2674  HG3LARG X 181      21.292   0.582 -14.836  0.00  0.00           H  
ATOM   2675  HD2LARG X 181      23.685   0.535 -14.409  0.00  0.00           H  
ATOM   2676  HD3LARG X 181      23.282   1.685 -15.666  0.00  0.00           H  
ATOM   2677  HE LARG X 181      24.652   3.075 -14.415  0.00  0.00           H  
ATOM   2678 HH11LARG X 181      23.156   1.311 -11.824  0.00  0.00           H  
ATOM   2679 HH12LARG X 181      23.472   2.632 -10.737  0.00  0.00           H  
ATOM   2680 HH21LARG X 181      25.657   3.855 -12.495  0.00  0.00           H  
ATOM   2681 HH22LARG X 181      24.456   4.282 -11.321  0.00  0.00           H  
ATOM   2682  N  LALA X 182      21.493   2.021 -17.716  0.00  0.00           N  
ATOM   2683  CA LALA X 182      21.487   1.056 -18.810  0.00  0.00           C  
ATOM   2684  C  LALA X 182      21.255  -0.380 -18.301  0.00  0.00           C  
ATOM   2685  O  LALA X 182      21.931  -0.835 -17.378  0.00  0.00           O  
ATOM   2686  CB LALA X 182      22.801   1.183 -19.590  0.00  0.00           C  
ATOM   2687  H  LALA X 182      22.267   2.656 -17.639  0.00  0.00           H  
ATOM   2688  HA LALA X 182      20.666   1.319 -19.480  0.00  0.00           H  
ATOM   2689  HB1LALA X 182      23.643   0.940 -18.940  0.00  0.00           H  
ATOM   2690  HB2LALA X 182      22.795   0.492 -20.433  0.00  0.00           H  
ATOM   2691  HB3LALA X 182      22.915   2.201 -19.965  0.00  0.00           H  
ATOM   2692  N  LGLY X 183      20.301  -1.077 -18.926  0.00  0.00           N  
ATOM   2693  CA LGLY X 183      19.892  -2.441 -18.575  0.00  0.00           C  
ATOM   2694  C  LGLY X 183      18.607  -2.544 -17.740  0.00  0.00           C  
ATOM   2695  O  LGLY X 183      18.089  -3.649 -17.595  0.00  0.00           O  
ATOM   2696  H  LGLY X 183      19.768  -0.608 -19.641  0.00  0.00           H  
ATOM   2697  HA2LGLY X 183      19.742  -3.014 -19.489  0.00  0.00           H  
ATOM   2698  HA3LGLY X 183      20.693  -2.921 -18.013  0.00  0.00           H  
ATOM   2699  N  LVAL X 184      18.072  -1.435 -17.215  0.00  0.00           N  
ATOM   2700  CA LVAL X 184      16.749  -1.384 -16.559  0.00  0.00           C  
ATOM   2701  C  LVAL X 184      15.641  -1.281 -17.618  0.00  0.00           C  
ATOM   2702  O  LVAL X 184      15.810  -0.605 -18.634  0.00  0.00           O  
ATOM   2703  CB LVAL X 184      16.672  -0.200 -15.565  0.00  0.00           C  
ATOM   2704  CG1LVAL X 184      15.338  -0.162 -14.805  0.00  0.00           C  
ATOM   2705  CG2LVAL X 184      17.782  -0.267 -14.506  0.00  0.00           C  
ATOM   2706  H  LVAL X 184      18.560  -0.554 -17.332  0.00  0.00           H  
ATOM   2707  HA LVAL X 184      16.595  -2.306 -15.996  0.00  0.00           H  
ATOM   2708  HB LVAL X 184      16.781   0.733 -16.117  0.00  0.00           H  
ATOM   2709 HG11LVAL X 184      14.517   0.029 -15.493  0.00  0.00           H  
ATOM   2710 HG12LVAL X 184      15.170  -1.107 -14.285  0.00  0.00           H  
ATOM   2711 HG13LVAL X 184      15.354   0.652 -14.080  0.00  0.00           H  
ATOM   2712 HG21LVAL X 184      17.689  -1.180 -13.924  0.00  0.00           H  
ATOM   2713 HG22LVAL X 184      18.763  -0.238 -14.976  0.00  0.00           H  
ATOM   2714 HG23LVAL X 184      17.706   0.595 -13.843  0.00  0.00           H  
ATOM   2715  N  LTHR X 185      14.491  -1.931 -17.417  0.00  0.00           N  
ATOM   2716  CA LTHR X 185      13.292  -1.771 -18.267  0.00  0.00           C  
ATOM   2717  C  LTHR X 185      12.001  -2.027 -17.474  0.00  0.00           C  
ATOM   2718  O  LTHR X 185      11.711  -3.173 -17.133  0.00  0.00           O  
ATOM   2719  CB LTHR X 185      13.361  -2.711 -19.485  0.00  0.00           C  
ATOM   2720  CG2LTHR X 185      12.104  -2.688 -20.358  0.00  0.00           C  
ATOM   2721  OG1LTHR X 185      14.412  -2.291 -20.329  0.00  0.00           O  
ATOM   2722  H  LTHR X 185      14.446  -2.597 -16.647  0.00  0.00           H  
ATOM   2723  HA LTHR X 185      13.259  -0.756 -18.657  0.00  0.00           H  
ATOM   2724  HB LTHR X 185      13.550  -3.733 -19.152  0.00  0.00           H  
ATOM   2725  HG1LTHR X 185      15.007  -1.742 -19.791  0.00  0.00           H  
ATOM   2726 HG21LTHR X 185      11.851  -1.662 -20.626  0.00  0.00           H  
ATOM   2727 HG22LTHR X 185      12.282  -3.266 -21.264  0.00  0.00           H  
ATOM   2728 HG23LTHR X 185      11.266  -3.142 -19.827  0.00  0.00           H  
ATOM   2729  N  LPRO X 186      11.192  -0.991 -17.177  0.00  0.00           N  
ATOM   2730  CA LPRO X 186       9.841  -1.164 -16.643  0.00  0.00           C  
ATOM   2731  C  LPRO X 186       8.838  -1.611 -17.716  0.00  0.00           C  
ATOM   2732  O  LPRO X 186       8.864  -1.114 -18.843  0.00  0.00           O  
ATOM   2733  CB LPRO X 186       9.456   0.180 -16.013  0.00  0.00           C  
ATOM   2734  CG LPRO X 186      10.786   0.923 -15.870  0.00  0.00           C  
ATOM   2735  CD LPRO X 186      11.583   0.404 -17.065  0.00  0.00           C  
ATOM   2736  HA LPRO X 186       9.871  -1.915 -15.859  0.00  0.00           H  
ATOM   2737  HB2LPRO X 186       8.801   0.738 -16.684  0.00  0.00           H  
ATOM   2738  HB3LPRO X 186       8.977   0.035 -15.044  0.00  0.00           H  
ATOM   2739  HG2LPRO X 186      10.656   2.005 -15.907  0.00  0.00           H  
ATOM   2740  HG3LPRO X 186      11.278   0.625 -14.942  0.00  0.00           H  
ATOM   2741  HD2LPRO X 186      11.293   0.939 -17.971  0.00  0.00           H  
ATOM   2742  HD3LPRO X 186      12.651   0.520 -16.879  0.00  0.00           H  
ATOM   2743  N  LASN X 187       7.921  -2.507 -17.346  0.00  0.00           N  
ATOM   2744  CA LASN X 187       6.895  -3.074 -18.228  0.00  0.00           C  
ATOM   2745  C  LASN X 187       5.514  -2.434 -17.963  0.00  0.00           C  
ATOM   2746  O  LASN X 187       5.382  -1.499 -17.172  0.00  0.00           O  
ATOM   2747  CB LASN X 187       6.859  -4.600 -17.996  0.00  0.00           C  
ATOM   2748  CG LASN X 187       8.195  -5.301 -18.181  0.00  0.00           C  
ATOM   2749  ND2LASN X 187       8.432  -6.331 -17.404  0.00  0.00           N  
ATOM   2750  OD1LASN X 187       8.990  -4.948 -19.034  0.00  0.00           O  
ATOM   2751  H  LASN X 187       7.920  -2.827 -16.385  0.00  0.00           H  
ATOM   2752  HA LASN X 187       7.164  -2.888 -19.270  0.00  0.00           H  
ATOM   2753  HB2LASN X 187       6.504  -4.782 -16.984  0.00  0.00           H  
ATOM   2754  HB3LASN X 187       6.157  -5.069 -18.683  0.00  0.00           H  
ATOM   2755 HD21LASN X 187       9.356  -6.781 -17.456  0.00  0.00           H  
ATOM   2756 HD22LASN X 187       7.724  -6.655 -16.770  0.00  0.00           H  
ATOM   2757  N  LASP X 188       4.450  -2.987 -18.558  0.00  0.00           N  
ATOM   2758  CA LASP X 188       3.113  -2.888 -17.964  0.00  0.00           C  
ATOM   2759  C  LASP X 188       2.324  -4.199 -18.061  0.00  0.00           C  
ATOM   2760  O  LASP X 188       2.300  -4.871 -19.091  0.00  0.00           O  
ATOM   2761  CB LASP X 188       2.292  -1.727 -18.551  0.00  0.00           C  
ATOM   2762  CG LASP X 188       1.146  -1.292 -17.623  0.00  0.00           C  
ATOM   2763  OD1LASP X 188       1.071  -1.763 -16.459  0.00  0.00           O  
ATOM   2764  OD2LASP X 188       0.434  -0.325 -17.973  0.00  0.00           O1-
ATOM   2765  H  LASP X 188       4.597  -3.739 -19.214  0.00  0.00           H  
ATOM   2766  HA LASP X 188       3.258  -2.684 -16.902  0.00  0.00           H  
ATOM   2767  HB2LASP X 188       2.948  -0.870 -18.704  0.00  0.00           H  
ATOM   2768  HB3LASP X 188       1.888  -2.018 -19.522  0.00  0.00           H  
ATOM   2769  N  LASP X 189       1.633  -4.513 -16.971  0.00  0.00           N  
ATOM   2770  CA LASP X 189       0.627  -5.568 -16.852  0.00  0.00           C  
ATOM   2771  C  LASP X 189      -0.490  -5.186 -15.851  0.00  0.00           C  
ATOM   2772  O  LASP X 189      -1.374  -5.998 -15.549  0.00  0.00           O  
ATOM   2773  CB LASP X 189       1.320  -6.901 -16.502  0.00  0.00           C  
ATOM   2774  CG LASP X 189       1.961  -6.935 -15.109  0.00  0.00           C  
ATOM   2775  OD1LASP X 189       1.262  -7.406 -14.178  0.00  0.00           O  
ATOM   2776  OD2LASP X 189       3.150  -6.549 -14.977  0.00  0.00           O1-
ATOM   2777  H  LASP X 189       1.719  -3.862 -16.202  0.00  0.00           H  
ATOM   2778  HA LASP X 189       0.152  -5.686 -17.826  0.00  0.00           H  
ATOM   2779  HB2LASP X 189       0.581  -7.701 -16.569  0.00  0.00           H  
ATOM   2780  HB3LASP X 189       2.086  -7.113 -17.251  0.00  0.00           H  
ATOM   2781  N  LTRP X 190      -0.469  -3.955 -15.320  0.00  0.00           N  
ATOM   2782  CA LTRP X 190      -1.115  -3.614 -14.056  0.00  0.00           C  
ATOM   2783  C  LTRP X 190      -2.601  -3.251 -14.180  0.00  0.00           C  
ATOM   2784  O  LTRP X 190      -2.987  -2.154 -14.590  0.00  0.00           O  
ATOM   2785  CB LTRP X 190      -0.328  -2.518 -13.332  0.00  0.00           C  
ATOM   2786  CG LTRP X 190      -0.894  -2.215 -11.980  0.00  0.00           C  
ATOM   2787  CD1LTRP X 190      -1.522  -1.070 -11.634  0.00  0.00           C  
ATOM   2788  CD2LTRP X 190      -0.981  -3.094 -10.814  0.00  0.00           C  
ATOM   2789  CE2LTRP X 190      -1.709  -2.413  -9.796  0.00  0.00           C  
ATOM   2790  CE3LTRP X 190      -0.529  -4.396 -10.509  0.00  0.00           C  
ATOM   2791  NE1LTRP X 190      -1.990  -1.182 -10.339  0.00  0.00           N  
ATOM   2792  CZ2LTRP X 190      -1.988  -2.988  -8.548  0.00  0.00           C  
ATOM   2793  CZ3LTRP X 190      -0.790  -4.982  -9.254  0.00  0.00           C  
ATOM   2794  CH2LTRP X 190      -1.520  -4.285  -8.275  0.00  0.00           C  
ATOM   2795  H  LTRP X 190       0.143  -3.250 -15.730  0.00  0.00           H  
ATOM   2796  HA LTRP X 190      -1.050  -4.497 -13.419  0.00  0.00           H  
ATOM   2797  HB2LTRP X 190       0.706  -2.841 -13.211  0.00  0.00           H  
ATOM   2798  HB3LTRP X 190      -0.330  -1.610 -13.939  0.00  0.00           H  
ATOM   2799  HD1LTRP X 190      -1.651  -0.218 -12.297  0.00  0.00           H  
ATOM   2800  HE1LTRP X 190      -2.412  -0.421  -9.808  0.00  0.00           H  
ATOM   2801  HE3LTRP X 190       0.076  -4.928 -11.232  0.00  0.00           H  
ATOM   2802  HZ2LTRP X 190      -2.533  -2.420  -7.812  0.00  0.00           H  
ATOM   2803  HZ3LTRP X 190      -0.392  -5.964  -9.033  0.00  0.00           H  
ATOM   2804  HH2LTRP X 190      -1.695  -4.743  -7.312  0.00  0.00           H  
ATOM   2805  N  LALA X 191      -3.451  -4.177 -13.733  0.00  0.00           N  
ATOM   2806  CA LALA X 191      -4.871  -3.943 -13.496  0.00  0.00           C  
ATOM   2807  C  LALA X 191      -5.410  -4.918 -12.433  0.00  0.00           C  
ATOM   2808  O  LALA X 191      -6.040  -5.915 -12.765  0.00  0.00           O  
ATOM   2809  CB LALA X 191      -5.625  -4.059 -14.832  0.00  0.00           C  
ATOM   2810  H  LALA X 191      -3.066  -5.075 -13.483  0.00  0.00           H  
ATOM   2811  HA LALA X 191      -5.002  -2.929 -13.116  0.00  0.00           H  
ATOM   2812  HB1LALA X 191      -5.269  -3.298 -15.527  0.00  0.00           H  
ATOM   2813  HB2LALA X 191      -5.463  -5.044 -15.269  0.00  0.00           H  
ATOM   2814  HB3LALA X 191      -6.692  -3.915 -14.665  0.00  0.00           H  
ATOM   2815  N  LALA X 192      -5.184  -4.650 -11.145  0.00  0.00           N  
ATOM   2816  CA LALA X 192      -5.875  -5.352 -10.054  0.00  0.00           C  
ATOM   2817  C  LALA X 192      -7.406  -5.081 -10.069  0.00  0.00           C  
ATOM   2818  O  LALA X 192      -7.902  -4.345 -10.934  0.00  0.00           O  
ATOM   2819  CB LALA X 192      -5.182  -4.954  -8.748  0.00  0.00           C  
ATOM   2820  H  LALA X 192      -4.624  -3.845 -10.906  0.00  0.00           H  
ATOM   2821  HA LALA X 192      -5.735  -6.425 -10.174  0.00  0.00           H  
ATOM   2822  HB1LALA X 192      -5.092  -3.872  -8.676  0.00  0.00           H  
ATOM   2823  HB2LALA X 192      -5.749  -5.322  -7.897  0.00  0.00           H  
ATOM   2824  HB3LALA X 192      -4.183  -5.389  -8.720  0.00  0.00           H  
ATOM   2825  N  LILE X 193      -8.202  -5.656  -9.143  0.00  0.00           N  
ATOM   2826  CA LILE X 193      -9.639  -5.291  -9.098  0.00  0.00           C  
ATOM   2827  C  LILE X 193      -9.798  -3.777  -8.929  0.00  0.00           C  
ATOM   2828  O  LILE X 193     -10.647  -3.204  -9.601  0.00  0.00           O  
ATOM   2829  CB LILE X 193     -10.534  -6.010  -8.055  0.00  0.00           C  
ATOM   2830  CG1LILE X 193      -9.996  -5.943  -6.616  0.00  0.00           C  
ATOM   2831  CG2LILE X 193     -11.011  -7.401  -8.480  0.00  0.00           C  
ATOM   2832  CD1LILE X 193     -10.732  -6.796  -5.577  0.00  0.00           C  
ATOM   2833  H  LILE X 193      -7.799  -6.279  -8.451  0.00  0.00           H  
ATOM   2834  HA LILE X 193     -10.054  -5.526 -10.079  0.00  0.00           H  
ATOM   2835  HB LILE X 193     -11.459  -5.436  -8.038  0.00  0.00           H  
ATOM   2836 HG12LILE X 193      -8.942  -6.203  -6.595  0.00  0.00           H  
ATOM   2837 HG13LILE X 193     -10.077  -4.913  -6.299  0.00  0.00           H  
ATOM   2838 HG21LILE X 193     -11.155  -7.452  -9.560  0.00  0.00           H  
ATOM   2839 HG22LILE X 193     -10.309  -8.164  -8.169  0.00  0.00           H  
ATOM   2840 HG23LILE X 193     -11.963  -7.608  -7.995  0.00  0.00           H  
ATOM   2841 HD11LILE X 193     -11.784  -6.514  -5.535  0.00  0.00           H  
ATOM   2842 HD12LILE X 193     -10.642  -7.855  -5.814  0.00  0.00           H  
ATOM   2843 HD13LILE X 193     -10.271  -6.626  -4.607  0.00  0.00           H  
ATOM   2844  N  LGLY X 194      -9.001  -3.124  -8.083  0.00  0.00           N  
ATOM   2845  CA LGLY X 194      -8.900  -1.665  -7.970  0.00  0.00           C  
ATOM   2846  C  LGLY X 194      -7.447  -1.215  -8.111  0.00  0.00           C  
ATOM   2847  O  LGLY X 194      -6.631  -1.941  -8.672  0.00  0.00           O  
ATOM   2848  H  LGLY X 194      -8.298  -3.664  -7.589  0.00  0.00           H  
ATOM   2849  HA2LGLY X 194      -9.488  -1.164  -8.740  0.00  0.00           H  
ATOM   2850  HA3LGLY X 194      -9.272  -1.350  -6.997  0.00  0.00           H  
ATOM   2851  N  LMET X 195      -7.108  -0.037  -7.584  0.00  0.00           N  
ATOM   2852  CA LMET X 195      -5.732   0.486  -7.509  0.00  0.00           C  
ATOM   2853  C  LMET X 195      -5.017   0.562  -8.875  0.00  0.00           C  
ATOM   2854  O  LMET X 195      -3.792   0.512  -8.947  0.00  0.00           O  
ATOM   2855  CB LMET X 195      -4.906  -0.311  -6.476  0.00  0.00           C  
ATOM   2856  CG LMET X 195      -5.603  -0.521  -5.125  0.00  0.00           C  
ATOM   2857  SD LMET X 195      -6.024   0.969  -4.185  0.00  0.00           S  
ATOM   2858  CE LMET X 195      -4.357   1.563  -3.810  0.00  0.00           C  
ATOM   2859  H  LMET X 195      -7.843   0.524  -7.161  0.00  0.00           H  
ATOM   2860  HA LMET X 195      -5.801   1.509  -7.141  0.00  0.00           H  
ATOM   2861  HB2LMET X 195      -4.677  -1.292  -6.894  0.00  0.00           H  
ATOM   2862  HB3LMET X 195      -3.959   0.197  -6.306  0.00  0.00           H  
ATOM   2863  HG2LMET X 195      -6.521  -1.079  -5.295  0.00  0.00           H  
ATOM   2864  HG3LMET X 195      -4.957  -1.141  -4.503  0.00  0.00           H  
ATOM   2865  HE1LMET X 195      -3.743   0.748  -3.430  0.00  0.00           H  
ATOM   2866  HE2LMET X 195      -3.897   1.973  -4.710  0.00  0.00           H  
ATOM   2867  HE3LMET X 195      -4.420   2.347  -3.056  0.00  0.00           H  
ATOM   2868  N  LARG X 196      -5.758   0.630  -9.990  0.00  0.00           N  
ATOM   2869  CA LARG X 196      -5.243   0.296 -11.334  0.00  0.00           C  
ATOM   2870  C  LARG X 196      -4.257   1.309 -11.930  0.00  0.00           C  
ATOM   2871  O  LARG X 196      -3.852   1.136 -13.069  0.00  0.00           O  
ATOM   2872  CB LARG X 196      -6.399   0.010 -12.307  0.00  0.00           C  
ATOM   2873  CG LARG X 196      -7.347  -1.103 -11.846  0.00  0.00           C  
ATOM   2874  CD LARG X 196      -8.310  -1.440 -12.988  0.00  0.00           C  
ATOM   2875  NE LARG X 196      -9.374  -2.355 -12.543  0.00  0.00           N  
ATOM   2876  CZ LARG X 196     -10.673  -2.204 -12.746  0.00  0.00           C  
ATOM   2877  NH1LARG X 196     -11.184  -1.260 -13.473  0.00  0.00           N1+
ATOM   2878  NH2LARG X 196     -11.527  -3.010 -12.199  0.00  0.00           N  
ATOM   2879  H  LARG X 196      -6.753   0.741  -9.869  0.00  0.00           H  
ATOM   2880  HA LARG X 196      -4.661  -0.623 -11.244  0.00  0.00           H  
ATOM   2881  HB2LARG X 196      -6.971   0.927 -12.466  0.00  0.00           H  
ATOM   2882  HB3LARG X 196      -5.970  -0.298 -13.262  0.00  0.00           H  
ATOM   2883  HG2LARG X 196      -6.773  -1.990 -11.577  0.00  0.00           H  
ATOM   2884  HG3LARG X 196      -7.919  -0.763 -10.983  0.00  0.00           H  
ATOM   2885  HD2LARG X 196      -8.735  -0.505 -13.347  0.00  0.00           H  
ATOM   2886  HD3LARG X 196      -7.752  -1.898 -13.807  0.00  0.00           H  
ATOM   2887  HE LARG X 196      -9.073  -3.131 -11.960  0.00  0.00           H  
ATOM   2888 HH11LARG X 196     -10.550  -0.597 -13.907  0.00  0.00           H  
ATOM   2889 HH12LARG X 196     -12.084  -0.864 -13.212  0.00  0.00           H  
ATOM   2890 HH21LARG X 196     -11.205  -3.534 -11.400  0.00  0.00           H  
ATOM   2891 HH22LARG X 196     -12.500  -2.834 -12.352  0.00  0.00           H  
ATOM   2892  N  LGLN X 197      -3.875   2.351 -11.191  0.00  0.00           N  
ATOM   2893  CA LGLN X 197      -2.893   3.361 -11.612  0.00  0.00           C  
ATOM   2894  C  LGLN X 197      -1.788   3.619 -10.569  0.00  0.00           C  
ATOM   2895  O  LGLN X 197      -1.170   4.677 -10.568  0.00  0.00           O  
ATOM   2896  CB LGLN X 197      -3.621   4.639 -12.060  0.00  0.00           C  
ATOM   2897  CG LGLN X 197      -4.414   4.409 -13.353  0.00  0.00           C  
ATOM   2898  CD LGLN X 197      -4.888   5.707 -13.988  0.00  0.00           C  
ATOM   2899  NE2LGLN X 197      -5.117   5.707 -15.282  0.00  0.00           N  
ATOM   2900  OE1LGLN X 197      -5.065   6.729 -13.337  0.00  0.00           O  
ATOM   2901  H  LGLN X 197      -4.278   2.430 -10.268  0.00  0.00           H  
ATOM   2902  HA LGLN X 197      -2.355   2.977 -12.481  0.00  0.00           H  
ATOM   2903  HB2LGLN X 197      -4.284   4.995 -11.270  0.00  0.00           H  
ATOM   2904  HB3LGLN X 197      -2.882   5.410 -12.265  0.00  0.00           H  
ATOM   2905  HG2LGLN X 197      -3.766   3.900 -14.064  0.00  0.00           H  
ATOM   2906  HG3LGLN X 197      -5.281   3.778 -13.159  0.00  0.00           H  
ATOM   2907 HE21LGLN X 197      -5.184   6.607 -15.716  0.00  0.00           H  
ATOM   2908 HE22LGLN X 197      -4.847   4.886 -15.817  0.00  0.00           H  
ATOM   2909  N  LTHR X 198      -1.511   2.652  -9.689  0.00  0.00           N  
ATOM   2910  CA LTHR X 198      -0.349   2.675  -8.773  0.00  0.00           C  
ATOM   2911  C  LTHR X 198       0.993   2.381  -9.456  0.00  0.00           C  
ATOM   2912  O  LTHR X 198       2.034   2.371  -8.799  0.00  0.00           O  
ATOM   2913  CB LTHR X 198      -0.539   1.660  -7.639  0.00  0.00           C  
ATOM   2914  CG2LTHR X 198      -1.716   2.022  -6.747  0.00  0.00           C  
ATOM   2915  OG1LTHR X 198      -0.807   0.378  -8.146  0.00  0.00           O  
ATOM   2916  H  LTHR X 198      -2.072   1.810  -9.680  0.00  0.00           H  
ATOM   2917  HA LTHR X 198      -0.264   3.668  -8.331  0.00  0.00           H  
ATOM   2918  HB LTHR X 198       0.364   1.617  -7.035  0.00  0.00           H  
ATOM   2919  HG1LTHR X 198      -0.005  -0.153  -7.958  0.00  0.00           H  
ATOM   2920 HG21LTHR X 198      -2.641   1.999  -7.314  0.00  0.00           H  
ATOM   2921 HG22LTHR X 198      -1.774   1.316  -5.921  0.00  0.00           H  
ATOM   2922 HG23LTHR X 198      -1.556   3.023  -6.361  0.00  0.00           H  
ATOM   2923  N  LASP X 199       0.974   2.095 -10.762  0.00  0.00           N  
ATOM   2924  CA LASP X 199       2.128   1.673 -11.563  0.00  0.00           C  
ATOM   2925  C  LASP X 199       2.846   0.402 -11.051  0.00  0.00           C  
ATOM   2926  O  LASP X 199       3.966   0.111 -11.456  0.00  0.00           O  
ATOM   2927  CB LASP X 199       3.040   2.885 -11.854  0.00  0.00           C  
ATOM   2928  CG LASP X 199       2.475   3.759 -12.977  0.00  0.00           C  
ATOM   2929  OD1LASP X 199       2.122   3.181 -14.033  0.00  0.00           O  
ATOM   2930  OD2LASP X 199       2.367   4.998 -12.802  0.00  0.00           O1-
ATOM   2931  H  LASP X 199       0.096   2.184 -11.245  0.00  0.00           H  
ATOM   2932  HA LASP X 199       1.722   1.350 -12.521  0.00  0.00           H  
ATOM   2933  HB2LASP X 199       3.185   3.479 -10.951  0.00  0.00           H  
ATOM   2934  HB3LASP X 199       4.018   2.535 -12.169  0.00  0.00           H  
ATOM   2935  N  LSER X 200       2.178  -0.410 -10.221  0.00  0.00           N  
ATOM   2936  CA LSER X 200       2.711  -1.626  -9.576  0.00  0.00           C  
ATOM   2937  C  LSER X 200       2.875  -2.836 -10.517  0.00  0.00           C  
ATOM   2938  O  LSER X 200       2.592  -3.965 -10.127  0.00  0.00           O  
ATOM   2939  CB LSER X 200       1.854  -2.014  -8.359  0.00  0.00           C  
ATOM   2940  OG LSER X 200       1.488  -0.887  -7.583  0.00  0.00           O  
ATOM   2941  H  LSER X 200       1.264  -0.108  -9.923  0.00  0.00           H  
ATOM   2942  HA LSER X 200       3.708  -1.390  -9.213  0.00  0.00           H  
ATOM   2943  HB2LSER X 200       0.941  -2.494  -8.710  0.00  0.00           H  
ATOM   2944  HB3LSER X 200       2.401  -2.725  -7.737  0.00  0.00           H  
ATOM   2945  HG LSER X 200       2.263  -0.624  -7.034  0.00  0.00           H  
ATOM   2946  N  LGLY X 201       3.290  -2.613 -11.764  0.00  0.00           N  
ATOM   2947  CA LGLY X 201       3.544  -3.666 -12.751  0.00  0.00           C  
ATOM   2948  C  LGLY X 201       4.908  -4.344 -12.590  0.00  0.00           C  
ATOM   2949  O  LGLY X 201       5.636  -4.136 -11.615  0.00  0.00           O  
ATOM   2950  H  LGLY X 201       3.599  -1.670 -11.978  0.00  0.00           H  
ATOM   2951  HA2LGLY X 201       2.773  -4.435 -12.683  0.00  0.00           H  
ATOM   2952  HA3LGLY X 201       3.496  -3.233 -13.751  0.00  0.00           H  
ATOM   2953  N  LSER X 202       5.271  -5.159 -13.574  0.00  0.00           N  
ATOM   2954  CA LSER X 202       6.591  -5.793 -13.667  0.00  0.00           C  
ATOM   2955  C  LSER X 202       7.714  -4.854 -14.146  0.00  0.00           C  
ATOM   2956  O  LSER X 202       7.470  -3.799 -14.733  0.00  0.00           O  
ATOM   2957  CB LSER X 202       6.496  -7.091 -14.480  0.00  0.00           C  
ATOM   2958  OG LSER X 202       5.767  -6.924 -15.683  0.00  0.00           O  
ATOM   2959  H  LSER X 202       4.586  -5.376 -14.293  0.00  0.00           H  
ATOM   2960  HA LSER X 202       6.868  -6.076 -12.658  0.00  0.00           H  
ATOM   2961  HB2LSER X 202       7.500  -7.458 -14.703  0.00  0.00           H  
ATOM   2962  HB3LSER X 202       5.985  -7.840 -13.876  0.00  0.00           H  
ATOM   2963  HG LSER X 202       4.813  -6.826 -15.460  0.00  0.00           H  
ATOM   2964  N  LTHR X 203       8.970  -5.192 -13.838  0.00  0.00           N  
ATOM   2965  CA LTHR X 203      10.183  -4.441 -14.231  0.00  0.00           C  
ATOM   2966  C  LTHR X 203      11.399  -5.370 -14.247  0.00  0.00           C  
ATOM   2967  O  LTHR X 203      11.607  -6.132 -13.301  0.00  0.00           O  
ATOM   2968  CB LTHR X 203      10.442  -3.269 -13.262  0.00  0.00           C  
ATOM   2969  CG2LTHR X 203      11.733  -2.488 -13.518  0.00  0.00           C  
ATOM   2970  OG1LTHR X 203       9.394  -2.327 -13.358  0.00  0.00           O  
ATOM   2971  H  LTHR X 203       9.117  -6.051 -13.315  0.00  0.00           H  
ATOM   2972  HA LTHR X 203      10.053  -4.047 -15.239  0.00  0.00           H  
ATOM   2973  HB LTHR X 203      10.475  -3.657 -12.244  0.00  0.00           H  
ATOM   2974  HG1LTHR X 203       8.625  -2.789 -13.728  0.00  0.00           H  
ATOM   2975 HG21LTHR X 203      11.783  -1.635 -12.842  0.00  0.00           H  
ATOM   2976 HG22LTHR X 203      12.601  -3.122 -13.337  0.00  0.00           H  
ATOM   2977 HG23LTHR X 203      11.764  -2.133 -14.545  0.00  0.00           H  
ATOM   2978  N  LASP X 204      12.207  -5.285 -15.300  0.00  0.00           N  
ATOM   2979  CA LASP X 204      13.343  -6.162 -15.598  0.00  0.00           C  
ATOM   2980  C  LASP X 204      14.699  -5.434 -15.536  0.00  0.00           C  
ATOM   2981  O  LASP X 204      14.793  -4.218 -15.721  0.00  0.00           O  
ATOM   2982  CB LASP X 204      13.117  -6.815 -16.971  0.00  0.00           C  
ATOM   2983  CG LASP X 204      12.082  -7.938 -16.883  0.00  0.00           C  
ATOM   2984  OD1LASP X 204      12.506  -9.069 -16.553  0.00  0.00           O  
ATOM   2985  OD2LASP X 204      10.874  -7.672 -17.078  0.00  0.00           O1-
ATOM   2986  H  LASP X 204      11.976  -4.608 -16.022  0.00  0.00           H  
ATOM   2987  HA LASP X 204      13.382  -6.964 -14.862  0.00  0.00           H  
ATOM   2988  HB2LASP X 204      12.799  -6.062 -17.696  0.00  0.00           H  
ATOM   2989  HB3LASP X 204      14.058  -7.242 -17.324  0.00  0.00           H  
ATOM   2990  N  LPHE X 205      15.759  -6.203 -15.268  0.00  0.00           N  
ATOM   2991  CA LPHE X 205      17.132  -5.735 -15.061  0.00  0.00           C  
ATOM   2992  C  LPHE X 205      18.126  -6.706 -15.727  0.00  0.00           C  
ATOM   2993  O  LPHE X 205      18.211  -7.870 -15.317  0.00  0.00           O  
ATOM   2994  CB LPHE X 205      17.424  -5.658 -13.545  0.00  0.00           C  
ATOM   2995  CG LPHE X 205      16.474  -4.809 -12.713  0.00  0.00           C  
ATOM   2996  CD1LPHE X 205      15.243  -5.341 -12.278  0.00  0.00           C  
ATOM   2997  CD2LPHE X 205      16.827  -3.496 -12.351  0.00  0.00           C  
ATOM   2998  CE1LPHE X 205      14.357  -4.556 -11.520  0.00  0.00           C  
ATOM   2999  CE2LPHE X 205      15.944  -2.711 -11.588  0.00  0.00           C  
ATOM   3000  CZ LPHE X 205      14.708  -3.240 -11.177  0.00  0.00           C  
ATOM   3001  H  LPHE X 205      15.584  -7.186 -15.080  0.00  0.00           H  
ATOM   3002  HA LPHE X 205      17.252  -4.743 -15.495  0.00  0.00           H  
ATOM   3003  HB2LPHE X 205      17.405  -6.668 -13.131  0.00  0.00           H  
ATOM   3004  HB3LPHE X 205      18.439  -5.281 -13.411  0.00  0.00           H  
ATOM   3005  HD1LPHE X 205      14.962  -6.347 -12.552  0.00  0.00           H  
ATOM   3006  HD2LPHE X 205      17.777  -3.086 -12.660  0.00  0.00           H  
ATOM   3007  HE1LPHE X 205      13.398  -4.958 -11.225  0.00  0.00           H  
ATOM   3008  HE2LPHE X 205      16.211  -1.697 -11.322  0.00  0.00           H  
ATOM   3009  HZ LPHE X 205      14.027  -2.630 -10.605  0.00  0.00           H  
ATOM   3010  N  LHIE X 206      18.926  -6.257 -16.706  0.00  0.00           N  
ATOM   3011  CA LHIE X 206      19.980  -7.091 -17.311  0.00  0.00           C  
ATOM   3012  C  LHIE X 206      21.339  -6.399 -17.492  0.00  0.00           C  
ATOM   3013  O  LHIE X 206      21.442  -5.326 -18.076  0.00  0.00           O  
ATOM   3014  CB LHIE X 206      19.508  -7.745 -18.616  0.00  0.00           C  
ATOM   3015  CG LHIE X 206      20.304  -9.002 -18.844  0.00  0.00           C  
ATOM   3016  CD2LHIE X 206      20.107 -10.147 -18.132  0.00  0.00           C  
ATOM   3017  ND1LHIE X 206      21.545  -9.075 -19.480  0.00  0.00           N  
ATOM   3018  CE1LHIE X 206      22.060 -10.265 -19.139  0.00  0.00           C  
ATOM   3019  NE2LHIE X 206      21.221 -10.928 -18.329  0.00  0.00           N  
ATOM   3020  H  LHIE X 206      18.783  -5.314 -17.059  0.00  0.00           H  
ATOM   3021  HA LHIE X 206      20.168  -7.908 -16.616  0.00  0.00           H  
ATOM   3022  HB2LHIE X 206      18.453  -8.013 -18.536  0.00  0.00           H  
ATOM   3023  HB3LHIE X 206      19.635  -7.058 -19.454  0.00  0.00           H  
ATOM   3024  HD2LHIE X 206      19.305 -10.323 -17.428  0.00  0.00           H  
ATOM   3025  HE1LHIE X 206      23.054 -10.599 -19.403  0.00  0.00           H  
ATOM   3026  HE2LHIE X 206      21.482 -11.721 -17.748  0.00  0.00           H  
ATOM   3027  N  LASN X 207      22.376  -7.053 -16.953  0.00  0.00           N  
ATOM   3028  CA LASN X 207      23.834  -6.704 -16.757  0.00  0.00           C  
ATOM   3029  C  LASN X 207      23.857  -5.212 -16.288  0.00  0.00           C  
ATOM   3030  O  LASN X 207      24.845  -4.481 -16.533  0.00  0.00           O  
ATOM   3031  CB LASN X 207      24.644  -7.041 -18.022  0.00  0.00           C  
ATOM   3032  CG LASN X 207      25.014  -8.503 -18.180  0.00  0.00           C  
ATOM   3033  ND2LASN X 207      25.351  -8.898 -19.421  0.00  0.00           N  
ATOM   3034  OD1LASN X 207      24.915  -9.308 -17.291  0.00  0.00           O  
ATOM   3035  H  LASN X 207      22.200  -7.956 -16.538  0.00  0.00           H  
ATOM   3036  HA LASN X 207      24.141  -7.314 -15.908  0.00  0.00           H  
ATOM   3037  HB2LASN X 207      24.226  -6.572 -18.912  0.00  0.00           H  
ATOM   3038  HB3LASN X 207      25.614  -6.549 -17.953  0.00  0.00           H  
ATOM   3039 HD21LASN X 207      25.536  -9.876 -19.593  0.00  0.00           H  
ATOM   3040 HD22LASN X 207      25.256  -8.254 -20.193  0.00  0.00           H  
ATOM   3041  N  LVAL X 208      22.889  -4.784 -15.467  0.00  0.00           N  
ATOM   3042  CA LVAL X 208      22.822  -3.454 -14.831  0.00  0.00           C  
ATOM   3043  C  LVAL X 208      23.978  -3.262 -13.841  0.00  0.00           C  
ATOM   3044  O  LVAL X 208      24.045  -3.999 -12.862  0.00  0.00           O  
ATOM   3045  CB LVAL X 208      21.463  -3.330 -14.102  0.00  0.00           C  
ATOM   3046  CG1LVAL X 208      21.376  -2.196 -13.075  0.00  0.00           C  
ATOM   3047  CG2LVAL X 208      20.335  -3.122 -15.110  0.00  0.00           C  
ATOM   3048  H  LVAL X 208      22.182  -5.454 -15.206  0.00  0.00           H  
ATOM   3049  HA LVAL X 208      22.887  -2.678 -15.596  0.00  0.00           H  
ATOM   3050  HB LVAL X 208      21.260  -4.266 -13.584  0.00  0.00           H  
ATOM   3051 HG11LVAL X 208      22.006  -2.412 -12.212  0.00  0.00           H  
ATOM   3052 HG12LVAL X 208      21.710  -1.269 -13.528  0.00  0.00           H  
ATOM   3053 HG13LVAL X 208      20.352  -2.078 -12.720  0.00  0.00           H  
ATOM   3054 HG21LVAL X 208      20.352  -3.914 -15.855  0.00  0.00           H  
ATOM   3055 HG22LVAL X 208      19.370  -3.135 -14.606  0.00  0.00           H  
ATOM   3056 HG23LVAL X 208      20.465  -2.158 -15.602  0.00  0.00           H  
ATOM   3057  N  LLYS X 209      24.846  -2.258 -14.030  0.00  0.00           N  
ATOM   3058  CA LLYS X 209      25.790  -1.811 -12.983  0.00  0.00           C  
ATOM   3059  C  LLYS X 209      25.029  -1.099 -11.853  0.00  0.00           C  
ATOM   3060  O  LLYS X 209      24.038  -0.406 -12.098  0.00  0.00           O  
ATOM   3061  CB LLYS X 209      26.909  -0.925 -13.584  0.00  0.00           C  
ATOM   3062  CG LLYS X 209      28.008  -0.412 -12.616  0.00  0.00           C  
ATOM   3063  CD LLYS X 209      29.039  -1.454 -12.134  0.00  0.00           C  
ATOM   3064  CE LLYS X 209      29.914  -1.021 -10.932  0.00  0.00           C  
ATOM   3065  NZ LLYS X 209      30.735   0.198 -11.151  0.00  0.00           N1+
ATOM   3066  H  LLYS X 209      24.761  -1.707 -14.870  0.00  0.00           H  
ATOM   3067  HA LLYS X 209      26.258  -2.694 -12.548  0.00  0.00           H  
ATOM   3068  HB2LLYS X 209      27.396  -1.473 -14.392  0.00  0.00           H  
ATOM   3069  HB3LLYS X 209      26.435  -0.046 -14.025  0.00  0.00           H  
ATOM   3070  HG2LLYS X 209      28.560   0.364 -13.145  0.00  0.00           H  
ATOM   3071  HG3LLYS X 209      27.538   0.057 -11.754  0.00  0.00           H  
ATOM   3072  HD2LLYS X 209      28.509  -2.355 -11.834  0.00  0.00           H  
ATOM   3073  HD3LLYS X 209      29.688  -1.719 -12.969  0.00  0.00           H  
ATOM   3074  HE2LLYS X 209      29.270  -0.858 -10.069  0.00  0.00           H  
ATOM   3075  HE3LLYS X 209      30.577  -1.852 -10.678  0.00  0.00           H  
ATOM   3076  HZ1LLYS X 209      30.146   1.035 -11.212  0.00  0.00           H  
ATOM   3077  HZ2LLYS X 209      31.415   0.333 -10.393  0.00  0.00           H  
ATOM   3078  HZ3LLYS X 209      31.284   0.143 -11.988  0.00  0.00           H  
ATOM   3079  N  LVAL X 210      25.522  -1.267 -10.634  0.00  0.00           N  
ATOM   3080  CA LVAL X 210      25.274  -0.421  -9.463  0.00  0.00           C  
ATOM   3081  C  LVAL X 210      26.637   0.121  -9.041  0.00  0.00           C  
ATOM   3082  O  LVAL X 210      27.543  -0.681  -8.809  0.00  0.00           O  
ATOM   3083  CB LVAL X 210      24.635  -1.227  -8.316  0.00  0.00           C  
ATOM   3084  CG1LVAL X 210      24.300  -0.331  -7.123  0.00  0.00           C  
ATOM   3085  CG2LVAL X 210      23.345  -1.934  -8.755  0.00  0.00           C  
ATOM   3086  H  LVAL X 210      26.281  -1.933 -10.536  0.00  0.00           H  
ATOM   3087  HA LVAL X 210      24.620   0.408  -9.725  0.00  0.00           H  
ATOM   3088  HB LVAL X 210      25.335  -1.993  -7.984  0.00  0.00           H  
ATOM   3089 HG11LVAL X 210      23.850  -0.923  -6.329  0.00  0.00           H  
ATOM   3090 HG12LVAL X 210      25.208   0.127  -6.730  0.00  0.00           H  
ATOM   3091 HG13LVAL X 210      23.615   0.461  -7.429  0.00  0.00           H  
ATOM   3092 HG21LVAL X 210      22.914  -2.464  -7.906  0.00  0.00           H  
ATOM   3093 HG22LVAL X 210      22.631  -1.202  -9.126  0.00  0.00           H  
ATOM   3094 HG23LVAL X 210      23.565  -2.653  -9.542  0.00  0.00           H  
ATOM   3095  N  LGLU X 211      26.820   1.437  -9.003  0.00  0.00           N  
ATOM   3096  CA LGLU X 211      28.092   2.053  -8.587  0.00  0.00           C  
ATOM   3097  C  LGLU X 211      28.274   1.917  -7.059  0.00  0.00           C  
ATOM   3098  O  LGLU X 211      27.265   1.809  -6.353  0.00  0.00           O  
ATOM   3099  CB LGLU X 211      28.195   3.523  -9.044  0.00  0.00           C  
ATOM   3100  CG LGLU X 211      27.596   3.878 -10.419  0.00  0.00           C  
ATOM   3101  CD LGLU X 211      28.006   2.981 -11.599  0.00  0.00           C  
ATOM   3102  OE1LGLU X 211      29.074   2.321 -11.539  0.00  0.00           O  
ATOM   3103  OE2LGLU X 211      27.230   2.953 -12.590  0.00  0.00           O1-
ATOM   3104  H  LGLU X 211      26.002   2.038  -9.105  0.00  0.00           H  
ATOM   3105  HA LGLU X 211      28.903   1.508  -9.066  0.00  0.00           H  
ATOM   3106  HB2LGLU X 211      27.698   4.148  -8.303  0.00  0.00           H  
ATOM   3107  HB3LGLU X 211      29.246   3.807  -9.051  0.00  0.00           H  
ATOM   3108  HG2LGLU X 211      26.512   3.854 -10.325  0.00  0.00           H  
ATOM   3109  HG3LGLU X 211      27.869   4.908 -10.655  0.00  0.00           H  
ATOM   3110  N  LPRO X 212      29.509   1.889  -6.510  0.00  0.00           N  
ATOM   3111  CA LPRO X 212      29.685   1.589  -5.083  0.00  0.00           C  
ATOM   3112  C  LPRO X 212      28.941   2.537  -4.117  0.00  0.00           C  
ATOM   3113  O  LPRO X 212      28.559   2.186  -3.004  0.00  0.00           O  
ATOM   3114  CB LPRO X 212      31.157   1.616  -4.856  0.00  0.00           C  
ATOM   3115  CG LPRO X 212      31.743   2.326  -6.054  0.00  0.00           C  
ATOM   3116  CD LPRO X 212      30.806   2.019  -7.193  0.00  0.00           C  
ATOM   3117  HA LPRO X 212      29.433   0.559  -4.830  0.00  0.00           H  
ATOM   3118  HB2LPRO X 212      31.338   2.104  -3.897  0.00  0.00           H  
ATOM   3119  HB3LPRO X 212      31.505   0.596  -4.692  0.00  0.00           H  
ATOM   3120  HG2LPRO X 212      31.759   3.399  -5.863  0.00  0.00           H  
ATOM   3121  HG3LPRO X 212      32.797   2.106  -6.224  0.00  0.00           H  
ATOM   3122  HD2LPRO X 212      30.856   2.890  -7.847  0.00  0.00           H  
ATOM   3123  HD3LPRO X 212      31.039   1.052  -7.639  0.00  0.00           H  
ATOM   3124  N  LASP X 213      28.711   3.804  -4.475  0.00  0.00           N  
ATOM   3125  CA LASP X 213      28.025   4.848  -3.674  0.00  0.00           C  
ATOM   3126  C  LASP X 213      26.554   5.027  -4.019  0.00  0.00           C  
ATOM   3127  O  LASP X 213      25.925   5.780  -3.325  0.00  0.00           O  
ATOM   3128  CB LASP X 213      28.844   6.168  -3.674  0.00  0.00           C  
ATOM   3129  CG LASP X 213      29.010   6.856  -5.069  0.00  0.00           C  
ATOM   3130  OD1LASP X 213      28.744   6.324  -6.155  0.00  0.00           O  
ATOM   3131  OD2LASP X 213      29.607   7.944  -5.071  0.00  0.00           O1-
ATOM   3132  H  LASP X 213      28.931   4.048  -5.431  0.00  0.00           H  
ATOM   3133  HA LASP X 213      27.964   4.536  -2.631  0.00  0.00           H  
ATOM   3134  HB2LASP X 213      28.325   6.949  -3.119  0.00  0.00           H  
ATOM   3135  HB3LASP X 213      29.858   5.883  -3.390  0.00  0.00           H  
ATOM   3136  N  LGLU X 214      25.975   4.219  -4.919  0.00  0.00           N  
ATOM   3137  CA LGLU X 214      24.516   4.027  -5.039  0.00  0.00           C  
ATOM   3138  C  LGLU X 214      23.950   3.016  -4.018  0.00  0.00           C  
ATOM   3139  O  LGLU X 214      22.728   2.908  -3.859  0.00  0.00           O  
ATOM   3140  CB LGLU X 214      24.160   3.526  -6.449  0.00  0.00           C  
ATOM   3141  CG LGLU X 214      24.463   4.519  -7.577  0.00  0.00           C  
ATOM   3142  CD LGLU X 214      24.096   3.930  -8.944  0.00  0.00           C  
ATOM   3143  OE1LGLU X 214      24.292   2.718  -9.191  0.00  0.00           O  
ATOM   3144  OE2LGLU X 214      23.620   4.654  -9.844  0.00  0.00           O1-
ATOM   3145  H  LGLU X 214      26.581   3.610  -5.456  0.00  0.00           H  
ATOM   3146  HA LGLU X 214      24.015   4.981  -4.869  0.00  0.00           H  
ATOM   3147  HB2LGLU X 214      24.702   2.599  -6.628  0.00  0.00           H  
ATOM   3148  HB3LGLU X 214      23.092   3.303  -6.484  0.00  0.00           H  
ATOM   3149  HG2LGLU X 214      23.892   5.434  -7.405  0.00  0.00           H  
ATOM   3150  HG3LGLU X 214      25.525   4.767  -7.573  0.00  0.00           H  
ATOM   3151  N  LVAL X 215      24.818   2.237  -3.355  0.00  0.00           N  
ATOM   3152  CA LVAL X 215      24.444   1.184  -2.394  0.00  0.00           C  
ATOM   3153  C  LVAL X 215      24.152   1.810  -1.031  0.00  0.00           C  
ATOM   3154  O  LVAL X 215      25.017   2.435  -0.424  0.00  0.00           O  
ATOM   3155  CB LVAL X 215      25.539   0.102  -2.283  0.00  0.00           C  
ATOM   3156  CG1LVAL X 215      25.091  -1.041  -1.357  0.00  0.00           C  
ATOM   3157  CG2LVAL X 215      25.863  -0.520  -3.649  0.00  0.00           C  
ATOM   3158  H  LVAL X 215      25.805   2.412  -3.507  0.00  0.00           H  
ATOM   3159  HA LVAL X 215      23.535   0.703  -2.751  0.00  0.00           H  
ATOM   3160  HB LVAL X 215      26.450   0.543  -1.879  0.00  0.00           H  
ATOM   3161 HG11LVAL X 215      25.857  -1.815  -1.337  0.00  0.00           H  
ATOM   3162 HG12LVAL X 215      24.958  -0.666  -0.341  0.00  0.00           H  
ATOM   3163 HG13LVAL X 215      24.153  -1.466  -1.713  0.00  0.00           H  
ATOM   3164 HG21LVAL X 215      24.972  -0.972  -4.081  0.00  0.00           H  
ATOM   3165 HG22LVAL X 215      26.246   0.246  -4.325  0.00  0.00           H  
ATOM   3166 HG23LVAL X 215      26.643  -1.271  -3.534  0.00  0.00           H  
ATOM   3167  N  LLEU X 216      22.925   1.649  -0.537  0.00  0.00           N  
ATOM   3168  CA LLEU X 216      22.396   2.465   0.561  0.00  0.00           C  
ATOM   3169  C  LLEU X 216      23.024   2.099   1.916  0.00  0.00           C  
ATOM   3170  O  LLEU X 216      22.821   0.998   2.434  0.00  0.00           O  
ATOM   3171  CB LLEU X 216      20.861   2.360   0.560  0.00  0.00           C  
ATOM   3172  CG LLEU X 216      20.228   3.007  -0.689  0.00  0.00           C  
ATOM   3173  CD1LLEU X 216      18.787   2.535  -0.867  0.00  0.00           C  
ATOM   3174  CD2LLEU X 216      20.235   4.534  -0.599  0.00  0.00           C  
ATOM   3175  H  LLEU X 216      22.281   1.049  -1.036  0.00  0.00           H  
ATOM   3176  HA LLEU X 216      22.663   3.504   0.364  0.00  0.00           H  
ATOM   3177  HB2LLEU X 216      20.587   1.306   0.607  0.00  0.00           H  
ATOM   3178  HB3LLEU X 216      20.467   2.851   1.450  0.00  0.00           H  
ATOM   3179  HG LLEU X 216      20.775   2.708  -1.582  0.00  0.00           H  
ATOM   3180 HD11LLEU X 216      18.762   1.449  -0.927  0.00  0.00           H  
ATOM   3181 HD12LLEU X 216      18.183   2.870  -0.024  0.00  0.00           H  
ATOM   3182 HD13LLEU X 216      18.396   2.952  -1.792  0.00  0.00           H  
ATOM   3183 HD21LLEU X 216      21.259   4.906  -0.558  0.00  0.00           H  
ATOM   3184 HD22LLEU X 216      19.758   4.963  -1.476  0.00  0.00           H  
ATOM   3185 HD23LLEU X 216      19.703   4.857   0.296  0.00  0.00           H  
ATOM   3186  N  LGLY X 217      23.784   3.042   2.479  0.00  0.00           N  
ATOM   3187  CA LGLY X 217      24.529   2.906   3.733  0.00  0.00           C  
ATOM   3188  C  LGLY X 217      25.740   1.987   3.606  0.00  0.00           C  
ATOM   3189  O  LGLY X 217      26.878   2.446   3.561  0.00  0.00           O  
ATOM   3190  H  LGLY X 217      23.909   3.910   1.964  0.00  0.00           H  
ATOM   3191  HA2LGLY X 217      24.872   3.887   4.058  0.00  0.00           H  
ATOM   3192  HA3LGLY X 217      23.873   2.498   4.500  0.00  0.00           H  
ATOM   3193  N  LALA X 218      25.482   0.680   3.567  0.00  0.00           N  
ATOM   3194  CA LALA X 218      26.453  -0.369   3.270  0.00  0.00           C  
ATOM   3195  C  LALA X 218      25.725  -1.680   2.897  0.00  0.00           C  
ATOM   3196  O  LALA X 218      24.565  -1.875   3.283  0.00  0.00           O  
ATOM   3197  CB LALA X 218      27.370  -0.583   4.488  0.00  0.00           C  
ATOM   3198  H  LALA X 218      24.502   0.418   3.536  0.00  0.00           H  
ATOM   3199  HA LALA X 218      27.058  -0.041   2.423  0.00  0.00           H  
ATOM   3200  HB1LALA X 218      28.087  -1.377   4.285  0.00  0.00           H  
ATOM   3201  HB2LALA X 218      27.922   0.332   4.703  0.00  0.00           H  
ATOM   3202  HB3LALA X 218      26.782  -0.853   5.363  0.00  0.00           H  
ATOM   3203  N  LPRO X 219      26.387  -2.631   2.207  0.00  0.00           N  
ATOM   3204  CA LPRO X 219      25.825  -3.954   1.951  0.00  0.00           C  
ATOM   3205  C  LPRO X 219      25.260  -4.613   3.220  0.00  0.00           C  
ATOM   3206  O  LPRO X 219      25.913  -4.665   4.261  0.00  0.00           O  
ATOM   3207  CB LPRO X 219      26.961  -4.769   1.324  0.00  0.00           C  
ATOM   3208  CG LPRO X 219      27.793  -3.697   0.619  0.00  0.00           C  
ATOM   3209  CD LPRO X 219      27.689  -2.504   1.569  0.00  0.00           C  
ATOM   3210  HA LPRO X 219      25.027  -3.836   1.220  0.00  0.00           H  
ATOM   3211  HB2LPRO X 219      27.565  -5.240   2.102  0.00  0.00           H  
ATOM   3212  HB3LPRO X 219      26.586  -5.516   0.625  0.00  0.00           H  
ATOM   3213  HG2LPRO X 219      28.827  -4.012   0.476  0.00  0.00           H  
ATOM   3214  HG3LPRO X 219      27.333  -3.445  -0.337  0.00  0.00           H  
ATOM   3215  HD2LPRO X 219      28.476  -2.565   2.321  0.00  0.00           H  
ATOM   3216  HD3LPRO X 219      27.774  -1.574   1.005  0.00  0.00           H  
ATOM   3217  N  LASN X 220      24.027  -5.117   3.130  0.00  0.00           N  
ATOM   3218  CA LASN X 220      23.261  -5.743   4.213  0.00  0.00           C  
ATOM   3219  C  LASN X 220      22.934  -4.853   5.441  0.00  0.00           C  
ATOM   3220  O  LASN X 220      22.289  -5.343   6.372  0.00  0.00           O  
ATOM   3221  CB LASN X 220      23.931  -7.091   4.546  0.00  0.00           C  
ATOM   3222  CG LASN X 220      22.977  -8.121   5.114  0.00  0.00           C  
ATOM   3223  ND2LASN X 220      22.981  -8.324   6.409  0.00  0.00           N  
ATOM   3224  OD1LASN X 220      22.228  -8.770   4.400  0.00  0.00           O  
ATOM   3225  H  LASN X 220      23.583  -5.116   2.221  0.00  0.00           H  
ATOM   3226  HA LASN X 220      22.288  -5.981   3.783  0.00  0.00           H  
ATOM   3227  HB2LASN X 220      24.347  -7.514   3.634  0.00  0.00           H  
ATOM   3228  HB3LASN X 220      24.756  -6.926   5.239  0.00  0.00           H  
ATOM   3229 HD21LASN X 220      22.334  -9.003   6.761  0.00  0.00           H  
ATOM   3230 HD22LASN X 220      23.511  -7.707   6.999  0.00  0.00           H  
ATOM   3231  N  LALA X 221      23.286  -3.559   5.456  0.00  0.00           N  
ATOM   3232  CA LALA X 221      23.099  -2.670   6.615  0.00  0.00           C  
ATOM   3233  C  LALA X 221      21.637  -2.573   7.086  0.00  0.00           C  
ATOM   3234  O  LALA X 221      21.367  -2.679   8.280  0.00  0.00           O  
ATOM   3235  CB LALA X 221      23.647  -1.282   6.269  0.00  0.00           C  
ATOM   3236  H  LALA X 221      23.816  -3.187   4.672  0.00  0.00           H  
ATOM   3237  HA LALA X 221      23.683  -3.063   7.448  0.00  0.00           H  
ATOM   3238  HB1LALA X 221      24.703  -1.358   6.020  0.00  0.00           H  
ATOM   3239  HB2LALA X 221      23.108  -0.856   5.421  0.00  0.00           H  
ATOM   3240  HB3LALA X 221      23.538  -0.616   7.127  0.00  0.00           H  
ATOM   3241  N  LPHE X 222      20.683  -2.484   6.153  0.00  0.00           N  
ATOM   3242  CA LPHE X 222      19.238  -2.462   6.435  0.00  0.00           C  
ATOM   3243  C  LPHE X 222      18.801  -3.661   7.308  0.00  0.00           C  
ATOM   3244  O  LPHE X 222      18.004  -3.516   8.233  0.00  0.00           O  
ATOM   3245  CB LPHE X 222      18.503  -2.452   5.076  0.00  0.00           C  
ATOM   3246  CG LPHE X 222      17.097  -1.865   4.986  0.00  0.00           C  
ATOM   3247  CD1LPHE X 222      16.295  -1.599   6.117  0.00  0.00           C  
ATOM   3248  CD2LPHE X 222      16.611  -1.516   3.709  0.00  0.00           C  
ATOM   3249  CE1LPHE X 222      15.040  -0.982   5.969  0.00  0.00           C  
ATOM   3250  CE2LPHE X 222      15.362  -0.887   3.564  0.00  0.00           C  
ATOM   3251  CZ LPHE X 222      14.573  -0.621   4.694  0.00  0.00           C  
ATOM   3252  H  LPHE X 222      20.986  -2.343   5.200  0.00  0.00           H  
ATOM   3253  HA LPHE X 222      19.009  -1.542   6.975  0.00  0.00           H  
ATOM   3254  HB2LPHE X 222      19.109  -1.865   4.382  0.00  0.00           H  
ATOM   3255  HB3LPHE X 222      18.474  -3.469   4.682  0.00  0.00           H  
ATOM   3256  HD1LPHE X 222      16.637  -1.830   7.113  0.00  0.00           H  
ATOM   3257  HD2LPHE X 222      17.225  -1.682   2.836  0.00  0.00           H  
ATOM   3258  HE1LPHE X 222      14.446  -0.759   6.843  0.00  0.00           H  
ATOM   3259  HE2LPHE X 222      15.021  -0.574   2.587  0.00  0.00           H  
ATOM   3260  HZ LPHE X 222      13.623  -0.119   4.582  0.00  0.00           H  
ATOM   3261  N  LVAL X 223      19.371  -4.850   7.072  0.00  0.00           N  
ATOM   3262  CA LVAL X 223      19.064  -6.072   7.837  0.00  0.00           C  
ATOM   3263  C  LVAL X 223      19.650  -6.005   9.251  0.00  0.00           C  
ATOM   3264  O  LVAL X 223      19.002  -6.432  10.206  0.00  0.00           O  
ATOM   3265  CB LVAL X 223      19.568  -7.329   7.102  0.00  0.00           C  
ATOM   3266  CG1LVAL X 223      19.047  -8.614   7.758  0.00  0.00           C  
ATOM   3267  CG2LVAL X 223      19.142  -7.361   5.626  0.00  0.00           C  
ATOM   3268  H  LVAL X 223      20.114  -4.891   6.387  0.00  0.00           H  
ATOM   3269  HA LVAL X 223      17.984  -6.154   7.940  0.00  0.00           H  
ATOM   3270  HB LVAL X 223      20.654  -7.344   7.144  0.00  0.00           H  
ATOM   3271 HG11LVAL X 223      19.406  -8.685   8.784  0.00  0.00           H  
ATOM   3272 HG12LVAL X 223      17.957  -8.617   7.762  0.00  0.00           H  
ATOM   3273 HG13LVAL X 223      19.407  -9.484   7.209  0.00  0.00           H  
ATOM   3274 HG21LVAL X 223      19.606  -6.542   5.079  0.00  0.00           H  
ATOM   3275 HG22LVAL X 223      19.476  -8.293   5.168  0.00  0.00           H  
ATOM   3276 HG23LVAL X 223      18.057  -7.285   5.546  0.00  0.00           H  
ATOM   3277  N  LLEU X 224      20.844  -5.425   9.408  0.00  0.00           N  
ATOM   3278  CA LLEU X 224      21.459  -5.200  10.721  0.00  0.00           C  
ATOM   3279  C  LLEU X 224      20.648  -4.184  11.540  0.00  0.00           C  
ATOM   3280  O  LLEU X 224      20.351  -4.448  12.705  0.00  0.00           O  
ATOM   3281  CB LLEU X 224      22.923  -4.749  10.554  0.00  0.00           C  
ATOM   3282  CG LLEU X 224      23.817  -5.699   9.734  0.00  0.00           C  
ATOM   3283  CD1LLEU X 224      25.235  -5.137   9.652  0.00  0.00           C  
ATOM   3284  CD2LLEU X 224      23.890  -7.106  10.333  0.00  0.00           C  
ATOM   3285  H  LLEU X 224      21.292  -5.021   8.594  0.00  0.00           H  
ATOM   3286  HA LLEU X 224      21.444  -6.134  11.282  0.00  0.00           H  
ATOM   3287  HB2LLEU X 224      22.938  -3.768  10.078  0.00  0.00           H  
ATOM   3288  HB3LLEU X 224      23.358  -4.633  11.548  0.00  0.00           H  
ATOM   3289  HG LLEU X 224      23.430  -5.779   8.720  0.00  0.00           H  
ATOM   3290 HD11LLEU X 224      25.210  -4.143   9.204  0.00  0.00           H  
ATOM   3291 HD12LLEU X 224      25.670  -5.064  10.650  0.00  0.00           H  
ATOM   3292 HD13LLEU X 224      25.857  -5.780   9.030  0.00  0.00           H  
ATOM   3293 HD21LLEU X 224      24.590  -7.714   9.761  0.00  0.00           H  
ATOM   3294 HD22LLEU X 224      24.226  -7.049  11.369  0.00  0.00           H  
ATOM   3295 HD23LLEU X 224      22.909  -7.578  10.296  0.00  0.00           H  
ATOM   3296  N  LALA X 225      20.206  -3.092  10.907  0.00  0.00           N  
ATOM   3297  CA LALA X 225      19.358  -2.067  11.514  0.00  0.00           C  
ATOM   3298  C  LALA X 225      17.985  -2.606  11.956  0.00  0.00           C  
ATOM   3299  O  LALA X 225      17.440  -2.123  12.944  0.00  0.00           O  
ATOM   3300  CB LALA X 225      19.211  -0.906  10.522  0.00  0.00           C  
ATOM   3301  H  LALA X 225      20.525  -2.931   9.957  0.00  0.00           H  
ATOM   3302  HA LALA X 225      19.863  -1.688  12.406  0.00  0.00           H  
ATOM   3303  HB1LALA X 225      18.632  -0.105  10.984  0.00  0.00           H  
ATOM   3304  HB2LALA X 225      20.196  -0.516  10.261  0.00  0.00           H  
ATOM   3305  HB3LALA X 225      18.704  -1.242   9.618  0.00  0.00           H  
ATOM   3306  N  LPHE X 226      17.432  -3.632  11.295  0.00  0.00           N  
ATOM   3307  CA LPHE X 226      16.267  -4.363  11.811  0.00  0.00           C  
ATOM   3308  C  LPHE X 226      16.609  -5.171  13.081  0.00  0.00           C  
ATOM   3309  O  LPHE X 226      15.911  -5.046  14.091  0.00  0.00           O  
ATOM   3310  CB LPHE X 226      15.657  -5.255  10.712  0.00  0.00           C  
ATOM   3311  CG LPHE X 226      14.799  -4.547   9.670  0.00  0.00           C  
ATOM   3312  CD1LPHE X 226      13.637  -3.849  10.055  0.00  0.00           C  
ATOM   3313  CD2LPHE X 226      15.112  -4.650   8.301  0.00  0.00           C  
ATOM   3314  CE1LPHE X 226      12.812  -3.247   9.087  0.00  0.00           C  
ATOM   3315  CE2LPHE X 226      14.291  -4.046   7.332  0.00  0.00           C  
ATOM   3316  CZ LPHE X 226      13.143  -3.339   7.725  0.00  0.00           C  
ATOM   3317  H  LPHE X 226      17.864  -3.938  10.431  0.00  0.00           H  
ATOM   3318  HA LPHE X 226      15.511  -3.642  12.112  0.00  0.00           H  
ATOM   3319  HB2LPHE X 226      16.456  -5.804  10.215  0.00  0.00           H  
ATOM   3320  HB3LPHE X 226      15.022  -6.000  11.189  0.00  0.00           H  
ATOM   3321  HD1LPHE X 226      13.367  -3.786  11.096  0.00  0.00           H  
ATOM   3322  HD2LPHE X 226      15.993  -5.187   7.988  0.00  0.00           H  
ATOM   3323  HE1LPHE X 226      11.916  -2.722   9.388  0.00  0.00           H  
ATOM   3324  HE2LPHE X 226      14.552  -4.110   6.284  0.00  0.00           H  
ATOM   3325  HZ LPHE X 226      12.522  -2.869   6.978  0.00  0.00           H  
ATOM   3326  N  LILE X 227      17.685  -5.968  13.062  0.00  0.00           N  
ATOM   3327  CA LILE X 227      18.066  -6.886  14.159  0.00  0.00           C  
ATOM   3328  C  LILE X 227      18.420  -6.130  15.454  0.00  0.00           C  
ATOM   3329  O  LILE X 227      17.909  -6.459  16.519  0.00  0.00           O  
ATOM   3330  CB LILE X 227      19.216  -7.810  13.682  0.00  0.00           C  
ATOM   3331  CG1LILE X 227      18.701  -8.777  12.588  0.00  0.00           C  
ATOM   3332  CG2LILE X 227      19.826  -8.618  14.845  0.00  0.00           C  
ATOM   3333  CD1LILE X 227      19.819  -9.468  11.794  0.00  0.00           C  
ATOM   3334  H  LILE X 227      18.240  -5.984  12.213  0.00  0.00           H  
ATOM   3335  HA LILE X 227      17.206  -7.513  14.398  0.00  0.00           H  
ATOM   3336  HB LILE X 227      20.002  -7.184  13.256  0.00  0.00           H  
ATOM   3337 HG12LILE X 227      18.066  -9.537  13.044  0.00  0.00           H  
ATOM   3338 HG13LILE X 227      18.089  -8.233  11.870  0.00  0.00           H  
ATOM   3339 HG21LILE X 227      19.052  -9.206  15.340  0.00  0.00           H  
ATOM   3340 HG22LILE X 227      20.610  -9.280  14.484  0.00  0.00           H  
ATOM   3341 HG23LILE X 227      20.284  -7.949  15.575  0.00  0.00           H  
ATOM   3342 HD11LILE X 227      20.484  -8.719  11.362  0.00  0.00           H  
ATOM   3343 HD12LILE X 227      20.390 -10.139  12.433  0.00  0.00           H  
ATOM   3344 HD13LILE X 227      19.375 -10.052  10.987  0.00  0.00           H  
ATOM   3345  N  LGLN X 228      19.240  -5.085  15.340  0.00  0.00           N  
ATOM   3346  CA LGLN X 228      19.537  -4.137  16.408  0.00  0.00           C  
ATOM   3347  C  LGLN X 228      18.396  -3.187  16.707  0.00  0.00           C  
ATOM   3348  O  LGLN X 228      18.385  -2.442  17.721  0.00  0.00           O  
ATOM   3349  CB LGLN X 228      20.789  -3.313  15.978  0.00  0.00           C  
ATOM   3350  CG LGLN X 228      22.033  -4.118  16.126  0.00  0.00           C  
ATOM   3351  CD LGLN X 228      22.363  -4.556  17.594  0.00  0.00           C  
ATOM   3352  NE2LGLN X 228      22.530  -3.588  18.505  0.00  0.00           N  
ATOM   3353  OE1LGLN X 228      22.535  -5.658  17.907  0.00  0.00           O  
ATOM   3354  H  LGLN X 228      19.616  -4.982  14.408  0.00  0.00           H  
ATOM   3355  HA LGLN X 228      19.744  -4.703  17.317  0.00  0.00           H  
ATOM   3356  HB2LGLN X 228      20.677  -2.982  14.945  0.00  0.00           H  
ATOM   3357  HB3LGLN X 228      20.811  -2.423  16.606  0.00  0.00           H  
ATOM   3358  HG2LGLN X 228      21.930  -4.978  15.465  0.00  0.00           H  
ATOM   3359  HG3LGLN X 228      22.910  -3.591  15.749  0.00  0.00           H  
ATOM   3360 HE21LGLN X 228      22.783  -3.955  19.412  0.00  0.00           H  
ATOM   3361 HE22LGLN X 228      21.968  -2.768  18.324  0.00  0.00           H  
ATOM   3362  N  LSER X 229      17.354  -3.199  15.953  0.00  0.00           N  
ATOM   3363  CA LSER X 229      16.249  -2.226  15.926  0.00  0.00           C  
ATOM   3364  C  LSER X 229      16.767  -0.747  15.996  0.00  0.00           C  
ATOM   3365  O  LSER X 229      16.306  -0.032  16.889  0.00  0.00           O  
ATOM   3366  CB LSER X 229      15.168  -2.534  16.942  0.00  0.00           C  
ATOM   3367  OG LSER X 229      14.607  -3.849  16.595  0.00  0.00           O  
ATOM   3368  H  LSER X 229      17.187  -4.099  15.527  0.00  0.00           H  
ATOM   3369  HA LSER X 229      15.745  -2.318  14.964  0.00  0.00           H  
ATOM   3370  HB2LSER X 229      15.496  -2.489  17.980  0.00  0.00           H  
ATOM   3371  HB3LSER X 229      14.393  -1.768  16.948  0.00  0.00           H  
ATOM   3372  HG LSER X 229      15.114  -4.252  15.886  0.00  0.00           H  
ATOM   3373  N  LGLU X 230      17.738  -0.339  15.183  0.00  0.00           N  
ATOM   3374  CA LGLU X 230      18.051   1.064  14.951  0.00  0.00           C  
ATOM   3375  C  LGLU X 230      17.138   1.784  13.887  0.00  0.00           C  
ATOM   3376  O  LGLU X 230      16.210   1.221  13.334  0.00  0.00           O  
ATOM   3377  CB LGLU X 230      19.529   1.233  14.519  0.00  0.00           C  
ATOM   3378  CG LGLU X 230      20.541   0.704  15.645  0.00  0.00           C  
ATOM   3379  CD LGLU X 230      22.009   1.106  15.471  0.00  0.00           C  
ATOM   3380  OE1LGLU X 230      22.457   1.543  14.344  0.00  0.00           O  
ATOM   3381  OE2LGLU X 230      22.831   0.942  16.381  0.00  0.00           O1-
ATOM   3382  H  LGLU X 230      18.121  -0.958  14.483  0.00  0.00           H  
ATOM   3383  HA LGLU X 230      17.980   1.681  15.847  0.00  0.00           H  
ATOM   3384  HB2LGLU X 230      19.613   0.673  13.586  0.00  0.00           H  
ATOM   3385  HB3LGLU X 230      19.766   2.261  14.244  0.00  0.00           H  
ATOM   3386  HG2LGLU X 230      20.248   1.127  16.606  0.00  0.00           H  
ATOM   3387  HG3LGLU X 230      20.457  -0.381  15.663  0.00  0.00           H  
ATOM   3388  N  LARG X 231      17.402   3.076  13.568  0.00  0.00           N  
ATOM   3389  CA LARG X 231      16.525   3.984  12.764  0.00  0.00           C  
ATOM   3390  C  LARG X 231      15.935   3.346  11.493  0.00  0.00           C  
ATOM   3391  O  LARG X 231      14.741   3.502  11.244  0.00  0.00           O  
ATOM   3392  CB LARG X 231      17.259   5.311  12.420  0.00  0.00           C  
ATOM   3393  CG LARG X 231      16.291   6.447  12.000  0.00  0.00           C  
ATOM   3394  CD LARG X 231      16.983   7.757  11.560  0.00  0.00           C  
ATOM   3395  NE LARG X 231      16.023   8.889  11.435  0.00  0.00           N  
ATOM   3396  CZ LARG X 231      15.573   9.472  10.327  0.00  0.00           C  
ATOM   3397  NH1LARG X 231      15.949   9.162   9.131  0.00  0.00           N1+
ATOM   3398  NH2LARG X 231      14.687  10.424  10.355  0.00  0.00           N  
ATOM   3399  H  LARG X 231      18.225   3.493  13.990  0.00  0.00           H  
ATOM   3400  HA LARG X 231      15.669   4.238  13.389  0.00  0.00           H  
ATOM   3401  HB2LARG X 231      17.812   5.650  13.299  0.00  0.00           H  
ATOM   3402  HB3LARG X 231      17.977   5.131  11.618  0.00  0.00           H  
ATOM   3403  HG2LARG X 231      15.664   6.106  11.177  0.00  0.00           H  
ATOM   3404  HG3LARG X 231      15.648   6.670  12.853  0.00  0.00           H  
ATOM   3405  HD2LARG X 231      17.735   8.022  12.308  0.00  0.00           H  
ATOM   3406  HD3LARG X 231      17.507   7.586  10.616  0.00  0.00           H  
ATOM   3407  HE LARG X 231      15.698   9.301  12.293  0.00  0.00           H  
ATOM   3408 HH11LARG X 231      16.808   8.650   8.958  0.00  0.00           H  
ATOM   3409 HH12LARG X 231      15.561   9.741   8.383  0.00  0.00           H  
ATOM   3410 HH21LARG X 231      14.383  10.859  11.205  0.00  0.00           H  
ATOM   3411 HH22LARG X 231      14.403  10.804   9.442  0.00  0.00           H  
ATOM   3412  N  LGLY X 232      16.700   2.537  10.757  0.00  0.00           N  
ATOM   3413  CA LGLY X 232      16.221   1.808   9.569  0.00  0.00           C  
ATOM   3414  C  LGLY X 232      15.006   0.910   9.812  0.00  0.00           C  
ATOM   3415  O  LGLY X 232      14.138   0.766   8.949  0.00  0.00           O  
ATOM   3416  H  LGLY X 232      17.686   2.520  10.967  0.00  0.00           H  
ATOM   3417  HA2LGLY X 232      15.959   2.518   8.791  0.00  0.00           H  
ATOM   3418  HA3LGLY X 232      17.031   1.181   9.202  0.00  0.00           H  
ATOM   3419  N  LSER X 233      14.869   0.369  11.022  0.00  0.00           N  
ATOM   3420  CA LSER X 233      13.723  -0.446  11.427  0.00  0.00           C  
ATOM   3421  C  LSER X 233      12.398   0.331  11.517  0.00  0.00           C  
ATOM   3422  O  LSER X 233      11.339  -0.306  11.568  0.00  0.00           O  
ATOM   3423  CB LSER X 233      14.036  -1.167  12.739  0.00  0.00           C  
ATOM   3424  OG LSER X 233      14.030  -0.268  13.823  0.00  0.00           O  
ATOM   3425  H  LSER X 233      15.574   0.589  11.721  0.00  0.00           H  
ATOM   3426  HA LSER X 233      13.589  -1.205  10.661  0.00  0.00           H  
ATOM   3427  HB2LSER X 233      13.287  -1.939  12.913  0.00  0.00           H  
ATOM   3428  HB3LSER X 233      15.013  -1.640  12.671  0.00  0.00           H  
ATOM   3429  HG LSER X 233      14.843   0.279  13.773  0.00  0.00           H  
ATOM   3430  N  LLEU X 234      12.424   1.673  11.486  0.00  0.00           N  
ATOM   3431  CA LLEU X 234      11.239   2.543  11.415  0.00  0.00           C  
ATOM   3432  C  LLEU X 234      10.550   2.513  10.041  0.00  0.00           C  
ATOM   3433  O  LLEU X 234       9.375   2.875   9.950  0.00  0.00           O  
ATOM   3434  CB LLEU X 234      11.609   3.994  11.782  0.00  0.00           C  
ATOM   3435  CG LLEU X 234      12.237   4.194  13.175  0.00  0.00           C  
ATOM   3436  CD1LLEU X 234      12.651   5.655  13.345  0.00  0.00           C  
ATOM   3437  CD2LLEU X 234      11.267   3.839  14.301  0.00  0.00           C  
ATOM   3438  H  LLEU X 234      13.332   2.131  11.454  0.00  0.00           H  
ATOM   3439  HA LLEU X 234      10.505   2.184  12.133  0.00  0.00           H  
ATOM   3440  HB2LLEU X 234      12.302   4.371  11.030  0.00  0.00           H  
ATOM   3441  HB3LLEU X 234      10.708   4.607  11.723  0.00  0.00           H  
ATOM   3442  HG LLEU X 234      13.122   3.568  13.277  0.00  0.00           H  
ATOM   3443 HD11LLEU X 234      13.337   5.932  12.545  0.00  0.00           H  
ATOM   3444 HD12LLEU X 234      11.779   6.308  13.306  0.00  0.00           H  
ATOM   3445 HD13LLEU X 234      13.161   5.786  14.299  0.00  0.00           H  
ATOM   3446 HD21LLEU X 234      10.429   4.535  14.307  0.00  0.00           H  
ATOM   3447 HD22LLEU X 234      10.901   2.825  14.178  0.00  0.00           H  
ATOM   3448 HD23LLEU X 234      11.800   3.893  15.248  0.00  0.00           H  
ATOM   3449  N  LPHE X 235      11.221   2.005   8.999  0.00  0.00           N  
ATOM   3450  CA LPHE X 235      10.638   1.788   7.670  0.00  0.00           C  
ATOM   3451  C  LPHE X 235       9.288   1.049   7.725  0.00  0.00           C  
ATOM   3452  O  LPHE X 235       8.327   1.444   7.065  0.00  0.00           O  
ATOM   3453  CB LPHE X 235      11.637   0.981   6.823  0.00  0.00           C  
ATOM   3454  CG LPHE X 235      11.019   0.439   5.550  0.00  0.00           C  
ATOM   3455  CD1LPHE X 235      10.864   1.279   4.433  0.00  0.00           C  
ATOM   3456  CD2LPHE X 235      10.496  -0.870   5.527  0.00  0.00           C  
ATOM   3457  CE1LPHE X 235      10.165   0.820   3.306  0.00  0.00           C  
ATOM   3458  CE2LPHE X 235       9.783  -1.324   4.405  0.00  0.00           C  
ATOM   3459  CZ LPHE X 235       9.613  -0.472   3.302  0.00  0.00           C  
ATOM   3460  H  LPHE X 235      12.196   1.758   9.131  0.00  0.00           H  
ATOM   3461  HA LPHE X 235      10.465   2.751   7.188  0.00  0.00           H  
ATOM   3462  HB2LPHE X 235      12.492   1.610   6.573  0.00  0.00           H  
ATOM   3463  HB3LPHE X 235      12.007   0.138   7.409  0.00  0.00           H  
ATOM   3464  HD1LPHE X 235      11.262   2.285   4.445  0.00  0.00           H  
ATOM   3465  HD2LPHE X 235      10.605  -1.513   6.388  0.00  0.00           H  
ATOM   3466  HE1LPHE X 235      10.046   1.466   2.446  0.00  0.00           H  
ATOM   3467  HE2LPHE X 235       9.355  -2.315   4.393  0.00  0.00           H  
ATOM   3468  HZ LPHE X 235       9.054  -0.807   2.449  0.00  0.00           H  
ATOM   3469  N  LALA X 236       9.193  -0.019   8.523  0.00  0.00           N  
ATOM   3470  CA LALA X 236       7.987  -0.840   8.579  0.00  0.00           C  
ATOM   3471  C  LALA X 236       6.812  -0.142   9.299  0.00  0.00           C  
ATOM   3472  O  LALA X 236       5.713  -0.164   8.738  0.00  0.00           O  
ATOM   3473  CB LALA X 236       8.344  -2.226   9.117  0.00  0.00           C  
ATOM   3474  H  LALA X 236       9.994  -0.278   9.078  0.00  0.00           H  
ATOM   3475  HA LALA X 236       7.656  -0.990   7.549  0.00  0.00           H  
ATOM   3476  HB1LALA X 236       8.639  -2.182  10.161  0.00  0.00           H  
ATOM   3477  HB2LALA X 236       7.494  -2.898   9.008  0.00  0.00           H  
ATOM   3478  HB3LALA X 236       9.174  -2.621   8.535  0.00  0.00           H  
ATOM   3479  N  LPRO X 237       7.009   0.545  10.449  0.00  0.00           N  
ATOM   3480  CA LPRO X 237       6.049   1.512  10.981  0.00  0.00           C  
ATOM   3481  C  LPRO X 237       5.556   2.533   9.950  0.00  0.00           C  
ATOM   3482  O  LPRO X 237       4.348   2.689   9.791  0.00  0.00           O  
ATOM   3483  CB LPRO X 237       6.762   2.204  12.146  0.00  0.00           C  
ATOM   3484  CG LPRO X 237       7.680   1.113  12.682  0.00  0.00           C  
ATOM   3485  CD LPRO X 237       8.063   0.316  11.433  0.00  0.00           C  
ATOM   3486  HA LPRO X 237       5.189   0.968  11.367  0.00  0.00           H  
ATOM   3487  HB2LPRO X 237       7.368   3.040  11.792  0.00  0.00           H  
ATOM   3488  HB3LPRO X 237       6.053   2.544  12.898  0.00  0.00           H  
ATOM   3489  HG2LPRO X 237       8.553   1.528  13.186  0.00  0.00           H  
ATOM   3490  HG3LPRO X 237       7.118   0.481  13.366  0.00  0.00           H  
ATOM   3491  HD2LPRO X 237       9.017   0.664  11.053  0.00  0.00           H  
ATOM   3492  HD3LPRO X 237       8.134  -0.739  11.694  0.00  0.00           H  
ATOM   3493  N  LILE X 238       6.466   3.180   9.215  0.00  0.00           N  
ATOM   3494  CA LILE X 238       6.128   4.185   8.195  0.00  0.00           C  
ATOM   3495  C  LILE X 238       5.232   3.566   7.112  0.00  0.00           C  
ATOM   3496  O  LILE X 238       4.105   4.018   6.897  0.00  0.00           O  
ATOM   3497  CB LILE X 238       7.431   4.799   7.624  0.00  0.00           C  
ATOM   3498  CG1LILE X 238       8.118   5.676   8.694  0.00  0.00           C  
ATOM   3499  CG2LILE X 238       7.161   5.627   6.358  0.00  0.00           C  
ATOM   3500  CD1LILE X 238       9.602   5.930   8.415  0.00  0.00           C  
ATOM   3501  H  LILE X 238       7.451   3.007   9.401  0.00  0.00           H  
ATOM   3502  HA LILE X 238       5.553   4.985   8.662  0.00  0.00           H  
ATOM   3503  HB LILE X 238       8.109   3.990   7.354  0.00  0.00           H  
ATOM   3504 HG12LILE X 238       7.604   6.634   8.756  0.00  0.00           H  
ATOM   3505 HG13LILE X 238       8.051   5.197   9.670  0.00  0.00           H  
ATOM   3506 HG21LILE X 238       8.061   6.153   6.039  0.00  0.00           H  
ATOM   3507 HG22LILE X 238       6.857   4.982   5.536  0.00  0.00           H  
ATOM   3508 HG23LILE X 238       6.378   6.358   6.557  0.00  0.00           H  
ATOM   3509 HD11LILE X 238      10.034   6.473   9.256  0.00  0.00           H  
ATOM   3510 HD12LILE X 238      10.129   4.983   8.303  0.00  0.00           H  
ATOM   3511 HD13LILE X 238       9.724   6.523   7.510  0.00  0.00           H  
ATOM   3512  N  LALA X 239       5.687   2.482   6.481  0.00  0.00           N  
ATOM   3513  CA LALA X 239       4.976   1.833   5.386  0.00  0.00           C  
ATOM   3514  C  LALA X 239       3.602   1.289   5.819  0.00  0.00           C  
ATOM   3515  O  LALA X 239       2.585   1.609   5.205  0.00  0.00           O  
ATOM   3516  CB LALA X 239       5.892   0.747   4.807  0.00  0.00           C  
ATOM   3517  H  LALA X 239       6.616   2.146   6.716  0.00  0.00           H  
ATOM   3518  HA LALA X 239       4.792   2.575   4.610  0.00  0.00           H  
ATOM   3519  HB1LALA X 239       6.090  -0.019   5.559  0.00  0.00           H  
ATOM   3520  HB2LALA X 239       5.419   0.292   3.939  0.00  0.00           H  
ATOM   3521  HB3LALA X 239       6.839   1.190   4.496  0.00  0.00           H  
ATOM   3522  N  LGLN X 240       3.529   0.529   6.917  0.00  0.00           N  
ATOM   3523  CA LGLN X 240       2.269  -0.059   7.389  0.00  0.00           C  
ATOM   3524  C  LGLN X 240       1.255   1.010   7.846  0.00  0.00           C  
ATOM   3525  O  LGLN X 240       0.051   0.830   7.631  0.00  0.00           O  
ATOM   3526  CB LGLN X 240       2.568  -1.086   8.495  0.00  0.00           C  
ATOM   3527  CG LGLN X 240       3.263  -2.362   7.974  0.00  0.00           C  
ATOM   3528  CD LGLN X 240       2.313  -3.348   7.303  0.00  0.00           C  
ATOM   3529  NE2LGLN X 240       2.713  -4.022   6.249  0.00  0.00           N  
ATOM   3530  OE1LGLN X 240       1.184  -3.548   7.728  0.00  0.00           O  
ATOM   3531  H  LGLN X 240       4.379   0.358   7.448  0.00  0.00           H  
ATOM   3532  HA LGLN X 240       1.804  -0.585   6.555  0.00  0.00           H  
ATOM   3533  HB2LGLN X 240       3.214  -0.620   9.238  0.00  0.00           H  
ATOM   3534  HB3LGLN X 240       1.640  -1.360   8.997  0.00  0.00           H  
ATOM   3535  HG2LGLN X 240       4.070  -2.096   7.291  0.00  0.00           H  
ATOM   3536  HG3LGLN X 240       3.707  -2.885   8.818  0.00  0.00           H  
ATOM   3537 HE21LGLN X 240       2.098  -4.724   5.846  0.00  0.00           H  
ATOM   3538 HE22LGLN X 240       3.650  -3.868   5.875  0.00  0.00           H  
ATOM   3539  N  LLEU X 241       1.714   2.142   8.401  0.00  0.00           N  
ATOM   3540  CA LLEU X 241       0.856   3.278   8.763  0.00  0.00           C  
ATOM   3541  C  LLEU X 241       0.325   4.014   7.526  0.00  0.00           C  
ATOM   3542  O  LLEU X 241      -0.845   4.408   7.505  0.00  0.00           O  
ATOM   3543  CB LLEU X 241       1.645   4.227   9.685  0.00  0.00           C  
ATOM   3544  CG LLEU X 241       0.847   5.421  10.243  0.00  0.00           C  
ATOM   3545  CD1LLEU X 241      -0.379   4.987  11.052  0.00  0.00           C  
ATOM   3546  CD2LLEU X 241       1.740   6.264  11.152  0.00  0.00           C  
ATOM   3547  H  LLEU X 241       2.713   2.237   8.570  0.00  0.00           H  
ATOM   3548  HA LLEU X 241      -0.002   2.886   9.309  0.00  0.00           H  
ATOM   3549  HB2LLEU X 241       2.030   3.651  10.523  0.00  0.00           H  
ATOM   3550  HB3LLEU X 241       2.502   4.617   9.133  0.00  0.00           H  
ATOM   3551  HG LLEU X 241       0.512   6.045   9.415  0.00  0.00           H  
ATOM   3552 HD11LLEU X 241      -1.092   4.476  10.408  0.00  0.00           H  
ATOM   3553 HD12LLEU X 241      -0.075   4.319  11.858  0.00  0.00           H  
ATOM   3554 HD13LLEU X 241      -0.861   5.867  11.479  0.00  0.00           H  
ATOM   3555 HD21LLEU X 241       2.606   6.618  10.590  0.00  0.00           H  
ATOM   3556 HD22LLEU X 241       1.187   7.130  11.515  0.00  0.00           H  
ATOM   3557 HD23LLEU X 241       2.088   5.676  12.000  0.00  0.00           H  
ATOM   3558  N  LILE X 242       1.147   4.159   6.485  0.00  0.00           N  
ATOM   3559  CA LILE X 242       0.739   4.711   5.187  0.00  0.00           C  
ATOM   3560  C  LILE X 242      -0.306   3.804   4.528  0.00  0.00           C  
ATOM   3561  O  LILE X 242      -1.363   4.302   4.141  0.00  0.00           O  
ATOM   3562  CB LILE X 242       1.983   4.958   4.302  0.00  0.00           C  
ATOM   3563  CG1LILE X 242       2.749   6.188   4.842  0.00  0.00           C  
ATOM   3564  CG2LILE X 242       1.618   5.166   2.819  0.00  0.00           C  
ATOM   3565  CD1LILE X 242       4.185   6.271   4.320  0.00  0.00           C  
ATOM   3566  H  LILE X 242       2.117   3.867   6.594  0.00  0.00           H  
ATOM   3567  HA LILE X 242       0.255   5.674   5.354  0.00  0.00           H  
ATOM   3568  HB LILE X 242       2.631   4.084   4.363  0.00  0.00           H  
ATOM   3569 HG12LILE X 242       2.216   7.103   4.577  0.00  0.00           H  
ATOM   3570 HG13LILE X 242       2.805   6.143   5.930  0.00  0.00           H  
ATOM   3571 HG21LILE X 242       1.145   4.275   2.407  0.00  0.00           H  
ATOM   3572 HG22LILE X 242       0.950   6.020   2.710  0.00  0.00           H  
ATOM   3573 HG23LILE X 242       2.522   5.340   2.239  0.00  0.00           H  
ATOM   3574 HD11LILE X 242       4.193   6.442   3.248  0.00  0.00           H  
ATOM   3575 HD12LILE X 242       4.706   7.092   4.804  0.00  0.00           H  
ATOM   3576 HD13LILE X 242       4.707   5.345   4.547  0.00  0.00           H  
ATOM   3577  N  LPHE X 243      -0.089   2.483   4.471  0.00  0.00           N  
ATOM   3578  CA LPHE X 243      -1.059   1.542   3.885  0.00  0.00           C  
ATOM   3579  C  LPHE X 243      -2.421   1.653   4.584  0.00  0.00           C  
ATOM   3580  O  LPHE X 243      -3.454   1.798   3.928  0.00  0.00           O  
ATOM   3581  CB LPHE X 243      -0.564   0.086   3.989  0.00  0.00           C  
ATOM   3582  CG LPHE X 243       0.814  -0.270   3.456  0.00  0.00           C  
ATOM   3583  CD1LPHE X 243       1.543   0.580   2.597  0.00  0.00           C  
ATOM   3584  CD2LPHE X 243       1.391  -1.486   3.871  0.00  0.00           C  
ATOM   3585  CE1LPHE X 243       2.848   0.235   2.206  0.00  0.00           C  
ATOM   3586  CE2LPHE X 243       2.680  -1.844   3.446  0.00  0.00           C  
ATOM   3587  CZ LPHE X 243       3.408  -0.987   2.609  0.00  0.00           C  
ATOM   3588  H  LPHE X 243       0.812   2.127   4.786  0.00  0.00           H  
ATOM   3589  HA LPHE X 243      -1.203   1.790   2.832  0.00  0.00           H  
ATOM   3590  HB2LPHE X 243      -0.580  -0.198   5.043  0.00  0.00           H  
ATOM   3591  HB3LPHE X 243      -1.288  -0.549   3.476  0.00  0.00           H  
ATOM   3592  HD1LPHE X 243       1.132   1.520   2.264  0.00  0.00           H  
ATOM   3593  HD2LPHE X 243       0.851  -2.148   4.530  0.00  0.00           H  
ATOM   3594  HE1LPHE X 243       3.423   0.910   1.585  0.00  0.00           H  
ATOM   3595  HE2LPHE X 243       3.116  -2.775   3.771  0.00  0.00           H  
ATOM   3596  HZ LPHE X 243       4.401  -1.259   2.282  0.00  0.00           H  
ATOM   3597  N  LALA X 244      -2.417   1.657   5.922  0.00  0.00           N  
ATOM   3598  CA LALA X 244      -3.623   1.797   6.730  0.00  0.00           C  
ATOM   3599  C  LALA X 244      -4.356   3.126   6.467  0.00  0.00           C  
ATOM   3600  O  LALA X 244      -5.579   3.150   6.326  0.00  0.00           O  
ATOM   3601  CB LALA X 244      -3.223   1.653   8.200  0.00  0.00           C  
ATOM   3602  H  LALA X 244      -1.528   1.554   6.402  0.00  0.00           H  
ATOM   3603  HA LALA X 244      -4.305   0.988   6.477  0.00  0.00           H  
ATOM   3604  HB1LALA X 244      -2.611   2.502   8.509  0.00  0.00           H  
ATOM   3605  HB2LALA X 244      -4.122   1.611   8.813  0.00  0.00           H  
ATOM   3606  HB3LALA X 244      -2.647   0.739   8.345  0.00  0.00           H  
ATOM   3607  N  LASN X 245      -3.622   4.233   6.336  0.00  0.00           N  
ATOM   3608  CA LASN X 245      -4.212   5.539   6.053  0.00  0.00           C  
ATOM   3609  C  LASN X 245      -4.700   5.697   4.607  0.00  0.00           C  
ATOM   3610  O  LASN X 245      -5.692   6.393   4.387  0.00  0.00           O  
ATOM   3611  CB LASN X 245      -3.229   6.631   6.478  0.00  0.00           C  
ATOM   3612  CG LASN X 245      -3.381   6.889   7.959  0.00  0.00           C  
ATOM   3613  ND2LASN X 245      -2.446   6.443   8.760  0.00  0.00           N  
ATOM   3614  OD1LASN X 245      -4.377   7.449   8.398  0.00  0.00           O  
ATOM   3615  H  LASN X 245      -2.615   4.167   6.450  0.00  0.00           H  
ATOM   3616  HA LASN X 245      -5.109   5.645   6.666  0.00  0.00           H  
ATOM   3617  HB2LASN X 245      -2.204   6.354   6.230  0.00  0.00           H  
ATOM   3618  HB3LASN X 245      -3.458   7.555   5.958  0.00  0.00           H  
ATOM   3619 HD21LASN X 245      -2.526   6.638   9.739  0.00  0.00           H  
ATOM   3620 HD22LASN X 245      -1.687   5.889   8.376  0.00  0.00           H  
ATOM   3621  N  LVAL X 246      -4.107   4.995   3.638  0.00  0.00           N  
ATOM   3622  CA LVAL X 246      -4.680   4.881   2.289  0.00  0.00           C  
ATOM   3623  C  LVAL X 246      -6.007   4.111   2.336  0.00  0.00           C  
ATOM   3624  O  LVAL X 246      -6.960   4.547   1.691  0.00  0.00           O  
ATOM   3625  CB LVAL X 246      -3.665   4.285   1.290  0.00  0.00           C  
ATOM   3626  CG1LVAL X 246      -4.287   4.025  -0.089  0.00  0.00           C  
ATOM   3627  CG2LVAL X 246      -2.496   5.254   1.065  0.00  0.00           C  
ATOM   3628  H  LVAL X 246      -3.250   4.491   3.854  0.00  0.00           H  
ATOM   3629  HA LVAL X 246      -4.921   5.885   1.939  0.00  0.00           H  
ATOM   3630  HB LVAL X 246      -3.277   3.343   1.679  0.00  0.00           H  
ATOM   3631 HG11LVAL X 246      -4.766   4.930  -0.463  0.00  0.00           H  
ATOM   3632 HG12LVAL X 246      -3.511   3.719  -0.788  0.00  0.00           H  
ATOM   3633 HG13LVAL X 246      -5.022   3.227  -0.016  0.00  0.00           H  
ATOM   3634 HG21LVAL X 246      -1.752   4.796   0.414  0.00  0.00           H  
ATOM   3635 HG22LVAL X 246      -2.851   6.180   0.612  0.00  0.00           H  
ATOM   3636 HG23LVAL X 246      -2.011   5.496   2.008  0.00  0.00           H  
ATOM   3637  N  LTYR X 247      -6.145   3.051   3.152  0.00  0.00           N  
ATOM   3638  CA LTYR X 247      -7.449   2.391   3.357  0.00  0.00           C  
ATOM   3639  C  LTYR X 247      -8.497   3.360   3.926  0.00  0.00           C  
ATOM   3640  O  LTYR X 247      -9.626   3.396   3.433  0.00  0.00           O  
ATOM   3641  CB LTYR X 247      -7.370   1.183   4.307  0.00  0.00           C  
ATOM   3642  CG LTYR X 247      -6.300   0.131   4.100  0.00  0.00           C  
ATOM   3643  CD1LTYR X 247      -5.714  -0.109   2.843  0.00  0.00           C  
ATOM   3644  CD2LTYR X 247      -5.906  -0.641   5.210  0.00  0.00           C  
ATOM   3645  CE1LTYR X 247      -4.732  -1.108   2.716  0.00  0.00           C  
ATOM   3646  CE2LTYR X 247      -4.919  -1.632   5.079  0.00  0.00           C  
ATOM   3647  CZ LTYR X 247      -4.343  -1.883   3.822  0.00  0.00           C  
ATOM   3648  OH LTYR X 247      -3.437  -2.883   3.668  0.00  0.00           O  
ATOM   3649  H  LTYR X 247      -5.331   2.704   3.653  0.00  0.00           H  
ATOM   3650  HA LTYR X 247      -7.816   2.043   2.392  0.00  0.00           H  
ATOM   3651  HB2LTYR X 247      -7.266   1.558   5.322  0.00  0.00           H  
ATOM   3652  HB3LTYR X 247      -8.331   0.671   4.268  0.00  0.00           H  
ATOM   3653  HD1LTYR X 247      -5.984   0.490   1.986  0.00  0.00           H  
ATOM   3654  HD2LTYR X 247      -6.362  -0.474   6.173  0.00  0.00           H  
ATOM   3655  HE1LTYR X 247      -4.243  -1.267   1.783  0.00  0.00           H  
ATOM   3656  HE2LTYR X 247      -4.631  -2.223   5.932  0.00  0.00           H  
ATOM   3657  HH LTYR X 247      -3.225  -3.054   2.740  0.00  0.00           H  
ATOM   3658  N  LLEU X 248      -8.124   4.161   4.935  0.00  0.00           N  
ATOM   3659  CA LLEU X 248      -9.016   5.164   5.526  0.00  0.00           C  
ATOM   3660  C  LLEU X 248      -9.405   6.242   4.507  0.00  0.00           C  
ATOM   3661  O  LLEU X 248     -10.587   6.536   4.384  0.00  0.00           O  
ATOM   3662  CB LLEU X 248      -8.395   5.786   6.793  0.00  0.00           C  
ATOM   3663  CG LLEU X 248      -8.216   4.821   7.983  0.00  0.00           C  
ATOM   3664  CD1LLEU X 248      -7.581   5.564   9.159  0.00  0.00           C  
ATOM   3665  CD2LLEU X 248      -9.537   4.216   8.466  0.00  0.00           C  
ATOM   3666  H  LLEU X 248      -7.190   4.048   5.316  0.00  0.00           H  
ATOM   3667  HA LLEU X 248      -9.949   4.674   5.803  0.00  0.00           H  
ATOM   3668  HB2LLEU X 248      -7.426   6.215   6.537  0.00  0.00           H  
ATOM   3669  HB3LLEU X 248      -9.039   6.606   7.119  0.00  0.00           H  
ATOM   3670  HG LLEU X 248      -7.555   4.010   7.693  0.00  0.00           H  
ATOM   3671 HD11LLEU X 248      -7.411   4.876   9.987  0.00  0.00           H  
ATOM   3672 HD12LLEU X 248      -6.620   5.980   8.858  0.00  0.00           H  
ATOM   3673 HD13LLEU X 248      -8.235   6.371   9.492  0.00  0.00           H  
ATOM   3674 HD21LLEU X 248      -9.982   3.602   7.686  0.00  0.00           H  
ATOM   3675 HD22LLEU X 248      -9.349   3.578   9.326  0.00  0.00           H  
ATOM   3676 HD23LLEU X 248     -10.227   5.011   8.752  0.00  0.00           H  
ATOM   3677  N  LGLY X 249      -8.466   6.777   3.721  0.00  0.00           N  
ATOM   3678  CA LGLY X 249      -8.766   7.755   2.667  0.00  0.00           C  
ATOM   3679  C  LGLY X 249      -9.694   7.209   1.573  0.00  0.00           C  
ATOM   3680  O  LGLY X 249     -10.641   7.887   1.174  0.00  0.00           O  
ATOM   3681  H  LGLY X 249      -7.497   6.513   3.875  0.00  0.00           H  
ATOM   3682  HA2LGLY X 249      -9.232   8.636   3.108  0.00  0.00           H  
ATOM   3683  HA3LGLY X 249      -7.833   8.067   2.207  0.00  0.00           H  
ATOM   3684  N  LILE X 250      -9.512   5.948   1.157  0.00  0.00           N  
ATOM   3685  CA LILE X 250     -10.449   5.263   0.248  0.00  0.00           C  
ATOM   3686  C  LILE X 250     -11.844   5.149   0.887  0.00  0.00           C  
ATOM   3687  O  LILE X 250     -12.846   5.356   0.203  0.00  0.00           O  
ATOM   3688  CB LILE X 250      -9.909   3.869  -0.158  0.00  0.00           C  
ATOM   3689  CG1LILE X 250      -8.611   3.961  -0.993  0.00  0.00           C  
ATOM   3690  CG2LILE X 250     -10.950   3.094  -0.992  0.00  0.00           C  
ATOM   3691  CD1LILE X 250      -7.768   2.676  -0.926  0.00  0.00           C  
ATOM   3692  H  LILE X 250      -8.709   5.435   1.511  0.00  0.00           H  
ATOM   3693  HA LILE X 250     -10.555   5.869  -0.654  0.00  0.00           H  
ATOM   3694  HB LILE X 250      -9.703   3.305   0.752  0.00  0.00           H  
ATOM   3695 HG12LILE X 250      -8.866   4.175  -2.031  0.00  0.00           H  
ATOM   3696 HG13LILE X 250      -7.991   4.783  -0.641  0.00  0.00           H  
ATOM   3697 HG21LILE X 250     -10.544   2.139  -1.315  0.00  0.00           H  
ATOM   3698 HG22LILE X 250     -11.839   2.884  -0.398  0.00  0.00           H  
ATOM   3699 HG23LILE X 250     -11.237   3.677  -1.867  0.00  0.00           H  
ATOM   3700 HD11LILE X 250      -6.901   2.775  -1.578  0.00  0.00           H  
ATOM   3701 HD12LILE X 250      -7.423   2.512   0.094  0.00  0.00           H  
ATOM   3702 HD13LILE X 250      -8.345   1.807  -1.231  0.00  0.00           H  
ATOM   3703  N  LALA X 251     -11.930   4.833   2.183  0.00  0.00           N  
ATOM   3704  CA LALA X 251     -13.198   4.691   2.901  0.00  0.00           C  
ATOM   3705  C  LALA X 251     -13.903   6.036   3.168  0.00  0.00           C  
ATOM   3706  O  LALA X 251     -15.127   6.101   3.043  0.00  0.00           O  
ATOM   3707  CB LALA X 251     -12.935   3.901   4.184  0.00  0.00           C  
ATOM   3708  H  LALA X 251     -11.072   4.662   2.698  0.00  0.00           H  
ATOM   3709  HA LALA X 251     -13.874   4.100   2.283  0.00  0.00           H  
ATOM   3710  HB1LALA X 251     -13.872   3.746   4.718  0.00  0.00           H  
ATOM   3711  HB2LALA X 251     -12.502   2.937   3.928  0.00  0.00           H  
ATOM   3712  HB3LALA X 251     -12.237   4.443   4.822  0.00  0.00           H  
ATOM   3713  N  LHIE X 252     -13.153   7.111   3.443  0.00  0.00           N  
ATOM   3714  CA LHIE X 252     -13.654   8.492   3.464  0.00  0.00           C  
ATOM   3715  C  LHIE X 252     -14.242   8.861   2.093  0.00  0.00           C  
ATOM   3716  O  LHIE X 252     -15.405   9.245   2.019  0.00  0.00           O  
ATOM   3717  CB LHIE X 252     -12.535   9.472   3.877  0.00  0.00           C  
ATOM   3718  CG LHIE X 252     -12.182   9.476   5.351  0.00  0.00           C  
ATOM   3719  CD2LHIE X 252     -10.961   9.189   5.893  0.00  0.00           C  
ATOM   3720  ND1LHIE X 252     -13.033   9.890   6.378  0.00  0.00           N  
ATOM   3721  CE1LHIE X 252     -12.311   9.823   7.509  0.00  0.00           C  
ATOM   3722  NE2LHIE X 252     -11.066   9.392   7.253  0.00  0.00           N  
ATOM   3723  H  LHIE X 252     -12.161   6.968   3.604  0.00  0.00           H  
ATOM   3724  HA LHIE X 252     -14.463   8.577   4.191  0.00  0.00           H  
ATOM   3725  HB2LHIE X 252     -11.637   9.268   3.293  0.00  0.00           H  
ATOM   3726  HB3LHIE X 252     -12.861  10.483   3.628  0.00  0.00           H  
ATOM   3727  HD2LHIE X 252     -10.079   8.885   5.350  0.00  0.00           H  
ATOM   3728  HE1LHIE X 252     -12.678  10.088   8.491  0.00  0.00           H  
ATOM   3729  HE2LHIE X 252     -10.337   9.265   7.961  0.00  0.00           H  
ATOM   3730  N  LGLY X 253     -13.511   8.630   0.995  0.00  0.00           N  
ATOM   3731  CA LGLY X 253     -14.012   8.863  -0.369  0.00  0.00           C  
ATOM   3732  C  LGLY X 253     -15.249   8.023  -0.735  0.00  0.00           C  
ATOM   3733  O  LGLY X 253     -16.155   8.503  -1.419  0.00  0.00           O  
ATOM   3734  H  LGLY X 253     -12.551   8.316   1.112  0.00  0.00           H  
ATOM   3735  HA2LGLY X 253     -14.263   9.919  -0.482  0.00  0.00           H  
ATOM   3736  HA3LGLY X 253     -13.219   8.622  -1.075  0.00  0.00           H  
ATOM   3737  N  LALA X 254     -15.329   6.784  -0.241  0.00  0.00           N  
ATOM   3738  CA LALA X 254     -16.487   5.909  -0.430  0.00  0.00           C  
ATOM   3739  C  LALA X 254     -17.730   6.435   0.310  0.00  0.00           C  
ATOM   3740  O  LALA X 254     -18.830   6.469  -0.248  0.00  0.00           O  
ATOM   3741  CB LALA X 254     -16.111   4.499   0.041  0.00  0.00           C  
ATOM   3742  H  LALA X 254     -14.527   6.418   0.259  0.00  0.00           H  
ATOM   3743  HA LALA X 254     -16.722   5.874  -1.495  0.00  0.00           H  
ATOM   3744  HB1LALA X 254     -16.849   3.786  -0.324  0.00  0.00           H  
ATOM   3745  HB2LALA X 254     -15.132   4.227  -0.350  0.00  0.00           H  
ATOM   3746  HB3LALA X 254     -16.075   4.460   1.130  0.00  0.00           H  
ATOM   3747  N  LLEU X 255     -17.546   6.891   1.553  0.00  0.00           N  
ATOM   3748  CA LLEU X 255     -18.578   7.553   2.347  0.00  0.00           C  
ATOM   3749  C  LLEU X 255     -19.012   8.886   1.714  0.00  0.00           C  
ATOM   3750  O  LLEU X 255     -20.208   9.192   1.729  0.00  0.00           O  
ATOM   3751  CB LLEU X 255     -18.031   7.727   3.778  0.00  0.00           C  
ATOM   3752  CG LLEU X 255     -18.964   8.462   4.756  0.00  0.00           C  
ATOM   3753  CD1LLEU X 255     -20.309   7.753   4.925  0.00  0.00           C  
ATOM   3754  CD2LLEU X 255     -18.309   8.539   6.133  0.00  0.00           C  
ATOM   3755  H  LLEU X 255     -16.613   6.832   1.952  0.00  0.00           H  
ATOM   3756  HA LLEU X 255     -19.453   6.904   2.379  0.00  0.00           H  
ATOM   3757  HB2LLEU X 255     -17.803   6.739   4.183  0.00  0.00           H  
ATOM   3758  HB3LLEU X 255     -17.096   8.285   3.728  0.00  0.00           H  
ATOM   3759  HG LLEU X 255     -19.142   9.478   4.404  0.00  0.00           H  
ATOM   3760 HD11LLEU X 255     -20.878   8.241   5.716  0.00  0.00           H  
ATOM   3761 HD12LLEU X 255     -20.872   7.808   3.995  0.00  0.00           H  
ATOM   3762 HD13LLEU X 255     -20.141   6.710   5.188  0.00  0.00           H  
ATOM   3763 HD21LLEU X 255     -17.337   9.029   6.047  0.00  0.00           H  
ATOM   3764 HD22LLEU X 255     -18.930   9.120   6.813  0.00  0.00           H  
ATOM   3765 HD23LLEU X 255     -18.167   7.537   6.537  0.00  0.00           H  
ATOM   3766  N  LASP X 256     -18.079   9.635   1.112  0.00  0.00           N  
ATOM   3767  CA LASP X 256     -18.373  10.923   0.554  0.00  0.00           C  
ATOM   3768  C  LASP X 256     -19.327  10.724  -0.696  0.00  0.00           C  
ATOM   3769  O  LASP X 256     -20.323  11.429  -0.804  0.00  0.00           O  
ATOM   3770  CB LASP X 256     -17.085  11.660   0.085  0.00  0.00           C  
ATOM   3771  CG LASP X 256     -16.623  12.676   1.194  0.00  0.00           C  
ATOM   3772  OD1LASP X 256     -17.104  12.706   2.339  0.00  0.00           O  
ATOM   3773  OD2LASP X 256     -15.713  13.391   0.771  0.00  0.00           O1-
ATOM   3774  H  LASP X 256     -17.129   9.294   1.148  0.00  0.00           H  
ATOM   3775  HA LASP X 256     -18.970  11.510   1.254  0.00  0.00           H  
ATOM   3776  HB2LASP X 256     -16.269  10.973  -0.145  0.00  0.00           H  
ATOM   3777  HB3LASP X 256     -17.237  12.203  -0.848  0.00  0.00           H  
ATOM   3778  N  LALA X 257     -19.084   9.735  -1.560  0.00  0.00           N  
ATOM   3779  CA LALA X 257     -19.907   9.276  -2.656  0.00  0.00           C  
ATOM   3780  C  LALA X 257     -21.260   8.748  -2.266  0.00  0.00           C  
ATOM   3781  O  LALA X 257     -22.231   9.125  -2.894  0.00  0.00           O  
ATOM   3782  CB LALA X 257     -19.216   8.221  -3.438  0.00  0.00           C  
ATOM   3783  H  LALA X 257     -18.381   9.022  -1.428  0.00  0.00           H  
ATOM   3784  HA LALA X 257     -20.151  10.113  -3.309  0.00  0.00           H  
ATOM   3785  HB1LALA X 257     -19.041   7.444  -2.694  0.00  0.00           H  
ATOM   3786  HB2LALA X 257     -19.844   8.019  -4.305  0.00  0.00           H  
ATOM   3787  HB3LALA X 257     -18.193   8.529  -3.652  0.00  0.00           H  
ATOM   3788  N  LALA X 258     -21.244   7.931  -1.294  0.00  0.00           N  
ATOM   3789  CA LALA X 258     -22.492   7.304  -0.804  0.00  0.00           C  
ATOM   3790  C  LALA X 258     -23.545   8.345  -0.303  0.00  0.00           C  
ATOM   3791  O  LALA X 258     -24.740   8.308  -0.642  0.00  0.00           O  
ATOM   3792  CB LALA X 258     -22.253   6.348   0.339  0.00  0.00           C  
ATOM   3793  H  LALA X 258     -20.370   7.753  -0.819  0.00  0.00           H  
ATOM   3794  HA LALA X 258     -22.966   6.761  -1.621  0.00  0.00           H  
ATOM   3795  HB1LALA X 258     -21.757   5.442  -0.007  0.00  0.00           H  
ATOM   3796  HB2LALA X 258     -21.782   6.812   1.205  0.00  0.00           H  
ATOM   3797  HB3LALA X 258     -23.259   6.047   0.635  0.00  0.00           H  
ATOM   3798  N  LARG X 259     -22.988   9.294   0.467  0.00  0.00           N  
ATOM   3799  CA LARG X 259     -23.707  10.414   1.085  0.00  0.00           C  
ATOM   3800  C  LARG X 259     -24.173  11.268  -0.097  0.00  0.00           C  
ATOM   3801  O  LARG X 259     -25.320  11.660  -0.077  0.00  0.00           O  
ATOM   3802  CB LARG X 259     -22.855  11.077   2.178  0.00  0.00           C  
ATOM   3803  CG LARG X 259     -23.415  12.377   2.814  0.00  0.00           C  
ATOM   3804  CD LARG X 259     -22.517  12.780   3.971  0.00  0.00           C  
ATOM   3805  NE LARG X 259     -21.122  12.979   3.660  0.00  0.00           N  
ATOM   3806  CZ LARG X 259     -20.212  13.225   4.617  0.00  0.00           C  
ATOM   3807  NH1LARG X 259     -18.973  13.473   4.255  0.00  0.00           N1+
ATOM   3808  NH2LARG X 259     -20.451  13.237   5.903  0.00  0.00           N  
ATOM   3809  H  LARG X 259     -21.994   9.131   0.535  0.00  0.00           H  
ATOM   3810  HA LARG X 259     -24.602   9.921   1.464  0.00  0.00           H  
ATOM   3811  HB2LARG X 259     -22.486  10.307   2.857  0.00  0.00           H  
ATOM   3812  HB3LARG X 259     -21.952  11.330   1.624  0.00  0.00           H  
ATOM   3813  HG2LARG X 259     -23.420  13.206   2.106  0.00  0.00           H  
ATOM   3814  HG3LARG X 259     -24.420  12.228   3.207  0.00  0.00           H  
ATOM   3815  HD2LARG X 259     -22.903  13.780   4.170  0.00  0.00           H  
ATOM   3816  HD3LARG X 259     -22.653  12.105   4.816  0.00  0.00           H  
ATOM   3817  HE LARG X 259     -20.865  12.953   2.684  0.00  0.00           H  
ATOM   3818 HH11LARG X 259     -18.569  13.262   3.353  0.00  0.00           H  
ATOM   3819 HH12LARG X 259     -18.281  13.606   4.979  0.00  0.00           H  
ATOM   3820 HH21LARG X 259     -21.335  12.933   6.284  0.00  0.00           H  
ATOM   3821 HH22LARG X 259     -19.658  13.277   6.528  0.00  0.00           H  
ATOM   3822  N  LGLU X 260     -23.367  11.612  -1.074  0.00  0.00           N  
ATOM   3823  CA LGLU X 260     -23.725  12.544  -2.156  0.00  0.00           C  
ATOM   3824  C  LGLU X 260     -24.856  11.945  -3.025  0.00  0.00           C  
ATOM   3825  O  LGLU X 260     -25.692  12.629  -3.504  0.00  0.00           O  
ATOM   3826  CB LGLU X 260     -22.401  12.907  -2.910  0.00  0.00           C  
ATOM   3827  CG LGLU X 260     -22.452  14.269  -3.659  0.00  0.00           C  
ATOM   3828  CD LGLU X 260     -22.637  15.465  -2.704  0.00  0.00           C  
ATOM   3829  OE1LGLU X 260     -22.586  15.390  -1.470  0.00  0.00           O  
ATOM   3830  OE2LGLU X 260     -22.946  16.507  -3.294  0.00  0.00           O1-
ATOM   3831  H  LGLU X 260     -22.399  11.327  -1.023  0.00  0.00           H  
ATOM   3832  HA LGLU X 260     -24.087  13.501  -1.778  0.00  0.00           H  
ATOM   3833  HB2LGLU X 260     -21.590  12.968  -2.183  0.00  0.00           H  
ATOM   3834  HB3LGLU X 260     -22.043  12.180  -3.639  0.00  0.00           H  
ATOM   3835  HG2LGLU X 260     -21.560  14.404  -4.271  0.00  0.00           H  
ATOM   3836  HG3LGLU X 260     -23.322  14.160  -4.305  0.00  0.00           H  
ATOM   3837  N  LTYR X 261     -24.833  10.637  -3.288  0.00  0.00           N  
ATOM   3838  CA LTYR X 261     -25.811   9.845  -4.035  0.00  0.00           C  
ATOM   3839  C  LTYR X 261     -27.206   9.839  -3.334  0.00  0.00           C  
ATOM   3840  O  LTYR X 261     -28.259   9.869  -3.971  0.00  0.00           O  
ATOM   3841  CB LTYR X 261     -25.359   8.446  -4.445  0.00  0.00           C  
ATOM   3842  CG LTYR X 261     -26.258   7.705  -5.457  0.00  0.00           C  
ATOM   3843  CD1LTYR X 261     -27.323   6.978  -4.930  0.00  0.00           C  
ATOM   3844  CD2LTYR X 261     -26.094   7.774  -6.845  0.00  0.00           C  
ATOM   3845  CE1LTYR X 261     -28.178   6.263  -5.781  0.00  0.00           C  
ATOM   3846  CE2LTYR X 261     -27.015   7.123  -7.689  0.00  0.00           C  
ATOM   3847  CZ LTYR X 261     -28.077   6.380  -7.172  0.00  0.00           C  
ATOM   3848  OH LTYR X 261     -29.004   5.811  -7.916  0.00  0.00           O  
ATOM   3849  H  LTYR X 261     -24.074  10.071  -2.936  0.00  0.00           H  
ATOM   3850  HA LTYR X 261     -25.923  10.412  -4.959  0.00  0.00           H  
ATOM   3851  HB2LTYR X 261     -24.399   8.572  -4.948  0.00  0.00           H  
ATOM   3852  HB3LTYR X 261     -25.164   7.855  -3.550  0.00  0.00           H  
ATOM   3853  HD1LTYR X 261     -27.539   6.879  -3.877  0.00  0.00           H  
ATOM   3854  HD2LTYR X 261     -25.220   8.257  -7.258  0.00  0.00           H  
ATOM   3855  HE1LTYR X 261     -29.054   5.817  -5.331  0.00  0.00           H  
ATOM   3856  HE2LTYR X 261     -26.948   7.271  -8.756  0.00  0.00           H  
ATOM   3857  HH LTYR X 261     -29.303   5.057  -7.403  0.00  0.00           H  
ATOM   3858  N  LTHR X 262     -27.270   9.783  -2.024  0.00  0.00           N  
ATOM   3859  CA LTHR X 262     -28.481   9.986  -1.278  0.00  0.00           C  
ATOM   3860  C  LTHR X 262     -28.855  11.499  -1.311  0.00  0.00           C  
ATOM   3861  O  LTHR X 262     -30.056  11.800  -1.426  0.00  0.00           O  
ATOM   3862  CB LTHR X 262     -28.382   9.327   0.127  0.00  0.00           C  
ATOM   3863  CG2LTHR X 262     -29.527   9.759   1.026  0.00  0.00           C  
ATOM   3864  OG1LTHR X 262     -28.414   7.954   0.010  0.00  0.00           O  
ATOM   3865  H  LTHR X 262     -26.421   9.691  -1.484  0.00  0.00           H  
ATOM   3866  HA LTHR X 262     -29.248   9.483  -1.867  0.00  0.00           H  
ATOM   3867  HB LTHR X 262     -27.506   9.665   0.681  0.00  0.00           H  
ATOM   3868  HG1LTHR X 262     -27.547   7.714  -0.325  0.00  0.00           H  
ATOM   3869 HG21LTHR X 262     -29.600   9.031   1.834  0.00  0.00           H  
ATOM   3870 HG22LTHR X 262     -29.474  10.746   1.486  0.00  0.00           H  
ATOM   3871 HG23LTHR X 262     -30.482   9.673   0.508  0.00  0.00           H  
ATOM   3872  N  LARG X 263     -27.870  12.425  -1.325  0.00  0.00           N  
ATOM   3873  CA LARG X 263     -28.243  13.858  -1.584  0.00  0.00           C  
ATOM   3874  C  LARG X 263     -28.566  14.211  -3.095  0.00  0.00           C  
ATOM   3875  O  LARG X 263     -28.804  15.383  -3.391  0.00  0.00           O  
ATOM   3876  CB LARG X 263     -27.083  14.665  -1.007  0.00  0.00           C  
ATOM   3877  CG LARG X 263     -27.055  14.851   0.507  0.00  0.00           C  
ATOM   3878  CD LARG X 263     -25.628  14.826   1.098  0.00  0.00           C  
ATOM   3879  NE LARG X 263     -24.647  15.764   0.465  0.00  0.00           N  
ATOM   3880  CZ LARG X 263     -24.204  16.902   0.932  0.00  0.00           C  
ATOM   3881  NH1LARG X 263     -24.794  17.454   1.949  0.00  0.00           N1+
ATOM   3882  NH2LARG X 263     -23.205  17.436   0.339  0.00  0.00           N  
ATOM   3883  H  LARG X 263     -26.904  12.182  -1.156  0.00  0.00           H  
ATOM   3884  HA LARG X 263     -29.191  14.030  -1.076  0.00  0.00           H  
ATOM   3885  HB2LARG X 263     -26.127  14.254  -1.334  0.00  0.00           H  
ATOM   3886  HB3LARG X 263     -27.016  15.626  -1.515  0.00  0.00           H  
ATOM   3887  HG2LARG X 263     -27.478  15.835   0.711  0.00  0.00           H  
ATOM   3888  HG3LARG X 263     -27.623  13.984   0.846  0.00  0.00           H  
ATOM   3889  HD2LARG X 263     -25.754  15.057   2.156  0.00  0.00           H  
ATOM   3890  HD3LARG X 263     -25.341  13.778   1.026  0.00  0.00           H  
ATOM   3891  HE LARG X 263     -24.199  15.557  -0.417  0.00  0.00           H  
ATOM   3892 HH11LARG X 263     -25.531  17.099   2.541  0.00  0.00           H  
ATOM   3893 HH12LARG X 263     -24.487  18.349   2.304  0.00  0.00           H  
ATOM   3894 HH21LARG X 263     -22.819  16.790  -0.335  0.00  0.00           H  
ATOM   3895 HH22LARG X 263     -22.842  18.355   0.548  0.00  0.00           H  
ATOM   3896  N  LTHR X 264     -28.650  13.228  -4.054  0.00  0.00           N  
ATOM   3897  CA LTHR X 264     -29.146  13.506  -5.416  0.00  0.00           C  
ATOM   3898  C  LTHR X 264     -30.093  12.495  -6.016  0.00  0.00           C  
ATOM   3899  O  LTHR X 264     -30.970  12.961  -6.762  0.00  0.00           O  
ATOM   3900  CB LTHR X 264     -27.961  13.708  -6.360  0.00  0.00           C  
ATOM   3901  CG2LTHR X 264     -27.373  15.083  -6.140  0.00  0.00           C  
ATOM   3902  OG1LTHR X 264     -27.025  12.608  -6.183  0.00  0.00           O  
ATOM   3903  H  LTHR X 264     -28.153  12.392  -3.780  0.00  0.00           H  
ATOM   3904  HA LTHR X 264     -29.736  14.422  -5.463  0.00  0.00           H  
ATOM   3905  HB LTHR X 264     -28.334  13.743  -7.384  0.00  0.00           H  
ATOM   3906  HG1LTHR X 264     -26.633  12.738  -5.317  0.00  0.00           H  
ATOM   3907 HG21LTHR X 264     -26.482  15.226  -6.751  0.00  0.00           H  
ATOM   3908 HG22LTHR X 264     -28.115  15.856  -6.339  0.00  0.00           H  
ATOM   3909 HG23LTHR X 264     -27.091  15.129  -5.088  0.00  0.00           H  
ATOM   3910  N  LGLN X 265     -29.975  11.171  -5.798  0.00  0.00           N  
ATOM   3911  CA LGLN X 265     -30.532  10.055  -6.651  0.00  0.00           C  
ATOM   3912  C  LGLN X 265     -31.066   8.907  -5.788  0.00  0.00           C  
ATOM   3913  O  LGLN X 265     -31.883   8.235  -6.348  0.00  0.00           O  
ATOM   3914  CB LGLN X 265     -29.458   9.621  -7.650  0.00  0.00           C  
ATOM   3915  CG LGLN X 265     -29.406  10.494  -8.899  0.00  0.00           C  
ATOM   3916  CD LGLN X 265     -30.730  10.600  -9.748  0.00  0.00           C  
ATOM   3917  NE2LGLN X 265     -31.653  11.493  -9.370  0.00  0.00           N  
ATOM   3918  OE1LGLN X 265     -31.025   9.795 -10.650  0.00  0.00           O  
ATOM   3919  H  LGLN X 265     -29.256  10.989  -5.112  0.00  0.00           H  
ATOM   3920  HA LGLN X 265     -31.439  10.308  -7.199  0.00  0.00           H  
ATOM   3921  HB2LGLN X 265     -28.466   9.682  -7.203  0.00  0.00           H  
ATOM   3922  HB3LGLN X 265     -29.746   8.637  -8.017  0.00  0.00           H  
ATOM   3923  HG2LGLN X 265     -29.141  11.534  -8.707  0.00  0.00           H  
ATOM   3924  HG3LGLN X 265     -28.669  10.028  -9.554  0.00  0.00           H  
ATOM   3925 HE21LGLN X 265     -32.354  11.627 -10.086  0.00  0.00           H  
ATOM   3926 HE22LGLN X 265     -31.415  12.123  -8.618  0.00  0.00           H  
ATOM   3927  N  LALA X 266     -30.644   8.650  -4.597  0.00  0.00           N  
ATOM   3928  CA LALA X 266     -31.192   7.486  -3.898  0.00  0.00           C  
ATOM   3929  C  LALA X 266     -32.656   7.669  -3.512  0.00  0.00           C  
ATOM   3930  O  LALA X 266     -33.090   8.810  -3.351  0.00  0.00           O  
ATOM   3931  CB LALA X 266     -30.281   7.082  -2.711  0.00  0.00           C  
ATOM   3932  H  LALA X 266     -29.959   9.242  -4.149  0.00  0.00           H  
ATOM   3933  HA LALA X 266     -31.072   6.599  -4.520  0.00  0.00           H  
ATOM   3934  HB1LALA X 266     -30.477   7.720  -1.849  0.00  0.00           H  
ATOM   3935  HB2LALA X 266     -30.295   6.019  -2.468  0.00  0.00           H  
ATOM   3936  HB3LALA X 266     -29.275   7.266  -3.089  0.00  0.00           H  
ATOM   3937  N  LARG X 267     -33.422   6.565  -3.363  0.00  0.00           N  
ATOM   3938  CA LARG X 267     -34.891   6.564  -3.096  0.00  0.00           C  
ATOM   3939  C  LARG X 267     -35.133   5.958  -1.698  0.00  0.00           C  
ATOM   3940  O  LARG X 267     -34.477   5.019  -1.314  0.00  0.00           O  
ATOM   3941  CB LARG X 267     -35.748   5.879  -4.276  0.00  0.00           C  
ATOM   3942  CG LARG X 267     -36.322   6.784  -5.381  0.00  0.00           C  
ATOM   3943  CD LARG X 267     -37.522   6.162  -6.073  0.00  0.00           C  
ATOM   3944  NE LARG X 267     -38.413   7.139  -6.766  0.00  0.00           N  
ATOM   3945  CZ LARG X 267     -39.693   7.048  -6.882  0.00  0.00           C  
ATOM   3946  NH1LARG X 267     -40.486   6.053  -6.448  0.00  0.00           N1+
ATOM   3947  NH2LARG X 267     -40.389   8.055  -7.350  0.00  0.00           N  
ATOM   3948  H  LARG X 267     -33.020   5.644  -3.470  0.00  0.00           H  
ATOM   3949  HA LARG X 267     -35.087   7.630  -2.984  0.00  0.00           H  
ATOM   3950  HB2LARG X 267     -35.115   5.097  -4.694  0.00  0.00           H  
ATOM   3951  HB3LARG X 267     -36.559   5.352  -3.773  0.00  0.00           H  
ATOM   3952  HG2LARG X 267     -36.627   7.747  -4.973  0.00  0.00           H  
ATOM   3953  HG3LARG X 267     -35.558   6.948  -6.141  0.00  0.00           H  
ATOM   3954  HD2LARG X 267     -37.141   5.397  -6.749  0.00  0.00           H  
ATOM   3955  HD3LARG X 267     -38.110   5.741  -5.258  0.00  0.00           H  
ATOM   3956  HE LARG X 267     -38.038   8.023  -7.077  0.00  0.00           H  
ATOM   3957 HH11LARG X 267     -40.053   5.156  -6.277  0.00  0.00           H  
ATOM   3958 HH12LARG X 267     -41.463   6.103  -6.696  0.00  0.00           H  
ATOM   3959 HH21LARG X 267     -39.986   8.942  -7.616  0.00  0.00           H  
ATOM   3960 HH22LARG X 267     -41.395   8.026  -7.269  0.00  0.00           H  
ATOM   3961  N  LPRO X 268     -36.167   6.463  -1.002  0.00  0.00           N  
ATOM   3962  CA LPRO X 268     -36.871   5.750   0.120  0.00  0.00           C  
ATOM   3963  C  LPRO X 268     -37.412   4.457  -0.354  0.00  0.00           C  
ATOM   3964  O  LPRO X 268     -37.987   4.392  -1.477  0.00  0.00           O  
ATOM   3965  CB LPRO X 268     -37.939   6.672   0.560  0.00  0.00           C  
ATOM   3966  CG LPRO X 268     -38.330   7.393  -0.712  0.00  0.00           C  
ATOM   3967  CD LPRO X 268     -37.066   7.627  -1.422  0.00  0.00           C  
ATOM   3968  HA LPRO X 268     -36.127   5.623   0.907  0.00  0.00           H  
ATOM   3969  HB2LPRO X 268     -38.764   6.165   1.061  0.00  0.00           H  
ATOM   3970  HB3LPRO X 268     -37.477   7.350   1.279  0.00  0.00           H  
ATOM   3971  HG2LPRO X 268     -38.908   6.683  -1.304  0.00  0.00           H  
ATOM   3972  HG3LPRO X 268     -38.943   8.259  -0.464  0.00  0.00           H  
ATOM   3973  HD2LPRO X 268     -37.229   7.702  -2.497  0.00  0.00           H  
ATOM   3974  HD3LPRO X 268     -36.600   8.585  -1.190  0.00  0.00           H  
ATOM   3975  N  LTRP X 269     -37.563   3.430   0.526  0.00  0.00           N  
ATOM   3976  CA LTRP X 269     -38.343   2.190   0.302  0.00  0.00           C  
ATOM   3977  C  LTRP X 269     -39.829   2.637   0.414  0.00  0.00           C  
ATOM   3978  O  LTRP X 269     -40.483   2.403   1.405  0.00  0.00           O  
ATOM   3979  CB LTRP X 269     -37.933   1.027   1.205  0.00  0.00           C  
ATOM   3980  CG LTRP X 269     -38.586  -0.273   0.908  0.00  0.00           C  
ATOM   3981  CD1LTRP X 269     -39.243  -1.105   1.760  0.00  0.00           C  
ATOM   3982  CD2LTRP X 269     -38.733  -0.903  -0.433  0.00  0.00           C  
ATOM   3983  CE2LTRP X 269     -39.451  -2.149  -0.247  0.00  0.00           C  
ATOM   3984  CE3LTRP X 269     -38.324  -0.648  -1.724  0.00  0.00           C  
ATOM   3985  NE1LTRP X 269     -39.744  -2.165   1.094  0.00  0.00           N  
ATOM   3986  CZ2LTRP X 269     -39.723  -3.144  -1.266  0.00  0.00           C  
ATOM   3987  CZ3LTRP X 269     -38.529  -1.620  -2.728  0.00  0.00           C  
ATOM   3988  CH2LTRP X 269     -39.227  -2.847  -2.537  0.00  0.00           C  
ATOM   3989  H  LTRP X 269     -36.976   3.529   1.343  0.00  0.00           H  
ATOM   3990  HA LTRP X 269     -38.073   1.852  -0.699  0.00  0.00           H  
ATOM   3991  HB2LTRP X 269     -36.878   0.768   1.116  0.00  0.00           H  
ATOM   3992  HB3LTRP X 269     -38.196   1.264   2.235  0.00  0.00           H  
ATOM   3993  HD1LTRP X 269     -39.306  -0.892   2.817  0.00  0.00           H  
ATOM   3994  HE1LTRP X 269     -40.107  -2.989   1.551  0.00  0.00           H  
ATOM   3995  HE3LTRP X 269     -37.907   0.294  -2.051  0.00  0.00           H  
ATOM   3996  HZ2LTRP X 269     -40.343  -3.989  -1.006  0.00  0.00           H  
ATOM   3997  HZ3LTRP X 269     -38.258  -1.425  -3.756  0.00  0.00           H  
ATOM   3998  HH2LTRP X 269     -39.583  -3.530  -3.294  0.00  0.00           H  
ATOM   3999  N  LTHR X 270     -40.386   3.107  -0.682  0.00  0.00           N  
ATOM   4000  CA LTHR X 270     -41.775   3.582  -0.849  0.00  0.00           C  
ATOM   4001  C  LTHR X 270     -42.799   2.403  -0.594  0.00  0.00           C  
ATOM   4002  O  LTHR X 270     -43.794   2.727   0.007  0.00  0.00           O  
ATOM   4003  CB LTHR X 270     -41.960   4.292  -2.195  0.00  0.00           C  
ATOM   4004  CG2LTHR X 270     -40.931   5.267  -2.642  0.00  0.00           C  
ATOM   4005  OG1LTHR X 270     -42.138   3.322  -3.214  0.00  0.00           O  
ATOM   4006  H  LTHR X 270     -39.761   3.184  -1.472  0.00  0.00           H  
ATOM   4007  HA LTHR X 270     -42.008   4.304  -0.067  0.00  0.00           H  
ATOM   4008  HB LTHR X 270     -42.826   4.927  -2.006  0.00  0.00           H  
ATOM   4009  HG1LTHR X 270     -41.222   3.090  -3.382  0.00  0.00           H  
ATOM   4010 HG21LTHR X 270     -41.336   5.773  -3.519  0.00  0.00           H  
ATOM   4011 HG22LTHR X 270     -40.708   5.908  -1.790  0.00  0.00           H  
ATOM   4012 HG23LTHR X 270     -40.056   4.770  -3.064  0.00  0.00           H  
ATOM   4013  N  LPRO X 271     -42.579   1.109  -0.901  0.00  0.00           N  
ATOM   4014  CA LPRO X 271     -43.515   0.134  -0.375  0.00  0.00           C  
ATOM   4015  C  LPRO X 271     -43.737   0.171   1.114  0.00  0.00           C  
ATOM   4016  O  LPRO X 271     -44.752  -0.379   1.587  0.00  0.00           O  
ATOM   4017  CB LPRO X 271     -43.075  -1.287  -0.848  0.00  0.00           C  
ATOM   4018  CG LPRO X 271     -42.296  -0.923  -2.119  0.00  0.00           C  
ATOM   4019  CD LPRO X 271     -41.679   0.430  -1.801  0.00  0.00           C  
ATOM   4020  HA LPRO X 271     -44.435   0.373  -0.908  0.00  0.00           H  
ATOM   4021  HB2LPRO X 271     -42.403  -1.817  -0.173  0.00  0.00           H  
ATOM   4022  HB3LPRO X 271     -43.940  -1.932  -1.000  0.00  0.00           H  
ATOM   4023  HG2LPRO X 271     -41.657  -1.695  -2.549  0.00  0.00           H  
ATOM   4024  HG3LPRO X 271     -43.097  -0.699  -2.824  0.00  0.00           H  
ATOM   4025  HD2LPRO X 271     -40.706   0.270  -1.338  0.00  0.00           H  
ATOM   4026  HD3LPRO X 271     -41.440   0.936  -2.736  0.00  0.00           H  
ATOM   4027  N  LALA X 272     -42.794   0.758   1.973  0.00  0.00           N  
ATOM   4028  CA LALA X 272     -42.952   0.771   3.417  0.00  0.00           C  
ATOM   4029  C  LALA X 272     -43.423   2.160   3.933  0.00  0.00           C  
ATOM   4030  O  LALA X 272     -43.341   2.305   5.133  0.00  0.00           O  
ATOM   4031  CB LALA X 272     -41.587   0.374   4.050  0.00  0.00           C  
ATOM   4032  H  LALA X 272     -41.960   1.197   1.609  0.00  0.00           H  
ATOM   4033  HA LALA X 272     -43.701   0.013   3.647  0.00  0.00           H  
ATOM   4034  HB1LALA X 272     -41.319  -0.661   3.837  0.00  0.00           H  
ATOM   4035  HB2LALA X 272     -40.764   1.042   3.796  0.00  0.00           H  
ATOM   4036  HB3LALA X 272     -41.757   0.348   5.126  0.00  0.00           H  
ATOM   4037  N  LGLY X 273     -44.088   2.968   3.150  0.00  0.00           N  
ATOM   4038  CA LGLY X 273     -44.573   4.270   3.615  0.00  0.00           C  
ATOM   4039  C  LGLY X 273     -43.486   5.347   3.921  0.00  0.00           C  
ATOM   4040  O  LGLY X 273     -43.761   6.290   4.673  0.00  0.00           O  
ATOM   4041  H  LGLY X 273     -44.221   2.622   2.210  0.00  0.00           H  
ATOM   4042  HA2LGLY X 273     -45.174   4.780   2.863  0.00  0.00           H  
ATOM   4043  HA3LGLY X 273     -45.204   4.245   4.503  0.00  0.00           H  
ATOM   4044  N  LILE X 274     -42.249   5.235   3.397  0.00  0.00           N  
ATOM   4045  CA LILE X 274     -41.194   6.272   3.660  0.00  0.00           C  
ATOM   4046  C  LILE X 274     -41.095   7.188   2.362  0.00  0.00           C  
ATOM   4047  O  LILE X 274     -41.440   6.777   1.259  0.00  0.00           O  
ATOM   4048  CB LILE X 274     -39.787   5.563   3.899  0.00  0.00           C  
ATOM   4049  CG1LILE X 274     -39.775   4.441   4.939  0.00  0.00           C  
ATOM   4050  CG2LILE X 274     -38.682   6.631   4.272  0.00  0.00           C  
ATOM   4051  CD1LILE X 274     -40.226   4.818   6.313  0.00  0.00           C  
ATOM   4052  H  LILE X 274     -42.009   4.378   2.920  0.00  0.00           H  
ATOM   4053  HA LILE X 274     -41.373   6.887   4.541  0.00  0.00           H  
ATOM   4054  HB LILE X 274     -39.328   5.114   3.018  0.00  0.00           H  
ATOM   4055 HG12LILE X 274     -40.498   3.740   4.525  0.00  0.00           H  
ATOM   4056 HG13LILE X 274     -38.810   3.936   5.003  0.00  0.00           H  
ATOM   4057 HG21LILE X 274     -38.272   7.097   3.377  0.00  0.00           H  
ATOM   4058 HG22LILE X 274     -39.019   7.422   4.942  0.00  0.00           H  
ATOM   4059 HG23LILE X 274     -37.786   6.230   4.746  0.00  0.00           H  
ATOM   4060 HD11LILE X 274     -40.136   3.983   7.006  0.00  0.00           H  
ATOM   4061 HD12LILE X 274     -39.595   5.604   6.730  0.00  0.00           H  
ATOM   4062 HD13LILE X 274     -41.266   5.113   6.179  0.00  0.00           H  
ATOM   4063  N  LGLN X 275     -40.785   8.420   2.621  0.00  0.00           N  
ATOM   4064  CA LGLN X 275     -40.983   9.519   1.640  0.00  0.00           C  
ATOM   4065  C  LGLN X 275     -39.718  10.339   1.152  0.00  0.00           C  
ATOM   4066  O  LGLN X 275     -39.740  10.918   0.046  0.00  0.00           O  
ATOM   4067  CB LGLN X 275     -42.030  10.568   2.221  0.00  0.00           C  
ATOM   4068  CG LGLN X 275     -42.567  11.577   1.169  0.00  0.00           C  
ATOM   4069  CD LGLN X 275     -43.170  11.087  -0.130  0.00  0.00           C  
ATOM   4070  NE2LGLN X 275     -43.173  11.876  -1.186  0.00  0.00           N  
ATOM   4071  OE1LGLN X 275     -43.684   9.985  -0.229  0.00  0.00           O  
ATOM   4072  H  LGLN X 275     -40.678   8.723   3.578  0.00  0.00           H  
ATOM   4073  HA LGLN X 275     -41.459   9.074   0.766  0.00  0.00           H  
ATOM   4074  HB2LGLN X 275     -42.900   9.962   2.474  0.00  0.00           H  
ATOM   4075  HB3LGLN X 275     -41.653  11.090   3.101  0.00  0.00           H  
ATOM   4076  HG2LGLN X 275     -43.366  12.202   1.566  0.00  0.00           H  
ATOM   4077  HG3LGLN X 275     -41.751  12.266   0.946  0.00  0.00           H  
ATOM   4078 HE21LGLN X 275     -43.572  11.566  -2.061  0.00  0.00           H  
ATOM   4079 HE22LGLN X 275     -42.824  12.823  -1.137  0.00  0.00           H  
ATOM   4080  N  LGLN X 276     -38.626  10.313   1.906  0.00  0.00           N  
ATOM   4081  CA LGLN X 276     -37.244  10.769   1.475  0.00  0.00           C  
ATOM   4082  C  LGLN X 276     -36.246   9.753   2.016  0.00  0.00           C  
ATOM   4083  O  LGLN X 276     -36.489   8.986   2.928  0.00  0.00           O  
ATOM   4084  CB LGLN X 276     -36.965  12.162   1.934  0.00  0.00           C  
ATOM   4085  CG LGLN X 276     -37.904  13.243   1.459  0.00  0.00           C  
ATOM   4086  CD LGLN X 276     -37.555  14.675   1.913  0.00  0.00           C  
ATOM   4087  NE2LGLN X 276     -37.758  15.057   3.148  0.00  0.00           N  
ATOM   4088  OE1LGLN X 276     -37.066  15.453   1.082  0.00  0.00           O  
ATOM   4089  H  LGLN X 276     -38.608   9.761   2.752  0.00  0.00           H  
ATOM   4090  HA LGLN X 276     -37.149  10.753   0.390  0.00  0.00           H  
ATOM   4091  HB2LGLN X 276     -37.078  12.026   3.009  0.00  0.00           H  
ATOM   4092  HB3LGLN X 276     -35.955  12.417   1.609  0.00  0.00           H  
ATOM   4093  HG2LGLN X 276     -38.081  13.282   0.383  0.00  0.00           H  
ATOM   4094  HG3LGLN X 276     -38.849  13.060   1.971  0.00  0.00           H  
ATOM   4095 HE21LGLN X 276     -37.354  15.957   3.362  0.00  0.00           H  
ATOM   4096 HE22LGLN X 276     -38.206  14.476   3.842  0.00  0.00           H  
ATOM   4097  N  LALA X 277     -35.137   9.590   1.248  0.00  0.00           N  
ATOM   4098  CA LALA X 277     -34.069   8.647   1.489  0.00  0.00           C  
ATOM   4099  C  LALA X 277     -33.199   8.979   2.692  0.00  0.00           C  
ATOM   4100  O  LALA X 277     -32.623   8.111   3.258  0.00  0.00           O  
ATOM   4101  CB LALA X 277     -33.179   8.598   0.193  0.00  0.00           C  
ATOM   4102  H  LALA X 277     -35.055  10.245   0.484  0.00  0.00           H  
ATOM   4103  HA LALA X 277     -34.359   7.641   1.793  0.00  0.00           H  
ATOM   4104  HB1LALA X 277     -33.875   8.469  -0.636  0.00  0.00           H  
ATOM   4105  HB2LALA X 277     -32.706   9.577   0.112  0.00  0.00           H  
ATOM   4106  HB3LALA X 277     -32.373   7.865   0.213  0.00  0.00           H  
ATOM   4107  N  LTHR X 278     -33.241  10.228   3.148  0.00  0.00           N  
ATOM   4108  CA LTHR X 278     -32.690  10.792   4.421  0.00  0.00           C  
ATOM   4109  C  LTHR X 278     -33.650  10.617   5.655  0.00  0.00           C  
ATOM   4110  O  LTHR X 278     -33.212  10.890   6.778  0.00  0.00           O  
ATOM   4111  CB LTHR X 278     -32.446  12.278   4.213  0.00  0.00           C  
ATOM   4112  CG2LTHR X 278     -31.206  12.464   3.339  0.00  0.00           C  
ATOM   4113  OG1LTHR X 278     -33.554  12.900   3.465  0.00  0.00           O  
ATOM   4114  H  LTHR X 278     -33.748  10.926   2.622  0.00  0.00           H  
ATOM   4115  HA LTHR X 278     -31.810  10.205   4.685  0.00  0.00           H  
ATOM   4116  HB LTHR X 278     -32.375  12.869   5.128  0.00  0.00           H  
ATOM   4117  HG1LTHR X 278     -33.263  13.782   3.222  0.00  0.00           H  
ATOM   4118 HG21LTHR X 278     -31.200  11.925   2.392  0.00  0.00           H  
ATOM   4119 HG22LTHR X 278     -31.188  13.547   3.205  0.00  0.00           H  
ATOM   4120 HG23LTHR X 278     -30.323  12.177   3.910  0.00  0.00           H  
ATOM   4121  N  LGLU X 279     -34.869  10.124   5.437  0.00  0.00           N  
ATOM   4122  CA LGLU X 279     -35.874   9.765   6.444  0.00  0.00           C  
ATOM   4123  C  LGLU X 279     -35.878   8.273   6.818  0.00  0.00           C  
ATOM   4124  O  LGLU X 279     -36.682   7.853   7.642  0.00  0.00           O  
ATOM   4125  CB LGLU X 279     -37.273  10.245   5.983  0.00  0.00           C  
ATOM   4126  CG LGLU X 279     -37.371  11.761   5.941  0.00  0.00           C  
ATOM   4127  CD LGLU X 279     -38.840  12.256   5.592  0.00  0.00           C  
ATOM   4128  OE1LGLU X 279     -39.839  11.599   6.064  0.00  0.00           O  
ATOM   4129  OE2LGLU X 279     -38.985  13.228   4.757  0.00  0.00           O1-
ATOM   4130  H  LGLU X 279     -35.035   9.924   4.461  0.00  0.00           H  
ATOM   4131  HA LGLU X 279     -35.698  10.236   7.411  0.00  0.00           H  
ATOM   4132  HB2LGLU X 279     -37.597   9.886   5.005  0.00  0.00           H  
ATOM   4133  HB3LGLU X 279     -38.040  10.003   6.719  0.00  0.00           H  
ATOM   4134  HG2LGLU X 279     -37.005  12.133   6.897  0.00  0.00           H  
ATOM   4135  HG3LGLU X 279     -36.591  12.092   5.254  0.00  0.00           H  
ATOM   4136  N  LASP X 280     -35.084   7.392   6.218  0.00  0.00           N  
ATOM   4137  CA LASP X 280     -35.121   5.950   6.510  0.00  0.00           C  
ATOM   4138  C  LASP X 280     -34.217   5.630   7.679  0.00  0.00           C  
ATOM   4139  O  LASP X 280     -33.041   5.970   7.529  0.00  0.00           O  
ATOM   4140  CB LASP X 280     -34.708   5.176   5.205  0.00  0.00           C  
ATOM   4141  CG LASP X 280     -34.472   3.728   5.437  0.00  0.00           C  
ATOM   4142  OD1LASP X 280     -33.735   3.185   6.282  0.00  0.00           O  
ATOM   4143  OD2LASP X 280     -35.172   2.993   4.646  0.00  0.00           O1-
ATOM   4144  H  LASP X 280     -34.587   7.699   5.394  0.00  0.00           H  
ATOM   4145  HA LASP X 280     -36.125   5.650   6.813  0.00  0.00           H  
ATOM   4146  HB2LASP X 280     -35.390   5.522   4.429  0.00  0.00           H  
ATOM   4147  HB3LASP X 280     -33.718   5.488   4.870  0.00  0.00           H  
ATOM   4148  N  LPRO X 281     -34.724   5.063   8.761  0.00  0.00           N  
ATOM   4149  CA LPRO X 281     -33.988   4.860  10.015  0.00  0.00           C  
ATOM   4150  C  LPRO X 281     -32.705   4.017   9.870  0.00  0.00           C  
ATOM   4151  O  LPRO X 281     -31.717   4.233  10.650  0.00  0.00           O  
ATOM   4152  CB LPRO X 281     -34.988   4.325  11.019  0.00  0.00           C  
ATOM   4153  CG LPRO X 281     -36.012   3.530  10.152  0.00  0.00           C  
ATOM   4154  CD LPRO X 281     -35.976   4.240   8.818  0.00  0.00           C  
ATOM   4155  HA LPRO X 281     -33.686   5.839  10.387  0.00  0.00           H  
ATOM   4156  HB2LPRO X 281     -34.569   3.692  11.801  0.00  0.00           H  
ATOM   4157  HB3LPRO X 281     -35.497   5.135  11.542  0.00  0.00           H  
ATOM   4158  HG2LPRO X 281     -35.581   2.539  10.013  0.00  0.00           H  
ATOM   4159  HG3LPRO X 281     -37.029   3.404  10.526  0.00  0.00           H  
ATOM   4160  HD2LPRO X 281     -36.021   3.502   8.016  0.00  0.00           H  
ATOM   4161  HD3LPRO X 281     -36.856   4.874   8.714  0.00  0.00           H  
ATOM   4162  N  LTYR X 282     -32.598   3.124   8.920  0.00  0.00           N  
ATOM   4163  CA LTYR X 282     -31.455   2.213   8.669  0.00  0.00           C  
ATOM   4164  C  LTYR X 282     -30.392   2.880   7.729  0.00  0.00           C  
ATOM   4165  O  LTYR X 282     -29.212   2.521   7.798  0.00  0.00           O  
ATOM   4166  CB LTYR X 282     -32.013   0.941   8.003  0.00  0.00           C  
ATOM   4167  CG LTYR X 282     -33.086   0.202   8.851  0.00  0.00           C  
ATOM   4168  CD1LTYR X 282     -32.790  -0.415  10.106  0.00  0.00           C  
ATOM   4169  CD2LTYR X 282     -34.393   0.179   8.390  0.00  0.00           C  
ATOM   4170  CE1LTYR X 282     -33.825  -1.042  10.869  0.00  0.00           C  
ATOM   4171  CE2LTYR X 282     -35.362  -0.483   9.165  0.00  0.00           C  
ATOM   4172  CZ LTYR X 282     -35.123  -1.035  10.371  0.00  0.00           C  
ATOM   4173  OH LTYR X 282     -36.136  -1.569  11.075  0.00  0.00           O  
ATOM   4174  H  LTYR X 282     -33.262   3.025   8.165  0.00  0.00           H  
ATOM   4175  HA LTYR X 282     -30.968   1.916   9.597  0.00  0.00           H  
ATOM   4176  HB2LTYR X 282     -32.425   1.246   7.041  0.00  0.00           H  
ATOM   4177  HB3LTYR X 282     -31.305   0.134   7.817  0.00  0.00           H  
ATOM   4178  HD1LTYR X 282     -31.835  -0.439  10.608  0.00  0.00           H  
ATOM   4179  HD2LTYR X 282     -34.556   0.628   7.422  0.00  0.00           H  
ATOM   4180  HE1LTYR X 282     -33.696  -1.485  11.846  0.00  0.00           H  
ATOM   4181  HE2LTYR X 282     -36.356  -0.472   8.741  0.00  0.00           H  
ATOM   4182  HH LTYR X 282     -37.063  -1.479  10.841  0.00  0.00           H  
ATOM   4183  N  LTHR X 283     -30.894   3.800   6.878  0.00  0.00           N  
ATOM   4184  CA LTHR X 283     -30.028   4.625   6.043  0.00  0.00           C  
ATOM   4185  C  LTHR X 283     -29.352   5.641   6.986  0.00  0.00           C  
ATOM   4186  O  LTHR X 283     -28.173   5.858   6.903  0.00  0.00           O  
ATOM   4187  CB LTHR X 283     -30.823   5.416   4.938  0.00  0.00           C  
ATOM   4188  CG2LTHR X 283     -29.961   6.243   4.016  0.00  0.00           C  
ATOM   4189  OG1LTHR X 283     -31.401   4.607   3.964  0.00  0.00           O  
ATOM   4190  H  LTHR X 283     -31.885   3.990   6.934  0.00  0.00           H  
ATOM   4191  HA LTHR X 283     -29.401   3.918   5.501  0.00  0.00           H  
ATOM   4192  HB LTHR X 283     -31.571   6.074   5.379  0.00  0.00           H  
ATOM   4193  HG1LTHR X 283     -31.909   5.220   3.425  0.00  0.00           H  
ATOM   4194 HG21LTHR X 283     -29.692   7.196   4.473  0.00  0.00           H  
ATOM   4195 HG22LTHR X 283     -29.084   5.659   3.740  0.00  0.00           H  
ATOM   4196 HG23LTHR X 283     -30.484   6.494   3.093  0.00  0.00           H  
ATOM   4197  N  LILE X 284     -30.143   6.202   7.930  0.00  0.00           N  
ATOM   4198  CA LILE X 284     -29.657   7.110   9.050  0.00  0.00           C  
ATOM   4199  C  LILE X 284     -28.642   6.298   9.847  0.00  0.00           C  
ATOM   4200  O  LILE X 284     -27.595   6.856  10.223  0.00  0.00           O  
ATOM   4201  CB LILE X 284     -30.896   7.559   9.869  0.00  0.00           C  
ATOM   4202  CG1LILE X 284     -31.716   8.589   9.036  0.00  0.00           C  
ATOM   4203  CG2LILE X 284     -30.524   8.183  11.218  0.00  0.00           C  
ATOM   4204  CD1LILE X 284     -33.210   8.746   9.445  0.00  0.00           C  
ATOM   4205  H  LILE X 284     -31.112   5.921   7.890  0.00  0.00           H  
ATOM   4206  HA LILE X 284     -29.145   7.973   8.625  0.00  0.00           H  
ATOM   4207  HB LILE X 284     -31.505   6.684  10.096  0.00  0.00           H  
ATOM   4208 HG12LILE X 284     -31.229   9.562   8.967  0.00  0.00           H  
ATOM   4209 HG13LILE X 284     -31.673   8.238   8.005  0.00  0.00           H  
ATOM   4210 HG21LILE X 284     -29.744   8.898  10.962  0.00  0.00           H  
ATOM   4211 HG22LILE X 284     -31.373   8.661  11.709  0.00  0.00           H  
ATOM   4212 HG23LILE X 284     -29.989   7.410  11.770  0.00  0.00           H  
ATOM   4213 HD11LILE X 284     -33.668   9.293   8.621  0.00  0.00           H  
ATOM   4214 HD12LILE X 284     -33.720   7.816   9.695  0.00  0.00           H  
ATOM   4215 HD13LILE X 284     -33.270   9.354  10.349  0.00  0.00           H  
ATOM   4216  N  LARG X 285     -28.862   4.986  10.030  0.00  0.00           N  
ATOM   4217  CA LARG X 285     -27.901   4.193  10.859  0.00  0.00           C  
ATOM   4218  C  LARG X 285     -26.568   3.987  10.105  0.00  0.00           C  
ATOM   4219  O  LARG X 285     -25.503   4.227  10.608  0.00  0.00           O  
ATOM   4220  CB LARG X 285     -28.525   2.828  11.218  0.00  0.00           C  
ATOM   4221  CG LARG X 285     -27.679   2.072  12.195  0.00  0.00           C  
ATOM   4222  CD LARG X 285     -28.152   0.596  12.445  0.00  0.00           C  
ATOM   4223  NE LARG X 285     -27.390  -0.033  13.458  0.00  0.00           N  
ATOM   4224  CZ LARG X 285     -27.323   0.305  14.817  0.00  0.00           C  
ATOM   4225  NH1LARG X 285     -28.219   0.970  15.456  0.00  0.00           N1+
ATOM   4226  NH2LARG X 285     -26.348  -0.145  15.495  0.00  0.00           N  
ATOM   4227  H  LARG X 285     -29.742   4.596   9.724  0.00  0.00           H  
ATOM   4228  HA LARG X 285     -27.598   4.721  11.762  0.00  0.00           H  
ATOM   4229  HB2LARG X 285     -29.464   2.963  11.755  0.00  0.00           H  
ATOM   4230  HB3LARG X 285     -28.641   2.178  10.350  0.00  0.00           H  
ATOM   4231  HG2LARG X 285     -26.684   2.098  11.751  0.00  0.00           H  
ATOM   4232  HG3LARG X 285     -27.715   2.639  13.125  0.00  0.00           H  
ATOM   4233  HD2LARG X 285     -29.189   0.545  12.778  0.00  0.00           H  
ATOM   4234  HD3LARG X 285     -28.156  -0.047  11.565  0.00  0.00           H  
ATOM   4235  HE LARG X 285     -26.593  -0.553  13.119  0.00  0.00           H  
ATOM   4236 HH11LARG X 285     -29.098   1.253  15.048  0.00  0.00           H  
ATOM   4237 HH12LARG X 285     -28.016   1.040  16.443  0.00  0.00           H  
ATOM   4238 HH21LARG X 285     -25.575  -0.450  14.921  0.00  0.00           H  
ATOM   4239 HH22LARG X 285     -26.180   0.017  16.478  0.00  0.00           H  
ATOM   4240  N  LSER X 286     -26.641   3.556   8.858  0.00  0.00           N  
ATOM   4241  CA LSER X 286     -25.411   3.252   8.043  0.00  0.00           C  
ATOM   4242  C  LSER X 286     -24.438   4.423   8.029  0.00  0.00           C  
ATOM   4243  O  LSER X 286     -23.271   4.208   8.329  0.00  0.00           O  
ATOM   4244  CB LSER X 286     -25.834   3.136   6.549  0.00  0.00           C  
ATOM   4245  OG LSER X 286     -26.519   1.870   6.363  0.00  0.00           O  
ATOM   4246  H  LSER X 286     -27.568   3.282   8.562  0.00  0.00           H  
ATOM   4247  HA LSER X 286     -25.007   2.306   8.403  0.00  0.00           H  
ATOM   4248  HB2LSER X 286     -26.528   3.958   6.375  0.00  0.00           H  
ATOM   4249  HB3LSER X 286     -24.910   3.203   5.974  0.00  0.00           H  
ATOM   4250  HG LSER X 286     -27.439   2.085   6.186  0.00  0.00           H  
ATOM   4251  N  LTYR X 287     -24.879   5.663   7.812  0.00  0.00           N  
ATOM   4252  CA LTYR X 287     -23.962   6.803   7.805  0.00  0.00           C  
ATOM   4253  C  LTYR X 287     -23.311   7.032   9.179  0.00  0.00           C  
ATOM   4254  O  LTYR X 287     -22.095   7.297   9.296  0.00  0.00           O  
ATOM   4255  CB LTYR X 287     -24.648   8.049   7.298  0.00  0.00           C  
ATOM   4256  CG LTYR X 287     -25.079   7.905   5.846  0.00  0.00           C  
ATOM   4257  CD1LTYR X 287     -24.112   7.770   4.833  0.00  0.00           C  
ATOM   4258  CD2LTYR X 287     -26.474   7.951   5.462  0.00  0.00           C  
ATOM   4259  CE1LTYR X 287     -24.531   7.618   3.509  0.00  0.00           C  
ATOM   4260  CE2LTYR X 287     -26.843   8.018   4.076  0.00  0.00           C  
ATOM   4261  CZ LTYR X 287     -25.865   7.764   3.137  0.00  0.00           C  
ATOM   4262  OH LTYR X 287     -26.288   7.641   1.847  0.00  0.00           O  
ATOM   4263  H  LTYR X 287     -25.841   5.777   7.524  0.00  0.00           H  
ATOM   4264  HA LTYR X 287     -23.048   6.533   7.277  0.00  0.00           H  
ATOM   4265  HB2LTYR X 287     -25.477   8.323   7.950  0.00  0.00           H  
ATOM   4266  HB3LTYR X 287     -23.855   8.788   7.413  0.00  0.00           H  
ATOM   4267  HD1LTYR X 287     -23.071   7.724   5.115  0.00  0.00           H  
ATOM   4268  HD2LTYR X 287     -27.177   8.313   6.198  0.00  0.00           H  
ATOM   4269  HE1LTYR X 287     -23.822   7.550   2.697  0.00  0.00           H  
ATOM   4270  HE2LTYR X 287     -27.856   8.177   3.738  0.00  0.00           H  
ATOM   4271  HH LTYR X 287     -27.235   7.491   1.888  0.00  0.00           H  
ATOM   4272  N  LGLY X 288     -24.052   6.908  10.292  0.00  0.00           N  
ATOM   4273  CA LGLY X 288     -23.441   6.866  11.650  0.00  0.00           C  
ATOM   4274  C  LGLY X 288     -22.481   5.691  11.826  0.00  0.00           C  
ATOM   4275  O  LGLY X 288     -21.345   5.848  12.309  0.00  0.00           O  
ATOM   4276  H  LGLY X 288     -25.048   6.753  10.331  0.00  0.00           H  
ATOM   4277  HA2LGLY X 288     -23.029   7.789  12.057  0.00  0.00           H  
ATOM   4278  HA3LGLY X 288     -24.350   6.653  12.212  0.00  0.00           H  
ATOM   4279  N  LGLU X 289     -22.796   4.462  11.421  0.00  0.00           N  
ATOM   4280  CA LGLU X 289     -21.814   3.340  11.633  0.00  0.00           C  
ATOM   4281  C  LGLU X 289     -20.579   3.381  10.788  0.00  0.00           C  
ATOM   4282  O  LGLU X 289     -19.505   2.976  11.231  0.00  0.00           O  
ATOM   4283  CB LGLU X 289     -22.594   2.057  11.311  0.00  0.00           C  
ATOM   4284  CG LGLU X 289     -23.816   1.703  12.293  0.00  0.00           C  
ATOM   4285  CD LGLU X 289     -24.244   0.244  12.208  0.00  0.00           C  
ATOM   4286  OE1LGLU X 289     -24.342  -0.282  11.079  0.00  0.00           O  
ATOM   4287  OE2LGLU X 289     -24.603  -0.356  13.220  0.00  0.00           O1-
ATOM   4288  H  LGLU X 289     -23.743   4.285  11.118  0.00  0.00           H  
ATOM   4289  HA LGLU X 289     -21.473   3.308  12.668  0.00  0.00           H  
ATOM   4290  HB2LGLU X 289     -23.011   2.112  10.305  0.00  0.00           H  
ATOM   4291  HB3LGLU X 289     -21.950   1.191  11.149  0.00  0.00           H  
ATOM   4292  HG2LGLU X 289     -23.349   1.901  13.257  0.00  0.00           H  
ATOM   4293  HG3LGLU X 289     -24.689   2.355  12.249  0.00  0.00           H  
ATOM   4294  N  LPHE X 290     -20.685   3.827   9.523  0.00  0.00           N  
ATOM   4295  CA LPHE X 290     -19.584   4.109   8.629  0.00  0.00           C  
ATOM   4296  C  LPHE X 290     -18.793   5.280   9.161  0.00  0.00           C  
ATOM   4297  O  LPHE X 290     -17.587   5.154   9.191  0.00  0.00           O  
ATOM   4298  CB LPHE X 290     -20.029   4.412   7.203  0.00  0.00           C  
ATOM   4299  CG LPHE X 290     -20.763   3.283   6.542  0.00  0.00           C  
ATOM   4300  CD1LPHE X 290     -20.675   1.904   6.913  0.00  0.00           C  
ATOM   4301  CD2LPHE X 290     -21.468   3.612   5.360  0.00  0.00           C  
ATOM   4302  CE1LPHE X 290     -21.544   0.985   6.304  0.00  0.00           C  
ATOM   4303  CE2LPHE X 290     -22.325   2.702   4.776  0.00  0.00           C  
ATOM   4304  CZ LPHE X 290     -22.414   1.375   5.246  0.00  0.00           C  
ATOM   4305  H  LPHE X 290     -21.625   4.106   9.279  0.00  0.00           H  
ATOM   4306  HA LPHE X 290     -18.917   3.249   8.610  0.00  0.00           H  
ATOM   4307  HB2LPHE X 290     -20.601   5.337   7.130  0.00  0.00           H  
ATOM   4308  HB3LPHE X 290     -19.168   4.503   6.541  0.00  0.00           H  
ATOM   4309  HD1LPHE X 290     -19.967   1.586   7.665  0.00  0.00           H  
ATOM   4310  HD2LPHE X 290     -21.469   4.652   5.070  0.00  0.00           H  
ATOM   4311  HE1LPHE X 290     -21.529  -0.012   6.718  0.00  0.00           H  
ATOM   4312  HE2LPHE X 290     -22.976   3.078   4.000  0.00  0.00           H  
ATOM   4313  HZ LPHE X 290     -23.094   0.672   4.787  0.00  0.00           H  
ATOM   4314  N  LTHR X 291     -19.390   6.277   9.789  0.00  0.00           N  
ATOM   4315  CA LTHR X 291     -18.663   7.490  10.235  0.00  0.00           C  
ATOM   4316  C  LTHR X 291     -17.957   7.202  11.621  0.00  0.00           C  
ATOM   4317  O  LTHR X 291     -16.820   7.677  11.869  0.00  0.00           O  
ATOM   4318  CB LTHR X 291     -19.574   8.747  10.591  0.00  0.00           C  
ATOM   4319  CG2LTHR X 291     -18.927   9.983  11.181  0.00  0.00           C  
ATOM   4320  OG1LTHR X 291     -20.000   9.104   9.328  0.00  0.00           O  
ATOM   4321  H  LTHR X 291     -20.394   6.367   9.712  0.00  0.00           H  
ATOM   4322  HA LTHR X 291     -18.065   7.848   9.397  0.00  0.00           H  
ATOM   4323  HB LTHR X 291     -20.406   8.450  11.228  0.00  0.00           H  
ATOM   4324  HG1LTHR X 291     -20.595   8.390   9.083  0.00  0.00           H  
ATOM   4325 HG21LTHR X 291     -19.576  10.831  10.963  0.00  0.00           H  
ATOM   4326 HG22LTHR X 291     -18.806   9.970  12.265  0.00  0.00           H  
ATOM   4327 HG23LTHR X 291     -17.920  10.162  10.804  0.00  0.00           H  
ATOM   4328  N  LILE X 292     -18.480   6.305  12.456  0.00  0.00           N  
ATOM   4329  CA LILE X 292     -17.841   5.719  13.684  0.00  0.00           C  
ATOM   4330  C  LILE X 292     -16.746   4.740  13.497  0.00  0.00           C  
ATOM   4331  O  LILE X 292     -15.706   4.685  14.195  0.00  0.00           O  
ATOM   4332  CB LILE X 292     -19.016   5.256  14.689  0.00  0.00           C  
ATOM   4333  CG1LILE X 292     -19.828   6.485  15.217  0.00  0.00           C  
ATOM   4334  CG2LILE X 292     -18.389   4.586  15.962  0.00  0.00           C  
ATOM   4335  CD1LILE X 292     -21.084   6.135  16.052  0.00  0.00           C  
ATOM   4336  H  LILE X 292     -19.372   5.955  12.138  0.00  0.00           H  
ATOM   4337  HA LILE X 292     -17.390   6.585  14.167  0.00  0.00           H  
ATOM   4338  HB LILE X 292     -19.731   4.599  14.195  0.00  0.00           H  
ATOM   4339 HG12LILE X 292     -19.114   7.048  15.818  0.00  0.00           H  
ATOM   4340 HG13LILE X 292     -20.179   7.147  14.425  0.00  0.00           H  
ATOM   4341 HG21LILE X 292     -17.656   5.221  16.462  0.00  0.00           H  
ATOM   4342 HG22LILE X 292     -19.179   4.410  16.691  0.00  0.00           H  
ATOM   4343 HG23LILE X 292     -17.940   3.635  15.676  0.00  0.00           H  
ATOM   4344 HD11LILE X 292     -21.857   6.902  15.996  0.00  0.00           H  
ATOM   4345 HD12LILE X 292     -21.531   5.237  15.625  0.00  0.00           H  
ATOM   4346 HD13LILE X 292     -20.832   5.877  17.081  0.00  0.00           H  
ATOM   4347  N  LALA X 293     -16.884   3.957  12.435  0.00  0.00           N  
ATOM   4348  CA LALA X 293     -15.851   3.017  12.044  0.00  0.00           C  
ATOM   4349  C  LALA X 293     -14.606   3.732  11.506  0.00  0.00           C  
ATOM   4350  O  LALA X 293     -13.465   3.149  11.617  0.00  0.00           O  
ATOM   4351  CB LALA X 293     -16.343   1.998  10.994  0.00  0.00           C  
ATOM   4352  H  LALA X 293     -17.759   3.928  11.932  0.00  0.00           H  
ATOM   4353  HA LALA X 293     -15.693   2.433  12.950  0.00  0.00           H  
ATOM   4354  HB1LALA X 293     -17.052   1.361  11.522  0.00  0.00           H  
ATOM   4355  HB2LALA X 293     -16.761   2.562  10.159  0.00  0.00           H  
ATOM   4356  HB3LALA X 293     -15.577   1.297  10.665  0.00  0.00           H  
ATOM   4357  N  LLEU X 294     -14.751   4.950  10.977  0.00  0.00           N  
ATOM   4358  CA LLEU X 294     -13.622   5.819  10.660  0.00  0.00           C  
ATOM   4359  C  LLEU X 294     -13.048   6.450  11.938  0.00  0.00           C  
ATOM   4360  O  LLEU X 294     -11.857   6.322  12.182  0.00  0.00           O  
ATOM   4361  CB LLEU X 294     -14.068   6.877   9.633  0.00  0.00           C  
ATOM   4362  CG LLEU X 294     -14.420   6.276   8.257  0.00  0.00           C  
ATOM   4363  CD1LLEU X 294     -15.283   7.241   7.450  0.00  0.00           C  
ATOM   4364  CD2LLEU X 294     -13.173   5.935   7.443  0.00  0.00           C  
ATOM   4365  H  LLEU X 294     -15.688   5.304  10.839  0.00  0.00           H  
ATOM   4366  HA LLEU X 294     -12.822   5.221  10.220  0.00  0.00           H  
ATOM   4367  HB2LLEU X 294     -14.939   7.399  10.028  0.00  0.00           H  
ATOM   4368  HB3LLEU X 294     -13.272   7.612   9.503  0.00  0.00           H  
ATOM   4369  HG LLEU X 294     -14.996   5.366   8.398  0.00  0.00           H  
ATOM   4370 HD11LLEU X 294     -15.518   6.806   6.478  0.00  0.00           H  
ATOM   4371 HD12LLEU X 294     -16.210   7.428   7.987  0.00  0.00           H  
ATOM   4372 HD13LLEU X 294     -14.758   8.181   7.303  0.00  0.00           H  
ATOM   4373 HD21LLEU X 294     -12.586   5.175   7.955  0.00  0.00           H  
ATOM   4374 HD22LLEU X 294     -13.474   5.553   6.471  0.00  0.00           H  
ATOM   4375 HD23LLEU X 294     -12.564   6.828   7.293  0.00  0.00           H  
ATOM   4376  N  LGLN X 295     -13.882   7.054  12.792  0.00  0.00           N  
ATOM   4377  CA LGLN X 295     -13.549   7.944  13.945  0.00  0.00           C  
ATOM   4378  C  LGLN X 295     -12.311   7.447  14.765  0.00  0.00           C  
ATOM   4379  O  LGLN X 295     -11.302   8.139  14.843  0.00  0.00           O  
ATOM   4380  CB LGLN X 295     -14.821   8.137  14.695  0.00  0.00           C  
ATOM   4381  CG LGLN X 295     -14.688   8.987  15.931  0.00  0.00           C  
ATOM   4382  CD LGLN X 295     -15.953   9.358  16.594  0.00  0.00           C  
ATOM   4383  NE2LGLN X 295     -15.998   9.905  17.795  0.00  0.00           N  
ATOM   4384  OE1LGLN X 295     -17.034   9.174  16.067  0.00  0.00           O  
ATOM   4385  H  LGLN X 295     -14.872   6.885  12.682  0.00  0.00           H  
ATOM   4386  HA LGLN X 295     -13.286   8.898  13.489  0.00  0.00           H  
ATOM   4387  HB2LGLN X 295     -15.544   8.569  14.005  0.00  0.00           H  
ATOM   4388  HB3LGLN X 295     -15.176   7.162  15.028  0.00  0.00           H  
ATOM   4389  HG2LGLN X 295     -13.937   8.595  16.616  0.00  0.00           H  
ATOM   4390  HG3LGLN X 295     -14.351   9.993  15.687  0.00  0.00           H  
ATOM   4391 HE21LGLN X 295     -16.949   9.947  18.134  0.00  0.00           H  
ATOM   4392 HE22LGLN X 295     -15.165  10.033  18.351  0.00  0.00           H  
ATOM   4393  N  LGLY X 296     -12.326   6.266  15.307  0.00  0.00           N  
ATOM   4394  CA LGLY X 296     -11.328   5.779  16.240  0.00  0.00           C  
ATOM   4395  C  LGLY X 296     -10.097   5.211  15.541  0.00  0.00           C  
ATOM   4396  O  LGLY X 296      -9.020   5.328  16.049  0.00  0.00           O  
ATOM   4397  H  LGLY X 296     -13.097   5.627  15.180  0.00  0.00           H  
ATOM   4398  HA2LGLY X 296     -10.923   6.582  16.856  0.00  0.00           H  
ATOM   4399  HA3LGLY X 296     -11.731   5.064  16.957  0.00  0.00           H  
ATOM   4400  N  LALA X 297     -10.244   4.727  14.302  0.00  0.00           N  
ATOM   4401  CA LALA X 297      -9.115   4.422  13.425  0.00  0.00           C  
ATOM   4402  C  LALA X 297      -8.400   5.706  12.957  0.00  0.00           C  
ATOM   4403  O  LALA X 297      -7.177   5.741  12.935  0.00  0.00           O  
ATOM   4404  CB LALA X 297      -9.626   3.584  12.247  0.00  0.00           C  
ATOM   4405  H  LALA X 297     -11.160   4.753  13.877  0.00  0.00           H  
ATOM   4406  HA LALA X 297      -8.388   3.827  13.979  0.00  0.00           H  
ATOM   4407  HB1LALA X 297     -10.289   4.181  11.620  0.00  0.00           H  
ATOM   4408  HB2LALA X 297      -8.778   3.245  11.652  0.00  0.00           H  
ATOM   4409  HB3LALA X 297     -10.174   2.717  12.614  0.00  0.00           H  
ATOM   4410  N  LASP X 298      -9.146   6.776  12.664  0.00  0.00           N  
ATOM   4411  CA LASP X 298      -8.643   8.104  12.287  0.00  0.00           C  
ATOM   4412  C  LASP X 298      -7.857   8.764  13.438  0.00  0.00           C  
ATOM   4413  O  LASP X 298      -6.879   9.474  13.206  0.00  0.00           O  
ATOM   4414  CB LASP X 298      -9.843   8.987  11.865  0.00  0.00           C  
ATOM   4415  CG LASP X 298      -9.635   9.750  10.558  0.00  0.00           C  
ATOM   4416  OD1LASP X 298      -9.324   9.121   9.523  0.00  0.00           O  
ATOM   4417  OD2LASP X 298      -9.813  10.987  10.542  0.00  0.00           O1-
ATOM   4418  H  LASP X 298     -10.153   6.651  12.656  0.00  0.00           H  
ATOM   4419  HA LASP X 298      -7.964   7.988  11.440  0.00  0.00           H  
ATOM   4420  HB2LASP X 298     -10.728   8.380  11.713  0.00  0.00           H  
ATOM   4421  HB3LASP X 298     -10.082   9.688  12.666  0.00  0.00           H  
ATOM   4422  N  LALA X 299      -8.252   8.523  14.694  0.00  0.00           N  
ATOM   4423  CA LALA X 299      -7.570   9.024  15.872  0.00  0.00           C  
ATOM   4424  C  LALA X 299      -6.371   8.248  16.281  0.00  0.00           C  
ATOM   4425  O  LALA X 299      -5.331   8.806  16.456  0.00  0.00           O  
ATOM   4426  CB LALA X 299      -8.650   9.183  16.937  0.00  0.00           C  
ATOM   4427  H  LALA X 299      -9.108   8.021  14.881  0.00  0.00           H  
ATOM   4428  HA LALA X 299      -7.240  10.054  15.740  0.00  0.00           H  
ATOM   4429  HB1LALA X 299      -8.891   8.195  17.332  0.00  0.00           H  
ATOM   4430  HB2LALA X 299      -8.409   9.971  17.650  0.00  0.00           H  
ATOM   4431  HB3LALA X 299      -9.549   9.624  16.507  0.00  0.00           H  
ATOM   4432  N  LALA X 300      -6.501   6.909  16.284  0.00  0.00           N  
ATOM   4433  CA LALA X 300      -5.327   6.063  16.417  0.00  0.00           C  
ATOM   4434  C  LALA X 300      -4.268   6.162  15.307  0.00  0.00           C  
ATOM   4435  O  LALA X 300      -3.058   6.135  15.633  0.00  0.00           O  
ATOM   4436  CB LALA X 300      -5.925   4.617  16.427  0.00  0.00           C  
ATOM   4437  H  LALA X 300      -7.382   6.421  16.216  0.00  0.00           H  
ATOM   4438  HA LALA X 300      -4.784   6.244  17.344  0.00  0.00           H  
ATOM   4439  HB1LALA X 300      -5.157   3.941  16.802  0.00  0.00           H  
ATOM   4440  HB2LALA X 300      -6.727   4.522  17.160  0.00  0.00           H  
ATOM   4441  HB3LALA X 300      -6.303   4.282  15.461  0.00  0.00           H  
ATOM   4442  N  LALA X 301      -4.684   6.450  14.068  0.00  0.00           N  
ATOM   4443  CA LALA X 301      -3.801   6.845  12.975  0.00  0.00           C  
ATOM   4444  C  LALA X 301      -3.048   8.151  13.265  0.00  0.00           C  
ATOM   4445  O  LALA X 301      -1.820   8.154  13.163  0.00  0.00           O  
ATOM   4446  CB LALA X 301      -4.614   6.960  11.683  0.00  0.00           C  
ATOM   4447  H  LALA X 301      -5.677   6.408  13.869  0.00  0.00           H  
ATOM   4448  HA LALA X 301      -3.048   6.069  12.841  0.00  0.00           H  
ATOM   4449  HB1LALA X 301      -3.971   7.346  10.896  0.00  0.00           H  
ATOM   4450  HB2LALA X 301      -4.997   5.983  11.389  0.00  0.00           H  
ATOM   4451  HB3LALA X 301      -5.447   7.650  11.816  0.00  0.00           H  
ATOM   4452  N  LARG X 302      -3.724   9.242  13.671  0.00  0.00           N  
ATOM   4453  CA LARG X 302      -2.982  10.469  14.114  0.00  0.00           C  
ATOM   4454  C  LARG X 302      -2.165  10.214  15.441  0.00  0.00           C  
ATOM   4455  O  LARG X 302      -1.038  10.703  15.483  0.00  0.00           O  
ATOM   4456  CB LARG X 302      -3.819  11.742  14.173  0.00  0.00           C  
ATOM   4457  CG LARG X 302      -4.480  12.158  12.847  0.00  0.00           C  
ATOM   4458  CD LARG X 302      -5.404  13.323  13.023  0.00  0.00           C  
ATOM   4459  NE LARG X 302      -6.792  12.901  13.305  0.00  0.00           N  
ATOM   4460  CZ LARG X 302      -7.739  12.558  12.423  0.00  0.00           C  
ATOM   4461  NH1LARG X 302      -7.660  12.577  11.106  0.00  0.00           N1+
ATOM   4462  NH2LARG X 302      -8.975  12.330  12.928  0.00  0.00           N  
ATOM   4463  H  LARG X 302      -4.732   9.285  13.673  0.00  0.00           H  
ATOM   4464  HA LARG X 302      -2.172  10.681  13.416  0.00  0.00           H  
ATOM   4465  HB2LARG X 302      -4.612  11.653  14.915  0.00  0.00           H  
ATOM   4466  HB3LARG X 302      -3.198  12.561  14.535  0.00  0.00           H  
ATOM   4467  HG2LARG X 302      -3.649  12.359  12.172  0.00  0.00           H  
ATOM   4468  HG3LARG X 302      -5.115  11.344  12.497  0.00  0.00           H  
ATOM   4469  HD2LARG X 302      -4.936  13.911  13.811  0.00  0.00           H  
ATOM   4470  HD3LARG X 302      -5.253  13.950  12.144  0.00  0.00           H  
ATOM   4471  HE LARG X 302      -7.068  12.845  14.275  0.00  0.00           H  
ATOM   4472 HH11LARG X 302      -6.840  12.980  10.676  0.00  0.00           H  
ATOM   4473 HH12LARG X 302      -8.485  12.341  10.574  0.00  0.00           H  
ATOM   4474 HH21LARG X 302      -8.932  12.211  13.931  0.00  0.00           H  
ATOM   4475 HH22LARG X 302      -9.784  12.057  12.389  0.00  0.00           H  
ATOM   4476  N  LGLU X 303      -2.674   9.489  16.453  0.00  0.00           N  
ATOM   4477  CA LGLU X 303      -1.832   9.037  17.552  0.00  0.00           C  
ATOM   4478  C  LGLU X 303      -0.567   8.332  17.058  0.00  0.00           C  
ATOM   4479  O  LGLU X 303       0.455   8.640  17.656  0.00  0.00           O  
ATOM   4480  CB LGLU X 303      -2.678   8.165  18.435  0.00  0.00           C  
ATOM   4481  CG LGLU X 303      -2.005   7.702  19.753  0.00  0.00           C  
ATOM   4482  CD LGLU X 303      -2.771   6.638  20.457  0.00  0.00           C  
ATOM   4483  OE1LGLU X 303      -2.813   5.460  19.994  0.00  0.00           O  
ATOM   4484  OE2LGLU X 303      -3.351   6.900  21.521  0.00  0.00           O1-
ATOM   4485  H  LGLU X 303      -3.543   9.003  16.280  0.00  0.00           H  
ATOM   4486  HA LGLU X 303      -1.501   9.890  18.145  0.00  0.00           H  
ATOM   4487  HB2LGLU X 303      -3.589   8.707  18.688  0.00  0.00           H  
ATOM   4488  HB3LGLU X 303      -2.993   7.304  17.843  0.00  0.00           H  
ATOM   4489  HG2LGLU X 303      -1.051   7.248  19.487  0.00  0.00           H  
ATOM   4490  HG3LGLU X 303      -1.640   8.566  20.307  0.00  0.00           H  
ATOM   4491  N  LALA X 304      -0.593   7.457  16.050  0.00  0.00           N  
ATOM   4492  CA LALA X 304       0.600   6.755  15.581  0.00  0.00           C  
ATOM   4493  C  LALA X 304       1.559   7.665  14.790  0.00  0.00           C  
ATOM   4494  O  LALA X 304       2.770   7.498  14.897  0.00  0.00           O  
ATOM   4495  CB LALA X 304       0.158   5.535  14.765  0.00  0.00           C  
ATOM   4496  H  LALA X 304      -1.490   7.180  15.669  0.00  0.00           H  
ATOM   4497  HA LALA X 304       1.152   6.395  16.451  0.00  0.00           H  
ATOM   4498  HB1LALA X 304      -0.461   4.883  15.382  0.00  0.00           H  
ATOM   4499  HB2LALA X 304      -0.416   5.859  13.898  0.00  0.00           H  
ATOM   4500  HB3LALA X 304       1.037   4.982  14.432  0.00  0.00           H  
ATOM   4501  N  LALA X 305       1.049   8.652  14.045  0.00  0.00           N  
ATOM   4502  CA LALA X 305       1.873   9.611  13.299  0.00  0.00           C  
ATOM   4503  C  LALA X 305       2.596  10.633  14.205  0.00  0.00           C  
ATOM   4504  O  LALA X 305       3.719  11.035  13.914  0.00  0.00           O  
ATOM   4505  CB LALA X 305       0.973  10.308  12.275  0.00  0.00           C  
ATOM   4506  H  LALA X 305       0.041   8.716  13.962  0.00  0.00           H  
ATOM   4507  HA LALA X 305       2.642   9.061  12.754  0.00  0.00           H  
ATOM   4508  HB1LALA X 305       0.225  10.917  12.784  0.00  0.00           H  
ATOM   4509  HB2LALA X 305       1.587  10.948  11.643  0.00  0.00           H  
ATOM   4510  HB3LALA X 305       0.473   9.569  11.649  0.00  0.00           H  
ATOM   4511  N  LHIE X 306       1.967  11.010  15.325  0.00  0.00           N  
ATOM   4512  CA LHIE X 306       2.542  11.856  16.349  0.00  0.00           C  
ATOM   4513  C  LHIE X 306       3.647  11.124  17.069  0.00  0.00           C  
ATOM   4514  O  LHIE X 306       4.785  11.661  17.182  0.00  0.00           O  
ATOM   4515  CB LHIE X 306       1.385  12.437  17.256  0.00  0.00           C  
ATOM   4516  CG LHIE X 306       0.762  13.701  16.617  0.00  0.00           C  
ATOM   4517  CD2LHIE X 306      -0.206  13.859  15.714  0.00  0.00           C  
ATOM   4518  ND1LHIE X 306       1.338  14.925  16.929  0.00  0.00           N  
ATOM   4519  CE1LHIE X 306       0.703  15.808  16.154  0.00  0.00           C  
ATOM   4520  NE2LHIE X 306      -0.301  15.192  15.429  0.00  0.00           N  
ATOM   4521  H  LHIE X 306       1.073  10.564  15.472  0.00  0.00           H  
ATOM   4522  HA LHIE X 306       3.048  12.678  15.843  0.00  0.00           H  
ATOM   4523  HB2LHIE X 306       0.612  11.677  17.371  0.00  0.00           H  
ATOM   4524  HB3LHIE X 306       1.840  12.753  18.195  0.00  0.00           H  
ATOM   4525  HD2LHIE X 306      -0.845  13.158  15.198  0.00  0.00           H  
ATOM   4526  HE1LHIE X 306       0.734  16.875  16.319  0.00  0.00           H  
ATOM   4527  HE2LHIE X 306      -0.937  15.687  14.819  0.00  0.00           H  
ATOM   4528  N  LLEU X 307       3.390   9.841  17.339  0.00  0.00           N  
ATOM   4529  CA LLEU X 307       4.403   8.972  17.982  0.00  0.00           C  
ATOM   4530  C  LLEU X 307       5.603   8.642  17.009  0.00  0.00           C  
ATOM   4531  O  LLEU X 307       6.710   8.810  17.458  0.00  0.00           O  
ATOM   4532  CB LLEU X 307       3.783   7.618  18.468  0.00  0.00           C  
ATOM   4533  CG LLEU X 307       4.686   6.771  19.416  0.00  0.00           C  
ATOM   4534  CD1LLEU X 307       5.288   7.483  20.614  0.00  0.00           C  
ATOM   4535  CD2LLEU X 307       3.835   5.593  19.883  0.00  0.00           C  
ATOM   4536  H  LLEU X 307       2.545   9.358  17.071  0.00  0.00           H  
ATOM   4537  HA LLEU X 307       4.857   9.534  18.798  0.00  0.00           H  
ATOM   4538  HB2LLEU X 307       2.852   7.812  19.001  0.00  0.00           H  
ATOM   4539  HB3LLEU X 307       3.533   7.039  17.580  0.00  0.00           H  
ATOM   4540  HG LLEU X 307       5.526   6.339  18.872  0.00  0.00           H  
ATOM   4541 HD11LLEU X 307       5.863   8.307  20.192  0.00  0.00           H  
ATOM   4542 HD12LLEU X 307       4.449   7.739  21.260  0.00  0.00           H  
ATOM   4543 HD13LLEU X 307       5.992   6.886  21.193  0.00  0.00           H  
ATOM   4544 HD21LLEU X 307       3.376   5.102  19.024  0.00  0.00           H  
ATOM   4545 HD22LLEU X 307       4.421   4.937  20.526  0.00  0.00           H  
ATOM   4546 HD23LLEU X 307       3.086   5.961  20.584  0.00  0.00           H  
ATOM   4547  N  LLEU X 308       5.359   8.390  15.721  0.00  0.00           N  
ATOM   4548  CA LLEU X 308       6.397   8.330  14.688  0.00  0.00           C  
ATOM   4549  C  LLEU X 308       7.311   9.570  14.711  0.00  0.00           C  
ATOM   4550  O  LLEU X 308       8.526   9.397  14.775  0.00  0.00           O  
ATOM   4551  CB LLEU X 308       5.711   8.122  13.324  0.00  0.00           C  
ATOM   4552  CG LLEU X 308       6.633   8.178  12.092  0.00  0.00           C  
ATOM   4553  CD1LLEU X 308       7.745   7.128  12.127  0.00  0.00           C  
ATOM   4554  CD2LLEU X 308       5.784   7.938  10.842  0.00  0.00           C  
ATOM   4555  H  LLEU X 308       4.396   8.274  15.429  0.00  0.00           H  
ATOM   4556  HA LLEU X 308       7.032   7.467  14.892  0.00  0.00           H  
ATOM   4557  HB2LLEU X 308       5.201   7.158  13.338  0.00  0.00           H  
ATOM   4558  HB3LLEU X 308       4.956   8.895  13.201  0.00  0.00           H  
ATOM   4559  HG LLEU X 308       7.081   9.168  12.022  0.00  0.00           H  
ATOM   4560 HD11LLEU X 308       7.322   6.126  12.168  0.00  0.00           H  
ATOM   4561 HD12LLEU X 308       8.357   7.229  11.231  0.00  0.00           H  
ATOM   4562 HD13LLEU X 308       8.390   7.293  12.990  0.00  0.00           H  
ATOM   4563 HD21LLEU X 308       5.383   6.925  10.838  0.00  0.00           H  
ATOM   4564 HD22LLEU X 308       4.967   8.658  10.807  0.00  0.00           H  
ATOM   4565 HD23LLEU X 308       6.401   8.092   9.959  0.00  0.00           H  
ATOM   4566  N  LGLN X 309       6.758  10.788  14.749  0.00  0.00           N  
ATOM   4567  CA LGLN X 309       7.581  12.056  14.815  0.00  0.00           C  
ATOM   4568  C  LGLN X 309       8.549  12.124  16.073  0.00  0.00           C  
ATOM   4569  O  LGLN X 309       9.697  12.595  15.895  0.00  0.00           O  
ATOM   4570  CB LGLN X 309       6.572  13.242  14.805  0.00  0.00           C  
ATOM   4571  CG LGLN X 309       7.162  14.640  14.613  0.00  0.00           C  
ATOM   4572  CD LGLN X 309       7.872  14.909  13.356  0.00  0.00           C  
ATOM   4573  NE2LGLN X 309       9.012  15.544  13.343  0.00  0.00           N  
ATOM   4574  OE1LGLN X 309       7.354  14.543  12.314  0.00  0.00           O  
ATOM   4575  H  LGLN X 309       5.755  10.882  14.692  0.00  0.00           H  
ATOM   4576  HA LGLN X 309       8.277  12.346  14.029  0.00  0.00           H  
ATOM   4577  HB2LGLN X 309       5.761  13.096  14.092  0.00  0.00           H  
ATOM   4578  HB3LGLN X 309       6.030  13.325  15.747  0.00  0.00           H  
ATOM   4579  HG2LGLN X 309       6.330  15.340  14.690  0.00  0.00           H  
ATOM   4580  HG3LGLN X 309       7.757  14.721  15.523  0.00  0.00           H  
ATOM   4581 HE21LGLN X 309       9.459  15.503  12.438  0.00  0.00           H  
ATOM   4582 HE22LGLN X 309       9.494  15.915  14.148  0.00  0.00           H  
ATOM   4583  N  LTHR X 310       8.035  11.715  17.196  0.00  0.00           N  
ATOM   4584  CA LTHR X 310       8.705  11.642  18.502  0.00  0.00           C  
ATOM   4585  C  LTHR X 310       9.872  10.682  18.475  0.00  0.00           C  
ATOM   4586  O  LTHR X 310      10.923  11.070  19.066  0.00  0.00           O  
ATOM   4587  CB LTHR X 310       7.767  11.183  19.561  0.00  0.00           C  
ATOM   4588  CG2LTHR X 310       8.334  11.192  21.028  0.00  0.00           C  
ATOM   4589  OG1LTHR X 310       6.687  12.056  19.547  0.00  0.00           O  
ATOM   4590  H  LTHR X 310       7.074  11.425  17.087  0.00  0.00           H  
ATOM   4591  HA LTHR X 310       9.085  12.612  18.825  0.00  0.00           H  
ATOM   4592  HB LTHR X 310       7.341  10.186  19.457  0.00  0.00           H  
ATOM   4593  HG1LTHR X 310       6.065  11.760  20.215  0.00  0.00           H  
ATOM   4594 HG21LTHR X 310       7.753  10.444  21.569  0.00  0.00           H  
ATOM   4595 HG22LTHR X 310       9.358  10.839  21.153  0.00  0.00           H  
ATOM   4596 HG23LTHR X 310       8.353  12.145  21.555  0.00  0.00           H  
ATOM   4597  N  LVAL X 311       9.894   9.653  17.612  0.00  0.00           N  
ATOM   4598  CA LVAL X 311      11.005   8.670  17.402  0.00  0.00           C  
ATOM   4599  C  LVAL X 311      11.940   9.130  16.327  0.00  0.00           C  
ATOM   4600  O  LVAL X 311      13.136   9.223  16.484  0.00  0.00           O  
ATOM   4601  CB LVAL X 311      10.476   7.217  17.089  0.00  0.00           C  
ATOM   4602  CG1LVAL X 311      11.629   6.229  17.175  0.00  0.00           C  
ATOM   4603  CG2LVAL X 311       9.351   6.819  18.063  0.00  0.00           C  
ATOM   4604  H  LVAL X 311       9.000   9.456  17.185  0.00  0.00           H  
ATOM   4605  HA LVAL X 311      11.540   8.677  18.353  0.00  0.00           H  
ATOM   4606  HB LVAL X 311      10.036   7.214  16.092  0.00  0.00           H  
ATOM   4607 HG11LVAL X 311      12.442   6.519  16.509  0.00  0.00           H  
ATOM   4608 HG12LVAL X 311      12.121   6.226  18.148  0.00  0.00           H  
ATOM   4609 HG13LVAL X 311      11.278   5.221  16.957  0.00  0.00           H  
ATOM   4610 HG21LVAL X 311       8.865   5.971  17.581  0.00  0.00           H  
ATOM   4611 HG22LVAL X 311       9.824   6.508  18.995  0.00  0.00           H  
ATOM   4612 HG23LVAL X 311       8.630   7.624  18.202  0.00  0.00           H  
ATOM   4613  N  LTRP X 312      11.376   9.641  15.229  0.00  0.00           N  
ATOM   4614  CA LTRP X 312      12.074  10.279  14.098  0.00  0.00           C  
ATOM   4615  C  LTRP X 312      13.044  11.418  14.488  0.00  0.00           C  
ATOM   4616  O  LTRP X 312      14.202  11.389  14.071  0.00  0.00           O  
ATOM   4617  CB LTRP X 312      10.968  10.782  13.162  0.00  0.00           C  
ATOM   4618  CG LTRP X 312      11.363  11.444  11.887  0.00  0.00           C  
ATOM   4619  CD1LTRP X 312      11.713  12.744  11.747  0.00  0.00           C  
ATOM   4620  CD2LTRP X 312      11.350  10.879  10.542  0.00  0.00           C  
ATOM   4621  CE2LTRP X 312      11.626  11.928   9.617  0.00  0.00           C  
ATOM   4622  CE3LTRP X 312      11.114   9.590  10.010  0.00  0.00           C  
ATOM   4623  NE1LTRP X 312      11.897  13.023  10.407  0.00  0.00           N  
ATOM   4624  CZ2LTRP X 312      11.609  11.723   8.233  0.00  0.00           C  
ATOM   4625  CZ3LTRP X 312      11.147   9.367   8.619  0.00  0.00           C  
ATOM   4626  CH2LTRP X 312      11.374  10.433   7.733  0.00  0.00           C  
ATOM   4627  H  LTRP X 312      10.364   9.624  15.176  0.00  0.00           H  
ATOM   4628  HA LTRP X 312      12.659   9.527  13.571  0.00  0.00           H  
ATOM   4629  HB2LTRP X 312      10.333   9.936  12.900  0.00  0.00           H  
ATOM   4630  HB3LTRP X 312      10.347  11.489  13.706  0.00  0.00           H  
ATOM   4631  HD1LTRP X 312      11.802  13.467  12.559  0.00  0.00           H  
ATOM   4632  HE1LTRP X 312      12.189  13.929  10.061  0.00  0.00           H  
ATOM   4633  HE3LTRP X 312      10.931   8.769  10.685  0.00  0.00           H  
ATOM   4634  HZ2LTRP X 312      11.873  12.524   7.555  0.00  0.00           H  
ATOM   4635  HZ3LTRP X 312      11.020   8.372   8.222  0.00  0.00           H  
ATOM   4636  HH2LTRP X 312      11.443  10.261   6.667  0.00  0.00           H  
ATOM   4637  N  LASP X 313      12.602  12.358  15.332  0.00  0.00           N  
ATOM   4638  CA LASP X 313      13.389  13.533  15.862  0.00  0.00           C  
ATOM   4639  C  LASP X 313      14.529  13.071  16.885  0.00  0.00           C  
ATOM   4640  O  LASP X 313      15.477  13.847  17.018  0.00  0.00           O  
ATOM   4641  CB LASP X 313      12.509  14.624  16.480  0.00  0.00           C  
ATOM   4642  CG LASP X 313      11.687  15.315  15.424  0.00  0.00           C  
ATOM   4643  OD1LASP X 313      12.170  15.603  14.258  0.00  0.00           O  
ATOM   4644  OD2LASP X 313      10.582  15.728  15.733  0.00  0.00           O1-
ATOM   4645  H  LASP X 313      11.648  12.251  15.648  0.00  0.00           H  
ATOM   4646  HA LASP X 313      13.919  13.987  15.024  0.00  0.00           H  
ATOM   4647  HB2LASP X 313      11.866  14.136  17.212  0.00  0.00           H  
ATOM   4648  HB3LASP X 313      13.146  15.422  16.861  0.00  0.00           H  
ATOM   4649  N  LLYS X 314      14.482  11.851  17.436  0.00  0.00           N  
ATOM   4650  CA LLYS X 314      15.594  11.284  18.273  0.00  0.00           C  
ATOM   4651  C  LLYS X 314      16.863  11.022  17.445  0.00  0.00           C  
ATOM   4652  O  LLYS X 314      17.945  10.984  17.919  0.00  0.00           O  
ATOM   4653  CB LLYS X 314      15.209  10.026  19.053  0.00  0.00           C  
ATOM   4654  CG LLYS X 314      14.362  10.447  20.284  0.00  0.00           C  
ATOM   4655  CD LLYS X 314      13.679   9.176  20.893  0.00  0.00           C  
ATOM   4656  CE LLYS X 314      13.094   9.525  22.325  0.00  0.00           C  
ATOM   4657  NZ LLYS X 314      12.305   8.474  22.997  0.00  0.00           N1+
ATOM   4658  H  LLYS X 314      13.728  11.224  17.197  0.00  0.00           H  
ATOM   4659  HA LLYS X 314      15.841  12.078  18.978  0.00  0.00           H  
ATOM   4660  HB2LLYS X 314      14.586   9.407  18.407  0.00  0.00           H  
ATOM   4661  HB3LLYS X 314      16.111   9.509  19.380  0.00  0.00           H  
ATOM   4662  HG2LLYS X 314      14.961  10.884  21.083  0.00  0.00           H  
ATOM   4663  HG3LLYS X 314      13.690  11.267  20.029  0.00  0.00           H  
ATOM   4664  HD2LLYS X 314      12.860   8.879  20.238  0.00  0.00           H  
ATOM   4665  HD3LLYS X 314      14.365   8.333  20.977  0.00  0.00           H  
ATOM   4666  HE2LLYS X 314      14.004   9.702  22.900  0.00  0.00           H  
ATOM   4667  HE3LLYS X 314      12.503  10.436  22.416  0.00  0.00           H  
ATOM   4668  HZ1LLYS X 314      11.482   8.351  22.425  0.00  0.00           H  
ATOM   4669  HZ2LLYS X 314      12.809   7.600  23.052  0.00  0.00           H  
ATOM   4670  HZ3LLYS X 314      11.937   8.701  23.909  0.00  0.00           H  
ATOM   4671  N  LGLY X 315      16.700  10.777  16.151  0.00  0.00           N  
ATOM   4672  CA LGLY X 315      17.754  10.284  15.231  0.00  0.00           C  
ATOM   4673  C  LGLY X 315      18.413   9.021  15.754  0.00  0.00           C  
ATOM   4674  O  LGLY X 315      17.733   7.985  15.755  0.00  0.00           O  
ATOM   4675  H  LGLY X 315      15.785  11.028  15.806  0.00  0.00           H  
ATOM   4676  HA2LGLY X 315      17.472  10.003  14.216  0.00  0.00           H  
ATOM   4677  HA3LGLY X 315      18.531  11.036  15.093  0.00  0.00           H  
ATOM   4678  N  LASP X 316      19.711   9.060  16.083  0.00  0.00           N  
ATOM   4679  CA LASP X 316      20.443   7.867  16.620  0.00  0.00           C  
ATOM   4680  C  LASP X 316      20.181   7.508  18.046  0.00  0.00           C  
ATOM   4681  O  LASP X 316      20.689   6.577  18.666  0.00  0.00           O  
ATOM   4682  CB LASP X 316      21.899   8.113  16.258  0.00  0.00           C  
ATOM   4683  CG LASP X 316      22.111   7.944  14.711  0.00  0.00           C  
ATOM   4684  OD1LASP X 316      22.499   6.851  14.331  0.00  0.00           O  
ATOM   4685  OD2LASP X 316      21.965   8.975  13.987  0.00  0.00           O1-
ATOM   4686  H  LASP X 316      20.212   9.928  15.958  0.00  0.00           H  
ATOM   4687  HA LASP X 316      20.233   7.021  15.967  0.00  0.00           H  
ATOM   4688  HB2LASP X 316      22.293   9.018  16.719  0.00  0.00           H  
ATOM   4689  HB3LASP X 316      22.562   7.440  16.803  0.00  0.00           H  
ATOM   4690  N  LALA X 317      19.426   8.380  18.719  0.00  0.00           N  
ATOM   4691  CA LALA X 317      19.149   8.418  20.153  0.00  0.00           C  
ATOM   4692  C  LALA X 317      17.977   7.574  20.686  0.00  0.00           C  
ATOM   4693  O  LALA X 317      17.495   7.792  21.807  0.00  0.00           O  
ATOM   4694  CB LALA X 317      19.196   9.875  20.789  0.00  0.00           C  
ATOM   4695  H  LALA X 317      19.071   9.107  18.116  0.00  0.00           H  
ATOM   4696  HA LALA X 317      19.949   7.850  20.627  0.00  0.00           H  
ATOM   4697  HB1LALA X 317      20.088  10.437  20.513  0.00  0.00           H  
ATOM   4698  HB2LALA X 317      18.320  10.494  20.594  0.00  0.00           H  
ATOM   4699  HB3LALA X 317      19.312   9.691  21.858  0.00  0.00           H  
ATOM   4700  N  LLEU X 318      17.358   6.770  19.814  0.00  0.00           N  
ATOM   4701  CA LLEU X 318      16.208   5.889  19.967  0.00  0.00           C  
ATOM   4702  C  LLEU X 318      16.617   4.571  20.676  0.00  0.00           C  
ATOM   4703  O  LLEU X 318      17.635   3.877  20.501  0.00  0.00           O  
ATOM   4704  CB LLEU X 318      15.428   5.802  18.640  0.00  0.00           C  
ATOM   4705  CG LLEU X 318      16.004   4.752  17.601  0.00  0.00           C  
ATOM   4706  CD1LLEU X 318      15.072   4.623  16.392  0.00  0.00           C  
ATOM   4707  CD2LLEU X 318      17.501   4.761  17.191  0.00  0.00           C  
ATOM   4708  H  LLEU X 318      17.704   6.954  18.883  0.00  0.00           H  
ATOM   4709  HA LLEU X 318      15.566   6.506  20.597  0.00  0.00           H  
ATOM   4710  HB2LLEU X 318      14.404   5.506  18.868  0.00  0.00           H  
ATOM   4711  HB3LLEU X 318      15.438   6.760  18.120  0.00  0.00           H  
ATOM   4712  HG LLEU X 318      15.986   3.811  18.150  0.00  0.00           H  
ATOM   4713 HD11LLEU X 318      15.346   3.760  15.786  0.00  0.00           H  
ATOM   4714 HD12LLEU X 318      14.020   4.691  16.668  0.00  0.00           H  
ATOM   4715 HD13LLEU X 318      15.191   5.562  15.852  0.00  0.00           H  
ATOM   4716 HD21LLEU X 318      17.638   5.602  16.511  0.00  0.00           H  
ATOM   4717 HD22LLEU X 318      18.053   4.863  18.125  0.00  0.00           H  
ATOM   4718 HD23LLEU X 318      17.727   3.923  16.531  0.00  0.00           H  
ATOM   4719  N  LTHR X 319      15.662   4.118  21.524  0.00  0.00           N  
ATOM   4720  CA LTHR X 319      15.619   2.759  22.066  0.00  0.00           C  
ATOM   4721  C  LTHR X 319      14.717   1.799  21.332  0.00  0.00           C  
ATOM   4722  O  LTHR X 319      13.789   2.148  20.572  0.00  0.00           O  
ATOM   4723  CB LTHR X 319      15.364   2.826  23.543  0.00  0.00           C  
ATOM   4724  CG2LTHR X 319      16.294   3.791  24.304  0.00  0.00           C  
ATOM   4725  OG1LTHR X 319      13.997   3.125  23.714  0.00  0.00           O  
ATOM   4726  H  LTHR X 319      14.885   4.720  21.754  0.00  0.00           H  
ATOM   4727  HA LTHR X 319      16.659   2.432  22.049  0.00  0.00           H  
ATOM   4728  HB LTHR X 319      15.662   1.866  23.965  0.00  0.00           H  
ATOM   4729  HG1LTHR X 319      13.833   3.963  23.277  0.00  0.00           H  
ATOM   4730 HG21LTHR X 319      15.968   4.830  24.265  0.00  0.00           H  
ATOM   4731 HG22LTHR X 319      16.505   3.331  25.270  0.00  0.00           H  
ATOM   4732 HG23LTHR X 319      17.250   3.770  23.779  0.00  0.00           H  
ATOM   4733  N  LPRO X 320      14.901   0.466  21.558  0.00  0.00           N  
ATOM   4734  CA LPRO X 320      14.119  -0.568  20.886  0.00  0.00           C  
ATOM   4735  C  LPRO X 320      12.682  -0.649  21.311  0.00  0.00           C  
ATOM   4736  O  LPRO X 320      11.878  -0.905  20.468  0.00  0.00           O  
ATOM   4737  CB LPRO X 320      14.780  -1.867  21.330  0.00  0.00           C  
ATOM   4738  CG LPRO X 320      16.147  -1.423  21.730  0.00  0.00           C  
ATOM   4739  CD LPRO X 320      15.992  -0.077  22.344  0.00  0.00           C  
ATOM   4740  HA LPRO X 320      14.243  -0.388  19.818  0.00  0.00           H  
ATOM   4741  HB2LPRO X 320      14.281  -2.126  22.263  0.00  0.00           H  
ATOM   4742  HB3LPRO X 320      14.813  -2.688  20.614  0.00  0.00           H  
ATOM   4743  HG2LPRO X 320      16.636  -2.148  22.380  0.00  0.00           H  
ATOM   4744  HG3LPRO X 320      16.750  -1.373  20.823  0.00  0.00           H  
ATOM   4745  HD2LPRO X 320      15.912  -0.060  23.430  0.00  0.00           H  
ATOM   4746  HD3LPRO X 320      16.919   0.430  22.074  0.00  0.00           H  
ATOM   4747  N  LGLU X 321      12.398  -0.261  22.543  0.00  0.00           N  
ATOM   4748  CA LGLU X 321      11.011  -0.067  22.988  0.00  0.00           C  
ATOM   4749  C  LGLU X 321      10.267   1.142  22.223  0.00  0.00           C  
ATOM   4750  O  LGLU X 321       9.043   1.167  21.976  0.00  0.00           O  
ATOM   4751  CB LGLU X 321      10.977   0.060  24.542  0.00  0.00           C  
ATOM   4752  CG LGLU X 321       9.611   0.554  25.099  0.00  0.00           C  
ATOM   4753  CD LGLU X 321       9.561   0.206  26.593  0.00  0.00           C  
ATOM   4754  OE1LGLU X 321      10.141   0.897  27.451  0.00  0.00           O  
ATOM   4755  OE2LGLU X 321       8.999  -0.915  26.922  0.00  0.00           O1-
ATOM   4756  H  LGLU X 321      13.202   0.052  23.066  0.00  0.00           H  
ATOM   4757  HA LGLU X 321      10.377  -0.915  22.732  0.00  0.00           H  
ATOM   4758  HB2LGLU X 321      11.308  -0.876  24.991  0.00  0.00           H  
ATOM   4759  HB3LGLU X 321      11.837   0.679  24.795  0.00  0.00           H  
ATOM   4760  HG2LGLU X 321       9.580   1.640  25.020  0.00  0.00           H  
ATOM   4761  HG3LGLU X 321       8.785   0.104  24.549  0.00  0.00           H  
ATOM   4762  N  LASP X 322      10.992   2.252  21.957  0.00  0.00           N  
ATOM   4763  CA LASP X 322      10.551   3.373  21.152  0.00  0.00           C  
ATOM   4764  C  LASP X 322      10.067   2.950  19.772  0.00  0.00           C  
ATOM   4765  O  LASP X 322       9.041   3.402  19.398  0.00  0.00           O  
ATOM   4766  CB LASP X 322      11.557   4.554  20.996  0.00  0.00           C  
ATOM   4767  CG LASP X 322      12.063   5.289  22.265  0.00  0.00           C  
ATOM   4768  OD1LASP X 322      11.408   5.183  23.326  0.00  0.00           O  
ATOM   4769  OD2LASP X 322      13.213   5.747  22.369  0.00  0.00           O1-
ATOM   4770  H  LASP X 322      11.924   2.349  22.335  0.00  0.00           H  
ATOM   4771  HA LASP X 322       9.616   3.723  21.592  0.00  0.00           H  
ATOM   4772  HB2LASP X 322      12.460   4.192  20.505  0.00  0.00           H  
ATOM   4773  HB3LASP X 322      10.997   5.219  20.339  0.00  0.00           H  
ATOM   4774  N  LARG X 323      10.727   1.999  19.088  0.00  0.00           N  
ATOM   4775  CA LARG X 323      10.255   1.391  17.818  0.00  0.00           C  
ATOM   4776  C  LARG X 323       9.216   0.269  18.004  0.00  0.00           C  
ATOM   4777  O  LARG X 323       8.376   0.036  17.136  0.00  0.00           O  
ATOM   4778  CB LARG X 323      11.492   0.897  17.044  0.00  0.00           C  
ATOM   4779  CG LARG X 323      11.173   0.355  15.640  0.00  0.00           C  
ATOM   4780  CD LARG X 323      11.033  -1.175  15.560  0.00  0.00           C  
ATOM   4781  NE LARG X 323      10.810  -1.580  14.162  0.00  0.00           N  
ATOM   4782  CZ LARG X 323      10.190  -2.641  13.684  0.00  0.00           C  
ATOM   4783  NH1LARG X 323       9.653  -3.571  14.419  0.00  0.00           N1+
ATOM   4784  NH2LARG X 323      10.107  -2.765  12.396  0.00  0.00           N  
ATOM   4785  H  LARG X 323      11.600   1.676  19.496  0.00  0.00           H  
ATOM   4786  HA LARG X 323       9.768   2.170  17.231  0.00  0.00           H  
ATOM   4787  HB2LARG X 323      12.171   1.744  16.927  0.00  0.00           H  
ATOM   4788  HB3LARG X 323      12.018   0.135  17.624  0.00  0.00           H  
ATOM   4789  HG2LARG X 323      10.260   0.820  15.266  0.00  0.00           H  
ATOM   4790  HG3LARG X 323      11.982   0.660  14.980  0.00  0.00           H  
ATOM   4791  HD2LARG X 323      11.954  -1.635  15.926  0.00  0.00           H  
ATOM   4792  HD3LARG X 323      10.202  -1.502  16.185  0.00  0.00           H  
ATOM   4793  HE LARG X 323      11.190  -0.957  13.461  0.00  0.00           H  
ATOM   4794 HH11LARG X 323       9.754  -3.557  15.414  0.00  0.00           H  
ATOM   4795 HH12LARG X 323       9.113  -4.317  13.964  0.00  0.00           H  
ATOM   4796 HH21LARG X 323      10.492  -2.040  11.811  0.00  0.00           H  
ATOM   4797 HH22LARG X 323       9.666  -3.598  11.992  0.00  0.00           H  
ATOM   4798  N  LGLY X 324       9.290  -0.412  19.137  0.00  0.00           N  
ATOM   4799  CA LGLY X 324       8.484  -1.551  19.610  0.00  0.00           C  
ATOM   4800  C  LGLY X 324       7.018  -1.177  19.754  0.00  0.00           C  
ATOM   4801  O  LGLY X 324       6.212  -1.686  18.985  0.00  0.00           O  
ATOM   4802  H  LGLY X 324       9.954  -0.011  19.785  0.00  0.00           H  
ATOM   4803  HA2LGLY X 324       8.620  -2.413  18.958  0.00  0.00           H  
ATOM   4804  HA3LGLY X 324       8.910  -1.816  20.578  0.00  0.00           H  
ATOM   4805  N  LGLU X 325       6.731  -0.384  20.793  0.00  0.00           N  
ATOM   4806  CA LGLU X 325       5.353   0.150  20.951  0.00  0.00           C  
ATOM   4807  C  LGLU X 325       4.848   0.907  19.723  0.00  0.00           C  
ATOM   4808  O  LGLU X 325       3.689   0.741  19.306  0.00  0.00           O  
ATOM   4809  CB LGLU X 325       5.205   1.137  22.107  0.00  0.00           C  
ATOM   4810  CG LGLU X 325       5.810   0.738  23.464  0.00  0.00           C  
ATOM   4811  CD LGLU X 325       5.197  -0.340  24.344  0.00  0.00           C  
ATOM   4812  OE1LGLU X 325       4.030  -0.258  24.807  0.00  0.00           O  
ATOM   4813  OE2LGLU X 325       5.899  -1.320  24.553  0.00  0.00           O1-
ATOM   4814  H  LGLU X 325       7.571   0.016  21.188  0.00  0.00           H  
ATOM   4815  HA LGLU X 325       4.758  -0.723  21.218  0.00  0.00           H  
ATOM   4816  HB2LGLU X 325       5.777   2.008  21.787  0.00  0.00           H  
ATOM   4817  HB3LGLU X 325       4.145   1.382  22.178  0.00  0.00           H  
ATOM   4818  HG2LGLU X 325       6.826   0.372  23.315  0.00  0.00           H  
ATOM   4819  HG3LGLU X 325       5.927   1.671  24.013  0.00  0.00           H  
ATOM   4820  N  LLEU X 326       5.703   1.678  19.029  0.00  0.00           N  
ATOM   4821  CA LLEU X 326       5.317   2.338  17.772  0.00  0.00           C  
ATOM   4822  C  LLEU X 326       4.805   1.324  16.734  0.00  0.00           C  
ATOM   4823  O  LLEU X 326       3.730   1.518  16.161  0.00  0.00           O  
ATOM   4824  CB LLEU X 326       6.489   3.175  17.218  0.00  0.00           C  
ATOM   4825  CG LLEU X 326       6.213   3.784  15.825  0.00  0.00           C  
ATOM   4826  CD1LLEU X 326       5.057   4.786  15.837  0.00  0.00           C  
ATOM   4827  CD2LLEU X 326       7.449   4.487  15.275  0.00  0.00           C  
ATOM   4828  H  LLEU X 326       6.639   1.821  19.392  0.00  0.00           H  
ATOM   4829  HA LLEU X 326       4.491   3.015  17.992  0.00  0.00           H  
ATOM   4830  HB2LLEU X 326       6.720   3.977  17.922  0.00  0.00           H  
ATOM   4831  HB3LLEU X 326       7.368   2.535  17.142  0.00  0.00           H  
ATOM   4832  HG LLEU X 326       5.969   2.983  15.131  0.00  0.00           H  
ATOM   4833 HD11LLEU X 326       5.280   5.592  16.534  0.00  0.00           H  
ATOM   4834 HD12LLEU X 326       4.924   5.207  14.840  0.00  0.00           H  
ATOM   4835 HD13LLEU X 326       4.130   4.296  16.127  0.00  0.00           H  
ATOM   4836 HD21LLEU X 326       7.663   5.377  15.862  0.00  0.00           H  
ATOM   4837 HD22LLEU X 326       8.306   3.814  15.313  0.00  0.00           H  
ATOM   4838 HD23LLEU X 326       7.277   4.782  14.240  0.00  0.00           H  
ATOM   4839  N  LMET X 327       5.519   0.216  16.510  0.00  0.00           N  
ATOM   4840  CA LMET X 327       5.084  -0.788  15.537  0.00  0.00           C  
ATOM   4841  C  LMET X 327       3.837  -1.558  15.999  0.00  0.00           C  
ATOM   4842  O  LMET X 327       3.040  -1.989  15.163  0.00  0.00           O  
ATOM   4843  CB LMET X 327       6.249  -1.718  15.166  0.00  0.00           C  
ATOM   4844  CG LMET X 327       5.956  -2.547  13.906  0.00  0.00           C  
ATOM   4845  SD LMET X 327       5.292  -1.633  12.485  0.00  0.00           S  
ATOM   4846  CE LMET X 327       5.508  -2.865  11.189  0.00  0.00           C  
ATOM   4847  H  LMET X 327       6.405   0.089  16.992  0.00  0.00           H  
ATOM   4848  HA LMET X 327       4.796  -0.236  14.645  0.00  0.00           H  
ATOM   4849  HB2LMET X 327       7.138  -1.117  14.973  0.00  0.00           H  
ATOM   4850  HB3LMET X 327       6.471  -2.386  15.999  0.00  0.00           H  
ATOM   4851  HG2LMET X 327       6.887  -3.025  13.603  0.00  0.00           H  
ATOM   4852  HG3LMET X 327       5.242  -3.330  14.152  0.00  0.00           H  
ATOM   4853  HE1LMET X 327       4.826  -3.696  11.360  0.00  0.00           H  
ATOM   4854  HE2LMET X 327       5.298  -2.408  10.225  0.00  0.00           H  
ATOM   4855  HE3LMET X 327       6.538  -3.217  11.197  0.00  0.00           H  
ATOM   4856  N  LVAL X 328       3.592  -1.677  17.308  0.00  0.00           N  
ATOM   4857  CA LVAL X 328       2.314  -2.190  17.836  0.00  0.00           C  
ATOM   4858  C  LVAL X 328       1.169  -1.210  17.567  0.00  0.00           C  
ATOM   4859  O  LVAL X 328       0.127  -1.635  17.065  0.00  0.00           O  
ATOM   4860  CB LVAL X 328       2.399  -2.520  19.335  0.00  0.00           C  
ATOM   4861  CG1LVAL X 328       1.037  -2.977  19.872  0.00  0.00           C  
ATOM   4862  CG2LVAL X 328       3.399  -3.654  19.579  0.00  0.00           C  
ATOM   4863  H  LVAL X 328       4.293  -1.337  17.963  0.00  0.00           H  
ATOM   4864  HA LVAL X 328       2.072  -3.115  17.313  0.00  0.00           H  
ATOM   4865  HB LVAL X 328       2.717  -1.637  19.887  0.00  0.00           H  
ATOM   4866 HG11LVAL X 328       0.276  -2.211  19.742  0.00  0.00           H  
ATOM   4867 HG12LVAL X 328       0.728  -3.899  19.386  0.00  0.00           H  
ATOM   4868 HG13LVAL X 328       1.116  -3.152  20.937  0.00  0.00           H  
ATOM   4869 HG21LVAL X 328       4.373  -3.404  19.165  0.00  0.00           H  
ATOM   4870 HG22LVAL X 328       3.523  -3.790  20.650  0.00  0.00           H  
ATOM   4871 HG23LVAL X 328       3.042  -4.582  19.134  0.00  0.00           H  
ATOM   4872  N  LLYS X 329       1.351   0.094  17.826  0.00  0.00           N  
ATOM   4873  CA LLYS X 329       0.362   1.140  17.500  0.00  0.00           C  
ATOM   4874  C  LLYS X 329       0.001   1.087  16.016  0.00  0.00           C  
ATOM   4875  O  LLYS X 329      -1.178   0.986  15.678  0.00  0.00           O  
ATOM   4876  CB LLYS X 329       0.902   2.535  17.877  0.00  0.00           C  
ATOM   4877  CG LLYS X 329       0.956   2.832  19.384  0.00  0.00           C  
ATOM   4878  CD LLYS X 329      -0.432   3.052  20.001  0.00  0.00           C  
ATOM   4879  CE LLYS X 329      -0.293   3.711  21.380  0.00  0.00           C  
ATOM   4880  NZ LLYS X 329      -1.618   4.057  21.949  0.00  0.00           N1+
ATOM   4881  H  LLYS X 329       2.238   0.375  18.244  0.00  0.00           H  
ATOM   4882  HA LLYS X 329      -0.560   0.948  18.047  0.00  0.00           H  
ATOM   4883  HB2LLYS X 329       1.907   2.650  17.475  0.00  0.00           H  
ATOM   4884  HB3LLYS X 329       0.281   3.296  17.401  0.00  0.00           H  
ATOM   4885  HG2LLYS X 329       1.466   2.027  19.912  0.00  0.00           H  
ATOM   4886  HG3LLYS X 329       1.535   3.745  19.516  0.00  0.00           H  
ATOM   4887  HD2LLYS X 329      -1.008   3.712  19.349  0.00  0.00           H  
ATOM   4888  HD3LLYS X 329      -0.951   2.097  20.091  0.00  0.00           H  
ATOM   4889  HE2LLYS X 329       0.258   3.043  22.049  0.00  0.00           H  
ATOM   4890  HE3LLYS X 329       0.295   4.626  21.256  0.00  0.00           H  
ATOM   4891  HZ1LLYS X 329      -2.156   3.239  22.179  0.00  0.00           H  
ATOM   4892  HZ2LLYS X 329      -1.543   4.673  22.744  0.00  0.00           H  
ATOM   4893  HZ3LLYS X 329      -2.161   4.579  21.251  0.00  0.00           H  
ATOM   4894  N  LVAL X 330       1.002   1.042  15.136  0.00  0.00           N  
ATOM   4895  CA LVAL X 330       0.806   0.898  13.685  0.00  0.00           C  
ATOM   4896  C  LVAL X 330       0.105  -0.418  13.325  0.00  0.00           C  
ATOM   4897  O  LVAL X 330      -0.825  -0.406  12.517  0.00  0.00           O  
ATOM   4898  CB LVAL X 330       2.149   1.049  12.947  0.00  0.00           C  
ATOM   4899  CG1LVAL X 330       1.998   0.730  11.459  0.00  0.00           C  
ATOM   4900  CG2LVAL X 330       2.666   2.488  13.085  0.00  0.00           C  
ATOM   4901  H  LVAL X 330       1.950   1.140  15.495  0.00  0.00           H  
ATOM   4902  HA LVAL X 330       0.152   1.701  13.346  0.00  0.00           H  
ATOM   4903  HB LVAL X 330       2.882   0.364  13.375  0.00  0.00           H  
ATOM   4904 HG11LVAL X 330       1.189   1.319  11.031  0.00  0.00           H  
ATOM   4905 HG12LVAL X 330       2.926   0.959  10.942  0.00  0.00           H  
ATOM   4906 HG13LVAL X 330       1.795  -0.331  11.319  0.00  0.00           H  
ATOM   4907 HG21LVAL X 330       3.580   2.614  12.505  0.00  0.00           H  
ATOM   4908 HG22LVAL X 330       1.918   3.192  12.729  0.00  0.00           H  
ATOM   4909 HG23LVAL X 330       2.891   2.719  14.124  0.00  0.00           H  
ATOM   4910  N  LSER X 331       0.465  -1.540  13.956  0.00  0.00           N  
ATOM   4911  CA LSER X 331      -0.209  -2.835  13.752  0.00  0.00           C  
ATOM   4912  C  LSER X 331      -1.691  -2.789  14.150  0.00  0.00           C  
ATOM   4913  O  LSER X 331      -2.536  -3.350  13.449  0.00  0.00           O  
ATOM   4914  CB LSER X 331       0.498  -3.948  14.533  0.00  0.00           C  
ATOM   4915  OG LSER X 331       1.829  -4.106  14.083  0.00  0.00           O  
ATOM   4916  H  LSER X 331       1.253  -1.501  14.593  0.00  0.00           H  
ATOM   4917  HA LSER X 331      -0.165  -3.084  12.692  0.00  0.00           H  
ATOM   4918  HB2LSER X 331       0.498  -3.718  15.599  0.00  0.00           H  
ATOM   4919  HB3LSER X 331      -0.037  -4.887  14.380  0.00  0.00           H  
ATOM   4920  HG LSER X 331       2.352  -3.346  14.412  0.00  0.00           H  
ATOM   4921  N  LGLY X 332      -2.027  -2.066  15.223  0.00  0.00           N  
ATOM   4922  CA LGLY X 332      -3.403  -1.785  15.632  0.00  0.00           C  
ATOM   4923  C  LGLY X 332      -4.156  -0.914  14.622  0.00  0.00           C  
ATOM   4924  O  LGLY X 332      -5.277  -1.250  14.241  0.00  0.00           O  
ATOM   4925  H  LGLY X 332      -1.275  -1.659  15.774  0.00  0.00           H  
ATOM   4926  HA2LGLY X 332      -3.945  -2.722  15.760  0.00  0.00           H  
ATOM   4927  HA3LGLY X 332      -3.382  -1.258  16.586  0.00  0.00           H  
ATOM   4928  N  LVAL X 333      -3.531   0.156  14.118  0.00  0.00           N  
ATOM   4929  CA LVAL X 333      -4.118   1.023  13.077  0.00  0.00           C  
ATOM   4930  C  LVAL X 333      -4.357   0.246  11.777  0.00  0.00           C  
ATOM   4931  O  LVAL X 333      -5.441   0.356  11.206  0.00  0.00           O  
ATOM   4932  CB LVAL X 333      -3.253   2.280  12.846  0.00  0.00           C  
ATOM   4933  CG1LVAL X 333      -3.792   3.166  11.717  0.00  0.00           C  
ATOM   4934  CG2LVAL X 333      -3.237   3.161  14.098  0.00  0.00           C  
ATOM   4935  H  LVAL X 333      -2.614   0.394  14.489  0.00  0.00           H  
ATOM   4936  HA LVAL X 333      -5.095   1.358  13.424  0.00  0.00           H  
ATOM   4937  HB LVAL X 333      -2.232   1.983  12.604  0.00  0.00           H  
ATOM   4938 HG11LVAL X 333      -3.734   2.641  10.769  0.00  0.00           H
[truncated: 186,329 more chars]
