# Supplementary material for: Engineering DszC Mutants from Transition State Macrodipole Considerations and Evolutionary Sequence Analysis
Source: J Chem Inf Model. 2022 Dec 19;63(1):20–6. doi: 10.1021/acs.jcim.2c01337 (PMC9832474; doi:10.1021/acs.jcim.2c01337)
Supplement: Supplementary file 2 — ci2c01337_si_002.zip [file ci2c01337_si_002.zip › SI_gaussian-prep/gau_addprobe.py]

#!/usr/bin/env python

import sys
import numpy as np
from rppn import gaussian


gau_mut = sys.argv[1]
gau_tmp = sys.argv[2]
gau_mut = gaussian.GaussianInput(gau_mut)
gau_tmp = gaussian.GaussianInput(gau_tmp)
try: probe = sys.argv[3]
except IndexError: probe = '+'

rev_gaumut = open('{}_probe{}.com'.format(gau_mut.name, probe), 'w')
rev_gaumut.write('{}\n'.format(gau_tmp.header))
rev_gaumut.write('#{} charge\n\n'.format(gau_tmp.route_section))
rev_gaumut.write('{} revised from {}\n\n'.format(gau_mut.name, gau_tmp.name))


tmp_pdbinfo = [(tmp.pdb.name, tmp.pdb.resi) for tmp in gau_tmp.molspec[1]]
mut_pdbinfo = [(mut.pdb.name, mut.pdb.resi) for mut in gau_mut.molspec[1]]

molspec_line = ""
idx_list = []
if gau_mut.hasConnectivity: connect_line = ""
if gau_mut.isONIOM == False: gau_mut.molQS = list(gau_mut.molspec[0]) + gau_tmp.molspec[0][1:]
else: gau_mut.molQS = gau_mut.molspec[0]
for qs in gau_mut.molQS: molspec_line += "{0[0]} {0[1]} ".format(qs)
for mut in gau_mut.molspec[1]:
    if gau_mut.isONIOM == False:
        try:
            idx = tmp_pdbinfo.index((mut.pdb.name, mut.pdb.resi))
            idx_list.append(idx)
            tmp = gau_tmp.molspec[1][idx]
            mut.frz_code = tmp.frz_code
            mut.isQMMM(tmp.qmmm.layer)
            if tmp.qmmm.hasLink:
                mut.qmmm.hasLink = True
                mut.qmmm.link = tmp.qmmm.link
                mut.qmmm.connect_id = mut_pdbinfo.index(tmp_pdbinfo[tmp.qmmm.connect_id-1])+1
                mut.qmmm.scale = tmp.qmmm.scale
        except ValueError: mut.isQMMM('L')
    molspec_line += gaussian.add_atomspec_line(mut)
    connect_line += gaussian.add_connect_line(mut.connect)

#charge and position for the probe
if probe == '-': q = -1.0
elif probe == '+': q = +1.0
n, pos = 0, np.zeros(3)
for t in set(tmp_pdbinfo) - set(mut_pdbinfo):
    print(t)
    idx = tmp_pdbinfo.index(t)
    pos = np.add(pos, gau_tmp.molspec[1][idx].pos)
    n += 1
pos = pos/n

rev_gaumut.write('{}\n'.format(molspec_line))
rev_gaumut.write('{}\n\n'.format(connect_line))
rev_gaumut.write('{}\n\n'.format(gau_tmp.params_block))
rev_gaumut.write('{0[0]:<14.8f}{0[1]:<14.8f}{0[2]:<14.8f}{1:>8.4f}\n\n\n'.format(pos, q))


print("\"{.name}.com\" used as template. \"{.name}.com\" rewritten successfully".format(gau_tmp, gau_mut))
