# Supplementary material for: Engineering DszC Mutants from Transition State Macrodipole Considerations and Evolutionary Sequence Analysis
Source: J Chem Inf Model. 2022 Dec 19;63(1):20–6. doi: 10.1021/acs.jcim.2c01337 (PMC9832474; doi:10.1021/acs.jcim.2c01337)
Supplement: Supplementary file 2 — ci2c01337_si_002.zip [file ci2c01337_si_002.zip › SI_gaussian-prep/gau_fixmut.py]

#!/usr/bin/env python

import sys
from rppn import gaussian


gau_mut = sys.argv[1]
gau_tmp = sys.argv[2]
gau_mut = gaussian.GaussianInput(gau_mut)
gau_tmp = gaussian.GaussianInput(gau_tmp)

rev_gaumut = open('{}.oniom.com'.format(gau_mut.name), 'w')
rev_gaumut.write('{}\n'.format(gau_tmp.header))
rev_gaumut.write('#{}\n\n'.format(gau_tmp.route_section))
rev_gaumut.write('{} revised from {}\n\n'.format(gau_mut.name, gau_tmp.name))


tmp_info = [str((tmp.mm, tmp.pdb)) for tmp in gau_tmp.molspec[1]]
mut_info = [str((mut.mm, mut.pdb)) for mut in gau_mut.molspec[1]]

molspec_line = ""
if gau_mut.hasConnectivity: connect_line = ""
gau_mut.molQS = list(gau_mut.molspec[0]) + gau_tmp.molspec[0][1:]
for qs in gau_mut.molQS: molspec_line += "{0[0]} {0[1]} ".format(qs)
for mut in gau_mut.molspec[1]:
    try:
        idx = tmp_info.index(str((mut.mm, mut.pdb)))
        tmp = gau_tmp.molspec[1][idx]
        mut.frz_code = tmp.frz_code
        mut.isQMMM(tmp.qmmm.layer)
        if tmp.qmmm.hasLink:
            mut.qmmm.hasLink = True
            mut.qmmm.link = tmp.qmmm.link
            mut.qmmm.connect_id = mut_info.index(tmp_info[tmp.qmmm.connect_id-1])+1
            mut.qmmm.scale = tmp.qmmm.scale
    except ValueError: mut.isQMMM('L')
    molspec_line += gaussian.add_atomspec_line(mut)
    connect_line += gaussian.add_connect_line(mut.connect)
rev_gaumut.write('{}\n'.format(molspec_line))
rev_gaumut.write('{}\n\n'.format(connect_line))
rev_gaumut.write('{}\n\n\n'.format(gau_tmp.params_block))

print("\"{.name}.com\" used as template. \"{.name}.com\" rewritten successfully".format(gau_tmp, gau_mut))
