# Supplementary material for: Engineering DszC Mutants from Transition State Macrodipole Considerations and Evolutionary Sequence Analysis
Source: J Chem Inf Model. 2022 Dec 19;63(1):20–6. doi: 10.1021/acs.jcim.2c01337 (PMC9832474; doi:10.1021/acs.jcim.2c01337)
Supplement: Supplementary file 2 — ci2c01337_si_002.zip [file ci2c01337_si_002.zip › SI_gaussian-prep/gau_prep-mutation.sh]

# for mut1 mut2 mut3 ... iteratively
NLINES=`wc -l MUT_INTERFACE`
for MUTID in $(seq 1 ${NLINES% *}); do
    MUT_LINE=`sed -n "$MUTID"p MUT_INTERFACE`
    MUT_DIR=`echo $MUT_LINE | tr -s ' ' | cut -d ' ' -f 1`
    RESN=`echo $MUT_LINE | tr -s ' ' | cut -d ' ' -f 2 | cut -d '.' -f 1`
    RESI=`echo $MUT_LINE | tr -s ' ' | cut -d ' ' -f 2 | cut -d '.' -f 2`
    for COM_TEMPLATE in ${*}; do
      # create template for complex
        RESINFO=`grep -nE "$RESN\s*[A-Z]*\s*$RESI\s+" $COM_TEMPLATE`
        RESKEEP=" N\s+.$RESN| CA\s+.$RESN| C\s+.$RESN| O\s+.$RESN| CB\s+.$RESN| H\s+.$RESN| HA\s+.$RESN| HB[1-3].$RESN"
        INIT_RES=`echo "$RESINFO"|cut -d':' -f1|head -n1`; END_RES=`echo "$RESINFO"|cut -d':' -f1|tail -n1`
      # create mutation in complex
        COMMUT_PDB=${COM_TEMPLATE%.*}_mut.pdb
        head -n +$((INIT_RES-1)) $COM_TEMPLATE > $COMMUT_PDB
        echo "$RESINFO" | cut -d':' -f2 | grep -E "$RESKEEP" | sed "s/$RESN/ALA/" >> $COMMUT_PDB
        tail -n +$((END_RES+1)) $COM_TEMPLATE >> $COMMUT_PDB
      # parameterize mutated pdb files
        ./parameterize_pdb.sh $COMMUT_PDB
        tleap -f leaprc_mut >> processing.out
        #gau_prmtop2gaucom.py is available at https://github.com/eduardoftoliveira/oniomMacGyver
        gau_prmtop2gaucom.py ${COM_TEMPLATE%.*}_mut.prmtop ${COM_TEMPLATE%.*}_mut.inpcrd
        python gau_fixmut.py ${COM_TEMPLATE%.*}_mut.com ${COM_TEMPLATE%.*}.com
    done
  # move mutated files for folder of mutation
    mkdir -p $MUT_DIR
    mv *_mut.* $MUT_DIR
done
