# Supplementary material for: Engineering DszC Mutants from Transition State Macrodipole Considerations and Evolutionary Sequence Analysis
Source: J Chem Inf Model. 2022 Dec 19;63(1):20–6. doi: 10.1021/acs.jcim.2c01337 (PMC9832474; doi:10.1021/acs.jcim.2c01337)
Supplement: Supplementary file 2 — ci2c01337_si_002.zip [file ci2c01337_si_002.zip › SI_gaussian-prep/leaprc_mut]

addpath ./ligand_params
source oldff/leaprc.ff10
source leaprc.gaff

loadamberparams /opt/programs/amber/18/mpich-gnu-7.3.0/dat/leap/parm/frcmod.ionsjc_tip3p
loadamberparams DBT/DBT.frcmod
loadamberparams C4aOOH/C4aOOH.frcmod
loadamberprep DBT/DBT.prepc
loadamberprep C4aOOH/C4aOOH.prepc

temp = loadpdb dszc-INT1_mut.pdb


saveamberparm temp dszc-INT1_mut.prmtop dszc-INT1_mut.inpcrd

quit
