# Supplementary material for: Engineering DszC Mutants from Transition State Macrodipole Considerations and Evolutionary Sequence Analysis
Source: J Chem Inf Model. 2022 Dec 19;63(1):20–6. doi: 10.1021/acs.jcim.2c01337 (PMC9832474; doi:10.1021/acs.jcim.2c01337)
Supplement: Supplementary file 2 — ci2c01337_si_002.zip [file ci2c01337_si_002.zip › SI_gaussian-prep/ligand_params/C4aOOH/C4aOOH.frcmod]

remark goes here
MASS
ca 12.010        0.360
ha 1.008         0.135
c3 12.010        0.878
hc 1.008         0.135
nh 14.010        0.530
hn 1.008         0.161
os 16.000        0.465
oh 16.000        0.465
ho 1.008         0.135
c  12.010        0.616
o  16.000        0.434
n  14.010        0.530
ne 14.010        0.530
c2 12.010        0.360
h1 1.008         0.135
p5 30.970        1.538

BOND
ca-ca  478.40   1.387
ca-nh  449.00   1.364
ca-ha  344.30   1.087
ca-c3  323.50   1.513
c3-hc  337.30   1.092
nh-hn  401.20   1.014
nh-c3  332.70   1.458
c3-os  301.50   1.439
c3-c   328.30   1.508
c3-c2  328.30   1.508
os-oh  355.80   1.455
oh-ho  369.60   0.974
c -o   648.00   1.214
c -n   478.20   1.345
n -hn  410.20   1.009
c -ne  408.60   1.393
ne-c2  597.70   1.280
c2-nh  462.60   1.355
c3-h1  335.90   1.093
c3-c3  303.10   1.535
c3-oh  314.10   1.426
os-p5  342.50   1.602
p5-o   487.70   1.481

ANGLE
ca-ca-ha   48.460     120.010
ca-ca-ca   67.180     119.970
ca-ca-nh   69.340     120.130
ca-nh-hn   49.080     116.130
ca-nh-c3   64.560     117.770
ca-ca-c3   63.840     120.630
ca-c3-hc   46.960     110.150
hc-c3-hc   39.430     108.350
ca-nh-c2   64.590     127.340
nh-c3-os   71.260     108.930
nh-c3-c    67.360     109.430
nh-c3-c2   67.100     110.270
hn-nh-c3   46.460     114.950
c3-os-oh   65.240     107.970
c3-c -o    68.030     123.110
c3-c -n    67.860     115.150
c3-c2-ne   66.960     122.150
c3-c2-nh   66.690     118.590
os-c3-c    68.030     109.820
os-c3-c2   68.450     108.480
os-oh-ho   49.580      99.690
c -c3-c2   64.140     111.320
c -n -hn   49.210     118.460
c -n -c    65.330     127.140
o -c -n    75.830     122.030
n -c -ne   74.440     110.370
c -ne-c2   67.860     118.530
o -c -ne   72.940     126.030
ne-c2-nh   73.020     123.570
c2-nh-c3   63.170     123.710
nh-c3-h1   49.730     109.960
nh-c3-c3   66.390     110.450
c3-c3-oh   67.720     109.430
c3-c3-h1   46.360     110.070
c3-c3-c3   63.210     110.630
h1-c3-h1   39.180     109.550
c3-oh-ho   47.090     108.160
oh-c3-h1   50.970     109.880
c3-c3-os   67.780     108.420
c3-os-p5   62.000     118.000
h1-c3-os   50.840     108.820
os-p5-o    70.340     116.090
o -p5-o    73.530     115.800

DIHE
ca-ca-ca-c3   1    3.625       180.000           2.000
ca-ca-ca-ca   1    3.625       180.000           2.000
ca-ca-ca-ha   1    3.625       180.000           2.000
ca-ca-nh-c2   1    1.050       180.000           2.000
ca-ca-nh-c3   1    1.050       180.000           2.000
ca-nh-c3-os   1    0.000         0.000           2.000
ca-nh-c3-c    1    0.000         0.000           2.000
ca-nh-c3-c2   1    0.000         0.000           2.000
ca-ca-ca-nh   1    3.625       180.000           2.000
ca-ca-nh-hn   1    1.050       180.000           2.000
ca-ca-c3-hc   1    0.000         0.000           2.000
ha-ca-ca-nh   1    3.625       180.000           2.000
ha-ca-ca-c3   1    3.625       180.000           2.000
c3-ca-ca-c3   1    3.625       180.000           2.000
ca-nh-c2-c3   1    0.675       180.000           2.000
ca-nh-c2-ne   1    0.675       180.000           2.000
ca-nh-c3-h1   1    0.000         0.000           2.000
ca-nh-c3-c3   1    0.000         0.000           2.000
nh-ca-ca-nh   1    3.625       180.000           2.000
nh-c3-os-oh   1    0.383         0.000           3.000
nh-c3-c -o    1    0.000       180.000           2.000
nh-c3-c -n    1    0.000       180.000           2.000
nh-c3-c2-ne   1    0.000         0.000           2.000
nh-c3-c2-nh   1    0.000         0.000           2.000
hn-nh-c3-os   1    0.000         0.000           2.000
hn-nh-c3-c    1    0.000         0.000           2.000
hn-nh-c3-c2   1    0.000         0.000           2.000
c3-os-oh-ho   1    1.600         0.000           2.000
c3-c -n -hn   1    2.500       180.000           2.000
c3-c -n -c    1    2.500       180.000           2.000
c3-c2-ne-c    1    4.150       180.000           2.000
c3-c2-nh-c3   1    0.675       180.000           2.000
os-c3-c -o    1    0.000       180.000           2.000
os-c3-c -n    1    0.000       180.000           2.000
os-c3-c2-ne   1    0.000         0.000           2.000
os-c3-c2-nh   1    0.000         0.000           2.000
oh-os-c3-c    1    0.383         0.000           3.000
oh-os-c3-c2   1    0.383         0.000           3.000
c -c3-c2-ne   1    0.000         0.000           2.000
c -c3-c2-nh   1    0.000         0.000           2.000
c -n -c -o    1    2.500       180.000           2.000
c -n -c -ne   1    2.500       180.000           2.000
o -c -c3-c2   1    0.000       180.000           2.000
o -c -n -hn   1    2.500       180.000          -2.000
o -c -n -hn   1    2.000         0.000           1.000
n -c -c3-c2   1    0.000       180.000           2.000
n -c -ne-c2   1    0.200       180.000           2.000
hn-n -c -ne   1    2.500       180.000           2.000
c -ne-c2-nh   1    4.150       180.000           2.000
o -c -ne-c2   1    0.200       180.000           2.000
ne-c2-nh-c3   1    0.675       180.000           2.000
c2-nh-c3-h1   1    0.000         0.000           2.000
c2-nh-c3-c3   1    0.000         0.000           2.000
nh-c3-c3-oh   1    0.156         0.000           3.000
nh-c3-c3-h1   1    0.156         0.000           3.000
nh-c3-c3-c3   1    0.156         0.000           3.000
c3-c3-oh-ho   1    0.160         0.000          -3.000
c3-c3-oh-ho   1    0.250         0.000           1.000
c3-c3-c3-oh   1    0.156         0.000           3.000
c3-c3-c3-h1   1    0.156         0.000           3.000
c3-c3-c3-c3   1    0.180         0.000          -3.000
c3-c3-c3-c3   1    0.250       180.000          -2.000
c3-c3-c3-c3   1    0.200       180.000           1.000
h1-c3-c3-oh   1    0.000         0.000          -3.000
h1-c3-c3-oh   1    0.250         0.000           1.000
h1-c3-c3-h1   1    0.156         0.000           3.000
oh-c3-c3-oh   1    0.144         0.000          -3.000
oh-c3-c3-oh   1    1.175         0.000           2.000
ho-oh-c3-h1   1    0.167         0.000           3.000
c3-c3-c3-os   1    0.156         0.000           3.000
c3-c3-os-p5   1    0.383         0.000           3.000
oh-c3-c3-os   1    0.144         0.000          -3.000
oh-c3-c3-os   1    1.175         0.000           2.000
h1-c3-c3-os   1    0.000         0.000          -3.000
h1-c3-c3-os   1    0.250         0.000           1.000
c3-os-p5-o    1    0.800         0.000           2.000
h1-c3-os-p5   1    0.383         0.000           3.000

IMPROPER
ca-ca-ca-nh         1.1          180.0         2.0          Using default value
ca-ca-ca-ha         1.1          180.0         2.0          General improper torsional angle (2 general atom types)
c3-ca-ca-ca         1.1          180.0         2.0
c3-ca-nh-hn         1.1          180.0         2.0          Using default value
c3-n -c -o         10.5          180.0         2.0          General improper torsional angle (2 general atom types)
c -c -n -hn         1.1          180.0         2.0          General improper torsional angle (2 general atom types)
n -ne-c -o         10.5          180.0         2.0          General improper torsional angle (2 general atom types)
c3-ne-c2-nh         1.1          180.0         2.0          Using default value
c2-c3-nh-ca         1.1          180.0         2.0          Using default value

NONBON
  ca          1.9080  0.0860
  ha          1.4590  0.0150
  c3          1.9080  0.1094
  hc          1.4870  0.0157
  nh          1.8240  0.1700
  hn          0.6000  0.0157
  os          1.6837  0.1700
  oh          1.7210  0.2104
  ho          0.0000  0.0000
  c           1.9080  0.0860
  o           1.6612  0.2100
  n           1.8240  0.1700
  ne          1.8240  0.1700
  c2          1.9080  0.0860
  h1          1.3870  0.0157
  p5          2.1000  0.2000
