# Supplementary material for: Engineering DszC Mutants from Transition State Macrodipole Considerations and Evolutionary Sequence Analysis
Source: J Chem Inf Model. 2022 Dec 19;63(1):20–6. doi: 10.1021/acs.jcim.2c01337 (PMC9832474; doi:10.1021/acs.jcim.2c01337)
Supplement: Supplementary file 2 — ci2c01337_si_002.zip [file ci2c01337_si_002.zip › SI_gaussian-prep/ligand_params/C4aOOH/C4aOOH.prepc]

    0    0    2

This is a remark line
molecule.res
C4A   XYZ  0
CHANGE     OMIT DU   BEG
  0.0000
   1  DUMM  DU    M        999.000     999.0      -999.0           .00000
   2  DUMM  DU    M        999.000    -999.0       999.0           .00000
   3  DUMM  DU    M       -999.000     999.0       999.0           .00000
   4  C1    ca    M          1.537000   -6.917000   -2.849000    0.404931
   5  C6    ca    B          0.321000   -6.877000   -3.539000   -0.444676
   6  H4    ha    E          0.213000   -6.135000   -4.323000    0.206397
   7  C7    ca    B         -0.702000   -7.752000   -3.212000    0.156971
   8  C8    c3    3         -1.989000   -7.641000   -4.011000   -0.347650
   9  H5    hc    E         -2.640000   -6.902000   -3.549000    0.096294
  10  H6    hc    E         -1.760000   -7.328000   -5.031000    0.096294
  11  H7    hc    E         -2.498000   -8.600000   -4.060000    0.096294
  12  C9    ca    B         -0.538000   -8.668000   -2.158000    0.094344
  13  C10   c3    3         -1.663000   -9.599000   -1.740000   -0.175315
  14  H8    hc    E         -1.488000   -9.977000   -0.735000    0.069028
  15  H9    hc    E         -2.611000   -9.064000   -1.738000    0.069028
  16  H10   hc    E         -1.722000  -10.430000   -2.442000    0.069028
  17  C11   ca    B          0.674000   -8.722000   -1.469000   -0.242564
  18  H11   ha    E          0.817000   -9.421000   -0.648000    0.262808
  19  C12   ca    E          1.721000   -7.856000   -1.821000   -0.196776
  20  N1    nh    M          2.575000   -6.071000   -3.199000   -0.810307
  21  H3    hn    E          2.402000   -5.396000   -3.934000    0.391818
  22  C2    c3    M          3.547000   -5.707000   -2.252000    0.765440
  23  O11   os    S          3.268000   -4.527000   -1.443000   -0.351660
  24  O10   oh    S          2.133000   -4.789000   -0.599000   -0.386325
  25  H1    ho    E          2.525000   -4.920000    0.314000    0.423662
  26  C3    c     M          4.819000   -5.165000   -2.926000    0.488737
  27  O1    o     E          4.742000   -4.612000   -4.007000   -0.548762
  28  N2    n     M          5.947000   -5.253000   -2.174000   -0.567018
  29  H2    hn    E          6.743000   -4.670000   -2.453000    0.377430
  30  C4    c     M          6.033000   -5.979000   -0.971000    0.671057
  31  O2    o     E          7.069000   -5.936000   -0.316000   -0.574878
  32  N3    ne    M          4.998000   -6.811000   -0.638000   -0.441064
  33  C5    c2    M          3.872000   -6.850000   -1.333000    0.204281
  34  N4    nh    M          2.989000   -7.845000   -1.154000    0.074715
  35  C13   c3    M          3.452000   -9.046000   -0.380000   -0.283501
  36  H12   h1    E          2.862000   -9.902000   -0.692000    0.159144
  37  H13   h1    E          4.481000   -9.281000   -0.653000    0.159144
  38  C14   c3    M          3.366000   -8.885000    1.156000    0.260684
  39  O3    oh    S          4.150000   -7.780000    1.638000   -0.704454
  40  H14   ho    E          4.581000   -7.330000    0.872000    0.354907
  41  H15   h1    E          2.323000   -8.730000    1.430000    0.054574
  42  C15   c3    M          3.867000  -10.158000    1.871000    0.107806
  43  O4    oh    S          5.284000  -10.229000    1.690000   -0.674724
  44  H16   ho    E          5.582000   -9.305000    1.811000    0.407589
  45  H17   h1    E          3.650000  -10.054000    2.936000    0.070498
  46  C16   c3    M          3.192000  -11.443000    1.349000    0.179713
  47  O5    oh    S          1.761000  -11.392000    1.335000   -0.854523
  48  H18   ho    E          1.455000  -12.244000    1.793000    0.574661
  49  H19   h1    E          3.543000  -11.602000    0.337000    0.050266
  50  C17   c3    M          3.689000  -12.644000    2.154000    0.271014
  51  H20   h1    E          3.271000  -12.636000    3.162000   -0.007487
  52  H21   h1    E          4.766000  -12.561000    2.257000   -0.007487
  53  O6    os    M          3.387000  -13.841000    1.444000   -0.582478
  54  P1    p5    M          2.153000  -14.667000    1.903000    1.493870
  55  O8    o     E          1.198000  -13.650000    2.338000   -0.986926
  56  O9    o     E          1.742000  -15.442000    0.723000   -0.986926
  57  O7    o     M          2.803000  -15.496000    2.911000   -0.986926


LOOP
  C12   C1
   N4  C12
   C5   C2

IMPROPER
  C12   C6   C1   N1
   C1   C7   C6   H4
   C8   C9   C7   C6
  C10  C11   C9   C7
   C9  C12  C11  H11
  C11   C1  C12   N4
   C2   C1   N1   H3
   C2   N2   C3   O1
   C3   C4   N2   H2
   N2   N3   C4   O2
   C2   N3   C5   N4
   C5  C13   N4  C12

DONE
STOP
