# Supplementary material for: Engineering DszC Mutants from Transition State Macrodipole Considerations and Evolutionary Sequence Analysis
Source: J Chem Inf Model. 2022 Dec 19;63(1):20–6. doi: 10.1021/acs.jcim.2c01337 (PMC9832474; doi:10.1021/acs.jcim.2c01337)
Supplement: Supplementary file 2 — ci2c01337_si_002.zip [file ci2c01337_si_002.zip › SI_gaussian-prep/ligand_params/DBT/DBT.frcmod]

remark goes here
MASS
ca 12.010        0.360
ha 1.008         0.135
ss 32.060        2.900
cp 12.010        0.360

BOND
ca-ha  344.30   1.087
ca-ca  478.40   1.387
ca-ss  256.60   1.770
ca-cp  466.10   1.395
cp-cp  346.50   1.490

ANGLE
ca-ca-ha   48.460     120.010
ca-ca-ca   67.180     119.970
ca-ca-cp   67.240     119.070
ca-ca-ss   78.500     119.930
ca-ss-ca   39.270      98.710
ca-cp-cp   64.140     121.140
ca-cp-ca   67.250     118.330
ss-ca-cp   80.870     112.750
cp-ca-ha   48.030     121.080

DIHE
ca-ca-ca-ha   1    3.625       180.000           2.000
ca-ca-ca-ca   1    3.625       180.000           2.000
ca-ca-cp-ca   1    3.625       180.000           2.000
ca-ca-cp-cp   1    3.625       180.000           2.000
ha-ca-ca-ha   1    3.625       180.000           2.000
ha-ca-ca-cp   1    3.625       180.000           2.000
ca-ca-ca-cp   1    3.625       180.000           2.000
ca-ca-ca-ss   1    3.625       180.000           2.000
ca-ca-ss-ca   1    0.400       180.000           2.000
ha-ca-ca-ss   1    3.625       180.000           2.000
ca-ss-ca-cp   1    0.400       180.000           2.000
ca-cp-cp-ca   1    1.000       180.000           2.000
ca-cp-ca-ha   1    3.625       180.000           2.000
ss-ca-cp-cp   1    3.625       180.000           2.000
ss-ca-cp-ca   1    3.625       180.000           2.000
cp-cp-ca-ha   1    3.625       180.000           2.000

IMPROPER
ca-ca-ca-ha         1.1          180.0         2.0          General improper torsional angle (2 general atom types)
ca-cp-ca-ss         1.1          180.0         2.0          Using default value
ca-cp-ca-ha         1.1          180.0         2.0          General improper torsional angle (2 general atom types)
ca-ca-cp-cp         1.1          180.0         2.0          Using default value

NONBON
  ca          1.9080  0.0860
  ha          1.4590  0.0150
  ss          2.0000  0.2500
  cp          1.9080  0.0860
