# Supplementary material for: Engineering DszC Mutants from Transition State Macrodipole Considerations and Evolutionary Sequence Analysis
Source: J Chem Inf Model. 2022 Dec 19;63(1):20–6. doi: 10.1021/acs.jcim.2c01337 (PMC9832474; doi:10.1021/acs.jcim.2c01337)
Supplement: Supplementary file 2 — ci2c01337_si_002.zip [file ci2c01337_si_002.zip › SI_gaussian-prep/ligand_params/DBT/DBT.prepc]

    0    0    2

This is a remark line
molecule.res
DBT   XYZ  0
CHANGE     OMIT DU   BEG
  0.0000
   1  DUMM  DU    M        999.000     999.0      -999.0           .00000
   2  DUMM  DU    M        999.000    -999.0       999.0           .00000
   3  DUMM  DU    M       -999.000     999.0       999.0           .00000
   4  C1    ca    M         -0.694000    3.222000   -0.000000   -0.087930
   5  H1    ha    E         -0.451000    4.269000    0.000000    0.129700
   6  C2    ca    M         -2.030000    2.823000   -0.000000   -0.186612
   7  H2    ha    E         -2.808000    3.564000   -0.000000    0.147221
   8  C3    ca    M         -2.363000    1.484000    0.000000   -0.176213
   9  H3    ha    E         -3.393000    1.176000   -0.000000    0.193956
  10  C4    ca    M         -1.341000    0.544000   -0.000000    0.047942
  11  S1    ss    S         -1.544000   -1.203000   -0.000000   -0.152014
  12  C7    ca    S          0.201000   -1.434000    0.000000    0.047942
  13  C8    ca    B          0.862000   -2.654000    0.000000   -0.176213
  14  C9    ca    B          2.242000   -2.657000    0.000000   -0.186612
  15  C10   ca    B          2.956000   -1.459000   -0.000000   -0.087930
  16  C11   ca    B          2.292000   -0.251000   -0.000000   -0.232198
  17  C12   cp    E          0.899000   -0.226000    0.000000    0.082124
  18  H8    ha    E          2.851000    0.668000   -0.000000    0.158017
  19  H7    ha    E          4.030000   -1.479000    0.000000    0.129700
  20  H6    ha    E          2.771000   -3.593000    0.000000    0.147221
  21  H5    ha    E          0.312000   -3.577000   -0.000000    0.193956
  22  C5    cp    M          0.000000    0.927000   -0.000000    0.082124
  23  C6    ca    M          0.317000    2.284000    0.000000   -0.232198
  24  H4    ha    E          1.344000    2.601000   -0.000000    0.158017


LOOP
   C6   C1
  C12   C7
   C5  C12

IMPROPER
   C6   C2   C1   H1
   C1   C3   C2   H2
   C2   C4   C3   H3
   C3   C5   C4   S1
   C8  C12   C7   S1
   C7   C9   C8   H5
   C8  C10   C9   H6
   C9  C11  C10   H7
  C10  C12  C11   H8
   C7  C11  C12   C5
   C6   C4   C5  C12
   C1   C5   C6   H4

DONE
STOP
