# Supplementary material for: Engineering DszC Mutants from Transition State Macrodipole Considerations and Evolutionary Sequence Analysis
Source: J Chem Inf Model. 2022 Dec 19;63(1):20–6. doi: 10.1021/acs.jcim.2c01337 (PMC9832474; doi:10.1021/acs.jcim.2c01337)
Supplement: Supplementary file 2 — ci2c01337_si_002.zip [file ci2c01337_si_002.zip › SI_gaussian-prep/ligand_params/FMNH/FMNH.frcmod]

remark goes here
MASS
CB 12.010        0.000
N* 14.010        0.000
CM 12.010        0.000
C  12.010        0.000
O  16.000        0.000
NA 14.010        0.000
H  1.008         0.000
CA 12.010        0.000
HA 1.008         0.000
CT 12.010        0.000
HC 1.008         0.000
H1 1.008         0.000
OH 16.000        0.000
HO 1.008         0.000
OS 16.000        0.000
P  30.970        0.000
O2 16.000        0.000

BOND
CB-N*  436.00   1.374
CB-CA  469.00   1.404
CB-CB  520.00   1.370
N*-CM  448.00   1.365
N*-H   434.00   1.010
CM-C   410.00   1.444
CM-CM  549.00   1.350
C -O   570.00   1.229
C -NA  418.00   1.388
NA-H   434.00   1.010
C -N*  424.00   1.383
CA-HA  367.00   1.080
CA-CA  469.00   1.400
CA-CT  317.00   1.510
CT-HC  340.00   1.090
N*-CT  337.00   1.475
CT-H1  340.00   1.090
CT-CT  310.00   1.526
CT-OH  320.00   1.410
OH-HO  553.00   0.960
CT-OS  320.00   1.410
OS-P   230.00   1.610
P -O2  525.00   1.480

ANGLE
CB-N*-CM   70.000     114.700
CB-N*-H    30.000     125.800
CB-CA-HA   35.000     120.000
CB-CA-CA   63.000     120.000
CB-CB-CA   63.000     117.300
CB-CB-N*   70.000     106.200
N*-CB-CA   70.000     119.200
N*-CM-C    70.000     117.000
N*-CM-CM   70.000     121.200
CM-N*-H    30.000     121.200
CM-C -O    80.000     125.300
CM-C -NA   70.000     114.100
C -CM-CM   63.000     120.700
C -NA-C    70.000     126.400
C -NA-H    30.000     116.800
O -C -NA   80.000     120.600
NA-C -N*   70.000     115.400
C -N*-CM   70.000     121.600
O -C -N*   80.000     120.900
N*-CM-N*   70.000     123.000
CM-N*-CT   70.000     121.200
CA-CA-CT   70.000     120.000
CA-CA-CA   63.000     120.000
HA-CA-CA   35.000     120.000
CA-CT-HC   50.000     109.500
HC-CT-HC   35.000     109.500
CB-N*-CT   70.000     125.800
N*-CT-H1   50.000     109.500
N*-CT-CT   50.000     109.500
CT-CT-OH   50.000     109.500
CT-CT-H1   50.000     109.500
CT-CT-CT   40.000     109.500
H1-CT-H1   35.000     109.500
CT-OH-HO   55.000     108.500
OH-CT-H1   50.000     109.500
CT-CT-OS   50.000     109.500
CT-OS-P   100.000     120.500
H1-CT-OS   50.000     109.500
OS-P -O2  100.000     108.230
O2-P -O2  140.000     119.900

DIHE
CB-N*-CM-C    1    1.850       180.000           2.000
CB-N*-CM-CM   1    1.850       180.000           2.000
CB-CA-CA-CT   1    3.625       180.000           2.000
CB-CA-CA-CA   1    3.625       180.000           2.000
CB-CB-CA-CA   1    3.500       180.000           2.000
CB-CB-CA-HA   1    3.500       180.000           2.000
CB-CB-N*-CM   1    1.650       180.000           2.000
CB-CB-N*-CT   1    1.650       180.000           2.000
N*-CB-CA-HA   1    3.500       180.000           2.000
N*-CB-CA-CA   1    3.500       180.000           2.000
N*-CB-CB-CA   1    5.450       180.000           2.000
N*-CB-CB-N*   1    5.450       180.000           2.000
N*-CM-C -O    1    2.175       180.000           2.000
N*-CM-C -NA   1    2.175       180.000           2.000
N*-CM-CM-N*   1    6.650       180.000           2.000
CM-N*-CB-CA   1    1.650       180.000           2.000
CM-C -NA-C    1    1.350       180.000           2.000
CM-C -NA-H    1    1.350       180.000           2.000
CM-CM-N*-C    1    1.850       180.000           2.000
CM-CM-N*-CT   1    1.850       180.000           2.000
C -CM-N*-H    1    1.850       180.000           2.000
C -CM-CM-N*   1    6.650       180.000           2.000
C -NA-C -O    1    1.350       180.000           2.000
C -NA-C -N*   1    1.350       180.000           2.000
O -C -CM-CM   1    2.175       180.000           2.000
O -C -NA-H    1    1.350       180.000           2.000
NA-C -CM-CM   1    2.175       180.000           2.000
NA-C -N*-CM   1    1.450       180.000           2.000
C -N*-CM-N*   1    1.850       180.000           2.000
O -C -N*-CM   1    1.450       180.000           2.000
N*-C -NA-H    1    1.350       180.000           2.000
N*-CM-N*-CB   1    1.850       180.000           2.000
N*-CM-N*-CT   1    1.850       180.000           2.000
CM-CM-N*-H    1    1.850       180.000           2.000
CM-N*-CT-H1   1    0.000         0.000           2.000
CM-N*-CT-CT   1    0.000         0.000           2.000
H -N*-CB-CA   1    1.650       180.000           2.000
H -N*-CB-CB   1    1.650       180.000           2.000
CA-CB-CB-CA   1    5.450       180.000           2.000
CA-CA-CT-HC   1    0.000         0.000           2.000
CA-CA-CA-CT   1    3.625       180.000           2.000
CA-CA-CA-CA   1    3.625       180.000           2.000
HA-CA-CA-CT   1    3.625       180.000           2.000
HA-CA-CA-CA   1    3.625       180.000           2.000
CT-CA-CA-CT   1    3.625       180.000           2.000
CA-CB-N*-CT   1    1.650       180.000           2.000
CB-N*-CT-H1   1    0.000         0.000           2.000
CB-N*-CT-CT   1    0.000         0.000           2.000
N*-CT-CT-OH   1    0.156         0.000           3.000
N*-CT-CT-H1   1    0.156         0.000           3.000
N*-CT-CT-CT   1    0.156         0.000           3.000
CT-CT-OH-HO   1    0.167         0.000           3.000
CT-CT-CT-OH   1    0.156         0.000           3.000
CT-CT-CT-H1   1    0.156         0.000           3.000
CT-CT-CT-CT   1    0.156         0.000           3.000
H1-CT-CT-OH   1    0.156         0.000           3.000
H1-CT-CT-H1   1    0.156         0.000           3.000
OH-CT-CT-OH   1    0.144         0.000          -3.000
OH-CT-CT-OH   1    1.000         0.000           2.000
HO-OH-CT-H1   1    0.167         0.000           3.000
CT-CT-CT-OS   1    0.156         0.000           3.000
CT-CT-OS-P    1    0.383         0.000           3.000
OH-CT-CT-OS   1    0.144         0.000          -3.000
OH-CT-CT-OS   1    1.000         0.000           2.000
H1-CT-CT-OS   1    0.156         0.000           3.000
CT-OS-P -O2   1    0.250         0.000           3.000
H1-CT-OS-P    1    0.383         0.000           3.000

IMPROPER
CA-CB-CB-N*         1.1          180.0         2.0          Using default value
CB-CM-N*-H          1.1          180.0         2.0          Using default value
C -CM-CM-N*         1.1          180.0         2.0          Using default value
CM-NA-C -O         10.5          180.0         2.0          General improper torsional angle (2 general atom types)
C -C -NA-H          1.0          180.0         2.0          General improper torsional angle (2 general atom types)
N*-NA-C -O         10.5          180.0         2.0          General improper torsional angle (2 general atom types)
CM-N*-CM-N*         1.1          180.0         2.0          Using default value
CA-CB-CA-HA         1.1          180.0         2.0          General improper torsional angle (2 general atom types)
CA-CA-CA-CT         1.1          180.0         2.0
CB-CM-N*-CT         1.1          180.0         2.0          Using default value

NONBON
  CB          1.9080  0.0860
  N*          1.8240  0.1700
  CM          1.9080  0.0860
  C           1.9080  0.0860
  O           1.6612  0.2100
  NA          1.8240  0.1700
  H           0.6000  0.0157
  CA          1.9080  0.0860
  HA          1.4590  0.0150
  CT          1.9080  0.1094
  HC          1.4870  0.0157
  H1          1.3870  0.0157
  OH          1.7210  0.2104
  HO          0.0000  0.0000
  OS          1.6837  0.1700
  P           2.1000  0.2000
  O2          1.6612  0.2100
