# Supplementary material for: Engineering DszC Mutants from Transition State Macrodipole Considerations and Evolutionary Sequence Analysis
Source: J Chem Inf Model. 2022 Dec 19;63(1):20–6. doi: 10.1021/acs.jcim.2c01337 (PMC9832474; doi:10.1021/acs.jcim.2c01337)
Supplement: Supplementary file 2 — ci2c01337_si_002.zip [file ci2c01337_si_002.zip › SI_gaussian-prep/ligand_params/FMNH/FMNH.prepc]

    0    0    2

This is a remark line
molecule.res
FMH   XYZ  0
CHANGE     OMIT DU   BEG
  0.0000
   1  DUMM  DU    M        999.000     999.0      -999.0           .00000
   2  DUMM  DU    M        999.000    -999.0       999.0           .00000
   3  DUMM  DU    M       -999.000     999.0       999.0           .00000
   4  C4    CB    M          3.094000    1.703000    0.272000    0.359436
   5  N2    N*    B          4.238000    0.957000    0.645000   -0.710219
   6  C3    CM    S          4.258000   -0.348000    0.058000   -0.259437
   7  C2    C     B          5.495000   -0.987000   -0.203000    0.845392
   8  O2    O     E          6.626000   -0.560000   -0.008000   -0.751581
   9  N3    NA    B          5.339000   -2.265000   -0.707000   -0.884250
  10  C1    C     B          4.145000   -2.934000   -0.942000    1.074503
  11  O1    O     E          4.216000   -4.074000   -1.367000   -0.788174
  12  N4    N*    S          3.003000   -2.269000   -0.697000   -0.874042
  13  C12   CM    E          3.082000   -1.038000   -0.211000    0.494830
  14  H20   H     E          6.171000   -2.776000   -0.888000    0.372565
  15  H19   H     E          4.297000    0.905000    1.644000    0.327435
  16  C5    CA    M          3.142000    3.082000    0.224000   -0.385160
  17  H1    HA    E          4.090000    3.549000    0.432000    0.169690
  18  C6    CA    M          2.025000    3.856000   -0.067000    0.093082
  19  C7    CT    3          2.127000    5.364000   -0.083000   -0.254004
  20  H2    HC    E          1.838000    5.781000   -1.046000    0.060307
  21  H3    HC    E          1.484000    5.825000    0.664000    0.060307
  22  H4    HC    E          3.145000    5.683000    0.119000    0.060307
  23  C8    CA    M          0.825000    3.201000   -0.337000    0.073431
  24  C9    CT    3         -0.440000    3.970000   -0.649000   -0.419577
  25  H5    HC    E         -1.288000    3.302000   -0.721000    0.120919
  26  H6    HC    E         -0.663000    4.702000    0.124000    0.120919
  27  H7    HC    E         -0.357000    4.513000   -1.589000    0.120919
  28  C10   CA    M          0.781000    1.812000   -0.324000   -0.327882
  29  H8    HA    E         -0.164000    1.344000   -0.514000    0.256983
  30  C11   CB    M          1.899000    1.040000   -0.020000   -0.047907
  31  N1    N*    M          1.877000   -0.362000    0.000000   -0.053720
  32  C13   CT    M          0.603000   -1.080000   -0.046000    0.001148
  33  H9    H1    E          0.020000   -0.759000   -0.903000    0.058866
  34  H10   H1    E          0.829000   -2.121000   -0.179000    0.058866
  35  C14   CT    M         -0.209000   -0.907000    1.237000    0.472324
  36  O3    OH    S          0.509000   -1.576000    2.259000   -0.725751
  37  H12   HO    E          0.027000   -1.487000    3.063000    0.393793
  38  H11   H1    E         -0.290000    0.142000    1.496000   -0.058523
  39  C15   CT    M         -1.647000   -1.449000    1.150000    0.230851
  40  O4    OH    S         -1.613000   -2.751000    0.626000   -0.729252
  41  H14   HO    E         -2.471000   -2.977000    0.306000    0.445768
  42  H13   H1    E         -2.019000   -1.479000    2.181000   -0.012758
  43  C16   CT    M         -2.609000   -0.573000    0.340000    0.066489
  44  O5    OH    S         -2.439000    0.793000    0.645000   -0.686249
  45  H16   HO    E         -3.269000    1.208000    0.432000    0.470553
  46  H15   H1    E         -2.393000   -0.741000   -0.713000    0.067777
  47  C17   CT    M         -4.068000   -0.955000    0.571000   -0.009931
  48  H17   H1    E         -4.451000   -0.401000    1.421000    0.076985
  49  H18   H1    E         -4.179000   -2.017000    0.802000    0.076985
  50  O6    OS    M         -4.826000   -0.655000   -0.609000   -0.515611
  51  P1    P     M         -6.379000   -0.229000   -0.510000    1.367710
  52  O8    O2    E         -7.018000   -1.369000    0.258000   -0.968370
  53  O9    O2    E         -6.291000    1.073000    0.277000   -0.968370
  54  O7    O2    M         -6.774000   -0.098000   -1.956000   -0.968370


LOOP
  C11   C4
  C12   C3
   N1  C12

IMPROPER
   C5  C11   C4   N2
   C4   C3   N2  H19
   C2  C12   C3   N2
   C3   N3   C2   O2
   C2   C1   N3  H20
   N4   N3   C1   O1
   C3   N4  C12   N1
   C6   C4   C5   H1
   C5   C8   C6   C7
   C6  C10   C8   C9
   C8  C11  C10   H8
  C10   C4  C11   N1
  C11  C12   N1  C13

DONE
STOP
