# Supplementary material for: Engineering DszC Mutants from Transition State Macrodipole Considerations and Evolutionary Sequence Analysis
Source: J Chem Inf Model. 2022 Dec 19;63(1):20–6. doi: 10.1021/acs.jcim.2c01337 (PMC9832474; doi:10.1021/acs.jcim.2c01337)
Supplement: Supplementary file 2 — ci2c01337_si_002.zip [file ci2c01337_si_002.zip › SI_gaussian-prep/ligand_params/leap_ligands.in]

loadamberparams FMNH/FMNH.frcmod
loadamberprep FMNH/FMNH.prepc

loadamberparams C4aOOH/C4aOOH.frcmod
loadamberprep C4aOOH/C4aOOH.prepc

loadamberparams DBT/DBT.frcmod
loadamberprep DBT/DBT.prepc
