# Supplementary material for: Engineering DszC Mutants from Transition State Macrodipole Considerations and Evolutionary Sequence Analysis
Source: J Chem Inf Model. 2022 Dec 19;63(1):20–6. doi: 10.1021/acs.jcim.2c01337 (PMC9832474; doi:10.1021/acs.jcim.2c01337)
Supplement: Supplementary file 2 — ci2c01337_si_002.zip [file ci2c01337_si_002.zip › SI_gaussian-prep/MUT_INTERFACE]

ARG23 ARG.23
SER29 SER.29
ARG34 ARG.34
LEU37 LEU.37
LEU43 LEU.43
TRP58 TRP.58
ILE62 ILE.62
VAL65 VAL.65
ARG66 ARG.66
ILE68 ILE.68
ASP72 ASP.72
SER74 SER.74
LEU75 LEU.75
LEU78 LEU.78
PHE79 PHE.79
HIE82 HIE.82
LEU83 LEU.83
THR84 THR.84
ASN85 ASN.85
MET88 MET.88
ILE89 ILE.89
LEU91 LEU.91
ILE92 ILE.92
TRP111 TRP.111
THR112 THR.112
SER116 SER.116
SER117 SER.117
GLU118 GLU.118
ASN119 ASN.119
ASN120 ASN.120
HIE122 HIE.122
VAL123 VAL.123
LEU124 LEU.124
ASP125 ASP.125
TRP126 TRP.126
VAL128 VAL.128
THR143 THR.143
LYS144 LYS.144
HIE145 HIE.145
PHE146 PHE.146
CYS147 CYS.147
LYS151 LYS.151
SER153 SER.153
LEU155 LEU.155
LEU156 LEU.156
PHE157 PHE.157
VAL158 VAL.158
PHE159 PHE.159
VAL161 VAL.161
ILE172 ILE.172
ILE173 ILE.173
ILE177 ILE.177
THR179 THR.179
TRP190 TRP.190
ILE193 ILE.193
MET195 MET.195
ARG196 ARG.196
GLN197 GLN.197
THR198 THR.198
ASP199 ASP.199
SER200 SER.200
SER202 SER.202
THR203 THR.203
PHE205 PHE.205
LEU216 LEU.216
PHE222 PHE.222
VAL223 VAL.223
PHE226 PHE.226
PHE235 PHE.235
ILE238 ILE.238
GLN240 GLN.240
LEU241 LEU.241
ILE242 ILE.242
PHE243 PHE.243
ASN245 ASN.245
VAL246 VAL.246
TYR247 TYR.247
LEU248 LEU.248
ILE250 ILE.250
MET327 MET.327
VAL330 VAL.330
SER331 SER.331
LYS334 LYS.334
THR338 THR.338
LEU342 LEU.342
SER345 SER.345
ARG365 ARG.365
PHE366 PHE.366
TRP367 TRP.367
ARG368 ARG.368
ASN369 ASN.369
VAL370 VAL.370
ARG371 ARG.371
THR372 THR.372
SER374 SER.374
LEU375 LEU.375
ASP377 ASP.377
VAL379 VAL.379
TYR381 TYR.381
LYS382 LYS.382
PHE400 PHE.400
THR401 THR.401
SER402 SER.402
ARG418 ARG.418
TRP420 TRP.420
THR421 THR.421
GLU451 GLU.451
ARG456 ARG.456
THR458 THR.458
HIE459 HIE.459
ARG461 ARG.461
