# Supplementary material for: Engineering DszC Mutants from Transition State Macrodipole Considerations and Evolutionary Sequence Analysis
Source: J Chem Inf Model. 2022 Dec 19;63(1):20–6. doi: 10.1021/acs.jcim.2c01337 (PMC9832474; doi:10.1021/acs.jcim.2c01337)
Supplement: Supplementary file 2 — ci2c01337_si_002.zip [file ci2c01337_si_002.zip › SI_gaussian-prep/parameterize_pdb.sh]

PDBNAME=${1%.*}

# process SSBOND file
if [ -f SSBOND ]; then
    NLINES=`wc -l SSBOND`;
    for SSID in $(seq 1 ${NLINES% *}); do
        SS_LINE=`sed -n "$SSID"p SSBOND`
        CYS1=`echo $SS_LINE | tr -s ' ' | cut -d ' ' -f 1 | cut -d '.' -f 2`
        CYS2=`echo $SS_LINE | tr -s ' ' | cut -d ' ' -f 2 | cut -d '.' -f 2`
        SS_LEAPRC=$SS_LEAPRC'\n'`echo "bond temp.$CYS1.SG temp.$CYS2.SG"`
    done
fi
#echo -e $SS_LEAPRC

# create topology and input coordinates for pdb file
echo -e "
addpath ./ligand_params
source oldff/leaprc.ff10
source leaprc.gaff

loadamberparams $AMBERHOME/dat/leap/parm/frcmod.ionsjc_tip3p
loadamberparams DBT/DBT.frcmod
loadamberparams C4aOOH/C4aOOH.frcmod
loadamberprep DBT/DBT.prepc
loadamberprep C4aOOH/C4aOOH.prepc

temp = loadpdb $PDBNAME.pdb
$SS_LEAPRC

saveamberparm temp $PDBNAME.prmtop $PDBNAME.inpcrd

quit
" > leaprc_mut
