# Supplementary material for: Engineering DszC Mutants from Transition State Macrodipole Considerations and Evolutionary Sequence Analysis
Source: J Chem Inf Model. 2022 Dec 19;63(1):20–6. doi: 10.1021/acs.jcim.2c01337 (PMC9832474; doi:10.1021/acs.jcim.2c01337)
Supplement: Supplementary file 2 — ci2c01337_si_002.zip [file ci2c01337_si_002.zip › SI_gaussian-prep/plt_format.py]

#!/usr/bin/env python

import sys
import math
import numpy as np
import pandas as pd
pd.options.display.float_format = '{:.12f}'.format
import matplotlib.pyplot as plt
import matplotlib.axes as ax
import matplotlib.colors as clr
from matplotlib.ticker import FormatStrFormatter

#PROCESS DATA
name = sys.argv[1]
try: probe = '_probe{}'.format(sys.argv[2])
except IndexError: probe=''

#df = pd.read_csv(name, sep='\s+', names=['d_OO_R', 'd_OO_TS', 'd_OO_P', 'd_SO_R', 'D+_TS1', 'd_SO_P', 'Eoniom_R', 'Eoniom_TS', 'Eoniom_P', 'Edft_R', 'Edft_TS', 'Edft_P'], keep_default_na=False)
#df = pd.read_csv(name, sep='\s+', names=['d_OO_R', 'd_OO_TS', 'd_OO_P', 'd_SO_R', 'D+_TS1', 'd_SO_P', 'Eoniom_R', 'Eoniom_TS', 'Edft_R', 'Edft_TS'], keep_default_na=False)
df = pd.read_csv(name, sep='\s+', header=0, index_col=0, keep_default_na=False)
df[df.columns[1:]] = df[df.columns[1:]].apply(pd.to_numeric)
E_WT = [] 
for col in df.columns:
    if pd.isnull(df.iloc[0][col]) == True: break
    elif col.startswith('E'): E_WT.append(df.iloc[0][col])
for col in df.columns:
    if 'EONIOM_REACT' in col: df.at['WT', col] = E_WT[0]
    elif 'EONIOM_TS1' in col: df.at['WT', col] = E_WT[1]
    elif 'EONIOM_INT1' in col: df.at['WT', col] = E_WT[2]
    elif 'EDFT_REACT' in col: df.at['WT', col] = E_WT[len(E_WT)/2]
    elif 'EDFT_TS1' in col: df.at['WT', col] = E_WT[1+len(E_WT)/2]
    elif 'EDFT_INT1' in col: df.at['WT', col] = E_WT[2+len(E_WT)/2]

df['Ea_oniom'] = (df['EONIOM_TS1_mut{}'.format(probe)]-df['EONIOM_REACT_mut{}'.format(probe)])*627.5095; df['Ea_oniom'] -= df['Ea_oniom'][0]
df['Ea_dft'] = (df['EDFT_TS1_mut{}'.format(probe)]-df['EDFT_REACT_mut{}'.format(probe)])*627.5095; df['Ea_dft'] -= df['Ea_dft'][0]
#df['Er_oniom'] = (df['Eoniom_P']-df['Eoniom_R'])*627.5095; df['Er_oniom'] -= df['Er_oniom'][0]
#df['Er_dft'] = (df['Edft_P']-df['Edft_R'])*627.5095; df['Er_dft'] -= df['Er_dft'][0]
print(df)

#-> build a color map by restype
color_dict = { 'positive': ('ARG', 'HIP', 'LYS'), 'negative': ('ASP', 'GLU', 'CYM'),\
'polar': ('SER', 'THR', 'ASN', 'GLN', 'CYS', 'TYR', 'LYN', 'ASH', 'GLH', 'HIS', 'HIE', 'HID'),\
'apolar': ('ALA', 'VAL', 'ILE', 'LEU', 'MET', 'PHE', 'TRP', 'CYX', 'PRO', 'GLY') }
size_dict = { 'ARG': 11, 'HIE': 10, 'HID': 10, 'HIP': 10, 'LYS': 9, 'LYN': 9, 'ASP': 8, 'ASH': 8, 'GLU': 9, 'GLH': 9, 'CYM': 8, 'CYS': 8, 'CYX': 8, 'SER': 6, 'THR': 7, 'ASN': 8, 'GLN': 9, 'TYR': 12, 'ALA': 5, 'VAL': 7, 'ILE': 8, 'LEU': 8, 'MET': 9, 'PHE': 11, 'TRP': 14 }
label_map = [None]
label_color = ['royalblue', 'tomato', 'springgreen', 'whitesmoke']
size_map = [None]
for res in df.index[1:]:
    if res[0:3] in set(color_dict['positive']): label_map.append(label_color.index('royalblue'))
    elif res[0:3] in set(color_dict['negative']): label_map.append(label_color.index('tomato'))
    elif res[0:3] in set(color_dict['polar']): label_map.append(label_color.index('springgreen'))
    elif res[0:3] in set(color_dict['apolar']): label_map.append(label_color.index('whitesmoke'))
    size_map.append(size_dict[res[0:3]])
df['label_color'] = label_map
df['size_map'] = size_map

#-> build a size map by residue
size_dict = { 'ARG': 11, 'HIE': 10, 'HID': 10, 'HIP': 10, 'LYS': 9, 'LYN': 9, 'ASP': 8, 'ASH': 8, 'GLU': 9, 'GLH': 9, 'CYM': 8, 'CYS': 8, 'CYX': 8, 'SER': 6, 'THR': 7, 'ASN': 8, 'GLN': 9, 'TYR': 12, 'ALA': 5, 'VAL': 7, 'ILE': 8, 'LEU': 8, 'MET': 9, 'PHE': 11, 'TRP': 14 }

#FIGURE 1
x_ax = df['D-_TS1'][1:]
y_ax = df['D+_TS1'][1:]
z_ax = df['Ea_dft'][1:]
z_max = np.max(np.abs(z_ax))
label_map = label_map[1:]
df_pos = df[df['Ea_dft'] > 0]
x_ap = df_pos['D-_TS1']
y_ap = df_pos['D+_TS1']
z_ap = df_pos['Ea_dft']
df_neg = df[df['Ea_dft'] < 0]
x_an = df_neg['D-_TS1']
y_an = df_neg['D+_TS1']
z_an = df_neg['Ea_dft']
plt.rc('xtick', labelsize=14)
plt.rc('ytick',labelsize=14)
plt.subplot(1,2,1)
#plt.scatter(x=x_ax, y=y_ax, s=np.abs(z_ax/z_max*1000), c=label_map,\
# marker='o', cmap=clr.ListedColormap(label_color), linewidths=1.0, edgecolors='black')
plt.scatter(x=x_an, y=y_an, s=np.abs(z_an/z_max*1000), alpha=0.8, c=df_neg['label_color'],\
 marker='o', cmap=clr.ListedColormap(label_color), linewidths=1.0, edgecolors='dimgray')
#plt.scatter(x=x_an, y=y_an, s=np.abs(z_an/z_max*500), c='black', marker='_', linewidths=1.0)
plt.scatter(x=x_ap, y=y_ap, s=np.abs(z_ap/z_max*1000), c=df_pos['label_color'],\
 marker='o', cmap=clr.ListedColormap(label_color), linewidths=1.0, edgecolors='black')
#plt.scatter(x=x_ap, y=y_ap, s=np.abs(z_ap/z_max*500), c='black', marker='+', linewidths=1.0)
for idx in df.index:
    if abs(df['Ea_dft'].loc[idx]) > 0.5*z_max: plt.annotate(idx, (df[['D-_TS1', 'D+_TS1']].loc[idx]) , fontsize=12)
plt.xlabel(r"$d(O_p) / \AA$", fontsize=14)
plt.ylabel(r"$d(S_{DBT}) / \AA$", fontsize=14)
plt.axis((4.0, 24.0, 4.0, 24.0))
plt.plot([4.0, 24.0], [4.0, 24.0], color='gray', linewidth=0.5, linestyle='--')
plt.gca().xaxis.set_major_formatter(FormatStrFormatter('%.1f'))
plt.gca().yaxis.set_major_formatter(FormatStrFormatter('%.1f'))
#plt.show()

#FIGURE 2
x_ax -= y_ax
size_map = size_map[1:]
plt.rc('xtick', labelsize=14)
plt.rc('ytick',labelsize=14)
plt.subplot(1,2,2)
plt.scatter(x=x_ax, y=z_ax, s=0.167*np.array(size_map)**3, c=label_map,\
 marker='o', cmap=clr.ListedColormap(label_color), linewidths=1.0, edgecolors='black')
for idx, val in enumerate(df.index):
    if abs(df['Ea_dft'].iloc[idx]) > 0.5*z_max: plt.annotate(val, (x_ax[idx-1], z_ax[idx-1]), fontsize=12)
plt.xlabel(r"$d(O_p) - d(S_{DBT}) / \AA$", fontsize=14)
plt.ylabel(r"$\Delta\Delta E_{Ala - wt} / kcal^.mol^{-1}$", fontsize=14)
x_max = round(np.max(np.abs(x_ax))+1., 0)
z_max = round(z_max+1., 0)
plt.axis((-x_max, x_max, -z_max, z_max))
plt.axhline(y=0, color='gray', linewidth=0.5, linestyle='--')
plt.axvline(x=0, color='gray', linewidth=0.5, linestyle='--')
plt.gca().xaxis.set_major_formatter(FormatStrFormatter('%.1f'))
plt.gca().yaxis.set_major_formatter(FormatStrFormatter('%.2f'))
plt.show()
