# Supplementary material for: Engineering DszC Mutants from Transition State Macrodipole Considerations and Evolutionary Sequence Analysis
Source: J Chem Inf Model. 2022 Dec 19;63(1):20–6. doi: 10.1021/acs.jcim.2c01337 (PMC9832474; doi:10.1021/acs.jcim.2c01337)
Supplement: Supplementary file 2 — ci2c01337_si_002.zip [file ci2c01337_si_002.zip › SI_gaussian-prep/pml_format.py]

#!/usr/bin/env python

#import sys
#from pymol import cmd

#arg = sys.argv[1]

cmd.load('dszc-TS1.pdb', 'ts1')
cmd.bg_color('white')
cmd.set('antialias', 3)
cmd.set('specular', 0)
cmd.set('ray_trace_mode', 1)
cmd.set('ray_opaque_background', 0)
cmd.set('ray_shadows', 0)
cmd.hide()
cmd.show('cartoon')
cmd.set('cartoon_fancy_helices', 1)
cmd.color('white', 'ts1')
cmd.set('cartoon_transparency', 0.3, 'ts1')
#cmd.set('stick_transparency', 0.1, 'ts1')
#cmd.color('palecyan', 'element C')
cmd.color('palecyan', 'element C & resi 1-402')
cmd.color('gray', 'element C & resi 403-472')
cmd.color('tv_blue', 'element N')
cmd.color('tv_red', 'element O')
cmd.color('tv_yellow', 'element S')

cmd.create('h', 'altloc H')
cmd.show('sticks', 'h & resi 473+474')
cmd.show('spheres', 'h & resi 473+474')
cmd.set('sphere_scale', 0.20, 'h')
cmd.set('stick_radius', 0.15, 'h')
cmd.show('surface', 'h')
cmd.set('transparency', 0.5, 'h')
cmd.set('surface_quality', 1, 'h')
cmd.set('solvent_radius', 0.1, 'h')
#cmd.color('white', 'h & !resi 8+345')
cmd.set('surface_color', 'white', 'h')

cmd.select('w10', 'byres (all w. 10 of altloc H) & !(byres altloc H)')
#cmd.show('sticks', 'w10 & !name H*+CA+C+N')
cmd.set('stick_radius', 0.1, 'w10')
#cmd.color('lightblue', 'w10 & element C & resn ARG+HIP+LYS')
#cmd.color('lightpink', 'w10 & element C & resn ASP+GLU+CYM')
#cmd.color('palegreen', 'w10 & element C & resn SER+THR+ASN+GLN+CYS+TYR+LYN+ASH+GLH+HIS+HIE+HID')
cmd.color('neptunium', 'w10 & element C & resn ARG+HIP+LYS')
cmd.color('oxygen', 'w10 & element C & resn ASP+GLU+CYM')
cmd.color('holmium', 'w10 & element C & resn SER+THR+ASN+GLN+CYS+TYR+LYN+ASH+GLH+HIS+HIE+HID')
cmd.color('gray80', 'w10 & element C and resn ALA+VAL+ILE+LEU+MET+PHE+TRP+CYX+PRO+GLY')

cmd.create('ddE_incr', 'w10 & resi 151+196+368+371+418+456+461+84+85+116+117')
cmd.create('ddE_decr', 'w10 & resi 72+199+451+382')
cmd.show('sticks', '(ddE_incr | ddE_decr) & !element H')
cmd.show('spheres', '(ddE_incr | ddE_decr) & name CA')
cmd.set('stick_radius', 0.25, 'ddE_incr | ddE_decr')
cmd.set('sphere_scale', 0.35, 'ddE_incr | ddE_decr')

cmd.unbond('resi 473 & name O10', 'resi 473 & name O11')
cmd.unbond('resi 473 & name O10', 'resi 474 & name S1')
#cmd.unbond('resn OBP & name S14', 'resn OBP & name C3')
cmd.distance('resi 473 & name O10', 'resi 473 & name O11')
cmd.distance('resi 473 & name O10', 'resi 474 & name S1')
cmd.set('dash_gap', 0.05)
cmd.set('dash_radius', 0.05)
cmd.set('dash_color', 'black')
cmd.hide('labels')

#cmd.orient('resn 473 & name O10+O11 | resi 473+474 & name O10+S1')
#cmd.orient('ts1')
### cut below here and paste into script ###
cmd.set_view((\
     0.758007705,   -0.551942050,    0.347514480,\
    -0.006281997,   -0.538957238,   -0.842303216,\
     0.652205408,    0.636292815,   -0.412007898,\
    -0.000020720,   -0.000004929, -164.156967163,\
     1.332258701,   -2.195791245,    0.046580553,\
   109.129165649,  219.184097290,  -20.000000000 ))
### cut above here and paste into script ###
