# Supplementary material for: Engineering DszC Mutants from Transition State Macrodipole Considerations and Evolutionary Sequence Analysis
Source: J Chem Inf Model. 2022 Dec 19;63(1):20–6. doi: 10.1021/acs.jcim.2c01337 (PMC9832474; doi:10.1021/acs.jcim.2c01337)
Supplement: Supplementary file 2 — ci2c01337_si_002.zip [file ci2c01337_si_002.zip › SI_gaussian-prep/rppn/atom.py]

#!/usr/bin/env python

import numpy as np
from elements import *

class Atom(Element):
    def __init__(self, element, pos):
        e = tp[str(element)]
        self.element = str(e.element)
        self.pos = np.array(pos, dtype=float)
        self.mass = float(e.mass)
        self.Z = int(e.Z)
        self.A = int(e.A)

    def __repr__(self):
        return "{}".format(self.element)

    def isMM(self, atom_type, atom_charge=0.0, atom_LJ=0.0):
        self.mm = MMAtom(self.element, self.pos, atom_type, atom_charge, atom_LJ)
        return True

    def isQMMM(self, layer, link=None, connect_id=0, scale=0.0):
        self.qmmm = qmmmAtom(self.element, self.pos, layer, link, connect_id, scale)
        return True

    def hasPDB(self, name, resn, resi, occ=0.0, b=0.00, charge=0.0):
        self.pdb = PDBAtom(name, resn, resi, self.pos, occ, b, self.element, charge)
        return True 


class MMAtom(Atom):
    def __init__(self, element, pos, atom_type, atom_charge=0.0, atom_LJ=0.0):
        Atom.__init__(self, element, pos)
        self.type = str(atom_type)
        self.charge = float(atom_charge)
        self.LJ = str(atom_LJ)

    def __repr__(self):
        return "{}-{}".format(self.element, self.type)


class qmmmAtom(Atom):
    def __init__(self, element, pos, layer, link=None, connect_id=0, scale=0.0):
        Atom.__init__(self, element, pos)
        self.layer = str(layer)
        #self.isQMMM = True
        if link != None:
            link = link.split('-'); link.insert(1, pos)
            self.link = MMAtom(*link)
            self.connect_id = int(connect_id)
            self.scale = float(scale)
            self.hasLink = True
        else: self.hasLink = False

    def __repr__(self):
        return "{}({})".format(self.element, self.layer)


class PDBAtom(Atom):
    def __init__(self, name, resn, resi=0, pos=np.array( [0.0, 0.0, 0.0] ), occ=0.00, b=0.00, element=None, charge=0.0):
        Atom.__init__(self, element, pos)
        self.name = str(name)
        if len(resn) <= 3: self.altloc, self.resn = ' ', str(resn)
        else: self.altloc, self.resn = str(resn[0]), str(resn[1:])
        try: self.resi, self.chain = int(resi), 'A'
        except ValueError:
            resi = resi.split('_')
            self.resi, self.chain = int(resi[0]), str(resi[1])
        self.occ, self.b, self.charge = occ, b, charge

    def __repr__(self):
        return "{}-{}{}".format(self.name, self.resn, self.resi)
