# Supplementary material for: Engineering DszC Mutants from Transition State Macrodipole Considerations and Evolutionary Sequence Analysis
Source: J Chem Inf Model. 2022 Dec 19;63(1):20–6. doi: 10.1021/acs.jcim.2c01337 (PMC9832474; doi:10.1021/acs.jcim.2c01337)
Supplement: Supplementary file 2 — ci2c01337_si_002.zip [file ci2c01337_si_002.zip › SI_gaussian-prep/rppn/elements.py]

#!/usr/bin/env python

class Element:
    def __init__(self, element, mass=None, Z=None, A=None):
        self.element = str(element)
        self.mass = float(mass)
        self.Z = int(Z)
        self.A = int(A)

tp = { 'H': Element('H', 1.0078, 1, 1),\
'C': Element('C', 12.009, 6, 12),\
'N': Element('N', 14.007, 7, 14),\
'O': Element('O', 15.999, 8, 16),\
'P': Element('P', 30.974, 15, 31),\
'S': Element('S', 32.06, 16, 32) }
