# Supplementary material for: Engineering DszC Mutants from Transition State Macrodipole Considerations and Evolutionary Sequence Analysis
Source: J Chem Inf Model. 2022 Dec 19;63(1):20–6. doi: 10.1021/acs.jcim.2c01337 (PMC9832474; doi:10.1021/acs.jcim.2c01337)
Supplement: Supplementary file 2 — ci2c01337_si_002.zip [file ci2c01337_si_002.zip › SI_gaussian-prep/rppn/gaussian.py]

#!/usr/bin/env python

import sys
import os
import re
import numpy as np
import elements
import atom
import pdb

def split_atomspecs(atomspec_line):
    if '=' in atomspec_line:
        atomspec = re.split('\(|\)', atomspec_line)
    else:
        atomspec = atomspec_line.split(' ',1)
    atomspec = [x.strip() for x in atomspec]
    return atomspec

def add_PDBInfo(obj_atom, pdb_prm):
    pdbspec = re.split('=|,', pdb_prm)[1::2]   #[name, resn, resi]
    obj_atom.hasPDB = obj_atom.hasPDB(*pdbspec)

def add_connect(connect_line):
    connect = connect_line.strip().split()
    atom_id, bond_id, bond_order = int(connect[0]), map(int, connect[1::2]), map(float, connect[2::2])
    return atom_id, zip(bond_id, bond_order)

def add_atomspec_line(objatom):
    try: line = "\n {0.element}-{0.type}-{0.charge:.6f}".format(objatom.mm)
    except: line = "\n {0.element}  ".format(objatom)
    try: line += "(PDBName={0.name},ResName={0.resn},ResNum={0.resi})".format(objatom.pdb)
    except: pass
    line += " "*(56-len(line))
    if type(objatom.frz_code) == int: line += " {:2} ".format(objatom.frz_code)
    line += "{0[0]:>14.8f}{0[1]:>14.8f}{0[2]:>14.8f}".format(objatom.pos)
    if objatom.isQMMM:
        line += " {.layer}".format(objatom.qmmm)
        if objatom.qmmm.hasLink: line += " {0.link.element}-{0.link.type}-{0.link.charge:.1f} {0.connect_id} {0.scale}".format(objatom.qmmm)
    return line

def add_connect_line(connect_tuple):
    line = "\n  {} ".format(connect_tuple[0])
    for connect in connect_tuple[1]: line += "{0[0]} {0[1]} ".format(connect)
    return line

def write_pdb(gau):
    pdb_file = open('%s.pdb' % (gau.basename), 'w')
    molecule_section = ""
    conect_section = ""
    for idx, obj_atom in enumerate(gau.molspec[1], 1):
        molecule_section += pdb.add_atom_line(idx, obj_atom)
        if gau.hasConnectivity: conect_section += pdb.add_connect_line(obj_atom.connect)
    molecule_section += "END\n"       
    conect_section += "\n"
    pdb_file.write(molecule_section)
    pdb_file.write(conect_section)
    pdb_file.close()


#-----------------------------------------------------------------------------#

class GaussianInput:
    def __init__(self, name):
        self.name = os.path.splitext(name)[0]
        self.basename = os.path.splitext(os.path.basename(name))[0]
        self.input = filter( lambda x: x not in [None, '\n', ''], open(name, 'r').read().split('\n\n') )
        self.header = self.header()
        self.route_section = self.route_section()
        self.title = self.input[1]
        self.molspec_block = self.input[2].split('\n')  #charge, spin, atom details
        self.connect_block = self.has_connect()         #connectivity details
        self.params_block = self.input[-1]              #MM parameters if available
        self.molspec = self.molspec_2_mol()
        self.natom = len(self.molspec[1])

    def header(self):
        "returns string with processor, memory, chk specification, ..."
        return self.input[0].split('#')[0].strip()

    def route_section(self):
        "returns string with all the instructions for the calculation by the user"
        return self.input[0].split('#')[1].strip()

    def has_connect(self):
        "returns string with all connectivity lines of input file if geom=connect is used"
        if ('geom' and 'connect') in self.route_section:
            self.hasConnectivity = True
            return self.input[3].split('\n')
        else:
            self.hasConnectivity = False
            return None

    def set_QSspec(self):
        "returns a list of (charge, spin) specififications for the system (same order as in the input file)"
        QSspec = []
        molspec = self.molspec_block[0].split()       
        if 'oniom' in self.route_section:
            "This is a QM/MM calculation, and there charge and spin are\
             assigned for every subsystem in the calculation"
            self.isONIOM = True
            QSspec.append( (int(molspec[0]), int(molspec[1])) )
            QSspec.append( (int(molspec[2]), int(molspec[3])) )
        else:
            self.isONIOM = False
        self.charge, self.spin = int(molspec[-2]), int(molspec[-1])
        QSspec.append( (self.charge, self.spin) )
        return QSspec

    def create_Atom(self, atomspec_line):
        "returns Atom object with atom properties given in the input (MMAtom, QMMMAtom, connectivity, ...)"
        atomspec = split_atomspecs(atomspec_line)	#separate atom info from geometry info
        "[element, type, q], [ [freeze], x y z, [oniom info] ]"
        atom_prm, atom_pos = atomspec[0].split('-',2), atomspec[-1].split()
        if atom_pos[0].count('.') == 0:
            "the atom has a freeze-code"
            frz_code = int(atom_pos.pop(0))
        else: frz_code = False
        element, pos = atom_prm.pop(0), np.array( atom_pos[:3], dtype=float )
        obj_atom = atom.Atom(element, pos)
        obj_atom.frz_code = frz_code
        if self.isONIOM:
            "the system is a QM/MM model"
            oniom_prm = atom_pos[3:]
            obj_atom.isQMMM = obj_atom.isQMMM(*oniom_prm)
        "the atom has connectivity information"
        if self.hasConnectivity: obj_atom.connect = add_connect(self.connect_block.pop(0))
        "the atom has MM information"
        try: obj_atom.isMM = obj_atom.isMM(*atom_prm)
        except TypeError: pass
        "the atom has PDB information"
        if 'PDB' in atomspec[1]: add_PDBInfo(obj_atom, atomspec[1])
        return obj_atom

    def molspec_2_mol(self):
        "In Gaussian, a model has global charge/spin and is built on atoms and\
         coordinates. It may or may not include information at the MM level"
        molQS = self.set_QSspec()   #define charge and spin for system and/or subsystems
        atom_list = []
        for atom_id, atom_spec in enumerate(self.molspec_block[1:], 1):
            atom_list.append( self.create_Atom(atom_spec.lstrip()) )
        return ( (molQS, atom_list) )


##this is a test
#f = GaussianInput(sys.argv[1])
