# Supplementary material for: Engineering DszC Mutants from Transition State Macrodipole Considerations and Evolutionary Sequence Analysis
Source: J Chem Inf Model. 2022 Dec 19;63(1):20–6. doi: 10.1021/acs.jcim.2c01337 (PMC9832474; doi:10.1021/acs.jcim.2c01337)
Supplement: Supplementary file 2 — ci2c01337_si_002.zip [file ci2c01337_si_002.zip › SI_gaussian-prep/rppn/pdb.py]

#!/usr/bin/env python

import sys
import re
import numpy as np
import atom

def add_atom_line(idx, objatom):
    line = ['ATOM  ', '%5d' % (idx), ' ']                          # 1-6 ATOM; 7-11 Serial (NOT USED); 12
    if objatom.hasPDB:
        line.append('%4s' % (objatom.pdb.name))             # 13-16 Name
        try: line.append('%1s' % (objatom.qmmm.layer))
        except AttributeError: line.append('%1s' % (objatom.pdb.altloc))   # 17 AltLoc
        line.append('%3s' % (objatom.pdb.resn))          # 18-20 ResName
        line.append(' %1s' % (objatom.pdb.chain))           # 22 chain
        line.append('%4d' % (objatom.pdb.resi))            # 23-26 ResNum
        line.append(' '*3)                                 # 27 icode (NOT USED); 28-30
        line.append('{0[0]:8.3f}{0[1]:8.3f}{0[2]:8.3f}'.format(objatom.pos))    #31-54 x,y,z
        line.append('%6.2f' % (objatom.pdb.occ))            # 55-60 occupancy (NOT USED)
        line.append('%6.2f' % (objatom.pdb.b))              # 61-66 tempFactor (NOT USED)
        line.append(' '*11)
        line.append('%2s' % objatom.element)            # 77-78 element
        line.append(' '*2)                                 # 79-80 charge (NOT USED)
    line = "".join(line) + "\n"
    return line

def add_connect_line(connect_tuple):
    line = "CONECT"
    line += "%5d" % (connect_tuple[0])
    for connect in connect_tuple[1]: line += "%5d" % (connect[0])
    return line + "\n"

#-----------------------------------------------------------------------------#

##this is a test
#f = GaussianInput(sys.argv[1])
