# Supplementary material for: Engineering DszC Mutants from Transition State Macrodipole Considerations and Evolutionary Sequence Analysis
Source: J Chem Inf Model. 2022 Dec 19;63(1):20–6. doi: 10.1021/acs.jcim.2c01337 (PMC9832474; doi:10.1021/acs.jcim.2c01337)
Supplement: Supplementary file 2 — ci2c01337_si_002.zip [file ci2c01337_si_002.zip › SI_gaussian-prep/update_id_alamut]

WT
ARG211_A
ARG38_A
ARG49_A
ARG380_A
ARG383_A
ARG386_A
ARG282_F
ARG370_F
ARG375_F
ARG81_A
ASN134_A
ASN135_A
ASN260_A
ASN384_A
ASN100_A
ASP140_A
ASP214_A
ASP392_A
ASP87_A
CYS162_A
GLN212_A
GLN255_A
GLU133_A
GLU365_F
HIE137_A
HIE160_A
HIE373_F
HIE97_A
ILE187_A
ILE188_A
ILE192_A
ILE208_A
ILE253_A
ILE257_A
ILE265_A
ILE77_A
ILE83_A
ILE104_A
ILE107_A
LEU139_A
LEU170_A
LEU171_A
LEU231_A
LEU256_A
LEU263_A
LEU357_A
LEU52_A
LEU390_A
LEU58_A
LEU90_A
LEU93_A
LEU98_A
LEU106_A
LYS159_A
LYS166_A
LYS349_A
LYS397_A
MET195_A
MET327_A
MET88_A
PHE161_A
PHE172_A
PHE174_A
PHE220_A
PHE237_A
PHE241_A
PHE250_A
PHE258_A
PHE381_A
PHE415_A
PHE94_A
SER131_A
SER132_A
SER168_A
SER215_A
SER217_A
SER44_A
SER346_A
SER360_A
SER389_A
SER417_A
SER89_A
THR127_A
THR158_A
THR194_A
THR213_A
THR218_A
THR353_A
THR387_A
THR416_A
THR285_F
THR372_F
THR99_A
TRP126_A
TRP141_A
TRP205_A
TRP382_A
TRP284_F
TRP73_A
TYR262_A
TYR396_A
VAL138_A
VAL143_A
VAL173_A
VAL176_A
VAL238_A
VAL261_A
VAL345_A
VAL385_A
VAL394_A
VAL80_A
