# Supplementary material for: Engineering DszC Mutants from Transition State Macrodipole Considerations and Evolutionary Sequence Analysis
Source: J Chem Inf Model. 2022 Dec 19;63(1):20–6. doi: 10.1021/acs.jcim.2c01337 (PMC9832474; doi:10.1021/acs.jcim.2c01337)
Supplement: Supplementary file 2 — ci2c01337_si_002.zip [file ci2c01337_si_002.zip › SI_gaussian-prep/write_mutationfile.sh]

> mutationfile.out

# Creates an empty MUT_INTERFACE file
COM_TEMPLATE=$1
> MUT_INTERFACE

# Create interface PDB file using command line of pymol
pymol -qcd "load $COM_TEMPLATE; sele interface, name CA & (byres (all w. 10 of altloc H) & !(byres altloc H)); save interface.tmp, interface, format=pdb" >> mutationfile.out
RESNMUT=`grep -e ' CA ' interface.tmp | cut -c18-20`
RESIMUT=`grep -e ' CA ' interface.tmp | cut -c23-26`
NUMBER_OF_MUTATIONS=`echo $RESNMUT | wc -w`

# Create file with set of mutations to perform      --> edit lists of residues if you wish to <--
for MUTID in $(seq 1 $NUMBER_OF_MUTATIONS); do
    # locate mutation in the monomer
    RESN=`echo $RESNMUT | cut -d ' ' -f $MUTID`
    RESI=`echo $RESIMUT | cut -d ' ' -f $MUTID`
    # line format is <directory_name> <resn>.<resi>
    echo ${RESN}${RESI} ${RESN}.${RESI} >> MUT_INTERFACE
done
rm interface.tmp
