# Supplementary material for: Engineering DszC Mutants from Transition State Macrodipole Considerations and Evolutionary Sequence Analysis
Source: J Chem Inf Model. 2022 Dec 19;63(1):20–6. doi: 10.1021/acs.jcim.2c01337 (PMC9832474; doi:10.1021/acs.jcim.2c01337)
Supplement: Supplementary file 2 — ci2c01337_si_002.zip [file ci2c01337_si_002.zip › SI_gaussian-prep/write_outenergies.sh]

echo "
Usage of the script:

    ./write_outenergies.sh \$1 \$2

    \$1 : location of the folders with the Gaussian output files.
    \$2 : location of the PDB files corresponding to the stationary points.

"

#-> in CPPTRAJ format edit the reference point where negative charge builds (d_minus) and decreases (d_plus)
d_minus=":473@O11"
d_plus=":474@S1"

#-> array with the list of residues considered from directory $1
mutlist=( $(find $1 -name \*.log | xargs dirname | sort -u | grep -v -e 'ALA' -e 'PRO' | tail -n+2) )

#-> iterate over list of residues in mutlist
eoniom="$(grep 'ONIOM: extrapol' $1/*{REACT,TS1,INT1}.log | cut -d'=' -f2)\n"
escf="$(grep 'ONIOM: gridpoint  2 method:' $1/*{REACT,TS1,INT1}.log | cut -d':' -f6)\n"
reslist="WT\n"
gaulist=$(echo ${mutlist[0]}/dszc-{REACT,TS1,INT1}_mut{,_probe+,_probe-}.log | grep -oE "[A-Z,a-z,0-9]*_mut_*[a-z]*[+,-]*")
for i in ${mutlist[@]}; do
  ##echo cpptraj lines to measure distance from reference selection of residue $i to d_minus|d_plus
  #echo -e "distance `basename $i`_d1 (!@C,N,CA,O,H*)&:${i//[^0-9]} $d_minus"
  #echo -e "distance `basename $i`_d2 (!@C,N,CA,O,H*)&:${i//[^0-9]} $d_plus"
  #add in variable eoniom (ONIOM energy) and escf (QM subsystem energy) the energies of QM/MM system upon modification of residue $i
  eoniom=$eoniom"$(grep 'ONIOM: extrapol' $i/*{REACT,TS1,INT1}_mut{,_probe+,_probe-}.log | cut -d'=' -f2)\n"
  escf=$escf"$(grep 'ONIOM: gridpoint  2 method:' $i/*{REACT,TS1,INT1}_mut{,_probe+,_probe-}.log | cut -d':' -f6)\n"
  #add in variable reslist the information on the modified residue based on folder with name $i
  reslist=$reslist"`basename $i` "
done
# > distance.cpptraj
#echo -e "run
#writedata $1/d_minus.dat ${reslist// /_d1 } invert noxcol
#writedata $1/d_plus.dat ${reslist// /_d2 } invert noxcol
#" >> distance.cpptraj

#-> run CPPTRAJ to write distance from each modified residue to d_minus|d_plus to files d_minus.dat|d_plus.dat
pdblist=$(echo $2/dszc-{REACT,TS1,INT1}*.pdb | grep -oE "[A-Z,a-z,0-9]*.pdb" | sed 's/\.pdb//g')
cpptraj -p $2/dszc-REACT.pdb -y $2/dszc-{REACT,TS1,INT1}*.pdb -i distance.cpptraj
#-> echo variables $eoniom and $edft to files eoniom.dat and edft.dat
echo -e $eoniom > $1/eoniom.dat
echo -e $escf > $1/edft.dat

#-> concatenate d_minus d_plus.dat eoniom.dat edft.dat as columns for a single file raw_data.dat
echo RESIDUE $(printf "D-_%s " $pdblist) $(printf "D+_%s " $pdblist) $(printf "EONIOM_%s " $gaulist) $(printf "EDFT_%s " $gaulist) > $1/raw_data.dat
paste -d '\t' <(echo -e $reslist|xargs -n1) d_minus.dat d_plus.dat $1/{eoniom.dat,edft.dat} | sed -E "s/ \.*[A-Z,.]\S+ //g"| sed -e "s/\t/ /g" | tr -s ' ' >> $1/raw_data.dat
#-> remove previously created temporary files
rm d_minus.dat d_plus.dat $1/{eoniom.dat,edft.dat}
