# Supplementary material for: Engineering DszC Mutants from Transition State Macrodipole Considerations and Evolutionary Sequence Analysis
Source: J Chem Inf Model. 2022 Dec 19;63(1):20–6. doi: 10.1021/acs.jcim.2c01337 (PMC9832474; doi:10.1021/acs.jcim.2c01337)
Supplement: Supplementary file 3 — ci2c01337_si_003.zip [file ci2c01337_si_003.zip]

Archive with 20 entries (20 files):
- Multicolored_MSA.html
- TheTree.txt
- consurf.grades
- msa_aa_variety_percentage.csv
- 3x0y_consurf1575039644_pipe.pdb
- ConSurf_3x0y_RUN_1575039644_isd.chimerax
- ConSurf_3x0y_RUN_1575039644.chimerax
- ConSurf_3x0y_RUN_1575039644_isd.hdr
- ConSurf_3x0y_RUN_1575039644.hdr
- isd_rasmol.scr
- rasmol.scr
- 3x0y_With_Conservation_Scores.pdb
- 3x0y_ATOMS_section_With_ConSurf.pdb
- 3x0y_ATOMS_section_With_ConSurf_isd.pdb
- ConSurf_3x0y_RUN_1575039644.scf
- ConSurf_3x0y_RUN_1575039644_isd.scf
- protein_query.blast
- query_final_homolougs.html
- query_msa.aln
- query_msa_clustalw.aln
