# Supplementary material for: Engineering DszC Mutants from Transition State Macrodipole Considerations and Evolutionary Sequence Analysis
Source: J Chem Inf Model. 2022 Dec 19;63(1):20–6. doi: 10.1021/acs.jcim.2c01337 (PMC9832474; doi:10.1021/acs.jcim.2c01337)
Supplement: Supplementary file 3 — ci2c01337_si_003.zip [file ci2c01337_si_003.zip › TheTree.txt]

(((UniRef90_A0A318KD41_20_397:0.200773,((UniRef90_A0A1H0TK45_27_400:0.173374,(UniRef90_A0A1P9YC32_3_390:0.185434,UniRef90_A0A1G6HFW7_16_395:0.187905):0.034611):0.100496,((UniRef90_UPI00045E9273_21_396:0.301129,UniRef90_A0A1Z4BZ71_24_403:0.321478):0.032722,((UniRef90_A0A1P8EKI7_5_392:0.152183,(UniRef90_A0A178GPM9_9_392:0.092058,(UniRef90_A0A4Q4GT15_13_391:0.072585,UniRef90_A0A2U3MYZ3_7_392:0.090915):0.019672):0.044397):0.226067,((UniRef90_A0A081GNL4_19_392:0.659271,((UniRef90_A0A1Z4IGC5_10_387:0.315412,(UniRef90_A0A352JDP6_15_389:0.235646,(UniRef90_UPI0002AC58FE_11_391:0.134796,UniRef90_E0UIV5_8_393:0.149015):0.043057):0.105920):0.064291,((UniRef90_A0A1C0YC62_17_381:0.300508,(UniRef90_A0A2W7M9P1_16_386:0.141485,UniRef90_A0A398AYR9_12_386:0.120656):0.101385):0.183065,((UniRef90_T0BM21_7_392:0.370881,(UniRef90_UPI000D1537B0_7_385:0.393446,(((UniRef90_UPI000DD53D91_7_389:0.099319,UniRef90_UPI0003765980_18_389:0.119662):0.141881,(UniRef90_A0A0S1XV73_27_397:0.254294,UniRef90_A0A3N1X255_20_392:0.224128):0.030398):0.107818,(UniRef90_A0A1N6TB45_32_407:0.366100,(UniRef90_A0A1H8MYU5_23_403:0.083980,UniRef90_S5SWW2_23_403:0.116713):0.176702):0.071273):0.019490):0.183133):0.063971,((Input_pdb_SEQRES_A:0.052671,UniRef90_Q1W1G3_1_416:0.056762):0.424713,(((UniRef90_A0A1X1SEN2_20_406:0.717019,(((UniRef90_A0A1C4QGR9_7_388:0.106330,((UniRef90_A0A1D8SMV7_7_388:0.059968,UniRef90_A0A101R4L6_7_388:0.077850):0.008558,((UniRef90_A0A0M8TTT1_8_388:0.057792,UniRef90_A0A4D4LHU8_7_388:0.059382):0.016882,(UniRef90_A0A0F5VZP9_7_388:0.059745,UniRef90_UPI000562F0C5_9_388:0.066570):0.008057):0.007637):0.006694):0.013271,(UniRef90_L1KK35_6_389:0.085815,UniRef90_UPI0005601C6B_13_390:0.126350):0.008656):0.267379,(UniRef90_A9BUV8_38_419:0.412098,(UniRef90_A0A381IE41_24_406:0.332512,UniRef90_A0A1X1DXJ3_20_398:0.366485):0.043528):0.048943):0.303754):0.053240,((((UniRef90_A0A0F5N116_19_398:0.070094,UniRef90_A0A1E3SMN8_25_404:0.055056):0.101509,(UniRef90_UPI0008268C2F_35_406:0.089409,(UniRef90_M3VA40_23_395:0.083249,(UniRef90_A0A2S0KGS2_30_403:0.066177,UniRef90_G7H5P9_11_400:0.070869):0.028068):0.040579):0.062033):0.288681,(((UniRef90_UPI000374AB86_31_398:0.112506,(UniRef90_A0A071ICK8_25_398:0.090273,(UniRef90_UPI000DE4BE09_13_396:0.081616,UniRef90_A0A2L0WNE5_33_396:0.098456):0.012795):0.006410):0.070064,(UniRef90_UPI000DD585C3_27_403:0.155348,(UniRef90_A0A1N6Z7J9_40_406:0.122151,UniRef90_A0A2V4UWQ2_31_411:0.131586):0.038988):0.010220):0.321489,(UniRef90_UPI00045EBD18_12_396:0.218157,UniRef90_UPI000413001D_18_392:0.161105):0.219317):0.022927):0.036518,(((UniRef90_A0A1X0J8A0_26_405:0.062076,UniRef90_A0A1S1LA29_28_404:0.069113):0.288211,(UniRef90_A0A267RVL6_22_399:0.311448,(UniRef90_UPI000835F605_21_394:0.187668,UniRef90_S5Y4X6_32_408:0.272866):0.038499):0.026654):0.297104,(((((UniRef90_A0A395GID9_32_425:0.116506,UniRef90_A0A2J6Q859_43_430:0.166477):0.020252,(UniRef90_A0A167RW81_42_429:0.158835,(UniRef90_A0A2N3N0U1_47_427:0.147235,((UniRef90_E3QTS2_46_428:0.115792,UniRef90_A0A507AW89_49_427:0.105080):0.044588,(UniRef90_A0A1Y1ZNX6_42_434:0.102809,UniRef90_A0A1Y2MDA3_48_437:0.113977):0.039054):0.011925):0.011963):0.008090):0.021105,(UniRef90_A0A0D2FPI6_31_423:0.188881,UniRef90_A0A1A7MGQ0_54_442:0.186186):0.014384):0.217970,(((UniRef90_A0A1B1M254_5_403:0.071953,UniRef90_A0A3R9U899_5_381:0.068090):0.079079,(UniRef90_A0A0Q5QDL2_32_410:0.139770,(UniRef90_A0A239EI90_21_397:0.127399,UniRef90_A0A4R1HYS3_27_404:0.167867):0.022889):0.019183):0.074012,(UniRef90_A0A021VVW0_28_409:0.296145,(UniRef90_A0A1G6ZNM7_17_409:0.191809,(UniRef90_A0A1I6U758_27_419:0.301156,(UniRef90_A0A3R2WQN2_17_411:0.200848,(UniRef90_A0A2W5T1D0_29_413:0.116656,(UniRef90_A0A1H4GIM8_20_411:0.136226,UniRef90_A0A506Y8Z1_43_442:0.113714):0.013525):0.089649):0.045996):0.024363):0.038091):0.008659):0.080328):0.235978,((UniRef90_A0A010YHQ5_11_404:0.464029,(UniRef90_A0A1H3JL41_4_373:0.308857,(UniRef90_UPI0003828F02_7_389:0.376822,(UniRef90_A0A1Q8CFJ2_9_380:0.242203,(UniRef90_A0A1B2HDJ6_6_361:0.074541,UniRef90_A0A1H9UQJ9_6_361:0.067794):0.213507):0.010705):0.011642):0.054313):0.098769,((UniRef90_A0A401MWC4_5_385:0.174868,(UniRef90_A0A3M8TJ33_18_397:0.209959,(UniRef90_A0A3D9JKY9_12_401:0.261161,(UniRef90_A0A089X0S9_26_403:0.137818,(UniRef90_A0A2D3UFX4_26_403:0.073456,UniRef90_D9X7Q2_26_403:0.124721):0.030698):0.092000):0.010653):0.243388):0.158696,((UniRef90_A0A4P8KLT1_5_401:0.254009,UniRef90_B0RBU7_24_404:0.254271):0.183463,(UniRef90_A0A315ZU85_7_384:0.208997,UniRef90_A0A2T0R7P7_10_381:0.258716):0.160077):0.094240):0.029333):0.032410):0.028729):0.005016):0.046428):0.052844,(UniRef90_A0A1Z4S897_9_391:0.408463,(UniRef90_A0A140K6F0_14_392:0.318197,(UniRef90_A0A252E884_11_390:0.086248,UniRef90_A0A2N6MRB2_11_390:0.091668):0.166034):0.196826):0.041513):0.023994):0.004385):0.041325):0.020780):0.017793):0.045797,(UniRef90_A0A395D1I6_11_388:0.348323,(UniRef90_A0A1H2EPX5_7_397:0.389568,((UniRef90_A0A353Y4M9_17_384:0.119916,UniRef90_F3KR10_17_384:0.126899):0.205178,((UniRef90_A0A212BVA1_31_405:0.385271,(UniRef90_A0A4R3HWL3_41_416:0.290072,(UniRef90_A0A4Q5PVB9_26_400:0.206215,(UniRef90_A0A0P9B999_30_403:0.208054,UniRef90_A0A484THM3_28_401:0.234715):0.025820):0.126415):0.023206):0.073799,(((UniRef90_A0A1A5XM62_22_406:0.147801,(((UniRef90_A0A1B4ESK2_22_397:0.043253,UniRef90_A0A2X1DPB7_14_397:0.046471):0.080992,(UniRef90_A0A0B6S5D2_8_393:0.115530,(UniRef90_A0A381IMG6_13_394:0.069290,UniRef90_UPI0003068598_3_292:0.008003):0.039088):0.002031):0.042695,(UniRef90_A0A2N8QAF3_13_394:0.161725,UniRef90_A0A158L201_25_395:0.140918):0.016818):0.018098):0.152634,(UniRef90_D0IW93_17_384:0.313994,UniRef90_A0A0Q8Q8X6_8_377:0.323854):0.064949):0.094814,((((UniRef90_A0A2V4SPP5_16_400:0.180849,(UniRef90_A0A1M7NXP6_14_394:0.139185,UniRef90_A0A255HJE3_14_398:0.139593):0.068584):0.051729,(UniRef90_A0A1W6L7W5_17_392:0.208488,UniRef90_A0A1H7FE04_32_405:0.258913):0.012403):0.024971,((UniRef90_A0A2S9K1G1_26_400:0.123930,UniRef90_UPI00041EF43F_25_400:0.178875):0.145694,(UniRef90_A0A1W6ZB60_16_389:0.133497,UniRef90_A0A261SP68_11_387:0.153755):0.133551):0.004363):0.063368,(UniRef90_A0A3A5JJY9_31_413:0.363227,(UniRef90_A0A2D8NW56_20_404:0.185891,UniRef90_A0A2A4HLB2_33_412:0.183303):0.081167):0.034806):0.015106):0.030264):0.012959):0.034033):0.028051):0.014893):0.053793):0.014448):0.017847):0.015806):0.031774,(UniRef90_A0A1Y3C786_14_396:0.289039,((UniRef90_A0A2N7XWT8_11_394:0.112311,UniRef90_A0A0D1P8V6_10_394:0.138316):0.038566,(UniRef90_A0A0T6UXN9_11_394:0.127058,(UniRef90_A0A1A9KE82_11_394:0.124244,(UniRef90_A0A0D0KUF8_11_394:0.092475,(UniRef90_A0A1H6NKV2_11_394:0.063015,UniRef90_A0A0R3AD45_11_394:0.066153):0.034537):0.010109):0.022464):0.014168):0.048181):0.023395):0.022032,(UniRef90_UPI000A1773A9_40_416:0.217279,(UniRef90_A0A0F3K7B4_20_401:0.184930,(UniRef90_A0A238ZKW1_13_401:0.195598,(UniRef90_A0A3D5CW51_20_401:0.139410,UniRef90_A0A1W9JD13_18_401:0.149351):0.054446):0.027102):0.025701):0.017878,(UniRef90_A0A329B538_13_401:0.204437,UniRef90_A0A0S9M2D1_4_380:0.209442):0.004200);
