# Supplementary material for: Engineering DszC Mutants from Transition State Macrodipole Considerations and Evolutionary Sequence Analysis
Source: J Chem Inf Model. 2022 Dec 19;63(1):20–6. doi: 10.1021/acs.jcim.2c01337 (PMC9832474; doi:10.1021/acs.jcim.2c01337)
Supplement: Supplementary file 3 — ci2c01337_si_003.zip [file ci2c01337_si_003.zip › consurf.grades]

	 Amino Acid Conservation Scores
	=======================================

- POS: The position of the AA in the SEQRES derived sequence.
- SEQ: The SEQRES derived sequence in one letter code.
- 3LATOM: The ATOM derived sequence in three letter code, including the AA's positions as they appear in the PDB file and the chain identifier.
- SCORE: The normalized conservation scores.
- COLOR: The color scale representing the conservation scores (9 - conserved, 1 - variable).
- CONFIDENCE INTERVAL: When using the bayesian method for calculating rates, a confidence interval is assigned to each of the inferred evolutionary conservation scores.
- CONFIDENCE INTERVAL COLORS: When using the bayesian method for calculating rates. The color scale representing the lower and upper bounds of the confidence interval.
- MSA DATA: The number of aligned sequences having an amino acid (non-gapped) from the overall number of sequences at each position.
- RESIDUE VARIETY: The residues variety at each position of the multiple sequence alignment.

 POS	 SEQ	    3LATOM	SCORE		COLOR	CONFIDENCE INTERVAL	CONFIDENCE INTERVAL COLORS	MSA DATA	RESIDUE VARIETY
    	    	        	(normalized)	        	               
   1	   M	         -	-0.455		  6*	-1.112,-0.095			    9,5			   2/150	M
   2	   T	         -	-1.062		  8*	-1.363,-0.914			    9,8			   5/150	T
   3	   L	         -	-0.725		  7*	-1.258,-0.433			    9,6			   3/150	L
   4	   S	         -	-0.640		  7*	-1.112,-0.358			    9,6			   5/150	S,T
   5	   P	         -	-0.370		  6*	-0.965, 0.009			    8,5			   5/150	P,V
   6	   E	         -	 0.643		  3*	-0.277, 1.117			    6,1			   5/150	P,T,E,A
   7	   K	         -	 0.540		  3*	-0.277, 1.117			    6,1			   5/150	R,D,K,H
   8	   Q	         -	 1.113		  1*	 0.127, 1.576			    5,1			   5/150	Q,T,F,W
   9	   H	         -	 0.209		  4*	-0.503, 0.592			    7,3			   6/150	T,Q,S,H
  10	   V	         -	 0.820		  2*	-0.095, 1.576			    5,1			   8/150	T,D,V,G,L
  11	   R	         -	 0.843		  2*	 0.009, 1.576			    5,1			  10/150	S,R,T,G,A,K
  12	   P	         -	 0.101		  5	-0.503, 0.411			    7,4			  12/150	P,D,T,A
  13	   R	         -	 1.737		  1	 0.592, 2.754			    3,1			  16/150	Q,A,T,D,P,R,Y,G
  14	   D	         -	 1.902		  1	 0.818, 2.754			    2,1			  22/150	Q,N,A,R,P,D,T,L,G,F
  15	   A	         -	 0.148		  5	-0.277, 0.411			    6,4			  30/150	P,D,R,G,E,S,H,A
  16	   A	   ALA16:A	 0.605		  3	 0.127, 0.818			    5,2			  39/150	A,Q,S,G,E,V,D,R,T
  17	   D	   ASP17:A	 2.056		  1	 1.117, 2.754			    1,1			  41/150	T,P,D,R,G,F,L,E,N,S,Q,H,A
  18	   N	   ASN18:A	 1.625		  1	 0.818, 2.754			    2,1			  53/150	A,S,Q,N,F,E,K,V,Y,P,D,R,T
  19	   D	   ASP19:A	 0.456		  4	 0.009, 0.818			    5,2			  64/150	R,P,D,T,E,G,S,Q,N,A,H
  20	   P	   PRO20:A	 0.643		  3	 0.127, 0.818			    5,2			  67/150	P,V,Y,W,F,L,S,I,H,A
  21	   V	   VAL21:A	 0.805		  2	 0.258, 1.117			    4,1			  73/150	N,I,Q,A,D,R,V,W,F,L
  22	   A	   ALA22:A	 0.368		  4	 0.009, 0.592			    5,3			  94/150	G,L,E,K,V,D,P,R,T,H,A,Q,S,N
  23	   V	   VAL23:A	 0.787		  3	 0.411, 1.117			    4,1			 101/150	V,L,K,T,R,P,D,A,M,I,S,Q
  24	   A	   ALA24:A	-0.971		  8	-1.112,-0.914			    9,8			 114/150	I,T,F,A,L,V
  25	   R	   ARG25:A	 1.559		  1	 0.818, 1.576			    2,1			 122/150	T,D,R,V,G,E,K,I,S,Q,H,A
  26	   G	   GLY26:A	 1.965		  1	 1.117, 2.754			    1,1			 129/150	H,A,S,Q,G,F,K,L,E,D,R,T
  27	   L	   LEU27:A	-0.775		  7	-0.965,-0.694			    8,7			 135/150	V,M,F,L,A,T,I
  28	   A	   ALA28:A	-0.651		  7	-0.808,-0.571			    8,7			 138/150	A,C,S,I,V,L,G,T,R
  29	   E	   GLU29:A	 1.363		  1	 0.818, 1.576			    2,1			 139/150	V,L,K,E,G,T,R,D,P,A,H,N,Q,S
  30	   K	   LYS30:A	 1.399		  1	 0.818, 1.576			    2,1			 142/150	T,R,D,V,Y,E,L,K,G,N,Q,I,S,A,H
  31	   W	   TRP31:A	-0.696		  7	-0.862,-0.571			    8,7			 142/150	A,L,W,F,I
  32	   R	   ARG32:A	-0.428		  6	-0.634,-0.277			    7,6			 143/150	H,A,Q,S,V,Y,G,E,K,T,D,R
  33	   A	   ALA33:A	 1.878		  1	 1.117, 2.754			    1,1			 146/150	E,K,L,V,R,P,D,T,A,S,I,Q
  34	   T	   THR34:A	-0.754		  7	-0.914,-0.634			    8,7			 147/150	R,D,S,N,T,G
  35	   A	   ALA35:A	-1.213		  9	-1.308,-1.160			    9,9			 147/150	Q,I,G,L,A,V
  36	   V	   VAL36:A	 0.395		  4	 0.127, 0.592			    5,3			 149/150	S,I,N,A,C,P,D,T,G,L,E,V
  37	   E	   GLU37:A	 0.579		  3	 0.258, 0.818			    4,2			 149/150	A,H,S,Q,L,K,E,G,V,R,D,T
  38	   R	   ARG38:A	-1.405		  9	-1.478,-1.363			    9,9			 149/150	L,R
  39	   D	   ASP39:A	-1.242		  9	-1.363,-1.208			    9,9			 149/150	D,E
  40	   R	   ARG40:A	 0.164		  4	-0.095, 0.258			    5,4			 149/150	T,R,Y,L,K,E,Q,S,I,H,A
  41	   A	   ALA41:A	 0.783		  3	 0.411, 1.117			    4,1			 149/150	R,D,T,E,K,L,G,V,Q,I,S,A,H
  42	   G	   GLY42:A	-0.778		  7	-0.965,-0.694			    8,7			 149/150	L,G,R,D,T,A,Q,N
  43	   G	   GLY43:A	-0.438		  6	-0.634,-0.277			    7,6			 149/150	T,R,V,L,E,K,G,I,Q,A
  44	   S	   SER44:A	-0.177		  6	-0.433, 0.009			    6,5			 149/150	T,D,P,R,Y,V,E,L,N,Q,S,I,H,A
  45	   A	   ALA45:A	-0.981		  8	-1.112,-0.914			    9,8			 149/150	P,A
  46	   T	   THR46:A	 1.134		  1	 0.592, 1.576			    3,1			 149/150	C,A,H,Q,S,E,L,K,F,W,Y,V,R,D,T
  47	   A	   ALA47:A	 1.269		  1	 0.818, 1.576			    2,1			 149/150	P,D,R,V,K,N,T,Y,F,G,E,L,S,I,Q,H,A
  48	   E	   GLU48:A	-1.197		  9	-1.308,-1.160			    9,9			 149/150	L,E,A,D,Q
  49	   R	   ARG49:A	-0.781		  7	-0.914,-0.694			    8,7			 149/150	V,L,A,K,R,I
  50	   E	   GLU50:A	 0.530		  3	 0.258, 0.818			    4,2			 149/150	S,I,Q,N,A,D,R,T,G,K,E,V
  51	   D	   ASP51:A	 0.320		  4	 0.009, 0.592			    5,3			 149/150	H,M,A,S,I,Q,W,E,K,L,V,D,R,T
  52	   L	   LEU52:A	-0.605		  7	-0.808,-0.503			    8,7			 149/150	I,M,F,L,V
  53	   R	   ARG53:A	-1.088		  8	-1.208,-1.015			    9,8			 149/150	A,K,T,R,S
  54	   A	   ALA54:A	 1.717		  1	 1.117, 1.576			    1,1			 149/150	K,E,G,Y,R,D,T,A,H,S,Q,N
  55	   S	   SER55:A	-0.543		  7	-0.694,-0.433			    7,6			 149/150	V,Y,L,E,G,N,Q,S,A,H
  56	   G	   GLY56:A	-1.229		  9	-1.363,-1.160			    9,9			 149/150	R,D,K,G
  57	   L	   LEU57:A	-1.409		  9	-1.478,-1.428			    9,9			 149/150	L
  58	   L	   LEU58:A	-0.832		  8	-1.015,-0.752			    8,7			 149/150	L,G,W,V,P,T,A,Q,N
  59	   S	   SER59:A	 0.923		  2	 0.592, 1.117			    3,1			 148/150	R,D,P,T,E,L,K,G,Y,Q,S,N,A,H
  60	   L	   LEU60:A	-0.706		  7	-0.862,-0.571			    8,7			 148/150	I,V,A,L,M,F
  61	   L	   LEU61:A	-0.229		  6	-0.433,-0.095			    6,5			 146/150	T,V,W,F,G,L,S,I,Q,M,A
  62	   V	   VAL62:A	-0.292		  6	-0.503,-0.190			    7,6			 146/150	I,S,N,A,H,D,T,E,L,G,F,V
  63	   P	   PRO63:A	-0.838		  8	-1.015,-0.752			    8,7			 146/150	A,L,W,G,P,S
  64	   R	   ARG64:A	 0.983		  2	 0.592, 1.117			    3,1			 146/150	T,P,R,V,G,E,K,N,S,Q,H,C,A
  65	   E	   GLU65:A	 0.665		  3	 0.258, 0.818			    4,2			 146/150	S,Q,N,A,C,H,R,P,D,T,K,E,W,G
  66	   Y	   TYR66:A	 1.058		  2	 0.592, 1.117			    3,1			 146/150	V,Y,E,L,W,F,N,S,I,A,H
  67	   G	   GLY67:A	-1.280		  9	-1.428,-1.208			    9,9			 146/150	G,D,Q
  68	   G	   GLY68:A	-1.342		  9	-1.478,-1.308			    9,9			 146/150	G,D
  69	   W	   TRP69:A	 1.159		  1	 0.592, 1.576			    3,1			 146/150	M,H,A,Q,S,I,Y,F,G,L,E,T,N,V,W,P,D,R
  70	   G	   GLY70:A	-0.134		  5	-0.433, 0.009			    6,5			 146/150	N,S,Q,A,D,G,E,K
  71	   A	   ALA71:A	-0.064		  5	-0.277, 0.127			    6,5			 148/150	T,V,K,L,E,G,W,I,S,Q,A,H
  72	   D	   ASP72:A	 1.510		  1	 0.818, 1.576			    2,1			 149/150	E,G,T,R,D,P,A,H,N,Q,S
  73	   W	   TRP73:A	-0.509		  7	-0.752,-0.358			    7,6			 149/150	Q,A,H,T,P,V,Y,L,F,W
  74	   P	   PRO74:A	 2.457		  1	 1.576, 2.754			    1,1			 149/150	I,S,Q,A,H,R,P,D,T,K,E,L,G,V
  75	   T	   THR75:A	 0.342		  4	 0.009, 0.592			    5,3			 149/150	A,Q,S,I,N,L,E,F,V,R,D,T
  76	   A	   ALA76:A	-0.281		  6	-0.503,-0.190			    7,6			 149/150	T,V,L,G,F,Q,I,S,A,M
  77	   I	   ILE77:A	 0.216		  4	-0.095, 0.411			    5,4			 149/150	N,Q,S,I,C,A,M,H,T,Y,V,L,F
  78	   E	   GLU78:A	 1.068		  2	 0.592, 1.117			    3,1			 149/150	G,L,E,K,D,R,T,H,A,S,Q,N
  79	   V	   VAL79:A	 0.167		  4	-0.095, 0.258			    5,4			 149/150	T,V,L,G,I,C,A,H
  80	   V	   VAL80:A	-0.144		  5	-0.358, 0.009			    6,5			 149/150	A,S,I,N,F,G,L,V,T
  81	   R	   ARG81:A	-1.183		  9	-1.308,-1.112			    9,9			 149/150	Q,R,T,G,A,K
  82	   E	   GLU82:A	 0.517		  3	 0.127, 0.818			    5,2			 149/150	I,Q,H,A,R,T,G,L,K,E,V
  83	   I	   ILE83:A	-0.029		  5	-0.277, 0.127			    6,5			 149/150	I,V,L,F,M
  84	   A	   ALA84:A	-1.111		  9	-1.208,-1.064			    9,8			 149/150	G,A,S
  85	   A	   ALA85:A	 0.197		  4	-0.095, 0.411			    5,4			 149/150	E,K,V,R,T,A,S,Q
  86	   A	   ALA86:A	-0.260		  6	-0.503,-0.095			    7,5			 149/150	V,A,L,G,T,S
  87	   D	   ASP87:A	-1.406		  9	-1.478,-1.363			    9,9			 149/150	D,E
  88	   G	   GLY88:A	-0.822		  8	-0.965,-0.752			    8,7			 149/150	G,A,T,S,P
  89	   S	   SER89:A	-1.269		  9	-1.363,-1.208			    9,9			 149/150	N,S,A
  90	   L	   LEU90:A	-0.316		  6	-0.503,-0.190			    7,6			 149/150	V,L,A,F,M,I,S
  91	   G	   GLY91:A	-1.078		  8	-1.208,-1.015			    9,8			 149/150	A,G
  92	   H	   HIS92:A	-1.260		  9	-1.363,-1.208			    9,9			 149/150	Q,M,H
  93	   L	   LEU93:A	-0.605		  7	-0.808,-0.503			    8,7			 149/150	V,L,I
  94	   F	   PHE94:A	-0.338		  6	-0.571,-0.190			    7,6			 149/150	P,I,V,Y,F,L
  95	   G	   GLY95:A	-0.265		  6	-0.503,-0.095			    7,5			 149/150	S,Q,T,G,A,L,V
  96	   Y	   TYR96:A	-1.039		  8	-1.160,-0.965			    9,8			 149/150	Y,F,H,C,N,S
  97	   H	   HIS97:A	-1.040		  8	-1.160,-0.965			    9,8			 149/150	Q,N,T,H
  98	   L	   LEU98:A	-0.472		  6	-0.694,-0.358			    7,6			 149/150	C,H,I,Q,L,F,V,Y,T
  99	   T	   THR99:A	-0.372		  6	-0.571,-0.190			    7,6			 149/150	T,Y,V,L,G,F,N,I,S,A,H
 100	   N	  ASN100:A	-0.424		  6	-0.634,-0.277			    7,6			 149/150	Y,L,W,G,P,C,M,H,N,S,Q
 101	   A	  ALA101:A	-0.233		  6	-0.433,-0.095			    6,5			 149/150	N,I,Q,S,A,M,T,V,E,L,F,G
 102	   P	  PRO102:A	-0.089		  5	-0.358, 0.009			    6,5			 149/150	G,F,E,L,Y,T,H,A,Q,S,I,W,K,V,P,D,R,N
 103	   M	  MET103:A	-0.316		  6	-0.503,-0.190			    7,6			 149/150	L,W,F,G,Y,V,R,T,A,H,M,I,S,N
 104	   I	  ILE104:A	 0.406		  4	 0.127, 0.592			    5,3			 149/150	A,M,S,I,L,G,F,V,P,T
 105	   E	  GLU105:A	 0.951		  2	 0.592, 1.117			    3,1			 149/150	A,M,H,Q,I,S,N,E,L,G,V,Y,R,D,T
 106	   L	  LEU106:A	-0.242		  6	-0.503,-0.095			    7,5			 149/150	M,A,I,V,W,G,F,L,T,R
 107	   I	  ILE107:A	-0.027		  5	-0.277, 0.127			    6,5			 149/150	Y,V,G,W,F,L,E,T,R,M,H,A,S,Q,I
 108	   G	  GLY108:A	 0.056		  5	-0.277, 0.258			    6,4			 150/150	Q,I,S,A,T,D,R,V,F,G,L,E
 109	   S	  SER109:A	 0.576		  3	 0.258, 0.818			    4,2			 149/150	K,E,G,V,R,P,D,T,A,Q,I,S,N
 110	   Q	  GLN110:A	 2.294		  1	 1.117, 2.754			    1,1			 149/150	G,K,L,E,T,D,P,R,H,A,N,Q,S
 111	   E	  GLU111:A	 0.524		  3	 0.127, 0.818			    5,2			 148/150	D,P,R,T,F,G,L,E,V,S,Q,H,A
 112	   Q	  GLN112:A	-1.028		  8	-1.160,-0.965			    9,8			 148/150	A,H,Q,K,E,L,G,V,R,T
 113	   E	  GLU113:A	 0.142		  5	-0.095, 0.258			    5,4			 148/150	R,T,W,G,E,L,K,Y,V,Q,S,I,H,A
 114	   E	  GLU114:A	 1.206		  1	 0.818, 1.576			    2,1			 148/150	R,D,P,T,E,K,G,W,V,Q,S,N,A,H
 115	   H	  HIS115:A	 1.449		  1	 0.818, 1.576			    2,1			 148/150	H,A,Q,S,N,F,K,L,E,V,Y,P,D,R,T
 116	   L	  LEU116:A	 1.246		  1	 0.818, 1.576			    2,1			 148/150	T,R,V,Y,L,G,F,W,Q,S,I,A,H,M
 117	   Y	  TYR117:A	 0.495		  3	 0.127, 0.592			    5,3			 148/150	Q,I,S,H,A,D,R,T,W,F,G,E,L,Y
 118	   T	  THR118:A	 0.857		  2	 0.411, 1.117			    4,1			 148/150	S,Q,A,D,P,R,T,G,K,L,E,V
 119	   Q	  GLN119:A	 1.646		  1	 1.117, 1.576			    1,1			 150/150	N,V,W,K,D,P,R,H,A,Q,S,I,F,G,L,E
 120	   I	  ILE120:A	-0.748		  7	-0.914,-0.634			    8,7			 150/150	N,S,I,A,T,Y,V,G,F,L
 121	   A	  ALA121:A	-0.032		  5	-0.277, 0.127			    6,5			 150/150	I,S,M,A,C,T,R,V,G,L
 122	   Q	  GLN122:A	 1.553		  1	 1.117, 1.576			    1,1			 150/150	G,E,K,T,D,R,H,A,N,S,Q
 123	   N	  ASN123:A	 0.939		  2	 0.592, 1.117			    3,1			 150/150	R,D,P,L,K,E,G,F,S,Q,N,A,H
 124	   N	  ASN124:A	 0.554		  3	 0.258, 0.818			    4,2			 150/150	S,Q,N,A,H,R,D,T,L,E,K,G
 125	   W	  TRP125:A	 0.251		  4	-0.095, 0.411			    5,4			 150/150	R,P,T,L,F,G,W,Y,Q,N,A,C,H
 126	   W	  TRP126:A	-0.605		  7	-0.808,-0.503			    8,7			 150/150	I,Y,V,W,F,L,C
 127	   T	  THR127:A	-0.918		  8	-1.112,-0.808			    9,8			 138/150	Q,I,H,T,V,Y,W,F
 128	   G	  GLY128:A	-1.037		  8	-1.208,-0.965			    9,8			 150/150	S,C,A,G
 129	   N	  ASN129:A	-1.257		  9	-1.363,-1.208			    9,9			 150/150	S,D,T,N,G,A
 130	   A	  ALA130:A	-0.891		  8	-1.015,-0.808			    8,8			 150/150	V,A,G,T,I,S
 131	   S	  SER131:A	-0.314		  6	-0.503,-0.190			    7,6			 150/150	F,G,L,V,T,M,A,Q,S,I,N
 132	   S	  SER132:A	-1.297		  9	-1.428,-1.258			    9,9			 150/150	A,H,N,Q,D,S
 133	   E	  GLU133:A	-0.772		  7	-0.965,-0.634			    8,7			 149/150	V,E,G,T,R,P,A,S
 134	   N	  ASN134:A	-0.462		  6*	-1.112,-0.095			    9,5			   2/150	N
 135	   N	  ASN135:A	-0.462		  6*	-1.112,-0.095			    9,5			   2/150	N
 136	   S	  SER136:A	-0.457		  6*	-1.112,-0.095			    9,5			   2/150	S
 137	   H	  HIS137:A	-0.431		  6*	-1.112, 0.009			    9,5			   2/150	H
 138	   V	  VAL138:A	-0.435		  6*	-1.112,-0.095			    9,5			   2/150	V
 139	   L	  LEU139:A	-0.506		  7	-0.694,-0.358			    7,6			 150/150	Q,N,M,H,A,R,T,F,L,V
 140	   D	  ASP140:A	-1.187		  9	-1.308,-1.112			    9,9			 150/150	E,G,Y,Q,S,D,N
 141	   W	  TRP141:A	 1.080		  2	 0.592, 1.117			    3,1			 150/150	A,S,I,Q,N,L,K,E,W,G,V,R,D,P,T
 142	   K	  LYS142:A	-0.391		  6	-0.571,-0.277			    7,6			 150/150	Q,S,N,H,A,D,P,R,T,G,W,E,K
 143	   V	  VAL143:A	-0.225		  6	-0.433,-0.095			    6,5			 150/150	T,D,V,L,G,I,S,A,C,H
 144	   R	  ARG144:A	 1.959		  1	 1.117, 2.754			    1,1			 150/150	R,T,K,E,L,F,V,S,Q,I,A,H,M
 145	   A	  ALA145:A	-0.260		  6	-0.503,-0.095			    7,5			 150/150	I,S,A,C,M,V,L,G
 146	   T	  THR146:A	 0.702		  3	 0.411, 0.818			    4,2			 150/150	T,R,D,Y,V,L,E,K,G,N,I,S,Q,A,H
 147	   P	  PRO147:A	 1.394		  1	 0.818, 1.576			    2,1			 150/150	A,H,N,Q,S,V,L,E,K,W,G,T,R,D,P
 148	   T	  THR148:A	 2.238		  1	 1.117, 2.754			    1,1			 150/150	G,F,E,L,Y,T,H,A,S,I,Q,K,V,D,R,N
 149	   E	  GLU149:A	 1.769		  1	 0.818, 2.754			    2,1			  32/150	N,P,S,R,G,E,A
 150	   D	  ASP150:A	 1.910		  1	 1.117, 2.754			    1,1			 150/150	N,Q,S,A,T,D,P,G,E,K
 151	   G	  GLY151:A	 1.495		  1	 0.818, 1.576			    2,1			 150/150	A,H,N,S,Q,Y,K,E,G,T,P,D
 152	   G	  GLY152:A	 1.167		  1	 0.592, 1.576			    3,1			 150/150	T,R,D,Y,E,K,F,G,W,N,S,I,Q,A,H
 153	   Y	  TYR153:A	 1.260		  1	 0.818, 1.576			    2,1			 150/150	V,Y,L,F,W,R,C,H,Q,I,S
 154	   V	  VAL154:A	 1.170		  1	 0.592, 1.576			    3,1			 150/150	A,S,I,Q,E,L,F,V,Y,R,T
 155	   L	  LEU155:A	-0.265		  6	-0.503,-0.095			    7,5			 150/150	F,L,Y,V,I
 156	   N	  ASN156:A	 0.153		  5	-0.095, 0.258			    5,4			 150/150	A,H,Q,S,N,K,E,V,R,D,T
 157	   G	  GLY157:A	-1.389		  9	-1.478,-1.363			    9,9			 150/150	G
 158	   T	  THR158:A	 1.773		  1	 1.117, 1.576			    1,1			 150/150	I,Q,S,A,H,T,Y,L,E,F,N,R,D,P,V,K
 159	   K	  LYS159:A	-1.307		  9	-1.428,-1.258			    9,9			 150/150	K,Q,R
 160	   H	  HIS160:A	-0.287		  6	-0.503,-0.190			    7,6			 150/150	H,A,S,N,F,G,Y,P,R,T
 161	   F	  PHE161:A	-1.257		  9	-1.363,-1.208			    9,9			 150/150	F,Y
 162	   C	  CYS162:A	-0.677		  7	-0.862,-0.571			    8,7			 150/150	G,A,C,V,S,N,T
 163	   S	  SER163:A	-1.257		  9	-1.363,-1.208			    9,9			 150/150	S,T,A
 164	   G	  GLY164:A	-1.292		  9	-1.428,-1.258			    9,9			 150/150	N,G,A
 165	   A	  ALA165:A	-0.735		  7	-0.914,-0.634			    8,7			 150/150	A,G,V,S,T
 166	   K	  LYS166:A	 0.739		  3	 0.411, 0.818			    4,2			 150/150	R,P,K,V,N,T,E,L,G,Y,I,S,Q,A,H,M
 167	   G	  GLY167:A	-0.399		  6	-0.634,-0.277			    7,6			 150/150	G,F,L,V,D,T,C,A,S,I
 168	   S	  SER168:A	-0.976		  8	-1.112,-0.914			    9,8			 150/150	A,G,S
 169	   D	  ASP169:A	-0.979		  8	-1.112,-0.914			    9,8			 150/150	Q,S,D,H,E
 170	   L	  LEU170:A	 0.328		  4	 0.009, 0.592			    5,3			 150/150	L,W,V,Y,R,A,C,H,M,Q,I
 171	   L	  LEU171:A	-0.570		  7	-0.752,-0.433			    7,6			 150/150	R,T,L,V,S,I,N,M
 172	   F	  PHE172:A	-0.228		  6	-0.433,-0.095			    6,5			 150/150	W,F,L,V,Y,P,T,M,H,A,I,S,Q,N
 173	   V	  VAL173:A	-0.250		  6	-0.433,-0.095			    6,5			 150/150	V,F,L,C,A,T,I
 174	   F	  PHE174:A	-0.814		  8	-0.965,-0.752			    8,7			 150/150	S,N,A,R,T,W,G,F,E,L
 175	   G	  GLY175:A	-0.778		  7	-0.914,-0.694			    8,7			 150/150	F,G,W,L,A,V,I
 176	   V	  VAL176:A	 1.565		  1	 0.818, 1.576			    2,1			 150/150	H,A,Q,S,I,Y,V,W,F,L,E,T,D,P,R
 177	   V	  VAL177:A	 0.795		  2*	 0.009, 1.117			    5,1			  10/150	I,T,F,L,V
 178	   Q	  GLN178:A	 0.436		  4*	-0.358, 0.818			    6,2			   5/150	Q,G,A,E
 179	   D	  ASP179:A	-0.376		  6*	-0.965, 0.009			    8,5			   3/150	D,N
 180	   D	  ASP180:A	 0.103		  5*	-0.634, 0.592			    7,3			   5/150	D,G
 181	   S	  SER181:A	 1.341		  1	 0.818, 1.576			    2,1			 133/150	V,K,D,P,R,N,Y,G,F,E,L,T,M,H,A,S,I,Q
 182	   P	  PRO182:A	 1.090		  2	 0.592, 1.576			    3,1			 129/150	R,D,P,T,K,E,G,Y,V,I,S,Q,N,A
 183	   Q	  GLN183:A	 2.251		  1	 1.117, 2.754			    1,1			 132/150	N,D,P,R,K,V,I,S,Q,H,A,T,G,F,E,L,Y
 184	   Q	  GLN184:A	 1.369		  1	 0.818, 1.576			    2,1			 133/150	C,A,H,N,I,S,Q,V,E,L,G,T,R,D,P
 185	   G	  GLY185:A	 1.338		  1	 0.818, 1.576			    2,1			 149/150	N,S,Q,A,T,D,R,G,K,E
 186	   A	  ALA186:A	 1.306		  1	 0.818, 1.576			    2,1			 150/150	D,R,T,G,E,K,V,S,Q,N,A
 187	   I	  ILE187:A	 0.195		  4	-0.095, 0.411			    5,4			 150/150	S,I,A,M,H,T,R,D,P,V,L,K,F,G
 188	   I	  ILE188:A	 0.333		  4	 0.009, 0.592			    5,3			 150/150	W,L,Y,V,R,T,H,A,I,S
 189	   A	  ALA189:A	 0.338		  4	 0.009, 0.592			    5,3			 150/150	T,V,Y,F,G,L,N,Q,S,I,H,M,A
 190	   A	  ALA190:A	-0.386		  6	-0.571,-0.277			    7,6			 150/150	S,A,T,V,Y,L,F,G
 191	   A	  ALA191:A	 0.242		  4	-0.095, 0.411			    5,4			 150/150	F,L,V,Y,T,H,A,C,Q,S,I
 192	   I	  ILE192:A	-0.260		  6	-0.503,-0.095			    7,5			 150/150	L,A,V,I,T
 193	   P	  PRO193:A	-0.651		  7	-0.862,-0.503			    8,7			 150/150	A,K,E,R,P,D,T
 194	   T	  THR194:A	-0.154		  5	-0.358, 0.009			    6,5			 150/150	T,R,P,Y,L,E,K,G,S,A,H
 195	   S	  SER195:A	 2.681		  1	 1.576, 2.754			    1,1			 150/150	S,I,Q,N,A,H,R,P,D,T,K,E,L,G,F
 196	   R	  ARG196:A	-0.608		  7	-0.808,-0.503			    8,7			 150/150	R,D,T,K,L,V,I,S,Q,A,H
 197	   A	  ALA197:A	 2.132		  1	 1.117, 2.754			    1,1			 150/150	G,E,K,D,P,R,T,H,A,Q,S
 198	   G	  GLY198:A	-1.287		  9	-1.428,-1.208			    9,9			 150/150	A,G
 199	   V	  VAL199:A	-0.138		  5	-0.358, 0.009			    6,5			 150/150	I,V,Y,L,F
 200	   T	  THR200:A	 1.550		  1	 1.117, 1.576			    1,1			 150/150	R,D,V,K,N,C,T,Y,L,E,G,Q,S,I,A,H
 201	   P	  PRO201:A	 0.073		  5	-0.190, 0.258			    6,4			 150/150	I,S,H,C,A,T,P,R,Y,V,F,K,L
 202	   N	  ASN202:A	 1.689		  1	 1.117, 1.576			    1,1			 150/150	G,F,E,L,Y,T,H,M,A,S,Q,I,K,V,D,P,R,N
 203	   D	  ASP203:A	 0.534		  3	 0.127, 0.818			    5,2			 150/150	A,H,N,Q,S,Y,E,G,R,D,P
 204	   D	  ASP204:A	-1.227		  9	-1.363,-1.160			    9,9			 150/150	G,D,N
 205	   W	  TRP205:A	-1.277		  9	-1.428,-1.208			    9,9			 150/150	A,W,G
 206	   A	  ALA206:A	-0.780		  7	-0.914,-0.694			    8,7			 150/150	H,A,E,K,S,D,N
 207	   A	  ALA207:A	-0.936		  8	-1.064,-0.862			    8,8			 150/150	Y,G,T,P,A,H,N,S
 208	   I	  ILE208:A	-0.171		  6	-0.358, 0.009			    6,5			 150/150	M,F,L,V,I
 209	   G	  GLY209:A	-1.389		  9	-1.478,-1.363			    9,9			 150/150	G
 210	   M	  MET210:A	-1.388		  9	-1.478,-1.363			    9,9			 150/150	M,L,Q
 211	   R	  ARG211:A	-1.312		  9	-1.428,-1.258			    9,9			 150/150	K,R,T
 212	   Q	  GLN212:A	-1.215		  9	-1.308,-1.160			    9,9			 150/150	C,A,L,V,Q,R,T
 213	   T	  THR213:A	-1.260		  9	-1.363,-1.208			    9,9			 150/150	T,S,A
 214	   D	  ASP214:A	-1.099		  8	-1.208,-1.015			    9,8			 150/150	V,G,A,E,S,D
 215	   S	  SER215:A	-1.408		  9	-1.478,-1.363			    9,9			 150/150	E,G,S
 216	   G	  GLY216:A	-1.228		  9	-1.363,-1.160			    9,9			 150/150	N,D,G
 217	   S	  SER217:A	-0.585		  7	-0.752,-0.503			    7,7			 150/150	A,G,T,N,R,Q,S
 218	   T	  THR218:A	-0.917		  8	-1.064,-0.862			    8,8			 150/150	L,F,V,Y,T,A,I,S
 219	   D	  ASP219:A	 1.273		  1	 0.818, 1.576			    2,1			 150/150	H,A,S,Q,I,N,F,G,L,K,E,V,D,R,T
 220	   F	  PHE220:A	-0.987		  8	-1.112,-0.914			    9,8			 150/150	I,F,L,V,Y
 221	   H	  HIS221:A	 1.078		  2	 0.592, 1.117			    3,1			 150/150	V,K,E,T,D,R,H,A,N,Q,S
 222	   N	  ASN222:A	 0.788		  2	 0.411, 1.117			    4,1			 150/150	E,K,G,R,D,A,H,Q,S,N
 223	   V	  VAL223:A	-1.125		  9	-1.258,-1.064			    9,8			 150/150	Y,V,F,A,L,T,I
 224	   K	  LYS224:A	 1.698		  1	 1.117, 1.576			    1,1			 150/150	H,A,Q,I,S,F,L,E,K,V,Y,P,R,T
 225	   V	  VAL225:A	-0.396		  6	-0.571,-0.277			    7,6			 150/150	V,L,A,T,I
 226	   E	  GLU226:A	 2.338		  1	 1.117, 2.754			    1,1			 150/150	L,K,E,F,G,Y,R,D,P,T,A,H,Q,S
 227	   P	  PRO227:A	 2.427		  1	 1.117, 2.754			    1,1			 148/150	N,R,P,D,V,K,W,Q,S,A,H,T,E,L,F,G
 228	   D	  ASP228:A	 1.555		  1	 1.117, 1.576			    1,1			 148/150	H,A,S,Q,N,F,G,E,L,K,V,D,R,T
 229	   E	  GLU229:A	-0.463		  6	-0.634,-0.358			    7,6			 150/150	N,S,Q,H,A,D,R,W,L,E
 230	   V	  VAL230:A	-0.276		  6	-0.503,-0.190			    7,6			 150/150	R,V,F,L,I,M,A,C
 231	   L	  LEU231:A	-0.604		  7	-0.808,-0.503			    8,7			 150/150	I,V,L,A,M,F
 232	   G	  GLY232:A	 0.763		  3	 0.411, 1.117			    4,1			 150/150	Q,S,I,A,H,T,L,E,F,G,N,R,P,D,K,V
 233	   A	  ALA233:A	 1.686		  1	 1.117, 1.576			    1,1			 147/150	C,N,V,W,R,P,D,A,H,M,S,Q,Y,L,E,F,G,T
 234	   P	  PRO234:A	 0.278		  4	 0.009, 0.411			    5,4			 148/150	H,A,I,Q,S,Y,G,F,E,L,T,N,V,K,D,P,R
 235	   N	  ASN235:A	 1.208		  1	 0.818, 1.576			    2,1			 147/150	G,E,L,V,P,D,R,T,H,A,Q,S,N
 236	   A	  ALA236:A	 2.196		  1	 1.117, 2.754			    1,1			 136/150	Q,I,S,H,A,T,F,G,L,E,N,P,D,R,V,K
 237	   F	  PHE237:A	 1.633		  1	 1.117, 1.576			    1,1			 130/150	W,K,V,D,P,R,N,G,F,E,L,Y,T,A,Q,I,S
 238	   V	  VAL238:A	 0.973		  2	 0.592, 1.117			    3,1			 130/150	I,Q,S,A,T,F,G,L,E,Y,N,D,P,R,W,K,V
 239	   L	  LEU239:A	 1.781		  1	 0.818, 2.754			    2,1			  52/150	N,Q,A,T,D,P,R,V,G,E,L,K
 240	   A	  ALA240:A	 0.930		  2	 0.411, 1.117			    4,1			  51/150	A,I,S,E,V,P,D,T
 241	   F	  PHE241:A	 0.748		  3*	-0.095, 1.117			    5,1			  12/150	I,D,R,F,L
 242	   I	  ILE242:A	-0.279		  6	-0.808, 0.127			    8,5			  13/150	L,P,I
 243	   Q	  GLN243:A	 1.996		  1	 1.117, 2.754			    1,1			  56/150	S,Q,M,A,P,R,T,G,F,K,L,V
 244	   S	  SER244:A	 0.322		  4	 0.009, 0.411			    5,4			 150/150	H,A,S,I,N,G,F,E,L,K,V,P,D,R,T
 245	   E	  GLU245:A	 0.453		  4	 0.127, 0.592			    5,3			 150/150	A,H,S,Q,I,V,Y,L,E,F,G,T,R,D,P
 246	   R	  ARG246:A	 0.432		  4	 0.127, 0.592			    5,3			 150/150	I,Q,S,A,H,R,K,L,W,G,F,Y,V
 247	   G	  GLY247:A	 0.318		  4	 0.009, 0.411			    5,4			 150/150	H,A,I,Q,S,N,G,E,K,V,P,D,R,T
 248	   S	  SER248:A	-0.261		  6	-0.503,-0.095			    7,5			 150/150	H,A,C,S,Q,G,L,T
 249	   L	  LEU249:A	-0.836		  8	-1.015,-0.752			    8,7			 150/150	T,I,V,C,L,M,F
 250	   F	  PHE250:A	-0.366		  6	-0.571,-0.277			    7,6			 150/150	L,F,G,V,R,D,T,A,C,H,I,S,N
 251	   A	  ALA251:A	-0.129		  5	-0.358, 0.009			    6,5			 150/150	I,S,N,A,P,T,G,F,L,V
 252	   P	  PRO252:A	-0.093		  5	-0.358, 0.127			    6,5			 150/150	L,V,Y,P,T,C,A,M,H,Q,I
 253	   I	  ILE253:A	 0.517		  3	 0.127, 0.818			    5,2			 150/150	Q,I,S,H,M,A,T,F,G,L,V,Y
 254	   A	  ALA254:A	-0.738		  7	-0.914,-0.634			    8,7			 150/150	F,W,G,L,V,T,H,M,A,S,I,Q
 255	   Q	  GLN255:A	-1.360		  9	-1.478,-1.308			    9,9			 150/150	Y,H,R,Q
 256	   L	  LEU256:A	-0.603		  7	-0.808,-0.503			    8,7			 150/150	A,M,I,Q,S,L,V,T
 257	   I	  ILE257:A	-0.324		  6	-0.503,-0.190			    7,6			 150/150	A,M,H,N,S,I,V,L,G,T
 258	   F	  PHE258:A	-0.790		  8	-0.965,-0.694			    8,7			 150/150	R,L,K,F,S,I,Q,M,H
 259	   A	  ALA259:A	 0.034		  5	-0.190, 0.127			    6,5			 150/150	G,A,L,V,S,I,T
 260	   N	  ASN260:A	-0.745		  7	-0.914,-0.634			    8,7			 150/150	A,C,H,Q,S,N,E,L,F,Y,R,T
 261	   V	  VAL261:A	-0.384		  6	-0.571,-0.277			    7,6			 150/150	V,L,F,M,I
 262	   Y	  TYR262:A	-0.730		  7	-0.914,-0.634			    8,7			 150/150	R,D,A,C,L,F,Y
 263	   L	  LEU263:A	-0.377		  6	-0.571,-0.277			    7,6			 150/150	V,L,A,T,I,Q
 264	   G	  GLY264:A	-1.296		  9	-1.428,-1.258			    9,9			 150/150	A,G
 265	   I	  ILE265:A	-0.900		  8	-1.015,-0.808			    8,8			 150/150	V,M,L,T,N,I,S
 266	   A	  ALA266:A	-1.166		  9	-1.258,-1.112			    9,9			 150/150	A,G,V,S,T
 267	   H	  HIS267:A	-0.074		  5	-0.277, 0.009			    6,5			 150/150	R,D,V,K,W,T,L,E,G,F,I,S,Q,A,H,M
 268	   G	  GLY268:A	-1.059		  8	-1.208,-0.965			    9,8			 150/150	N,D,A,G
 269	   A	  ALA269:A	-1.223		  9	-1.308,-1.160			    9,9			 150/150	T,I,S,V,A,L,G
 270	   L	  LEU270:A	-0.613		  7	-0.808,-0.503			    8,7			 150/150	Q,I,H,D,R,F,L,V
 271	   D	  ASP271:A	 1.589		  1	 1.117, 1.576			    1,1			 150/150	T,R,D,V,K,E,G,N,S,I,Q,A,H
 272	   A	  ALA272:A	 0.357		  4	 0.009, 0.592			    5,3			 150/150	V,Y,E,F,G,T,R,D,A,N,Q,I,S
 273	   A	  ALA273:A	-1.164		  9	-1.258,-1.112			    9,9			 150/150	V,F,G,A,T
 274	   R	  ARG274:A	 0.315		  4	 0.009, 0.411			    5,4			 150/150	V,W,F,E,L,K,T,R,H,A,C,N,Q,S,I
 275	   E	  GLU275:A	 1.363		  1	 0.818, 1.576			    2,1			 150/150	P,D,R,T,G,E,K,S,Q,N,H,A
 276	   Y	  TYR276:A	-0.537		  7	-0.752,-0.433			    7,6			 150/150	T,R,Y,W,F,L,H,M,A
 277	   T	  THR277:A	-0.622		  7	-0.808,-0.503			    8,7			 150/150	T,V,L,F,G,I,S,A
 278	   R	  ARG278:A	 0.299		  4	 0.009, 0.411			    5,4			 150/150	N,Q,S,H,M,A,T,R,V,G,K,L
 279	   T	  THR279:A	 1.056		  2	 0.592, 1.117			    3,1			 146/150	G,K,L,E,T,D,R,H,A,N,S,Q
 280	   Q	  GLN280:A	 1.238		  1	 0.818, 1.576			    2,1			 150/150	D,R,T,W,G,K,E,V,Y,S,Q,N,H,A
 281	   A	  ALA281:A	 0.030		  5	-0.190, 0.127			    6,5			 149/150	T,R,D,P,V,K,L,G,S,Q,A,H
 282	   R	  ARG282:A	-0.891		  8	-1.015,-0.808			    8,8			 148/150	R,V,K,G,N,S,Q,A
 283	   P	  PRO283:A	-0.277		  6	-0.503,-0.095			    7,5			 148/150	A,L,H,V,P,S
 284	   W	  TRP284:A	-1.204		  9	-1.363,-1.112			    9,9			 147/150	F,W,S
 285	   T	  THR285:A	 0.914		  2	 0.411, 1.117			    4,1			 147/150	T,Y,E,L,F,G,Q,I,S,A,M,H,R,P,V,K
 286	   P	  PRO286:A	 0.508		  3	 0.127, 0.592			    5,3			 149/150	Y,F,G,E,L,T,H,M,A,I,S,V,K,D,P,R,N
 287	   A	  ALA287:A	-0.721		  7	-0.862,-0.634			    8,7			 150/150	E,G,F,D,P,T,A,S
 288	   G	  GLY288:A	 1.051		  2	 0.592, 1.117			    3,1			 150/150	N,W,K,P,D,R,H,A,Q,I,S,Y,G,E,L,T
 289	   I	  ILE289:A	-0.140		  5	-0.358, 0.009			    6,5			 150/150	T,D,P,R,Y,V,F,E,L,I,S,H,A
 290	   Q	  GLN290:A	 1.284		  1	 0.818, 1.576			    2,1			 150/150	R,P,D,T,L,E,G,V,Y,S,Q,N,A,H
 291	   Q	  GLN291:A	 1.542		  1	 1.117, 1.576			    1,1			 150/150	A,C,H,Q,I,S,N,E,K,L,G,R,D,T
 292	   A	  ALA292:A	-0.569		  7	-0.752,-0.433			    7,6			 150/150	V,Y,G,L,T,P,H,A,N,I,Q,S
 293	   T	  THR293:A	 1.542		  1	 1.117, 1.576			    1,1			 150/150	V,G,K,E,L,T,D,P,R,H,A,N,S,I,Q
 294	   E	  GLU294:A	 0.321		  4	 0.009, 0.411			    5,4			 150/150	R,D,K,L,E,G,V,Q,N,A,H
 295	   D	  ASP295:A	-1.353		  9	-1.478,-1.308			    9,9			 150/150	D,N,E,A
 296	   P	  PRO296:A	-1.014		  8	-1.160,-0.914			    9,8			 150/150	H,G,W,F,L,V,P,R
 297	   Y	  TYR297:A	-0.604		  7	-0.808,-0.503			    8,7			 150/150	Q,Y,L,H,G,F,W
 298	   T	  THR298:A	 0.350		  4	 0.009, 0.592			    5,3			 150/150	H,M,A,N,I,Q,V,L,T
 299	   I	  ILE299:A	-0.268		  6	-0.503,-0.095			    7,5			 150/150	R,K,L,V,Q,I,A,H
 300	   R	  ARG300:A	 0.407		  4	 0.127, 0.592			    5,3			 150/150	A,H,N,S,Q,V,Y,K,L,E,G,T,R,D
 301	   S	  SER301:A	 0.354		  4	 0.009, 0.592			    5,3			 150/150	V,G,E,L,K,T,D,R,H,A,N,I,S,Q
 302	   Y	  TYR302:A	-0.137		  5	-0.358, 0.009			    6,5			 150/150	I,H,M,A,T,F,L,V,Y
 303	   G	  GLY303:A	-1.177		  9	-1.308,-1.112			    9,9			 150/150	G,A
 304	   E	  GLU304:A	-0.111		  5	-0.358, 0.009			    6,5			 150/150	N,S,Q,G,E,K,T,D,R
 305	   F	  PHE305:A	-0.502		  7	-0.694,-0.358			    7,6			 150/150	Y,V,L,M,F,I
 306	   T	  THR306:A	 0.680		  3	 0.258, 0.818			    4,2			 150/150	T,Y,E,L,G,F,I,Q,S,A,M,H,R,D,V,K,W
 307	   I	  ILE307:A	 0.131		  5	-0.095, 0.258			    5,4			 150/150	S,I,T,G,A,L,V
 308	   A	  ALA308:A	 0.954		  2	 0.592, 1.117			    3,1			 150/150	A,H,N,S,Q,K,L,E,G,T,R,D,P
 309	   L	  LEU309:A	-0.006		  5	-0.277, 0.127			    6,5			 150/150	Y,V,G,A,L,T,I
 310	   Q	  GLN310:A	-0.165		  6	-0.358, 0.009			    6,5			 150/150	D,R,T,F,W,K,L,E,V,S,Q,N,H,A
 311	   G	  GLY311:A	-0.549		  7	-0.752,-0.433			    7,6			 150/150	P,S,C,A,G
 312	   A	  ALA312:A	-0.666		  7	-0.808,-0.571			    8,7			 150/150	T,D,S,V,G,A,L
 313	   D	  ASP313:A	 0.560		  3	 0.258, 0.818			    4,2			 150/150	Q,S,I,N,A,D,R,T,G,L,E,K,V
 314	   A	  ALA314:A	-0.474		  7	-0.694,-0.358			    7,6			 150/150	T,V,E,L,G,S,C,A
 315	   A	  ALA315:A	-1.131		  9	-1.258,-1.064			    9,8			 150/150	Q,I,H,M,L,A
 316	   A	  ALA316:A	-0.214		  6	-0.433,-0.095			    6,5			 150/150	T,L,G,V,Y,I,S,N,A
 317	   R	  ARG317:A	 0.039		  5	-0.190, 0.127			    6,5			 150/150	R,D,T,K,E,G,V,S,Q,N,A,H
 318	   E	  GLU318:A	 1.190		  1	 0.818, 1.576			    2,1			 150/150	K,L,E,Y,V,D,R,T,H,A,Q,S,I,N
 319	   A	  ALA319:A	-1.085		  8	-1.208,-1.015			    9,8			 150/150	S,T,G,A,V
 320	   A	  ALA320:A	 0.275		  4	 0.009, 0.411			    5,4			 150/150	G,L,E,V,D,R,T,M,A,Q,S,I,N
 321	   H	  HIS321:A	 2.748		  1	 1.576, 2.754			    1,1			 150/150	Y,V,G,E,K,L,T,D,R,H,A,N,I,Q,S
 322	   L	  LEU322:A	 1.073		  2	 0.592, 1.117			    3,1			 150/150	I,S,Q,M,H,A,R,T,G,L,E,K,V
 323	   L	  LEU323:A	 0.270		  4	 0.009, 0.411			    5,4			 150/150	Y,V,G,W,F,L,Q,I,M,A
 324	   Q	  GLN324:A	 0.161		  4	-0.095, 0.258			    5,4			 150/150	A,C,H,M,N,S,Q,V,E,L,G,W,T,R,D
 325	   T	  THR325:A	 2.644		  1	 1.576, 2.754			    1,1			 150/150	W,K,V,D,R,C,N,G,E,L,T,H,A,S,Q,I
 326	   V	  VAL326:A	-0.562		  7	-0.752,-0.433			    7,6			 150/150	I,S,C,A,H,T,E,L,G,V
 327	   W	  TRP327:A	 0.321		  4	 0.009, 0.592			    5,3			 139/150	Y,V,W,F,L,T,D,R,H,C,A,N,S,I
 328	   D	  ASP328:A	 1.834		  1	 1.117, 2.754			    1,1			 139/150	R,D,P,V,E,L,G,F,N,S,I,Q,A,H
 329	   K	  LYS329:A	 1.277		  1	 0.818, 1.576			    2,1			 139/150	T,E,L,F,I,S,Q,A,H,R,D,P,K,V,N,C
 330	   G	  GLY330:A	 0.209		  4	-0.095, 0.411			    5,4			 148/150	P,D,R,G,E,K,S,Q,H,A
 331	   D	  ASP331:A	 2.753		  1	 1.576, 2.754			    1,1			 148/150	T,G,F,E,L,Q,S,H,A,D,P,R,W,K,V,N
 332	   A	  ALA332:A	 1.581		  1	 1.117, 1.576			    1,1			 150/150	A,H,S,Q,N,E,K,L,G,R,D,T
 333	   L	  LEU333:A	-0.590		  7	-0.808,-0.433			    8,6			 150/150	V,L,F,T,P,I
 334	   T	  THR334:A	-0.481		  7	-0.634,-0.358			    7,6			 150/150	G,K,E,T,D,M,A,N,S
 335	   P	  PRO335:A	 0.285		  4	 0.009, 0.411			    5,4			 150/150	S,Q,A,H,T,R,D,P,Y,V,E,F,W,G
 336	   E	  GLU336:A	 1.202		  1	 0.818, 1.576			    2,1			 150/150	Q,S,N,A,H,R,P,D,T,E,G,V
 337	   D	  ASP337:A	 0.276		  4	 0.009, 0.411			    5,4			 150/150	L,K,E,F,G,T,R,D,A,M,N,Q,I,S
 338	   R	  ARG338:A	-1.164		  9	-1.308,-1.112			    9,9			 150/150	Y,V,F,W,R,A,C,H,S
 339	   G	  GLY339:A	-0.876		  8	-1.064,-0.752			    8,7			 150/150	A,G,H,N
 340	   E	  GLU340:A	 0.336		  4	 0.009, 0.592			    5,3			 150/150	D,R,T,L,K,E,V,I,S,Q,A
 341	   L	  LEU341:A	 0.374		  4	 0.009, 0.592			    5,3			 150/150	H,C,A,Q,I,F,L,V,T
 342	   M	  MET342:A	-1.016		  8	-1.160,-0.965			    9,8			 150/150	T,S,V,M,G,E,A
 343	   V	  VAL343:A	 0.375		  4	 0.127, 0.592			    5,3			 150/150	M,A,C,I,E,L,V,T
 344	   K	  LYS344:A	 0.008		  5	-0.277, 0.127			    6,5			 150/150	V,W,L,E,K,T,D,R,H,A,C,S
 345	   V	  VAL345:A	-0.225		  6	-0.433,-0.095			    6,5			 150/150	S,I,T,L,A,G,V
 346	   S	  SER346:A	-0.759		  7	-0.914,-0.694			    8,7			 150/150	G,F,Y,D,P,A,S,N
 347	   G	  GLY347:A	-0.580		  7	-0.752,-0.503			    7,7			 150/150	S,Q,M,A,T,V,G,K,E
 348	   V	  VAL348:A	-0.991		  8	-1.112,-0.914			    9,8			 150/150	T,I,S,V,A,L,G
 349	   K	  LYS349:A	-1.284		  9	-1.363,-1.258			    9,9			 150/150	N,R,K,E,A
 350	   A	  ALA350:A	-0.463		  6	-0.634,-0.358			    7,6			 150/150	T,L,Y,V,Q,S,I,C,A
 351	   L	  LEU351:A	 0.380		  4	 0.009, 0.592			    5,3			 150/150	I,S,Q,N,M,H,A,R,T,F,W,L,V,Y
 352	   A	  ALA352:A	-0.546		  7	-0.694,-0.433			    7,6			 150/150	I,S,T,A,C,V
 353	   T	  THR353:A	-0.494		  7	-0.694,-0.358			    7,6			 150/150	T,V,G,N,S,I,Q,H,A
 354	   N	  ASN354:A	 0.171		  4	-0.095, 0.258			    5,4			 150/150	R,D,K,E,G,N,Q,S,A,H
 355	   A	  ALA355:A	-0.041		  5	-0.277, 0.127			    6,5			 150/150	T,D,V,L,N,I,S,Q,M,C,A
 356	   A	  ALA356:A	-0.405		  6	-0.634,-0.277			    7,6			 150/150	V,A,G,T,S
 357	   L	  LEU357:A	-0.920		  8	-1.064,-0.808			    8,8			 150/150	I,Q,N,T,L,V
 358	   N	  ASN358:A	 0.377		  4	 0.127, 0.592			    5,3			 150/150	Y,K,L,E,F,T,R,D,A,M,H,N,Q
 359	   I	  ILE359:A	 0.372		  4	 0.009, 0.592			    5,3			 150/150	L,A,V,S,I,T,N
 360	   S	  SER360:A	-0.045		  5	-0.277, 0.127			    6,5			 150/150	C,A,N,S,V,G,T,P
 361	   S	  SER361:A	-0.103		  5	-0.358, 0.009			    6,5			 150/150	V,G,E,T,D,H,A,C,N,S,Q
 362	   G	  GLY362:A	 0.102		  5	-0.190, 0.258			    6,4			 150/150	T,R,D,E,K,G,N,S,Q,A
 363	   V	  VAL363:A	-0.020		  5	-0.277, 0.127			    6,5			 150/150	L,A,M,V,I
 364	   F	  PHE364:A	-1.009		  8	-1.160,-0.914			    9,8			 150/150	L,F,Y
 365	   E	  GLU365:A	-1.070		  8	-1.208,-1.015			    9,8			 150/150	E,D,Q
 366	   V	  VAL366:A	-0.255		  6	-0.503,-0.095			    7,5			 150/150	A,M,Q,I,V,L,F,W,G,T,R
 367	   I	  ILE367:A	-0.464		  6	-0.634,-0.358			    7,6			 150/150	M,C,A,Q,S,I,G,L,V,T
 368	   G	  GLY368:A	-1.389		  9	-1.478,-1.363			    9,9			 150/150	G
 369	   A	  ALA369:A	-1.003		  8	-1.112,-0.914			    9,8			 150/150	P,S,T,A,G
 370	   R	  ARG370:A	-0.955		  8	-1.112,-0.862			    9,8			 150/150	Q,S,A,H,T,R,D,L,K,G
 371	   G	  GLY371:A	-0.536		  7	-0.694,-0.433			    7,6			 150/150	G,A,Y,S,T
 372	   T	  THR372:A	-1.064		  8	-1.208,-1.015			    9,8			 150/150	V,A,L,T,S
 373	   H	  HIS373:A	-0.058		  5	-0.277, 0.127			    6,5			 150/150	K,L,G,V,R,D,P,T,A,H,S,Q,N
 374	   P	  PRO374:A	 0.316		  4	 0.009, 0.411			    5,4			 150/150	H,A,I,Q,S,N,G,E,L,K,V,D,P,R,T
 375	   R	  ARG375:A	 1.005		  2	 0.592, 1.117			    3,1			 150/150	H,A,Q,S,N,G,E,K,P,D,R,T
 376	   Y	  TYR376:A	 0.718		  3	 0.258, 0.818			    4,2			 150/150	A,H,Q,N,E,L,F,V,Y,R,T
 377	   G	  GLY377:A	-0.523		  7	-0.752,-0.358			    7,6			 150/150	G,H,A,C,N,R
 378	   F	  PHE378:A	-0.072		  5	-0.358, 0.127			    6,5			 150/150	Y,V,L,M,F,H
 379	   D	  ASP379:A	-1.382		  9	-1.478,-1.363			    9,9			 150/150	N,D,H
 380	   R	  ARG380:A	-1.215		  9	-1.308,-1.160			    9,9			 150/150	H,L,V,I,R
 381	   F	  PHE381:A	-0.333		  6	-0.571,-0.190			    7,6			 150/150	F,H,Y
 382	   W	  TRP382:A	-1.337		  9	-1.478,-1.308			    9,9			 150/150	W,F
 383	   R	  ARG383:A	-1.418		  9	-1.478,-1.428			    9,9			 150/150	R
 384	   N	  ASN384:A	-1.342		  9	-1.428,-1.308			    9,9			 150/150	N,D
 385	   V	  VAL385:A	-0.591		  7	-0.752,-0.503			    7,7			 150/150	Q,I,V,A,L
 386	   R	  ARG386:A	-1.418		  9	-1.478,-1.428			    9,9			 150/150	R
 387	   T	  THR387:A	-1.201		  9	-1.308,-1.160			    9,9			 150/150	V,L,T,I
 388	   H	  HIS388:A	-1.124		  9	-1.258,-1.064			    9,8			 150/150	L,H,F,Y,Q
 389	   S	  SER389:A	-1.105		  9	-1.208,-1.064			    9,8			 150/150	T,S
 390	   L	  LEU390:A	-1.214		  9	-1.363,-1.160			    9,9			 150/150	T,L,V
 391	   H	  HIS391:A	-1.350		  9	-1.478,-1.308			    9,9			 150/150	R,C,H,Y
 392	   D	  ASP392:A	-1.355		  9	-1.478,-1.308			    9,9			 150/150	D,N,E,V
 393	   P	  PRO393:A	-1.320		  9	-1.428,-1.258			    9,9			 150/150	S,Q,P
 394	   V	  VAL394:A	-0.343		  6	-0.571,-0.190			    7,6			 149/150	V,A,L,T,P,I
 395	   S	  SER395:A	-0.581		  7	-0.752,-0.503			    7,7			 149/150	R,P,D,T,E,F,V,S,Q,A,H
 396	   Y	  TYR396:A	-1.005		  8	-1.160,-0.914			    9,8			 149/150	P,W,H,V,Y
 397	   K	  LYS397:A	-1.252		  9	-1.363,-1.208			    9,9			 149/150	R,K
 398	   I	  ILE398:A	 0.596		  3	 0.258, 0.818			    4,2			 149/150	T,R,V,Y,F,L,E,K,N,I,Q,S,H,A
 399	   A	  ALA399:A	-0.252		  6	-0.503,-0.095			    7,5			 149/150	S,I,Q,N,A,H,R,T,K,L,Y,V
 400	   D	  ASP400:A	-0.834		  8	-0.965,-0.752			    8,7			 149/150	A,H,Q,N,E,L,G,V,D,T
 401	   V	  VAL401:A	-0.506		  7	-0.694,-0.358			    7,6			 149/150	I,V,L
 402	   G	  GLY402:A	-1.389		  9	-1.478,-1.363			    9,9			 149/150	G
 403	   K	  LYS403:A	 0.205		  4	-0.095, 0.411			    5,4			 149/150	L,E,K,V,R,D,T,A,Q,S,N
 404	   H	  HIS404:A	 0.412		  4	 0.127, 0.592			    5,3			 149/150	H,F,W,A,Y
 405	   T	  THR405:A	 0.077		  5	-0.190, 0.258			    6,4			 149/150	I,Q,A,M,R,T,E,L,F,Y,V
 406	   L	  LEU406:A	-1.131		  9	-1.258,-1.064			    9,8			 149/150	T,I,V,L,F
 407	   N	  ASN407:A	-0.107		  5	-0.358, 0.009			    6,5			 149/150	H,A,N,I,S,E,L,K,T,D,R
 408	   G	  GLY408:A	 1.399		  1	 0.818, 1.576			    2,1			 149/150	Q,S,N,H,A,D,R,G,E,Y
 409	   Q	  GLN409:A	 1.153		  1	 0.592, 1.576			    3,1			 149/150	H,A,N,I,S,Q,V,K,L,E,T,P,D,R
 410	   Y	  TYR410:A	 2.656		  1	 1.576, 2.754			    1,1			 147/150	P,R,W,F,L,K,E,Y,V,I,S,H,A
 411	   P	  PRO411:A	-1.398		  9	-1.478,-1.363			    9,9			 143/150	P
 412	   I	  ILE412:A	 1.460		  1	 0.818, 1.576			    2,1			 102/150	E,L,K,V,R,P,D,T,A,H,Q,I,S,N
 413	   P	  PRO413:A	-1.030		  8	-1.208,-0.914			    9,8			  92/150	S,P,A,H,F
 414	   G	  GLY414:A	-0.333		  6	-0.571,-0.190			    7,6			  76/150	G,A,S,D,R,N,T
 415	   F	  PHE415:A	-0.429		  6	-0.752,-0.190			    7,6			  47/150	I,L,G,W,F,V
 416	   T	  THR416:A	-1.079		  8	-1.308,-0.965			    9,8			  31/150	Y,T
 417	   S	  SER417:A	-0.457		  6*	-1.112,-0.095			    9,5			   2/150	S


*Below the confidence cut-off - The calculations for this site were performed on less than 6 non-gaped homologue sequences,
or the confidence interval for the estimated score is equal to- or larger than- 4 color grades.
