# Supplementary material for: Engineering DszC Mutants from Transition State Macrodipole Considerations and Evolutionary Sequence Analysis
Source: J Chem Inf Model. 2022 Dec 19;63(1):20–6. doi: 10.1021/acs.jcim.2c01337 (PMC9832474; doi:10.1021/acs.jcim.2c01337)
Supplement: Supplementary file 3 — ci2c01337_si_003.zip [file ci2c01337_si_003.zip › msa_aa_variety_percentage.csv]

The table details the residue variety in % for each position in the query sequence.
Each column shows the % for that amino-acid, found in position ('pos') in the MSA.
In case there are residues which are not a standard amino-acid in the MSA, they are represented under column 'OTHER'
pos	A	C	D	E	F	G	H	I	K	L	M	N	P	Q	R	S	T	V	W	Y	OTHER	MAX AA	ConSurf Grade
1											100.000											M 100.000	6*
2																	100.000					T 100.000	8*
3										100.000												L 100.000	7*
4																40.000	60.000					T 60.000	7*
5													80.000					20.000				P 80.000	6*
6	20.000			40.000									20.000				20.000					E 40.000	3*
7			20.000				20.000		40.000						20.000							K 40.000	3*
8					20.000									40.000			20.000		20.000			Q 40.000	1*
9							50.000							16.667		16.667	16.667					H 50.000	4*
10			12.500			12.500				12.500							25.000	37.500				V 37.500	2*
11	20.000					10.000			10.000						40.000	10.000	10.000					R 40.000	2*
12	16.667		8.333										66.667				8.333					P 66.667	5
13	25.000		12.500			6.250							6.250	6.250	25.000		12.500			6.250		AR 25.000	1
14	18.182		9.091		4.545	4.545				9.091		4.545	36.364	4.545	4.545		4.545					P 36.364	1
15	53.333		3.333	3.333		3.333	3.333						10.000		6.667	16.667						A 53.333	5
16	20.513		28.205	7.692		2.564								2.564	7.692	7.692	20.513	2.564				D 28.205	3
17	12.195		34.146	4.878	2.439	2.439	4.878			7.317		2.439	4.878	4.878	7.317	4.878	7.317					D 34.146	1
18	32.075		9.434	5.660	3.774				5.660			9.434	7.547	9.434	1.887	5.660	5.660	1.887		1.887		A 32.075	1
19	4.688		40.625	20.312		4.688	3.125					4.688	3.125	3.125	1.562	6.250	7.812					D 40.625	4
20	25.373				1.493		1.493	2.985		2.985			29.851			1.493		1.493	26.866	5.970		P 29.851	3
21	1.370		1.370		2.740			20.548		57.534		1.370		1.370	1.370			9.589	2.740			L 57.534	2
22	52.128		6.383	6.383		1.064	1.064		1.064	2.128		1.064	2.128	9.574	8.511	3.191	3.191	2.128				A 52.128	4
23	8.911		0.990					17.822	4.950	3.960	0.990		0.990	2.970	15.842	3.960	9.901	28.713				V 28.713	3
24	84.211				0.877			0.877		4.386							1.754	7.895				A 84.211	8
25	16.393		12.295	13.934		3.279	3.279	1.639	3.279					11.475	26.230	2.459	4.098	1.639				R 26.230	1
26	19.380		11.628	27.907	1.550	2.326	0.775		3.101	3.101				8.527	9.302	10.853	1.550					E 27.907	1
27	3.704				0.741			2.963		56.296	0.741						2.222	33.333				L 56.296	7
28	74.638	0.725				0.725		3.623		2.174					6.522	6.522	1.449	3.623				A 74.638	7
29	36.691		17.986	17.266		0.719	0.719		1.439	0.719		1.439	2.158	10.072	4.317	2.158	2.878	1.439				A 36.691	1
30	12.676		8.451	21.831		1.408	1.408	7.746	4.225	2.817		0.704		7.042	12.676	2.113	8.451	7.746		0.704		E 21.831	1
31	0.704				33.803			2.113		61.268									2.113			L 61.268	7
32	59.441		1.399	2.797		0.699	2.098		0.699					0.699	22.378	4.196	3.497	0.699		1.399		A 59.441	6
33	34.247		0.685	10.274				1.370	6.849	6.164			4.110	4.795	9.589	3.425	8.904	9.589				A 34.247	1
34			32.653			7.483						2.721			4.082	8.844	44.218					T 44.218	7
35	93.878					1.361		0.680		0.680				0.680				2.721				A 93.878	9
36	35.570	0.671	0.671	0.671		1.342		2.013		7.383		1.342	4.027			4.698	0.671	40.940				V 40.940	4
37	22.819		4.698	51.007		0.671	1.342		2.013	2.685				5.369	1.342	0.671	4.027	3.356				E 51.007	3
38										4.698					95.302							R 95.302	9
39			92.617	7.383																		D 92.617	9
40	9.396			4.027			2.685	1.342	13.423	1.342				14.765	51.007	0.671	0.671			0.671		R 51.007	4
41	41.611		2.685	16.779		0.671	0.671	0.671	4.698	5.369				10.738	10.738	1.342	2.685	1.342				A 41.611	3
42	3.356		0.671			66.443				0.671		19.463		0.671	8.054		0.671					G 66.443	7
43	14.765			0.671		52.349		0.671	12.081	4.027				3.356	10.738		0.671	0.671				G 52.349	6
44	6.040		2.685	2.685			16.779	0.671		8.725		4.027	9.396	1.342	5.369	9.396	30.872	1.342		0.671		T 30.872	6
45	27.517												72.483									P 72.483	8
46	14.094	0.671	1.342	1.342	8.725		4.027		20.805	10.067				1.342	16.107	2.685	6.040	6.711	1.342	4.698		K 20.805	1
47	47.651		10.738	9.396	2.013	1.342	3.356	2.013	3.356	1.342		1.342	1.342	4.027	4.698	2.013	2.013	2.013		1.342		A 47.651	1
48	2.013		0.671	89.933						0.671				6.711								E 89.933	9
49	2.685							20.805	6.040	9.396					38.255			22.819				R 38.255	7
50	14.765		26.846	22.148		2.013		1.342	0.671			1.342		14.765	8.054	4.027	1.342	2.685				D 26.846	3
51	10.738		1.342	1.342			1.342	0.671	4.027	54.362	1.342			1.342	15.436	0.671	0.671	0.671	6.040			L 54.362	4
52					2.685			23.490		72.483	0.671							0.671				L 72.483	7
53	4.698								25.503						61.745	6.711	1.342					R 61.745	8
54	20.805		20.134	18.121		2.013	8.725		3.356			4.027		14.765	4.698	2.013	0.671			0.671		A 20.805	1
55	22.148			0.671		0.671	3.356			1.342		1.342		1.342		67.785		0.671		0.671		S 67.785	7
56			4.027			94.631			0.671						0.671							G 94.631	9
57										100.000												L 100.000	9
58	0.671					0.671				81.208		1.342	2.013	0.671			2.685	9.396	1.342			L 81.208	8
59	18.919		2.703	1.351		7.432	0.676		10.135	1.351		7.432	3.378	3.378	4.054	12.162	26.351			0.676		T 26.351	2
60	8.108				1.351			5.405		68.919	0.676							15.541				L 68.919	7
61	17.808				0.685	2.740		4.795		33.562	1.370			2.740		21.918	10.959	2.740	0.685			L 33.562	6
62	2.740		1.370	4.110	0.685	14.384	4.795	38.356		2.740		0.685				0.685	2.740	26.712				I 38.356	6
63	6.849					0.685				0.685			89.726			1.370			0.685			P 89.726	8
64	22.603	0.685		3.425		3.425	0.685		17.123			0.685	6.164	2.740	21.233	0.685	10.274	10.274				A 22.603	2
65	21.918	0.685	3.425	47.945		0.685	0.685		6.164			0.685	0.685	10.274	3.425	2.055	0.685		0.685			E 47.945	3
66	2.055			0.685	21.918		21.233	4.795		9.589		0.685				0.685		2.055	1.370	34.932		Y 34.932	2
67			0.685			98.630								0.685								G 98.630	9
68			0.685			99.315																G 99.315	9
69	19.178		2.740	4.795	0.685	26.712	4.795	0.685		13.014	0.685	0.685	0.685	13.014	1.370	3.425	1.370	0.685	3.425	2.055		G 26.712	1
70	2.055		6.849	11.644		76.027			0.685			0.685		1.370		0.685						G 76.027	5
71	40.541			7.432		8.108	1.351	0.676	0.676	14.189				17.568		0.676	0.676	7.432	0.676			A 40.541	5
72	2.013		26.174	2.685		6.040	2.013					9.396	15.436	0.671	7.383	20.805	7.383					D 26.174	1
73	4.027				2.685		1.342			4.027			0.671	1.342			0.671	0.671	79.195	5.369		W 79.195	7
74	13.423		3.356	5.369		2.685	2.013	2.685	2.013	4.698			20.134	8.054	3.356	18.121	5.369	8.725				P 20.134	1
75	3.356		12.081	11.409	0.671			2.685		7.383		0.671		10.738	1.342	2.685	38.255	8.725				T 38.255	4
76	30.201				2.013	9.396		17.450		10.738	0.671			1.342		2.013	16.107	10.067				A 30.201	6
77	7.383	0.671			11.409		2.685	1.342		35.570	2.013	0.671		4.027		1.342	1.342	1.342		30.201		L 35.570	4
78	10.067		4.027	17.450		3.356	4.027		14.765	2.685		1.342		13.423	26.846	1.342	0.671					R 26.846	2
79	10.738	0.671				1.342	1.342	25.503		8.725							8.725	42.953				V 42.953	4
80	1.342				6.040	1.342		26.174		4.027		0.671				3.356	7.383	49.664				V 49.664	5
81	1.342					0.671			0.671					3.356	93.289		0.671					R 93.289	9
82	5.369			31.544		0.671	0.671	18.121	2.013	8.725				4.027	21.477		4.698	2.685				E 31.544	3
83					18.792			30.872		28.188	2.013							20.134				I 30.872	5
84	88.591					3.356										8.054						A 88.591	9
85	22.148			4.027					18.792					8.725	36.913	5.369	3.356	0.671				R 36.913	4
86	40.268					19.463				0.671						1.342	5.369	32.886				A 40.268	6
87			95.302	4.698																		D 95.302	9
88	8.054					36.242							3.356			46.980	5.369					S 46.980	8
89	18.792											2.013				79.195						S 79.195	9
90	0.671				0.671			42.953		40.940	0.671					0.671		13.423				I 42.953	6
91	61.745					38.255																A 61.745	8
92							59.732				6.711			33.557								H 59.732	9
93								9.396		65.101								25.503				L 65.101	7
94					29.530			3.356		44.295			8.054					2.685		12.081		L 44.295	6
95	19.463					66.443				1.342				8.054		3.356	0.671	0.671				G 66.443	6
96		2.013			36.913		0.671					6.040				5.369				48.993		Y 48.993	8
97							82.550					0.671		15.436			1.342					H 82.550	8
98		2.685			16.107		35.570	1.342		10.738				1.342			0.671	0.671		30.872		H 35.570	6
99	5.369				3.356	2.013	0.671	0.671		65.772		1.342				4.698	2.013	13.423		0.671		L 65.772	6
100		2.013				3.356	4.027			13.423	11.409	12.081	4.027	26.846		2.013			14.765	6.040		Q 26.846	6
101	6.040			0.671	2.685	3.356		10.067		28.859	0.671	1.342		3.356		17.450	3.356	22.148				L 28.859	6
102	34.228		0.671	0.671	0.671	2.013	2.013	4.027	0.671	1.342		8.054	1.342	7.383	4.027	0.671	8.054	9.396	14.094	0.671		A 34.228	5
103	9.396				0.671	4.698	0.671	7.383		3.356	2.013	6.040			4.027	15.436	30.201	8.054	3.356	4.698		T 30.201	6
104	22.148				0.671	2.013		18.121		7.383	0.671		9.396			2.685	6.040	30.872				V 30.872	4
105	4.027		5.369	6.040		4.698	8.725	2.013		10.738	0.671	6.040		7.383	30.201	3.356	2.013	2.685		6.040		R 30.201	2
106	1.342				9.396	0.671		10.738		51.007	0.671				6.711		1.342	10.738	7.383			L 51.007	6
107	6.711			0.671	36.913	1.342	0.671	0.671		5.369	0.671			6.040	4.698	2.685	1.342	16.107	4.698	11.409		F 36.913	5
108	15.333		2.000	1.333	0.667	70.667		0.667		2.000				0.667	0.667	4.667	0.667	0.667				G 70.667	5
109	3.356		5.369	4.027		3.356		0.671	1.342			7.383	0.671	4.027	11.409	22.819	34.228	1.342				T 34.228	3
110	12.752		10.067	10.738		2.685	0.671		0.671	2.013		0.671	47.651	2.685	5.369	1.342	2.685					P 47.651	1
111	31.757		8.108	45.270	0.676	2.703	1.351			0.676			0.676	3.378	1.351	1.351	1.351	1.351				E 45.270	3
112	0.676			0.676		0.676	1.351		0.676	5.405				82.432	4.730		2.027	1.351				Q 82.432	8
113	22.973			1.351		2.027	3.378	6.757	8.784	0.676				12.838	14.189	1.351	0.676	4.054	16.892	4.054		A 22.973	5
114	18.243		7.432	35.811		0.676	2.703		3.378			0.676	1.351	15.541	9.459	1.351	1.351	0.676	1.351			E 35.811	1
115	15.541		4.054	4.054	8.784		6.081		2.703	0.676		2.703	10.135	4.054	33.108	2.027	2.703	0.676		2.703		R 33.108	1
116	0.676				18.919	0.676	1.351	8.784		20.946	0.676			0.676	0.676	0.676	2.027	7.432	25.000	11.486		W 25.000	1
117	4.730		1.351	10.135	18.919	4.730	1.351	2.027		26.351				8.108	0.676	6.757	2.027		0.676	12.162		L 26.351	3
118	10.811		1.351	15.541		6.757			8.784	0.676			1.351	2.703	35.135	5.405	9.459	2.027				R 35.135	2
119	10.000		4.000	22.000	1.333	11.333	2.667	1.333	2.667	11.333		0.667	2.667	11.333	16.000	0.667		0.667	1.333			E 22.000	1
120	8.000				0.667	0.667		9.333		2.667		4.000				12.667	51.333	8.000		2.667		T 51.333	7
121	36.667	0.667				2.667		8.667		9.333	0.667				0.667	0.667	9.333	30.667				A 36.667	5
122	22.000		2.667	23.333		1.333	1.333		4.000			2.000		8.667	20.000	10.000	4.667					E 23.333	1
123	2.000		1.333	18.000	0.667	18.667	10.667		8.667	2.000		22.667	0.667	9.333	4.000	1.333						N 22.667	2
124	2.000		5.333	1.333		9.333	2.000		7.333	0.667		32.667		9.333	25.333	4.000	0.667					N 32.667	3
125	0.667	0.667			0.667	0.667	1.333			22.000		0.667	0.667	1.333	8.000		0.667		54.667	8.000		W 54.667	4
126		3.333			71.333			0.667		9.333								2.000	8.667	4.667		F 71.333	7
127					7.971		0.725	1.449						3.623			1.449	5.797	77.536	1.449		W 77.536	8
128	5.333	2.667				88.000										4.000						G 88.000	8
129	4.667		3.333			29.333						60.000				2.000	0.667					N 60.000	9
130	70.667					5.333		2.000								4.667	6.667	10.667				A 70.667	8
131	2.667				4.667	4.000		2.000		33.333	0.667	0.667		10.000		8.667	2.667	30.667				L 33.333	6
132	3.333		0.667				6.667					86.667		0.667		2.000						N 86.667	9
133	5.369			1.342		0.671							75.839		2.013	5.369	2.013	7.383				P 75.839	7
134												100.000										N 100.000	6*
135												100.000										N 100.000	6*
136																100.000						S 100.000	6*
137							100.000															H 100.000	6*
138																		100.000				V 100.000	6*
139	3.333				2.667		0.667			40.000	2.000	1.333		8.000	38.667		0.667	2.667				L 40.000	7
140			84.667	3.333		4.667						1.333		0.667		4.667				0.667		D 84.667	9
141	9.333		2.667	1.333		5.333		6.667	12.000	2.667		3.333	18.667	2.667	12.000	5.333	16.000	0.667	1.333			P 18.667	2
142	4.667		18.000	1.333		10.000	2.000		2.667			0.667	2.000	1.333	46.667	6.667	3.333		0.667			R 46.667	6
143	5.333	0.667	0.667			1.333	0.667	1.333		43.333						6.667	30.000	10.000				L 43.333	6
144	2.667			7.333	2.000		0.667	6.667	10.667	4.000	0.667			6.000	17.333	2.667	20.667	18.667				T 20.667	1
145	30.667	1.333				4.667		14.000		33.333	1.333					2.000		12.667				L 33.333	6
146	7.333		0.667	6.000		0.667	2.000	1.333	7.333	2.000		0.667		4.000	12.000	7.333	45.333	2.667		0.667		T 45.333	3
147	8.000		10.000	10.667		0.667	1.333		7.333	1.333		0.667	22.000	3.333	24.667	6.667	1.333	0.667	1.333			R 24.667	1
148	3.333		26.667	10.000	5.333	1.333	2.667	1.333	0.667	3.333		1.333		4.000	12.667	3.333	14.667	8.667		0.667		D 26.667	1
149	12.500			6.250		25.000						3.125	37.500		6.250	9.375						P 37.500	1
150	8.000		28.667	8.667		42.667			2.000			2.000	4.667	0.667		2.000	0.667					G 42.667	1
151	1.333		28.000	10.000		41.333	1.333		2.000			7.333	0.667	1.333		1.333	4.667			0.667		G 41.333	1
152	1.333		6.000	5.333	0.667	48.667	7.333	0.667	1.333			4.667		2.000	1.333	7.333	3.333		8.667	1.333		G 48.667	1
153		0.667			20.667		4.000	6.667		12.667				0.667	5.333	0.667		2.000	11.333	35.333		Y 35.333	1
154	3.333			10.667	2.000			6.667		12.667				1.333	26.667	0.667	2.000	32.667		1.333		V 32.667	1
155					27.333			5.333		52.000								11.333		4.000		L 52.000	6
156	1.333		24.000	2.000			5.333		0.667			37.333		3.333	1.333	16.000	8.000	0.667				N 37.333	5
157						100.000																G 100.000	9
158	4.000		4.000	2.667	6.667		2.667	4.667	13.333	4.000		0.667	1.333	4.667	26.667	4.667	5.333	13.333		1.333		R 26.667	1
159									83.333					3.333	13.333							K 83.333	9
160	0.667				5.333	10.000	10.667					2.667	6.000		2.667	46.000	15.333			0.667		S 46.000	6
161					86.667															13.333		F 86.667	9
162	20.667	40.667				2.000						6.000				28.000	1.333	1.333				C 40.667	7
163	1.333															54.667	44.000					S 54.667	9
164	2.667					96.000						1.333										G 96.000	9
165	55.333					9.333										20.667	8.667	6.000				A 55.333	7
166	8.000			0.667		2.000	9.333	4.000	8.667	18.000	1.333	1.333	0.667	2.000	10.667	13.333	3.333	16.000		0.667		L 18.000	3
167	0.667	0.667	26.000		8.000	18.667		12.000		2.667						0.667	1.333	29.333				V 29.333	6
168	31.333					5.333										63.333						S 63.333	8
169			78.000	8.000			4.000							8.667		1.333						D 78.000	8
170	2.667	0.667					0.667	6.000		13.333	17.333			4.667	20.000			15.333	10.000	9.333		R 20.000	4
171								19.333		53.333	7.333	0.667			1.333	0.667	14.667	2.667				L 53.333	7
172	2.000				0.667		0.667	12.000		13.333	0.667	7.333	10.000	2.000		4.667	20.000	25.333	0.667	0.667		V 25.333	6
173	16.000	2.667			2.000			10.667		18.667							2.000	48.000				V 48.000	6
174	3.333			14.667	1.333	3.333				8.667		5.333			4.667	49.333	8.667		0.667			S 49.333	8
175	64.000				0.667	23.333		0.667		2.000								4.000	5.333			A 64.000	7
176	6.667		2.000	4.000	2.000		6.000	6.000		6.000			2.000	6.000	8.667	4.667	7.333	24.667	8.667	5.333		V 24.667	1
177					10.000			20.000		30.000							10.000	30.000				LV 30.000	2*
178	20.000			20.000		20.000								40.000								Q 40.000	4*
179			66.667									33.333										D 66.667	6*
180			60.000			40.000																D 60.000	5*
181	7.519		25.564	2.256	1.504	4.511	10.526	1.504	3.759	15.789	0.752	5.263	0.752	3.759	7.519	1.504	4.511	1.504		1.504		D 25.564	1
182	10.853		10.853	35.659		3.876		0.775	3.101			1.550	13.178	6.202	1.550	5.426	3.876	2.326		0.775		E 35.659	2
183	12.121		22.727	9.091	3.030	20.455	1.515	0.758	1.515	6.061		3.030	3.788	1.515	0.758	6.061	3.788	3.030		0.758		D 22.727	1
184	6.767	1.504	11.278	3.008		14.286	2.256	1.504		0.752		3.008	3.759	2.256	1.504	10.526	36.090	1.504				T 36.090	1
185	4.027		21.477	8.054		46.309			2.013			3.356		5.369	2.013	5.369	2.013					G 46.309	1
186	12.000		10.667	15.333		5.333			19.333			3.333		8.667	14.000	4.667	6.000	0.667				K 19.333	1
187	4.667		0.667		4.000	0.667	14.667	6.000	4.000	36.000	0.667		12.667		9.333	0.667	1.333	4.667				L 36.000	4
188	6.667						6.000	14.667		30.000					3.333	0.667	1.333	32.000	2.667	2.667		V 32.000	4
189	6.000				28.667	2.000	1.333	21.333		5.333	1.333	2.667		0.667		2.667	8.000	18.000		2.000		F 28.667	4
190	57.333				11.333	9.333				11.333						0.667	1.333	7.333		1.333		A 57.333	6
191	29.333	0.667			4.667		1.333	12.000		7.333				2.000		3.333	2.667	30.000		6.667		V 30.000	4
192	1.333							30.667		17.333							0.667	50.000				V 50.000	6
193	1.333		9.333	3.333					2.667				82.000		0.667		0.667					P 82.000	7
194	13.333			0.667		6.000	0.667		2.667	0.667			4.000		8.667	13.333	49.333			0.667		T 49.333	5
195	9.333		28.667	2.667	0.667	14.667	2.000	0.667	3.333	0.667		8.667	0.667	6.000	10.000	8.000	4.000					D 28.667	1
196	12.667		0.667				2.667	0.667	0.667	0.667				13.333	60.000	4.000	3.333	1.333				R 60.000	7
197	18.000		12.667	18.667		0.667	3.333		2.000				29.333	3.333	0.667	6.000	5.333					P 29.333	1
198	1.333					98.667																G 98.667	9
199					5.333			47.333		12.000								30.667		4.667		I 47.333	5
200	5.333	0.667	0.667	2.000		3.333	2.000	3.333	1.333	2.667		1.333		10.000	8.000	8.667	35.333	14.667		0.667		T 35.333	1
201	6.000	0.667			22.000		2.667	16.667	0.667	7.333			4.000		1.333	1.333	0.667	32.667		4.000		V 32.667	5
202	7.333		2.000	5.333	0.667	10.667	17.333	4.000	0.667	18.667	0.667	14.000	0.667	6.000	2.667	1.333	1.333	5.333		1.333		L 18.667	1
203	2.667		50.667	1.333		17.333	10.667					7.333	2.667	4.000	1.333	1.333				0.667		D 50.667	3
204			95.333			1.333						3.333										D 95.333	9
205	2.000					1.333													96.667			W 96.667	9
206	2.000		80.667	0.667			2.667		0.667			12.000				1.333						D 80.667	7
207	15.333					14.000	0.667					55.333	7.333			4.667	2.000			0.667		N 55.333	8
208					18.000			39.333		16.667	20.667							5.333				I 39.333	6
209						100.000																G 100.000	9
210										6.000	2.000			92.000								Q 92.000	9
211									2.000						96.667		1.333					R 96.667	9
212	0.667	0.667								37.333				50.667	2.667		7.333	0.667				Q 50.667	9
213	3.333															12.000	84.667					T 84.667	9
214	22.000		54.000	16.000		6.000										0.667		1.333				D 54.000	8
215				0.667		2.667										96.667						S 96.667	9
216			1.333			97.333						1.333										G 97.333	9
217	1.333					10.000						4.000		0.667	1.333	52.667	30.000					S 52.667	7
218	4.667				1.333			5.333		0.667						2.667	2.667	82.000		0.667		V 82.000	8
219	2.000		4.000	17.333	1.333	0.667	6.000	4.667	5.333	2.000		2.667		3.333	15.333	10.667	18.000	6.667				T 18.000	1
220					74.000			12.000		10.667								1.333		2.000		F 74.000	8
221	4.667		28.000	29.333			8.667		4.000			9.333		2.667	4.667	1.333	4.000	3.333				E 29.333	2
222	4.667		24.667	0.667		14.000	1.333		4.667			21.333		12.000	12.667	4.000						D 24.667	2
223	2.667				4.000			1.333		2.667							2.667	86.000		0.667		V 86.000	9
224	6.667			8.667	2.667		2.000	0.667	6.667	8.000			12.667	2.000	37.333	2.667	4.667	4.667		0.667		R 37.333	1
225	3.333							15.333		13.333							2.000	66.000				V 66.000	6
226	12.000		6.000	24.000	2.000	2.667	2.667		3.333	2.667			23.333	1.333	6.000	4.000	3.333			6.667		E 24.000	1
227	18.919		10.135	12.838	0.676	1.351	6.081		5.405	0.676		2.027	16.216	0.676	6.081	2.027	1.351	0.676	14.865			A 18.919	1
228	12.838		35.135	12.162	0.676	3.378	8.108		2.703	0.676		4.054		1.351	1.351	13.514	3.378	0.676				D 35.135	1
229	7.333		22.667	50.000			1.333			1.333		1.333		4.667	6.000	4.000			1.333			E 50.000	6
230	15.333	0.667			4.667			18.000		18.667	1.333				1.333			40.000				V 40.000	6
231	7.333				4.000			5.333		78.000	0.667							4.667				L 78.000	7
232	5.333		2.000	0.667	1.333	42.667	4.000	1.333	1.333	13.333		1.333	8.667	6.000	2.000	3.333	4.667	2.000				G 42.667	3
233	10.204	0.680	12.245	6.122	6.803	2.721	6.122			2.041	0.680	6.803	9.524	2.721	6.803	8.163	0.680	4.082	8.163	5.442		D 12.245	1
234	4.054		8.784	2.027	0.676	3.378	8.784	0.676	0.676	9.459		0.676	43.243	1.351	1.351	4.054	1.351	8.784		0.676		P 43.243	4
235	8.844		14.286	8.163		32.653	1.361			6.803		2.041	9.524	0.680	1.361	8.163	3.401	2.721				G 32.653	1
236	15.441		3.676	7.353	2.941	0.735	2.941	1.471	8.088	2.206		1.471	24.265	8.088	2.941	6.618	7.353	4.412				P 24.265	1
237	6.923		6.154	6.923	1.538	4.615		1.538	3.846	21.538		2.308	18.462	4.615	1.538	6.154	7.692	3.846	0.769	1.538		L 21.538	1
238	6.154		8.462	6.154	8.462	10.000		0.769	9.231	2.308		0.769	13.077	1.538	0.769	23.846	3.846	2.308	1.538	0.769		S 23.846	2
239	15.385		13.462	3.846		11.538			17.308	1.923		1.923	3.846	17.308	7.692		3.846	1.923				KQ 17.308	1
240	17.647		5.882	7.843				1.961					45.098			7.843	7.843	5.882				P 45.098	2
241			50.000		16.667			16.667		8.333					8.333							D 50.000	3*
242								15.385		76.923			7.692									L 76.923	6
243	5.357				3.571	7.143			3.571	16.071	1.786		16.071	5.357	5.357	12.500	19.643	3.571				T 19.643	1
244	1.333		3.333	4.667	6.667	0.667	2.000	4.667	2.000	2.667		2.667	4.000		7.333	22.000	34.667	1.333				T 34.667	4
245	8.000		1.333	3.333	0.667	0.667	0.667	1.333		1.333			59.333	2.667	4.667	0.667	2.000	12.667		0.667		P 59.333	4
246	2.000				34.667	6.000	0.667	0.667	0.667	4.667				4.000	26.000	1.333		0.667	2.000	16.667		F 34.667	4
247	40.000		4.000	2.667		3.333	1.333	2.000	0.667			8.000	9.333	5.333	0.667	17.333	4.000	1.333				A 40.000	4
248	4.000	10.667				4.000	0.667			1.333				9.333		24.667	45.333					T 45.333	6
249		0.667			8.000			3.333		83.333	0.667						0.667	3.333				L 83.333	8
250	4.000	0.667	1.333		2.000	0.667	6.667	3.333		8.667		12.667			46.667	1.333	2.000	10.000				R 46.667	6
251	10.667				0.667	10.000		0.667		8.000		3.333	20.667			14.000	22.000	10.000				T 22.000	5
252	6.000	7.333					2.000	2.667		34.000	2.667		34.667	7.333			1.333	1.333		0.667		P 34.667	5
253	6.000				6.000	3.333	4.000	20.667		26.667	0.667			1.333		0.667	12.000	18.000		0.667		L 26.667	3
254	39.333				4.000	5.333	1.333	22.000		0.667	0.667			4.667		14.667	2.667	0.667	4.000			A 39.333	7
255							1.333							94.667	3.333					0.667		Q 94.667	9
256	4.667							3.333		81.333	0.667			0.667		8.000	0.667	0.667				L 81.333	7
257	6.000					0.667	2.000	26.667		10.667	1.333	2.667				0.667	3.333	46.000				V 46.000	6
258					40.667		6.667	2.000	2.000	40.000	3.333			1.333	0.667	3.333						F 40.667	8
259	31.333					4.000		2.667		4.000						9.333	20.667	28.000				A 31.333	5
260	8.667	0.667		2.667	0.667		14.000			0.667		59.333		8.000	0.667	2.667	0.667			1.333		N 59.333	7
261					27.333			27.333		30.000	3.333							12.000				L 30.000	6
262	0.667	2.667	8.000		20.000					4.000					1.333					63.333		Y 63.333	7
263	10.000							10.000		58.667				0.667			1.333	19.333				L 58.667	6
264	3.333					96.667																G 96.667	9
265								64.000		7.333	2.000	3.333				6.000	12.000	5.333				I 64.000	8
266	92.000					5.333										1.333	0.667	0.667				A 92.000	9
267	3.333		0.667	53.333	0.667	2.667	2.667	0.667	0.667	6.000	0.667			18.667	6.000	1.333	0.667	0.667	1.333			E 53.333	5
268	2.667		0.667			96.000						0.667										G 96.000	8
269	92.000					1.333		1.333		0.667						1.333	0.667	2.667				A 92.000	9
270			0.667		23.333		0.667	0.667		72.000				1.333	0.667			0.667				L 72.000	7
271	28.000		16.000	24.667		0.667	0.667	0.667	4.000			2.667		11.333	4.000	2.667	4.000	0.667				A 28.000	1
272	22.000		5.333	44.000	4.667	0.667		0.667				0.667		7.333	1.333	0.667	8.667	3.333		0.667		E 44.000	4
273	91.333				0.667	6.667											0.667	0.667				A 91.333	9
274	14.667	1.333		0.667	0.667		1.333	2.000	12.667	13.333		1.333		0.667	36.000	7.333	1.333	6.000	0.667			R 36.000	4
275	10.667		22.000	27.333		4.000	4.000		6.000			2.667	1.333	6.000	11.333	2.000	2.667					E 27.333	1
276	1.333				12.000		2.667			2.000	1.333				1.333		2.000		4.667	72.667		Y 72.667	7
277	2.000				1.333	0.667		2.667		4.000						2.667	62.000	24.667				T 62.000	7
278	2.667					0.667	2.667		6.000	17.333	0.667	1.333		4.667	50.000	2.000	6.000	6.000				R 50.000	4
279	12.329		6.164	15.753		2.055	2.055		8.219	2.740		2.055		3.425	5.479	4.110	35.616					T 35.616	2
280	4.667		1.333	13.333		2.667	9.333		12.000			5.333		14.667	9.333	8.667	14.667	1.333	1.333	1.333		QT 14.667	1
281	20.134		0.671			11.409	2.013		0.671	0.671			1.342	2.685	3.356	23.490	31.544	2.013				T 31.544	5
282	0.676					1.351			8.108			0.676		2.703	79.730	6.081		0.676				R 79.730	8
283	22.973						0.676			0.676			72.973			2.027		0.676				P 72.973	6
284					2.041											0.680			97.279			W 97.279	9
285	3.401			4.082	20.408	0.680	4.762	16.327	0.680	12.925	1.361		17.687	2.041	1.361	2.721	2.041	8.844		0.680		F 20.408	2
286	16.779		2.685	10.067	5.369	2.013	9.396	0.671	3.356	8.054	1.342	2.013	4.027		3.356	4.698	15.436	2.013		8.725		A 16.779	3
287	14.667		1.333	0.667	0.667	13.333							0.667			66.667	2.000					S 66.667	7
288	2.667		6.667	0.667		67.333	2.000	0.667	0.667	3.333		4.000	2.000	1.333	0.667	3.333	2.000		2.000	0.667		G 67.333	2
289	16.000		9.333	2.000	1.333		2.000	2.000		6.667			3.333		0.667	2.667	0.667	52.667		0.667		V 52.667	5
290	16.000		16.667	42.667		0.667	0.667			0.667		2.667	0.667	7.333	1.333	4.667	4.000	1.333		0.667		E 42.667	1
291	5.333	0.667	4.667	3.333		2.000	4.667	0.667	6.667	0.667		0.667		8.667	34.667	16.667	10.667					R 34.667	1
292	69.333					3.333	5.333	1.333		0.667		0.667	4.667	0.667		5.333	2.667	4.667		1.333		A 69.333	7
293	16.667		0.667	3.333		4.667	2.000	4.667	0.667	0.667		2.000	3.333	5.333	4.000	12.667	23.333	16.000				T 23.333	1
294	2.667		46.000	28.667		0.667	1.333		0.667	1.333		3.333		12.667	2.000			0.667				D 46.000	4
295	0.667		84.000	14.667								0.667										D 84.000	9
296					7.333	0.667	0.667			0.667			86.667		0.667			0.667	2.667			P 86.667	8
297					6.000	0.667	1.333			13.333				2.000					4.667	72.000		Y 72.000	7
298	2.000						3.333	39.333		13.333	0.667	1.333		1.333			10.667	28.000				I 39.333	4
299	0.667						0.667	10.667	2.667	58.667				19.333	3.333			4.000				L 58.667	6
300	10.667		4.667	18.000		3.333	8.667		4.000	4.000		0.667		18.667	15.333	4.667	3.333	2.667		1.333		Q 18.667	4
301	5.333		0.667	0.667		4.667	24.000	1.333	3.333	6.667		2.000		4.000	32.667	0.667	12.000	2.000				R 32.667	4
302	2.667				25.333		0.667	2.000		3.333	0.667						0.667	8.000		56.667		Y 56.667	5
303	4.667					95.333																G 95.333	9
304			19.333	54.000		2.000			0.667			10.000		4.667	7.333	0.667	1.333					E 54.000	5
305					33.333			1.333		52.667	11.333							0.667		0.667		L 52.667	7
306	9.333		1.333	0.667	5.333	0.667	5.333	0.667	0.667	0.667	0.667			6.667	10.000	5.333	9.333	6.000	33.333	4.000		W 33.333	3
307	22.667					0.667		9.333		14.000						15.333	4.000	34.000				V 34.000	5
308	14.667		3.333	7.333		9.333	8.000		14.000	5.333		0.667	0.667	17.333	13.333	4.000	2.000					Q 17.333	2
309	6.667					0.667		8.000		58.000							9.333	16.667		0.667		L 58.000	5
310	6.667		1.333	14.000	0.667		0.667		7.333	3.333		1.333		14.000	34.000	2.667	1.333	4.667	8.000			R 34.000	6
311	66.667	0.667				12.667							4.000			16.000						A 66.667	7
312	66.000		2.000			3.333				1.333						10.000	4.667	12.667				A 66.000	7
313	13.333		7.333	26.667		2.667		8.000	1.333	0.667		0.667		3.333	19.333	5.333	8.000	3.333				E 26.667	3
314	62.667	0.667		2.667		0.667				23.333						2.000	0.667	7.333				A 62.667	7
315	2.000						1.333	0.667		94.667	0.667			0.667								L 94.667	9
316	60.000					0.667		1.333		11.333		0.667				2.667	12.000	10.667		0.667		A 60.000	6
317	1.333		64.000	14.000		0.667	0.667		1.333			5.333		2.667	7.333	0.667	1.333	0.667				D 64.000	5
318	10.000		2.000	10.667			4.000	2.000	8.000	5.333		2.000		10.667	34.000	6.000	2.000	2.667		0.667		R 34.000	1
319	86.000					1.333										2.000	2.000	8.667				A 86.000	8
320	51.333		0.667	0.667		26.000		1.333		4.667	0.667	3.333		1.333	1.333	1.333	3.333	4.000				A 51.333	4
321	19.333		10.000	16.000		3.333	6.000	1.333	1.333	6.667		1.333		7.333	18.667	4.667	0.667	2.667		0.667		A 19.333	1
322	37.333			14.000		0.667	0.667	1.333	4.667	9.333	1.333			10.667	6.667	6.000	4.000	3.333				A 37.333	2
323	2.667				12.667	2.000		11.333		48.667	2.000			0.667				18.667	0.667	0.667		L 48.667	4
324	1.333	0.667	38.667	9.333		0.667	0.667			2.000	0.667	0.667		32.000	2.667	6.000	2.667	1.333	0.667			D 38.667	4
325	35.333	0.667	6.667	10.000		4.667	4.667	0.667	4.667	0.667		4.000		12.667	4.667	3.333	5.333	0.667	1.333			A 35.333	1
326	64.667	0.667		0.667		5.333	1.333	6.000		10.000						0.667	4.000	6.667				A 64.667	7
327	2.878	0.719	0.719		7.194		8.633	2.878		21.583		0.719			0.719	1.439	1.439	1.439	40.288	9.353		W 40.288	4
328	35.252		15.827	12.230	1.439	4.317	2.158	0.719		4.317		3.597	0.719	4.317	7.194	7.194		0.719				A 35.252	1
329	6.475	0.719	5.036	2.158	1.439		0.719	3.597	22.302	10.072		1.439	2.158	10.791	27.338	2.878	1.439	1.439				R 27.338	1
330	3.378		2.027	7.432		62.162	0.676		2.703				2.027	2.703	16.216	0.676						G 62.162	4
331	17.568		16.216	14.865	1.351	2.703	4.730		1.351	2.027		2.027	12.838	2.027	6.081	6.081	4.054	1.351	4.730			A 17.568	1
332	34.667		20.667	6.667		9.333	1.333		3.333	2.000		7.333		3.333	0.667	9.333	1.333					A 34.667	1
333					0.667			4.000		73.333			2.000				0.667	19.333				L 73.333	7
334	1.333		3.333	1.333		3.333			0.667		0.667	1.333				12.000	76.000					T 76.000	7
335	49.333		9.333	18.667	4.000	0.667	1.333						7.333	0.667	1.333	2.000	0.667	1.333	2.000	1.333		A 49.333	4
336	16.000		22.667	29.333		2.000	1.333					1.333	0.667	9.333	12.000	2.000	2.000	1.333				E 29.333	1
337	9.333		8.667	43.333	0.667	2.000		0.667	1.333	0.667	0.667	1.333		18.667	2.000	7.333	3.333					E 43.333	4
338	6.000	1.333			0.667		0.667								84.667	0.667		1.333	3.333	1.333		R 84.667	9
339	27.333					71.333	0.667					0.667										G 71.333	8
340	12.000		6.000	60.000				0.667	3.333	1.333				2.667	9.333	2.000	0.667	2.000				E 60.000	4
341	28.000	4.000			1.333		2.000	7.333		20.667				0.667			5.333	30.667				V 30.667	4
342	74.000			3.333		0.667					1.333					18.667	1.333	0.667				A 74.000	8
343	4.000	0.667		7.333				34.000		14.000	2.000						2.667	35.333				V 35.333	4
344	48.667	0.667	4.000	8.667			1.333		1.333	10.000					8.000	5.333	6.000	0.667	5.333			A 48.667	5
345	6.667					1.333		41.333		1.333						0.667	2.000	46.667				V 46.667	6
346	68.000		3.333		2.667	2.667						0.667	0.667			14.000				8.000		A 68.000	7
347	38.667			20.667		1.333			0.667		2.000			6.000		10.667	19.333	0.667				A 38.667	7
348	84.667					0.667		0.667		3.333						1.333	2.000	7.333				A 84.667	8
349	0.667			3.333					86.667			6.000			3.333							K 86.667	9
350	14.667	0.667						10.000		2.667				2.667		1.333	3.333	60.667		4.000		V 60.667	6
351	22.000				2.667		6.000	2.000		16.667	1.333	2.000		6.667	7.333	2.000	2.667	25.333	1.333	2.000		V 25.333	4
352	68.000	0.667						2.000								11.333	15.333	2.667				A 68.000	7
353	12.667					6.667	12.667	2.000				2.000		3.333		13.333	43.333	4.000				T 43.333	7
354	0.667		17.333	12.667		0.667	2.667		13.333			6.667		4.667	40.000	1.333						R 40.000	4
355	31.333	0.667	2.667					6.000		3.333	0.667	2.000		1.333		0.667	21.333	30.000				A 31.333	5
356	46.000					32.000										18.667	1.333	2.000				A 46.000	6
357								2.667		80.000		2.667		3.333			1.333	10.000				L 80.000	8
358	3.333		33.333	40.667	2.000		2.667		1.333	1.333	0.667	2.667		2.000	8.667		0.667			0.667		E 40.667	4
359	10.667							27.333		7.333		1.333				2.667	3.333	47.333				V 47.333	4
360	15.333	6.667				12.667						0.667	0.667			15.333	48.000	0.667				T 48.000	5
361	9.333	0.667	0.667	8.000		1.333	3.333					10.000		6.667		49.333	10.000	0.667				S 49.333	5
362	12.000		2.000	8.000		11.333			11.333			3.333		9.333	40.667	0.667	1.333					R 40.667	5
363	3.333							30.000		32.000	10.000							24.667				L 32.000	5
364					88.667					6.000										5.333		F 88.667	8
365			16.000	78.000										6.000								E 78.000	8
366	10.667				2.000	0.667		6.667		22.667	0.667			1.333	0.667		0.667	53.333	0.667			V 53.333	6
367	10.000	5.333				1.333		2.667		4.667	20.000			4.000		4.000	42.667	5.333				T 42.667	6
368						100.000																G 100.000	9
369	80.000					1.333							0.667			6.667	11.333					A 80.000	8
370	1.333		0.667			0.667	0.667		2.667	0.667				0.667	88.000	4.000	0.667					R 88.000	8
371	57.333					4.667										36.000	1.333			0.667		A 57.333	7
372	16.667									1.333						3.333	78.000	0.667				T 78.000	8
373	36.000		0.667			0.667	14.000		2.000	8.000		1.333	0.667	1.333	0.667	16.667	16.000	2.000				A 36.000	5
374	37.333		4.667	1.333		4.000	1.333	0.667	1.333	2.000		12.667	1.333	1.333	7.333	17.333	6.667	0.667				A 37.333	4
375	19.333		2.667	2.000		6.000	3.333		22.000			0.667	8.000	5.333	12.000	18.000	0.667					K 22.000	2
376	2.667			1.333	6.667		7.333			36.000		2.667		0.667	2.000		1.333	14.000		25.333		L 36.000	3
377	4.667	0.667				67.333	0.667					10.667			16.000							G 67.333	7
378					37.333		0.667			55.333	1.333							1.333		4.000		L 55.333	5
379			93.333				6.000					0.667										D 93.333	9
380							0.667	4.667		3.333					90.667			0.667				R 90.667	9
381					60.667		20.000													19.333		F 60.667	6
382					0.667														99.333			W 99.333	9
383															100.000							R 100.000	9
384			16.000									84.000										N 84.000	9
385	32.667							8.000		24.000				0.667				34.667				V 34.667	7
386															100.000							R 100.000	9
387								2.000		0.667							82.667	14.667				T 82.667	9
388					4.000		80.000			6.000				9.333						0.667		H 80.000	9
389																15.333	84.667					T 84.667	9
390										94.000							2.000	4.000				L 94.000	9
391		0.667					96.667								0.667					2.000		H 96.667	9
392			90.667	2.667								6.000						0.667				D 90.667	9
393													98.667	0.667		0.667						P 98.667	9
394	10.067							12.081		20.134			0.671				1.342	55.705				V 55.705	6
395	23.490		42.282	7.383	4.698		0.671						2.685	2.013	8.054	4.698	0.671	3.356				D 42.282	7
396							5.369						1.342					0.671	8.054	84.564		Y 84.564	8
397									85.235						14.765							K 85.235	9
398	16.107			0.671	0.671		0.671	14.765	4.698	28.859		6.040		2.685	6.711	1.342	2.685	10.067		4.027		L 28.859	3
399	2.685						5.369	0.671	8.725	2.685		0.671		15.436	61.074	0.671	0.671	0.671		0.671		R 61.074	6
400	4.027		25.503	54.362		0.671	6.711			0.671		3.356		0.671			3.356	0.671				E 54.362	8
401								19.463		37.584								42.953				V 42.953	7
402						100.000																G 100.000	9
403	7.383		21.477	13.423					2.685	0.671		9.396		5.369	34.228	1.342	2.685	1.342				R 34.228	4
404	0.671				15.436		18.121												40.268	25.503		W 40.268	4
405	41.611			1.342	10.738			0.671		10.067	0.671			4.698	1.342		5.369	20.134		3.356		A 41.611	5
406					0.671			1.342		95.302							0.671	2.013				L 95.302	9
407	0.671		3.356	1.342			1.342	1.342	2.013	12.752		42.953			3.356	7.383	23.490					N 42.953	5
408	1.342		14.094	3.356		60.403	3.356					4.027		5.369	6.040	1.342				0.671		G 60.403	1
409	9.396		2.685	25.503			1.342	3.356	5.369	0.671		1.342	0.671	12.752	12.081	2.685	16.107	6.040				E 25.503	1
410	6.122			0.680	7.483		8.844	10.204	1.361	21.769			4.762		9.524	0.680		13.605	1.361	13.605		L 21.769	1
411													100.000									P 100.000	9
412	10.784		5.882	36.275			2.941	5.882	8.824	1.961		1.961	1.961	0.980	1.961	2.941	13.725	3.922				E 36.275	1
413	2.174				1.087		1.087						94.565			1.087						P 94.565	8
414	2.632		1.316			11.842						2.632			3.947	39.474	38.158					S 39.474	6
415					70.213	2.128		4.255		4.255								2.128	17.021			F 70.213	6
416																	6.452			93.548		Y 93.548	8
417																100.000						S 100.000	6*
