# Supplementary material for: Engineering DszC Mutants from Transition State Macrodipole Considerations and Evolutionary Sequence Analysis
Source: J Chem Inf Model. 2022 Dec 19;63(1):20–6. doi: 10.1021/acs.jcim.2c01337 (PMC9832474; doi:10.1021/acs.jcim.2c01337)
Supplement: Supplementary file 3 — ci2c01337_si_003.zip [file ci2c01337_si_003.zip › ConSurf_3x0y_RUN_1575039644_isd.chimerax]

<?xml version="1.0"?>
  <ChimeraPuppet type="std_webdata">
<web_files>
<file  name="3x0y_ATOMS_section_With_ConSurf_isd.pdb" format="text" loc="http://consurf.tau.ac.il/results/1575039644/3x0y_ATOMS_section_With_ConSurf_isd.pdb"/>
<file  name="query_msa_clustalw.aln" format="text" loc="http://consurf.tau.ac.il/results/1575039644/query_msa_clustalw.aln"/>
</web_files>
<commands>
  <mid_cmd>preset apply pub 3;repr cpk;show;focus;color red ligand</mid_cmd>

<!-- the following 3 lines locate the Multalign Viewer instance
	that was created by opening the alignment file, and stores a reference
	to the instance as the variable 'mav' -->
  <py_cmd>from MultAlignViewer.MAViewer import MAViewer</py_cmd>
  <py_cmd>from chimera.extension import manager</py_cmd>
  <py_cmd>mav = [inst for inst in manager.instances if isinstance(inst, MAViewer)][-1]</py_cmd>
<!-- read in/show Consurf tree -->

<!-- hide initial headers, show phylogeny tree, load the coloring file,
	and make residue letters black.
	This uses two possible sets of calls:  one for the 1.2540 release
	and one for later versions that uses a better API.
	The 'if' condition guarantees that the code will work no
	matter what version the user has -->
<py_cmd>
if hasattr(mav, 'loadScfFile'):
	mav.hideHeaders(mav.headers(shownOnly=True))
	mav.usePhylogenyFile("http://consurf.tau.ac.il/results/1575039644/TheTree.txt", askReorder=False)
	mav.loadScfFile("http://consurf.tau.ac.il/results/1575039644/ConSurf_3x0y_RUN_1575039644_isd.scf")
	mav.useColoringFile(None)
else:
	mav.hideHeaders(mav.seqCanvas.headerDisplayOrder())
	mav.usePhylogenyFile("http://consurf.tau.ac.il/results/1575039644/TheTree.txt")
	mav.regionBrowser.loadScfFile("http://consurf.tau.ac.il/results/1575039644/ConSurf_3x0y_RUN_1575039644_isd.scf")
	from MultAlignViewer.prefs import RC_BLACK
	mav.seqCanvas.setColorFunc(RC_BLACK)
</py_cmd>
<!-- read in/show Consurf headers -->
	<py_cmd>mav.readHeaderFile("http://consurf.tau.ac.il/results/1575039644/ConSurf_3x0y_RUN_1575039644_isd.hdr")</py_cmd>
<!-- show chains other than the one in the alignment as gray ribbon -->
<py_cmd>
import chimera
m = chimera.openModels.list(modelTypes=[chimera.Molecule])[0]
for seq in m.sequences():
	if hasattr(seq.residues[0], "mavConSurfHistogram"):
		continue
	from chimera.colorTable import getColorByName
	gray = getColorByName("gray")
	for r in seq.residues:
		for a in r.atoms:
			a.display = False
		r.ribbonDisplay = True
		r.ribbonDrawMode = chimera.Residue.Ribbon_Round
		r.ribbonColor = gray
</py_cmd>

  </commands>
</ChimeraPuppet>
