# Supplementary material for: Engineering DszC Mutants from Transition State Macrodipole Considerations and Evolutionary Sequence Analysis
Source: J Chem Inf Model. 2022 Dec 19;63(1):20–6. doi: 10.1021/acs.jcim.2c01337 (PMC9832474; doi:10.1021/acs.jcim.2c01337)
Supplement: Supplementary file 3 — ci2c01337_si_003.zip [file ci2c01337_si_003.zip › isd_rasmol.scr]

select all
color [200,200,200]

select ASN134, ASN135, SER136, HIS137, VAL138, VAL177, GLN178, ASP179, ASP180
select selected or PHE241, SER417
select selected and :A
color [255,255,150]
spacefill
define CON10 selected

select ALA35, ARG38, ASP39, GLU48, GLY56, LEU57, GLY67, GLY68, ARG81, ALA84
select selected or ASP87, SER89, HIS92, ASN129, SER132, ASP140, GLY157, LYS159
select selected or PHE161, SER163, GLY164, GLY198, ASP204, TRP205, GLY209
select selected or MET210, ARG211, GLN212, THR213, SER215, GLY216, VAL223
select selected or GLN255, GLY264, ALA266, ALA269, ALA273, TRP284, ASP295
select selected or GLY303, ALA315, ARG338, LYS349, GLY368, ASP379, ARG380
select selected or TRP382, ARG383, ASN384, ARG386, THR387, HIS388, SER389
select selected or LEU390, HIS391, ASP392, PRO393, LYS397, GLY402, LEU406
select selected or PRO411
select selected and :A
color [160,37,96]
spacefill
define CON9 selected

select ALA24, ALA45, ARG53, LEU58, PRO63, GLY88, GLY91, TYR96, HIS97, GLN112
select selected or THR127, GLY128, ALA130, SER168, ASP169, PHE174, ALA207
select selected or ASP214, THR218, PHE220, LEU249, PHE258, ILE265, GLY268
select selected or ARG282, PRO296, ALA319, GLY339, MET342, VAL348, LEU357
select selected or PHE364, GLU365, ALA369, ARG370, THR372, TYR396, ASP400
select selected or PRO413, THR416
select selected and :A
color [240,125,171]
spacefill
define CON8 selected

select LEU27, ALA28, TRP31, THR34, GLY42, ARG49, LEU52, SER55, LEU60, TRP73
select selected or LEU93, ILE120, TRP126, GLU133, LEU139, CYS162, ALA165, LEU171
select selected or GLY175, PRO193, ARG196, ALA206, SER217, LEU231, ALA254
select selected or LEU256, ASN260, TYR262, LEU270, TYR276, THR277, ALA287
select selected or ALA292, TYR297, PHE305, GLY311, ALA312, ALA314, VAL326
select selected or LEU333, THR334, SER346, GLY347, ALA352, THR353, GLY371
select selected or GLY377, VAL385, SER395, VAL401
select selected and :A
color [250,201,222]
spacefill
define CON7 selected

select ARG32, GLY43, SER44, LEU61, VAL62, ALA76, ALA86, LEU90, PHE94, GLY95
select selected or LEU98, THR99, ASN100, ALA101, MET103, LEU106, SER131, LYS142
select selected or VAL143, ALA145, LEU155, HIS160, GLY167, PHE172, VAL173
select selected or ALA190, ILE192, ILE208, VAL225, GLU229, VAL230, ILE242
select selected or SER248, PHE250, ILE257, VAL261, LEU263, PRO283, ILE299
select selected or GLN310, ALA316, VAL345, ALA350, ALA356, VAL366, ILE367
select selected or PHE381, VAL394, ALA399, GLY414, PHE415
select selected and :A
color [252,237,244]
spacefill
define CON6 selected

select GLY70, ALA71, VAL80, ILE83, PRO102, ILE107, GLY108, GLU113, ALA121
select selected or ASN156, THR194, VAL199, PRO201, ALA251, PRO252, ALA259
select selected or HIS267, ALA281, ILE289, TYR302, GLU304, ILE307, LEU309
select selected or ARG317, LYS344, ALA355, SER360, SER361, GLY362, VAL363
select selected or HIS373, PHE378, THR405, ASN407
select selected and :A
color [255,255,255]
spacefill
define CON5 selected

select ASP19, ALA22, VAL36, ARG40, ASP51, THR75, ILE77, VAL79, ALA85, ILE104
select selected or TRP125, LEU170, ILE187, ILE188, ALA189, ALA191, PRO234
select selected or SER244, GLU245, ARG246, GLY247, ALA272, ARG274, ARG278
select selected or GLU294, THR298, ARG300, SER301, ALA320, LEU323, GLN324
select selected or TRP327, GLY330, PRO335, ASP337, GLU340, LEU341, VAL343
select selected or LEU351, ASN354, ASN358, ILE359, PRO374, LYS403, HIS404
select selected and :A
color [234,255,255]
spacefill
define CON4 selected

select ALA16, PRO20, VAL23, GLU37, ALA41, GLU50, GLU65, GLU82, SER109, GLU111
select selected or TYR117, ASN124, THR146, LYS166, ASP203, GLY232, ILE253
select selected or PRO286, THR306, ASP313, TYR376, ILE398
select selected and :A
color [215,255,255]
spacefill
define CON3 selected

select VAL21, SER59, ARG64, TYR66, GLU78, GLU105, THR118, ASN123, TRP141, PRO182
select selected or HIS221, ASN222, VAL238, ALA240, THR279, THR285, GLY288
select selected or ALA308, LEU322, ARG375
select selected and :A
color [140,255,255]
spacefill
define CON2 selected

select ASP17, ASN18, ARG25, GLY26, GLU29, LYS30, ALA33, THR46, ALA47, ALA54
select selected or TRP69, ASP72, PRO74, GLN110, GLU114, HIS115, LEU116, GLN119
select selected or GLN122, ARG144, PRO147, THR148, GLU149, ASP150, GLY151
select selected or GLY152, TYR153, VAL154, THR158, VAL176, SER181, GLN183
select selected or GLN184, GLY185, ALA186, SER195, ALA197, THR200, ASN202
select selected or ASP219, LYS224, GLU226, PRO227, ASP228, ALA233, ASN235
select selected or ALA236, PHE237, LEU239, GLN243, ASP271, GLU275, GLN280
select selected or GLN290, GLN291, THR293, GLU318, HIS321, THR325, ASP328
select selected or LYS329, ASP331, ALA332, GLU336, GLY408, GLN409, TYR410
select selected or ILE412
select selected and :A
color [16,200,209]
spacefill
define CON1 selected
