# Supplementary material for: Engineering DszC Mutants from Transition State Macrodipole Considerations and Evolutionary Sequence Analysis
Source: J Chem Inf Model. 2022 Dec 19;63(1):20–6. doi: 10.1021/acs.jcim.2c01337 (PMC9832474; doi:10.1021/acs.jcim.2c01337)
Supplement: Supplementary file 3 — ci2c01337_si_003.zip [file ci2c01337_si_003.zip › rasmol.scr]

select all
color [200,200,200]

select ALA35, ARG38, ASP39, GLU48, GLY56, LEU57, GLY67, GLY68, ARG81, ALA84
select selected or ASP87, SER89, HIS92, ASN129, SER132, ASP140, GLY157, LYS159
select selected or PHE161, SER163, GLY164, GLY198, ASP204, TRP205, GLY209
select selected or MET210, ARG211, GLN212, THR213, SER215, GLY216, VAL223
select selected or GLN255, GLY264, ALA266, ALA269, ALA273, TRP284, ASP295
select selected or GLY303, ALA315, ARG338, LYS349, GLY368, ASP379, ARG380
select selected or TRP382, ARG383, ASN384, ARG386, THR387, HIS388, SER389
select selected or LEU390, HIS391, ASP392, PRO393, LYS397, GLY402, LEU406
select selected or PRO411
select selected and :A
color [160,37,96]
spacefill
define CON9 selected

select ALA24, ALA45, ARG53, LEU58, PRO63, GLY88, GLY91, TYR96, HIS97, GLN112
select selected or THR127, GLY128, ALA130, SER168, ASP169, PHE174, ALA207
select selected or ASP214, THR218, PHE220, LEU249, PHE258, ILE265, GLY268
select selected or ARG282, PRO296, ALA319, GLY339, MET342, VAL348, LEU357
select selected or PHE364, GLU365, ALA369, ARG370, THR372, TYR396, ASP400
select selected or PRO413, THR416
select selected and :A
color [240,125,171]
spacefill
define CON8 selected

select LEU27, ALA28, TRP31, THR34, GLY42, ARG49, LEU52, SER55, LEU60, TRP73
select selected or LEU93, ILE120, TRP126, GLU133, LEU139, CYS162, ALA165, LEU171
select selected or GLY175, PRO193, ARG196, ALA206, SER217, LEU231, ALA254
select selected or LEU256, ASN260, TYR262, LEU270, TYR276, THR277, ALA287
select selected or ALA292, TYR297, PHE305, GLY311, ALA312, ALA314, VAL326
select selected or LEU333, THR334, SER346, GLY347, ALA352, THR353, GLY371
select selected or GLY377, VAL385, SER395, VAL401
select selected and :A
color [250,201,222]
spacefill
define CON7 selected

select ARG32, GLY43, SER44, LEU61, VAL62, ALA76, ALA86, LEU90, PHE94, GLY95
select selected or LEU98, THR99, ASN100, ALA101, MET103, LEU106, SER131, ASN134
select selected or ASN135, SER136, HIS137, VAL138, LYS142, VAL143, ALA145
select selected or LEU155, HIS160, GLY167, PHE172, VAL173, ASP179, ALA190
select selected or ILE192, ILE208, VAL225, GLU229, VAL230, ILE242, SER248
select selected or PHE250, ILE257, VAL261, LEU263, PRO283, ILE299, GLN310
select selected or ALA316, VAL345, ALA350, ALA356, VAL366, ILE367, PHE381
select selected or VAL394, ALA399, GLY414, PHE415, SER417
select selected and :A
color [252,237,244]
spacefill
define CON6 selected

select GLY70, ALA71, VAL80, ILE83, PRO102, ILE107, GLY108, GLU113, ALA121
select selected or ASN156, ASP180, THR194, VAL199, PRO201, ALA251, PRO252
select selected or ALA259, HIS267, ALA281, ILE289, TYR302, GLU304, ILE307
select selected or LEU309, ARG317, LYS344, ALA355, SER360, SER361, GLY362
select selected or VAL363, HIS373, PHE378, THR405, ASN407
select selected and :A
color [255,255,255]
spacefill
define CON5 selected

select ASP19, ALA22, VAL36, ARG40, ASP51, THR75, ILE77, VAL79, ALA85, ILE104
select selected or TRP125, LEU170, GLN178, ILE187, ILE188, ALA189, ALA191
select selected or PRO234, SER244, GLU245, ARG246, GLY247, ALA272, ARG274
select selected or ARG278, GLU294, THR298, ARG300, SER301, ALA320, LEU323
select selected or GLN324, TRP327, GLY330, PRO335, ASP337, GLU340, LEU341
select selected or VAL343, LEU351, ASN354, ASN358, ILE359, PRO374, LYS403
select selected or HIS404
select selected and :A
color [234,255,255]
spacefill
define CON4 selected

select ALA16, PRO20, VAL23, GLU37, ALA41, GLU50, GLU65, GLU82, SER109, GLU111
select selected or TYR117, ASN124, THR146, LYS166, ASP203, GLY232, PHE241
select selected or ILE253, PRO286, THR306, ASP313, TYR376, ILE398
select selected and :A
color [215,255,255]
spacefill
define CON3 selected

select VAL21, SER59, ARG64, TYR66, GLU78, GLU105, THR118, ASN123, TRP141, VAL177
select selected or PRO182, HIS221, ASN222, VAL238, ALA240, THR279, THR285
select selected or GLY288, ALA308, LEU322, ARG375
select selected and :A
color [140,255,255]
spacefill
define CON2 selected

select ASP17, ASN18, ARG25, GLY26, GLU29, LYS30, ALA33, THR46, ALA47, ALA54
select selected or TRP69, ASP72, PRO74, GLN110, GLU114, HIS115, LEU116, GLN119
select selected or GLN122, ARG144, PRO147, THR148, GLU149, ASP150, GLY151
select selected or GLY152, TYR153, VAL154, THR158, VAL176, SER181, GLN183
select selected or GLN184, GLY185, ALA186, SER195, ALA197, THR200, ASN202
select selected or ASP219, LYS224, GLU226, PRO227, ASP228, ALA233, ASN235
select selected or ALA236, PHE237, LEU239, GLN243, ASP271, GLU275, GLN280
select selected or GLN290, GLN291, THR293, GLU318, HIS321, THR325, ASP328
select selected or LYS329, ASP331, ALA332, GLU336, GLY408, GLN409, TYR410
select selected or ILE412
select selected and :A
color [16,200,209]
spacefill
define CON1 selected
