# Supplementary material for: Engineering DszC Mutants from Transition State Macrodipole Considerations and Evolutionary Sequence Analysis
Source: J Chem Inf Model. 2022 Dec 19;63(1):20–6. doi: 10.1021/acs.jcim.2c01337 (PMC9832474; doi:10.1021/acs.jcim.2c01337)
Supplement: Supplementary file 3 — ci2c01337_si_003.zip [file ci2c01337_si_003.zip › 3x0y_With_Conservation_Scores.pdb]

HEADER    OXIDOREDUCTASE                          23-OCT-14   3X0Y              
TITLE     CRYSTAL STRUCTURE OF FMN-BOUND DSZC FROM RHODOCOCCUS ERYTHROPOLIS D-1 
COMPND    MOL_ID: 1;                                                            
COMPND   2 MOLECULE: DSZC;                                                      
COMPND   3 CHAIN: A, B, C, D, E, F, G, H;                                       
COMPND   4 SYNONYM: MONOOXYGENASE;                                              
COMPND   5 ENGINEERED: YES                                                      
SOURCE    MOL_ID: 1;                                                            
SOURCE   2 ORGANISM_SCIENTIFIC: RHODOCOCCUS ERYTHROPOLIS;                       
SOURCE   3 ORGANISM_TAXID: 1833;                                                
SOURCE   4 STRAIN: D-1;                                                         
SOURCE   5 GENE: DSZC;                                                          
SOURCE   6 EXPRESSION_SYSTEM: ESCHERICHIA COLI;                                 
SOURCE   7 EXPRESSION_SYSTEM_TAXID: 562;                                        
SOURCE   8 EXPRESSION_SYSTEM_STRAIN: ROSETTA(DE3);                              
SOURCE   9 EXPRESSION_SYSTEM_VECTOR_TYPE: PLASMID;                              
SOURCE  10 EXPRESSION_SYSTEM_PLASMID: PET-28A                                   
KEYWDS    DBT MONOOXYGENASE, DESULFURIZATION, ACYL-COA DEHYDROGENASE DOMAIN,    
KEYWDS   2 FMN-DEPENDENT, OXIDOREDUCTASE                                        
EXPDTA    X-RAY DIFFRACTION                                                     
AUTHOR    L.J.GUAN,W.C.LEE,S.P.WANG,J.OHTSUKA,M.TANOKURA                        
REVDAT   1   25-FEB-15 3X0Y    0                                                
JRNL        AUTH   L.J.GUAN,W.C.LEE,S.P.WANG,T.OHSHIRO,Y.IZUMI,J.OHTSUKA,       
JRNL        AUTH 2 M.TANOKURA                                                   
JRNL        TITL   CRYSTAL STRUCTURES OF APO-DSZC AND FMN-BOUND DSZC FROM       
JRNL        TITL 2 RHODOCOCCUS ERYTHROPOLIS D-1                                 
JRNL        REF    FEBS J.                                    2015              
JRNL        REFN                   ISSN 1742-464X                               
JRNL        PMID   25627402                                                     
JRNL        DOI    10.1111/FEBS.13216                                           
REMARK   2                                                                      
REMARK   2 RESOLUTION.    2.30 ANGSTROMS.                                       
REMARK   3                                                                      
REMARK   3 REFINEMENT.                                                          
REMARK   3   PROGRAM     : REFMAC 5.8.0049                                      
REMARK   3   AUTHORS     : MURSHUDOV,VAGIN,DODSON                               
REMARK   3                                                                      
REMARK   3    REFINEMENT TARGET : MAXIMUM LIKELIHOOD                            
REMARK   3                                                                      
REMARK   3  DATA USED IN REFINEMENT.                                            
REMARK   3   RESOLUTION RANGE HIGH (ANGSTROMS) : 2.30                           
REMARK   3   RESOLUTION RANGE LOW  (ANGSTROMS) : 44.38                          
REMARK   3   DATA CUTOFF            (SIGMA(F)) : NULL                           
REMARK   3   COMPLETENESS FOR RANGE        (%) : 99.4                           
REMARK   3   NUMBER OF REFLECTIONS             : 133279                         
REMARK   3                                                                      
REMARK   3  FIT TO DATA USED IN REFINEMENT.                                     
REMARK   3   CROSS-VALIDATION METHOD          : THROUGHOUT                      
REMARK   3   FREE R VALUE TEST SET SELECTION  : RANDOM                          
REMARK   3   R VALUE     (WORKING + TEST SET) : 0.232                           
REMARK   3   R VALUE            (WORKING SET) : 0.230                           
REMARK   3   FREE R VALUE                     : 0.272                           
REMARK   3   FREE R VALUE TEST SET SIZE   (%) : 5.000                           
REMARK   3   FREE R VALUE TEST SET COUNT      : 7038                            
REMARK   3                                                                      
REMARK   3  FIT IN THE HIGHEST RESOLUTION BIN.                                  
REMARK   3   TOTAL NUMBER OF BINS USED           : 20                           
REMARK   3   BIN RESOLUTION RANGE HIGH       (A) : 2.30                         
REMARK   3   BIN RESOLUTION RANGE LOW        (A) : 2.36                         
REMARK   3   REFLECTION IN BIN     (WORKING SET) : 9127                         
REMARK   3   BIN COMPLETENESS (WORKING+TEST) (%) : 92.56                        
REMARK   3   BIN R VALUE           (WORKING SET) : 0.2770                       
REMARK   3   BIN FREE R VALUE SET COUNT          : 519                          
REMARK   3   BIN FREE R VALUE                    : 0.3280                       
REMARK   3                                                                      
REMARK   3  NUMBER OF NON-HYDROGEN ATOMS USED IN REFINEMENT.                    
REMARK   3   PROTEIN ATOMS            : 24462                                   
REMARK   3   NUCLEIC ACID ATOMS       : 0                                       
REMARK   3   HETEROGEN ATOMS          : 124                                     
REMARK   3   SOLVENT ATOMS            : 795                                     
REMARK   3                                                                      
REMARK   3  B VALUES.                                                           
REMARK   3   FROM WILSON PLOT           (A**2) : NULL                           
REMARK   3   MEAN B VALUE      (OVERALL, A**2) : 41.11                          
REMARK   3   OVERALL ANISOTROPIC B VALUE.                                       
REMARK   3    B11 (A**2) : 1.21000                                              
REMARK   3    B22 (A**2) : -1.46000                                             
REMARK   3    B33 (A**2) : -0.34000                                             
REMARK   3    B12 (A**2) : 0.00000                                              
REMARK   3    B13 (A**2) : 1.55000                                              
REMARK   3    B23 (A**2) : 0.00000                                              
REMARK   3                                                                      
REMARK   3  ESTIMATED OVERALL COORDINATE ERROR.                                 
REMARK   3   ESU BASED ON R VALUE                            (A): 0.483         
REMARK   3   ESU BASED ON FREE R VALUE                       (A): 0.279         
REMARK   3   ESU BASED ON MAXIMUM LIKELIHOOD                 (A): 0.242         
REMARK   3   ESU FOR B VALUES BASED ON MAXIMUM LIKELIHOOD (A**2): 19.337        
REMARK   3                                                                      
REMARK   3 CORRELATION COEFFICIENTS.                                            
REMARK   3   CORRELATION COEFFICIENT FO-FC      : 0.911                         
REMARK   3   CORRELATION COEFFICIENT FO-FC FREE : 0.873                         
REMARK   3                                                                      
REMARK   3  RMS DEVIATIONS FROM IDEAL VALUES        COUNT    RMS    WEIGHT      
REMARK   3   BOND LENGTHS REFINED ATOMS        (A): 25215 ; 0.005 ; 0.019       
REMARK   3   BOND LENGTHS OTHERS               (A): 23194 ; 0.001 ; 0.020       
REMARK   3   BOND ANGLES REFINED ATOMS   (DEGREES): 34410 ; 0.867 ; 1.935       
REMARK   3   BOND ANGLES OTHERS          (DEGREES): 53105 ; 0.708 ; 3.000       
REMARK   3   TORSION ANGLES, PERIOD 1    (DEGREES):  3202 ; 4.346 ; 5.000       
REMARK   3   TORSION ANGLES, PERIOD 2    (DEGREES):  1195 ;37.804 ;23.757       
REMARK   3   TORSION ANGLES, PERIOD 3    (DEGREES):  3683 ;12.754 ;15.000       
REMARK   3   TORSION ANGLES, PERIOD 4    (DEGREES):   185 ;12.933 ;15.000       
REMARK   3   CHIRAL-CENTER RESTRAINTS       (A**3):  3731 ; 0.047 ; 0.200       
REMARK   3   GENERAL PLANES REFINED ATOMS      (A): 29514 ; 0.004 ; 0.021       
REMARK   3   GENERAL PLANES OTHERS             (A):  6091 ; 0.001 ; 0.020       
REMARK   3   NON-BONDED CONTACTS REFINED ATOMS (A):  NULL ;  NULL ;  NULL       
REMARK   3   NON-BONDED CONTACTS OTHERS        (A):  NULL ;  NULL ;  NULL       
REMARK   3   NON-BONDED TORSION REFINED ATOMS  (A):  NULL ;  NULL ;  NULL       
REMARK   3   NON-BONDED TORSION OTHERS         (A):  NULL ;  NULL ;  NULL       
REMARK   3   H-BOND (X...Y) REFINED ATOMS      (A):  NULL ;  NULL ;  NULL       
REMARK   3   H-BOND (X...Y) OTHERS             (A):  NULL ;  NULL ;  NULL       
REMARK   3   POTENTIAL METAL-ION REFINED ATOMS (A):  NULL ;  NULL ;  NULL       
REMARK   3   POTENTIAL METAL-ION OTHERS        (A):  NULL ;  NULL ;  NULL       
REMARK   3   SYMMETRY VDW REFINED ATOMS        (A):  NULL ;  NULL ;  NULL       
REMARK   3   SYMMETRY VDW OTHERS               (A):  NULL ;  NULL ;  NULL       
REMARK   3   SYMMETRY H-BOND REFINED ATOMS     (A):  NULL ;  NULL ;  NULL       
REMARK   3   SYMMETRY H-BOND OTHERS            (A):  NULL ;  NULL ;  NULL       
REMARK   3   SYMMETRY METAL-ION REFINED ATOMS  (A):  NULL ;  NULL ;  NULL       
REMARK   3   SYMMETRY METAL-ION OTHERS         (A):  NULL ;  NULL ;  NULL       
REMARK   3                                                                      
REMARK   3  ISOTROPIC THERMAL FACTOR RESTRAINTS.     COUNT   RMS    WEIGHT      
REMARK   3   MAIN-CHAIN BOND REFINED ATOMS  (A**2): 12826 ; 0.393 ; 1.848       
REMARK   3   MAIN-CHAIN BOND OTHER ATOMS    (A**2): 12825 ; 0.393 ; 1.848       
REMARK   3   MAIN-CHAIN ANGLE REFINED ATOMS (A**2): 16022 ; 0.733 ; 2.771       
REMARK   3   MAIN-CHAIN ANGLE OTHER ATOMS   (A**2):  NULL ;  NULL ;  NULL       
REMARK   3   SIDE-CHAIN BOND REFINED ATOMS  (A**2): 12389 ; 0.203 ; 1.889       
REMARK   3   SIDE-CHAIN BOND OTHER ATOMS    (A**2):  NULL ;  NULL ;  NULL       
REMARK   3   SIDE-CHAIN ANGLE REFINED ATOMS (A**2):  NULL ;  NULL ;  NULL       
REMARK   3   SIDE-CHAIN ANGLE OTHER ATOMS   (A**2):  NULL ;  NULL ;  NULL       
REMARK   3   LONG RANGE B REFINED ATOMS     (A**2):  NULL ;  NULL ;  NULL       
REMARK   3   LONG RANGE B OTHER ATOMS       (A**2):  NULL ;  NULL ;  NULL       
REMARK   3                                                                      
REMARK   3 ANISOTROPIC THERMAL FACTOR RESTRAINTS.    COUNT   RMS   WEIGHT       
REMARK   3   RIGID-BOND RESTRAINTS          (A**2):  NULL ;  NULL ;  NULL       
REMARK   3   SPHERICITY; FREE ATOMS         (A**2):  NULL ;  NULL ;  NULL       
REMARK   3   SPHERICITY; BONDED ATOMS       (A**2):  NULL ;  NULL ;  NULL       
REMARK   3                                                                      
REMARK   3  NCS RESTRAINTS STATISTICS                                           
REMARK   3   NUMBER OF DIFFERENT NCS GROUPS : NULL                              
REMARK   3                                                                      
REMARK   3  TLS DETAILS                                                         
REMARK   3   NUMBER OF TLS GROUPS  : 8                                          
REMARK   3                                                                      
REMARK   3   TLS GROUP : 1                                                      
REMARK   3    NUMBER OF COMPONENTS GROUP : 1                                    
REMARK   3    COMPONENTS        C SSSEQI   TO  C SSSEQI                         
REMARK   3    RESIDUE RANGE :   A    16        A   500                          
REMARK   3    ORIGIN FOR THE GROUP (A): -98.2240  26.6270  32.6590              
REMARK   3    T TENSOR                                                          
REMARK   3      T11:   0.1536 T22:   0.3138                                     
REMARK   3      T33:   0.1935 T12:   0.0171                                     
REMARK   3      T13:  -0.1023 T23:  -0.0085                                     
REMARK   3    L TENSOR                                                          
REMARK   3      L11:   0.5072 L22:   0.5098                                     
REMARK   3      L33:   0.3209 L12:  -0.2389                                     
REMARK   3      L13:  -0.3606 L23:   0.0776                                     
REMARK   3    S TENSOR                                                          
REMARK   3      S11:  -0.0344 S12:   0.0487 S13:  -0.0101                       
REMARK   3      S21:   0.0054 S22:   0.0034 S23:  -0.1068                       
REMARK   3      S31:   0.0830 S32:  -0.0847 S33:   0.0311                       
REMARK   3                                                                      
REMARK   3   TLS GROUP : 2                                                      
REMARK   3    NUMBER OF COMPONENTS GROUP : 1                                    
REMARK   3    COMPONENTS        C SSSEQI   TO  C SSSEQI                         
REMARK   3    RESIDUE RANGE :   B    18        B   417                          
REMARK   3    ORIGIN FOR THE GROUP (A):-129.7050  66.1250  15.1570              
REMARK   3    T TENSOR                                                          
REMARK   3      T11:   0.1780 T22:   0.3804                                     
REMARK   3      T33:   0.1797 T12:   0.1004                                     
REMARK   3      T13:  -0.1282 T23:  -0.0216                                     
REMARK   3    L TENSOR                                                          
REMARK   3      L11:   0.3118 L22:   0.6251                                     
REMARK   3      L33:   0.1126 L12:  -0.1971                                     
REMARK   3      L13:   0.0944 L23:   0.0907                                     
REMARK   3    S TENSOR                                                          
REMARK   3      S11:   0.1694 S12:   0.1053 S13:  -0.0129                       
REMARK   3      S21:  -0.1152 S22:  -0.2178 S23:   0.0728                       
REMARK   3      S31:   0.0393 S32:   0.0275 S33:   0.0484                       
REMARK   3                                                                      
REMARK   3   TLS GROUP : 3                                                      
REMARK   3    NUMBER OF COMPONENTS GROUP : 1                                    
REMARK   3    COMPONENTS        C SSSEQI   TO  C SSSEQI                         
REMARK   3    RESIDUE RANGE :   C    18        C   500                          
REMARK   3    ORIGIN FOR THE GROUP (A): -89.4350  70.0980  24.9640              
REMARK   3    T TENSOR                                                          
REMARK   3      T11:   0.0756 T22:   0.3169                                     
REMARK   3      T33:   0.3030 T12:   0.0642                                     
REMARK   3      T13:  -0.0589 T23:   0.0823                                     
REMARK   3    L TENSOR                                                          
REMARK   3      L11:   0.7850 L22:   0.1449                                     
REMARK   3      L33:   0.2474 L12:  -0.2327                                     
REMARK   3      L13:  -0.2915 L23:   0.1029                                     
REMARK   3    S TENSOR                                                          
REMARK   3      S11:   0.0454 S12:   0.0852 S13:   0.1572                       
REMARK   3      S21:   0.0144 S22:  -0.0452 S23:  -0.1427                       
REMARK   3      S31:   0.0192 S32:  -0.0558 S33:  -0.0003                       
REMARK   3                                                                      
REMARK   3   TLS GROUP : 4                                                      
REMARK   3    NUMBER OF COMPONENTS GROUP : 1                                    
REMARK   3    COMPONENTS        C SSSEQI   TO  C SSSEQI                         
REMARK   3    RESIDUE RANGE :   D    16        D   500                          
REMARK   3    ORIGIN FOR THE GROUP (A):-127.3400 105.0930  29.0650              
REMARK   3    T TENSOR                                                          
REMARK   3      T11:   0.0850 T22:   0.2955                                     
REMARK   3      T33:   0.3423 T12:   0.0617                                     
REMARK   3      T13:  -0.0870 T23:   0.0462                                     
REMARK   3    L TENSOR                                                          
REMARK   3      L11:   0.4779 L22:   1.1769                                     
REMARK   3      L33:   0.0600 L12:  -0.5831                                     
REMARK   3      L13:   0.1530 L23:  -0.1525                                     
REMARK   3    S TENSOR                                                          
REMARK   3      S11:   0.0145 S12:   0.0364 S13:   0.2216                       
REMARK   3      S21:   0.0173 S22:  -0.0648 S23:  -0.2260                       
REMARK   3      S31:   0.0143 S32:  -0.0284 S33:   0.0503                       
REMARK   3                                                                      
REMARK   3   TLS GROUP : 5                                                      
REMARK   3    NUMBER OF COMPONENTS GROUP : 1                                    
REMARK   3    COMPONENTS        C SSSEQI   TO  C SSSEQI                         
REMARK   3    RESIDUE RANGE :   E    17        E   417                          
REMARK   3    ORIGIN FOR THE GROUP (A):-108.3380  83.7180  59.2470              
REMARK   3    T TENSOR                                                          
REMARK   3      T11:   0.2002 T22:   0.3137                                     
REMARK   3      T33:   0.2219 T12:   0.0589                                     
REMARK   3      T13:  -0.1657 T23:  -0.0556                                     
REMARK   3    L TENSOR                                                          
REMARK   3      L11:   0.3775 L22:   0.4127                                     
REMARK   3      L33:   0.5851 L12:  -0.2518                                     
REMARK   3      L13:  -0.1536 L23:  -0.1847                                     
REMARK   3    S TENSOR                                                          
REMARK   3      S11:  -0.1429 S12:  -0.0667 S13:   0.1537                       
REMARK   3      S21:   0.2046 S22:   0.0694 S23:  -0.1224                       
REMARK   3      S31:  -0.0649 S32:   0.0006 S33:   0.0735                       
REMARK   3                                                                      
REMARK   3   TLS GROUP : 6                                                      
REMARK   3    NUMBER OF COMPONENTS GROUP : 1                                    
REMARK   3    COMPONENTS        C SSSEQI   TO  C SSSEQI                         
REMARK   3    RESIDUE RANGE :   F    18        F   500                          
REMARK   3    ORIGIN FOR THE GROUP (A):-133.8860  33.8850  52.1970              
REMARK   3    T TENSOR                                                          
REMARK   3      T11:   0.1793 T22:   0.3875                                     
REMARK   3      T33:   0.1655 T12:  -0.0869                                     
REMARK   3      T13:  -0.0518 T23:  -0.0270                                     
REMARK   3    L TENSOR                                                          
REMARK   3      L11:   0.5618 L22:   0.1125                                     
REMARK   3      L33:   0.4872 L12:  -0.1499                                     
REMARK   3      L13:  -0.1490 L23:   0.0967                                     
REMARK   3    S TENSOR                                                          
REMARK   3      S11:   0.0848 S12:   0.0594 S13:  -0.0333                       
REMARK   3      S21:   0.0806 S22:  -0.0938 S23:   0.0173                       
REMARK   3      S31:   0.0480 S32:  -0.2004 S33:   0.0090                       
REMARK   3                                                                      
REMARK   3   TLS GROUP : 7                                                      
REMARK   3    NUMBER OF COMPONENTS GROUP : 1                                    
REMARK   3    COMPONENTS        C SSSEQI   TO  C SSSEQI                         
REMARK   3    RESIDUE RANGE :   G    17        G   417                          
REMARK   3    ORIGIN FOR THE GROUP (A): -85.3360  41.2650  69.3320              
REMARK   3    T TENSOR                                                          
REMARK   3      T11:   0.2688 T22:   0.3268                                     
REMARK   3      T33:   0.2299 T12:   0.0209                                     
REMARK   3      T13:  -0.2361 T23:  -0.0033                                     
REMARK   3    L TENSOR                                                          
REMARK   3      L11:   0.3077 L22:   0.3832                                     
REMARK   3      L33:   0.5507 L12:   0.2913                                     
REMARK   3      L13:   0.2672 L23:   0.4048                                     
REMARK   3    S TENSOR                                                          
REMARK   3      S11:   0.0892 S12:   0.0004 S13:  -0.0459                       
REMARK   3      S21:   0.1743 S22:   0.0283 S23:  -0.1643                       
REMARK   3      S31:   0.0786 S32:  -0.0027 S33:  -0.1175                       
REMARK   3                                                                      
REMARK   3   TLS GROUP : 8                                                      
REMARK   3    NUMBER OF COMPONENTS GROUP : 1                                    
REMARK   3    COMPONENTS        C SSSEQI   TO  C SSSEQI                         
REMARK   3    RESIDUE RANGE :   H    18        H   417                          
REMARK   3    ORIGIN FOR THE GROUP (A):-111.9870  11.6720  80.0560              
REMARK   3    T TENSOR                                                          
REMARK   3      T11:   0.5880 T22:   0.3289                                     
REMARK   3      T33:   0.0686 T12:  -0.1404                                     
REMARK   3      T13:  -0.0818 T23:   0.0367                                     
REMARK   3    L TENSOR                                                          
REMARK   3      L11:   0.3789 L22:   0.9514                                     
REMARK   3      L33:   0.4084 L12:   0.3177                                     
REMARK   3      L13:  -0.1974 L23:  -0.3419                                     
REMARK   3    S TENSOR                                                          
REMARK   3      S11:   0.0537 S12:  -0.0798 S13:  -0.0585                       
REMARK   3      S21:   0.3941 S22:  -0.1175 S23:  -0.0178                       
REMARK   3      S31:   0.0716 S32:  -0.0529 S33:   0.0638                       
REMARK   3                                                                      
REMARK   3  BULK SOLVENT MODELLING.                                             
REMARK   3   METHOD USED : MASK                                                 
REMARK   3   PARAMETERS FOR MASK CALCULATION                                    
REMARK   3   VDW PROBE RADIUS   : 1.20                                          
REMARK   3   ION PROBE RADIUS   : 0.80                                          
REMARK   3   SHRINKAGE RADIUS   : 0.80                                          
REMARK   3                                                                      
REMARK   3  OTHER REFINEMENT REMARKS: HYDROGENS HAVE BEEN ADDED IN THE RIDING   
REMARK   3  POSITIONS                                                           
REMARK   4                                                                      
REMARK   4 3X0Y COMPLIES WITH FORMAT V. 3.30, 13-JUL-11                         
REMARK 100                                                                      
REMARK 100 THIS ENTRY HAS BEEN PROCESSED BY PDBJ ON 30-OCT-14.                  
REMARK 100 THE RCSB ID CODE IS RCSB097040.                                      
REMARK 200                                                                      
REMARK 200 EXPERIMENTAL DETAILS                                                 
REMARK 200  EXPERIMENT TYPE                : X-RAY DIFFRACTION                  
REMARK 200  DATE OF DATA COLLECTION        : 20-MAY-13                          
REMARK 200  TEMPERATURE           (KELVIN) : 100                                
REMARK 200  PH                             : 6.0                                
REMARK 200  NUMBER OF CRYSTALS USED        : 1                                  
REMARK 200                                                                      
REMARK 200  SYNCHROTRON              (Y/N) : Y                                  
REMARK 200  RADIATION SOURCE               : PHOTON FACTORY                     
REMARK 200  BEAMLINE                       : AR-NW12A                           
REMARK 200  X-RAY GENERATOR MODEL          : NULL                               
REMARK 200  MONOCHROMATIC OR LAUE    (M/L) : M                                  
REMARK 200  WAVELENGTH OR RANGE        (A) : 1.0000                             
REMARK 200  MONOCHROMATOR                  : NULL                               
REMARK 200  OPTICS                         : NULL                               
REMARK 200                                                                      
REMARK 200  DETECTOR TYPE                  : CCD                                
REMARK 200  DETECTOR MANUFACTURER          : ADSC QUANTUM 210                   
REMARK 200  INTENSITY-INTEGRATION SOFTWARE : XDS                                
REMARK 200  DATA SCALING SOFTWARE          : XSCALE                             
REMARK 200                                                                      
REMARK 200  NUMBER OF UNIQUE REFLECTIONS   : 140320                             
REMARK 200  RESOLUTION RANGE HIGH      (A) : 2.300                              
REMARK 200  RESOLUTION RANGE LOW       (A) : 50.000                             
REMARK 200  REJECTION CRITERIA  (SIGMA(I)) : -3.000                             
REMARK 200                                                                      
REMARK 200 OVERALL.                                                             
REMARK 200  COMPLETENESS FOR RANGE     (%) : 99.4                               
REMARK 200  DATA REDUNDANCY                : NULL                               
REMARK 200  R MERGE                    (I) : NULL                               
REMARK 200  R SYM                      (I) : NULL                               
REMARK 200  <I/SIGMA(I)> FOR THE DATA SET  : NULL                               
REMARK 200                                                                      
REMARK 200 IN THE HIGHEST RESOLUTION SHELL.                                     
REMARK 200  HIGHEST RESOLUTION SHELL, RANGE HIGH (A) : 2.30                     
REMARK 200  HIGHEST RESOLUTION SHELL, RANGE LOW  (A) : 2.44                     
REMARK 200  COMPLETENESS FOR SHELL     (%) : 96.5                               
REMARK 200  DATA REDUNDANCY IN SHELL       : NULL                               
REMARK 200  R MERGE FOR SHELL          (I) : NULL                               
REMARK 200  R SYM FOR SHELL            (I) : NULL                               
REMARK 200  <I/SIGMA(I)> FOR SHELL         : NULL                               
REMARK 200                                                                      
REMARK 200 DIFFRACTION PROTOCOL: SINGLE WAVELENGTH                              
REMARK 200 METHOD USED TO DETERMINE THE STRUCTURE: MOLECULAR REPLACEMENT        
REMARK 200 SOFTWARE USED: MOLREP                                                
REMARK 200 STARTING MODEL: NULL                                                 
REMARK 200                                                                      
REMARK 200 REMARK: NULL                                                         
REMARK 280                                                                      
REMARK 280 CRYSTAL                                                              
REMARK 280 SOLVENT CONTENT, VS   (%): 45.35                                     
REMARK 280 MATTHEWS COEFFICIENT, VM (ANGSTROMS**3/DA): 2.25                     
REMARK 280                                                                      
REMARK 280 CRYSTALLIZATION CONDITIONS: 0.2M MALONATE (PH 6.0), 24% (W/V) PEG    
REMARK 280  3350, 50MM NAF, 1MM FMN, VAPOR DIFFUSION, SITTING DROP,             
REMARK 280  TEMPERATURE 293K                                                    
REMARK 290                                                                      
REMARK 290 CRYSTALLOGRAPHIC SYMMETRY                                            
REMARK 290 SYMMETRY OPERATORS FOR SPACE GROUP: C 1 2 1                          
REMARK 290                                                                      
REMARK 290      SYMOP   SYMMETRY                                                
REMARK 290     NNNMMM   OPERATOR                                                
REMARK 290       1555   X,Y,Z                                                   
REMARK 290       2555   -X,Y,-Z                                                 
REMARK 290       3555   X+1/2,Y+1/2,Z                                           
REMARK 290       4555   -X+1/2,Y+1/2,-Z                                         
REMARK 290                                                                      
REMARK 290     WHERE NNN -> OPERATOR NUMBER                                     
REMARK 290           MMM -> TRANSLATION VECTOR                                  
REMARK 290                                                                      
REMARK 290 CRYSTALLOGRAPHIC SYMMETRY TRANSFORMATIONS                            
REMARK 290 THE FOLLOWING TRANSFORMATIONS OPERATE ON THE ATOM/HETATM             
REMARK 290 RECORDS IN THIS ENTRY TO PRODUCE CRYSTALLOGRAPHICALLY                
REMARK 290 RELATED MOLECULES.                                                   
REMARK 290   SMTRY1   1  1.000000  0.000000  0.000000        0.00000            
REMARK 290   SMTRY2   1  0.000000  1.000000  0.000000        0.00000            
REMARK 290   SMTRY3   1  0.000000  0.000000  1.000000        0.00000            
REMARK 290   SMTRY1   2 -1.000000  0.000000  0.000000        0.00000            
REMARK 290   SMTRY2   2  0.000000  1.000000  0.000000        0.00000            
REMARK 290   SMTRY3   2  0.000000  0.000000 -1.000000        0.00000            
REMARK 290   SMTRY1   3  1.000000  0.000000  0.000000       72.74000            
REMARK 290   SMTRY2   3  0.000000  1.000000  0.000000       61.76000            
REMARK 290   SMTRY3   3  0.000000  0.000000  1.000000        0.00000            
REMARK 290   SMTRY1   4 -1.000000  0.000000  0.000000       72.74000            
REMARK 290   SMTRY2   4  0.000000  1.000000  0.000000       61.76000            
REMARK 290   SMTRY3   4  0.000000  0.000000 -1.000000        0.00000            
REMARK 290                                                                      
REMARK 290 REMARK: NULL                                                         
REMARK 300                                                                      
REMARK 300 BIOMOLECULE: 1, 2                                                    
REMARK 300 SEE REMARK 350 FOR THE AUTHOR PROVIDED AND/OR PROGRAM                
REMARK 300 GENERATED ASSEMBLY INFORMATION FOR THE STRUCTURE IN                  
REMARK 300 THIS ENTRY. THE REMARK MAY ALSO PROVIDE INFORMATION ON               
REMARK 300 BURIED SURFACE AREA.                                                 
REMARK 350                                                                      
REMARK 350 COORDINATES FOR A COMPLETE MULTIMER REPRESENTING THE KNOWN           
REMARK 350 BIOLOGICALLY SIGNIFICANT OLIGOMERIZATION STATE OF THE                
REMARK 350 MOLECULE CAN BE GENERATED BY APPLYING BIOMT TRANSFORMATIONS          
REMARK 350 GIVEN BELOW.  BOTH NON-CRYSTALLOGRAPHIC AND                          
REMARK 350 CRYSTALLOGRAPHIC OPERATIONS ARE GIVEN.                               
REMARK 350                                                                      
REMARK 350 BIOMOLECULE: 1                                                       
REMARK 350 AUTHOR DETERMINED BIOLOGICAL UNIT: TETRAMERIC                        
REMARK 350 SOFTWARE DETERMINED QUATERNARY STRUCTURE: TETRAMERIC                 
REMARK 350 SOFTWARE USED: PISA                                                  
REMARK 350 TOTAL BURIED SURFACE AREA: 16660 ANGSTROM**2                         
REMARK 350 SURFACE AREA OF THE COMPLEX: 54740 ANGSTROM**2                       
REMARK 350 CHANGE IN SOLVENT FREE ENERGY: -112.0 KCAL/MOL                       
REMARK 350 APPLY THE FOLLOWING TO CHAINS: A, F, G, H                            
REMARK 350   BIOMT1   1  1.000000  0.000000  0.000000        0.00000            
REMARK 350   BIOMT2   1  0.000000  1.000000  0.000000        0.00000            
REMARK 350   BIOMT3   1  0.000000  0.000000  1.000000        0.00000            
REMARK 350                                                                      
REMARK 350 BIOMOLECULE: 2                                                       
REMARK 350 AUTHOR DETERMINED BIOLOGICAL UNIT: TETRAMERIC                        
REMARK 350 SOFTWARE DETERMINED QUATERNARY STRUCTURE: TETRAMERIC                 
REMARK 350 SOFTWARE USED: PISA                                                  
REMARK 350 TOTAL BURIED SURFACE AREA: 16830 ANGSTROM**2                         
REMARK 350 SURFACE AREA OF THE COMPLEX: 54080 ANGSTROM**2                       
REMARK 350 CHANGE IN SOLVENT FREE ENERGY: -108.0 KCAL/MOL                       
REMARK 350 APPLY THE FOLLOWING TO CHAINS: B, D, C, E                            
REMARK 350   BIOMT1   1  1.000000  0.000000  0.000000        0.00000            
REMARK 350   BIOMT2   1  0.000000  1.000000  0.000000        0.00000            
REMARK 350   BIOMT3   1  0.000000  0.000000  1.000000        0.00000            
REMARK 465                                                                      
REMARK 465 MISSING RESIDUES                                                     
REMARK 465 THE FOLLOWING RESIDUES WERE NOT LOCATED IN THE                       
REMARK 465 EXPERIMENT. (M=MODEL NUMBER; RES=RESIDUE NAME; C=CHAIN               
REMARK 465 IDENTIFIER; SSSEQ=SEQUENCE NUMBER; I=INSERTION CODE.)                
REMARK 465                                                                      
REMARK 465   M RES C SSSEQI                                                     
REMARK 465     MET A     1                                                      
REMARK 465     THR A     2                                                      
REMARK 465     LEU A     3                                                      
REMARK 465     SER A     4                                                      
REMARK 465     PRO A     5                                                      
REMARK 465     GLU A     6                                                      
REMARK 465     LYS A     7                                                      
REMARK 465     GLN A     8                                                      
REMARK 465     HIS A     9                                                      
REMARK 465     VAL A    10                                                      
REMARK 465     ARG A    11                                                      
REMARK 465     PRO A    12                                                      
REMARK 465     ARG A    13                                                      
REMARK 465     ASP A    14                                                      
REMARK 465     ALA A    15                                                      
REMARK 465     MET B     1                                                      
REMARK 465     THR B     2                                                      
REMARK 465     LEU B     3                                                      
REMARK 465     SER B     4                                                      
REMARK 465     PRO B     5                                                      
REMARK 465     GLU B     6                                                      
REMARK 465     LYS B     7                                                      
REMARK 465     GLN B     8                                                      
REMARK 465     HIS B     9                                                      
REMARK 465     VAL B    10                                                      
REMARK 465     ARG B    11                                                      
REMARK 465     PRO B    12                                                      
REMARK 465     ARG B    13                                                      
REMARK 465     ASP B    14                                                      
REMARK 465     ALA B    15                                                      
REMARK 465     ALA B    16                                                      
REMARK 465     ASP B    17                                                      
REMARK 465     MET C     1                                                      
REMARK 465     THR C     2                                                      
REMARK 465     LEU C     3                                                      
REMARK 465     SER C     4                                                      
REMARK 465     PRO C     5                                                      
REMARK 465     GLU C     6                                                      
REMARK 465     LYS C     7                                                      
REMARK 465     GLN C     8                                                      
REMARK 465     HIS C     9                                                      
REMARK 465     VAL C    10                                                      
REMARK 465     ARG C    11                                                      
REMARK 465     PRO C    12                                                      
REMARK 465     ARG C    13                                                      
REMARK 465     ASP C    14                                                      
REMARK 465     ALA C    15                                                      
REMARK 465     ALA C    16                                                      
REMARK 465     ASP C    17                                                      
REMARK 465     MET D     1                                                      
REMARK 465     THR D     2                                                      
REMARK 465     LEU D     3                                                      
REMARK 465     SER D     4                                                      
REMARK 465     PRO D     5                                                      
REMARK 465     GLU D     6                                                      
REMARK 465     LYS D     7                                                      
REMARK 465     GLN D     8                                                      
REMARK 465     HIS D     9                                                      
REMARK 465     VAL D    10                                                      
REMARK 465     ARG D    11                                                      
REMARK 465     PRO D    12                                                      
REMARK 465     ARG D    13                                                      
REMARK 465     ASP D    14                                                      
REMARK 465     ALA D    15                                                      
REMARK 465     MET E     1                                                      
REMARK 465     THR E     2                                                      
REMARK 465     LEU E     3                                                      
REMARK 465     SER E     4                                                      
REMARK 465     PRO E     5                                                      
REMARK 465     GLU E     6                                                      
REMARK 465     LYS E     7                                                      
REMARK 465     GLN E     8                                                      
REMARK 465     HIS E     9                                                      
REMARK 465     VAL E    10                                                      
REMARK 465     ARG E    11                                                      
REMARK 465     PRO E    12                                                      
REMARK 465     ARG E    13                                                      
REMARK 465     ASP E    14                                                      
REMARK 465     ALA E    15                                                      
REMARK 465     ALA E    16                                                      
REMARK 465     MET F     1                                                      
REMARK 465     THR F     2                                                      
REMARK 465     LEU F     3                                                      
REMARK 465     SER F     4                                                      
REMARK 465     PRO F     5                                                      
REMARK 465     GLU F     6                                                      
REMARK 465     LYS F     7                                                      
REMARK 465     GLN F     8                                                      
REMARK 465     HIS F     9                                                      
REMARK 465     VAL F    10                                                      
REMARK 465     ARG F    11                                                      
REMARK 465     PRO F    12                                                      
REMARK 465     ARG F    13                                                      
REMARK 465     ASP F    14                                                      
REMARK 465     ALA F    15                                                      
REMARK 465     ALA F    16                                                      
REMARK 465     ASP F    17                                                      
REMARK 465     MET G     1                                                      
REMARK 465     THR G     2                                                      
REMARK 465     LEU G     3                                                      
REMARK 465     SER G     4                                                      
REMARK 465     PRO G     5                                                      
REMARK 465     GLU G     6                                                      
REMARK 465     LYS G     7                                                      
REMARK 465     GLN G     8                                                      
REMARK 465     HIS G     9                                                      
REMARK 465     VAL G    10                                                      
REMARK 465     ARG G    11                                                      
REMARK 465     PRO G    12                                                      
REMARK 465     ARG G    13                                                      
REMARK 465     ASP G    14                                                      
REMARK 465     ALA G    15                                                      
REMARK 465     ALA G    16                                                      
REMARK 465     MET H     1                                                      
REMARK 465     THR H     2                                                      
REMARK 465     LEU H     3                                                      
REMARK 465     SER H     4                                                      
REMARK 465     PRO H     5                                                      
REMARK 465     GLU H     6                                                      
REMARK 465     LYS H     7                                                      
REMARK 465     GLN H     8                                                      
REMARK 465     HIS H     9                                                      
REMARK 465     VAL H    10                                                      
REMARK 465     ARG H    11                                                      
REMARK 465     PRO H    12                                                      
REMARK 465     ARG H    13                                                      
REMARK 465     ASP H    14                                                      
REMARK 465     ALA H    15                                                      
REMARK 465     ALA H    16                                                      
REMARK 465     ASP H    17                                                      
REMARK 470                                                                      
REMARK 470 MISSING ATOM                                                         
REMARK 470 THE FOLLOWING RESIDUES HAVE MISSING ATOMS (M=MODEL NUMBER;           
REMARK 470 RES=RESIDUE NAME; C=CHAIN IDENTIFIER; SSEQ=SEQUENCE NUMBER;          
REMARK 470 I=INSERTION CODE):                                                   
REMARK 470   M RES CSSEQI  ATOMS                                                
REMARK 470     ASP D  17    CG   OD1  OD2                                       
REMARK 470     ASP E  17    CG   OD1  OD2                                       
REMARK 470     ASP G  17    CG   OD1  OD2                                       
REMARK 470     LEU H 106    CG   CD1  CD2                                       
REMARK 500                                                                      
REMARK 500 GEOMETRY AND STEREOCHEMISTRY                                         
REMARK 500 SUBTOPIC: TORSION ANGLES                                             
REMARK 500                                                                      
REMARK 500 TORSION ANGLES OUTSIDE THE EXPECTED RAMACHANDRAN REGIONS:            
REMARK 500 (M=MODEL NUMBER; RES=RESIDUE NAME; C=CHAIN IDENTIFIER;               
REMARK 500 SSEQ=SEQUENCE NUMBER; I=INSERTION CODE).                             
REMARK 500                                                                      
REMARK 500 STANDARD TABLE:                                                      
REMARK 500 FORMAT:(10X,I3,1X,A3,1X,A1,I4,A1,4X,F7.2,3X,F7.2)                    
REMARK 500                                                                      
REMARK 500 EXPECTED VALUES: GJ KLEYWEGT AND TA JONES (1996). PHI/PSI-           
REMARK 500 CHOLOGY: RAMACHANDRAN REVISITED. STRUCTURE 4, 1395 - 1400            
REMARK 500                                                                      
REMARK 500  M RES CSSEQI        PSI       PHI                                   
REMARK 500    ALA A  45       59.44    -96.04                                   
REMARK 500    SER A 131      -50.68   -132.31                                   
REMARK 500    ASN A 135     -158.46    -96.23                                   
REMARK 500    PHE A 161       69.84   -116.30                                   
REMARK 500    ASP A 203       54.55   -108.58                                   
REMARK 500    SER A 215       47.86    -93.78                                   
REMARK 500    ASP B  87      110.60   -160.82                                   
REMARK 500    SER B 131     -106.00   -102.92                                   
REMARK 500    GLN B 184      132.88    -35.12                                   
REMARK 500    ASN B 222       45.78     39.40                                   
REMARK 500    SER C 131      -58.68   -126.73                                   
REMARK 500    LEU C 139       55.89    -95.58                                   
REMARK 500    ASP C 140      108.63   -160.98                                   
REMARK 500    GLN C 178       56.52   -115.36                                   
REMARK 500    ASP C 203       65.12   -105.47                                   
REMARK 500    SER C 215       40.40    -92.79                                   
REMARK 500    LYS D 142      -48.83   -146.03                                   
REMARK 500    VAL D 143      109.88    -47.82                                   
REMARK 500    ASP D 203       56.57   -107.91                                   
REMARK 500    SER D 215       45.97    -93.16                                   
REMARK 500    ALA E  45       57.56    -98.87                                   
REMARK 500    SER E  59       30.42    -99.43                                   
REMARK 500    SER E 131      -94.43    -90.98                                   
REMARK 500    SER E 163       96.54    -68.57                                   
REMARK 500    GLN E 184      122.49    -21.55                                   
REMARK 500    ARG E 196      127.22    -35.84                                   
REMARK 500    ASP E 203       53.79   -107.29                                   
REMARK 500    ASN E 235       36.02     73.47                                   
REMARK 500    SER F  59       41.68   -101.59                                   
REMARK 500    LEU F  61       30.45    -99.77                                   
REMARK 500    SER F 131     -110.36    -90.55                                   
REMARK 500    GLN F 183       41.65    -91.06                                   
REMARK 500    ASP F 203       62.56   -112.72                                   
REMARK 500    SER F 215       37.02    -98.43                                   
REMARK 500    ALA G  45       61.23   -107.31                                   
REMARK 500    SER G 131     -101.67    -94.11                                   
REMARK 500    GLN G 178       58.40   -109.47                                   
REMARK 500    ASP G 180      106.64    -58.71                                   
REMARK 500    GLN G 184      113.65    -31.73                                   
REMARK 500    SER G 215       40.82   -103.77                                   
REMARK 500    TRP G 284       90.41    -67.57                                   
REMARK 500    ALA H  45       69.72   -112.85                                   
REMARK 500    GLU H 133     -168.48   -122.00                                   
REMARK 500    ASN H 135     -103.61   -134.83                                   
REMARK 500    LEU H 139       55.52    -93.14                                   
REMARK 500    ASP H 140       68.38   -151.41                                   
REMARK 500    LYS H 142       71.80   -113.28                                   
REMARK 500    ALA H 145       81.76   -160.46                                   
REMARK 500    HIS H 160      -32.98   -133.78                                   
REMARK 500    PHE H 161       65.44   -112.75                                   
REMARK 500                                                                      
REMARK 500 THIS ENTRY HAS      55 RAMACHANDRAN OUTLIERS.                        
REMARK 500                                                                      
REMARK 500 REMARK: NULL                                                         
REMARK 525                                                                      
REMARK 525 SOLVENT                                                              
REMARK 525                                                                      
REMARK 525 THE SOLVENT MOLECULES HAVE CHAIN IDENTIFIERS THAT                    
REMARK 525 INDICATE THE POLYMER CHAIN WITH WHICH THEY ARE MOST                  
REMARK 525 CLOSELY ASSOCIATED. THE REMARK LISTS ALL THE SOLVENT                 
REMARK 525 MOLECULES WHICH ARE MORE THAN 5A AWAY FROM THE                       
REMARK 525 NEAREST POLYMER CHAIN (M = MODEL NUMBER;                             
REMARK 525 RES=RESIDUE NAME; C=CHAIN IDENTIFIER; SSEQ=SEQUENCE                  
REMARK 525 NUMBER; I=INSERTION CODE):                                           
REMARK 525                                                                      
REMARK 525  M RES CSSEQI                                                        
REMARK 525    HOH E 575        DISTANCE =  6.23 ANGSTROMS                       
REMARK 525    HOH E 582        DISTANCE =  5.02 ANGSTROMS                       
REMARK 800                                                                      
REMARK 800 SITE                                                                 
REMARK 800 SITE_IDENTIFIER: AC1                                                 
REMARK 800 EVIDENCE_CODE: SOFTWARE                                              
REMARK 800 SITE_DESCRIPTION: BINDING SITE FOR RESIDUE FMN A 500                 
REMARK 800                                                                      
REMARK 800 SITE_IDENTIFIER: AC2                                                 
REMARK 800 EVIDENCE_CODE: SOFTWARE                                              
REMARK 800 SITE_DESCRIPTION: BINDING SITE FOR RESIDUE FMN C 500                 
REMARK 800                                                                      
REMARK 800 SITE_IDENTIFIER: AC3                                                 
REMARK 800 EVIDENCE_CODE: SOFTWARE                                              
REMARK 800 SITE_DESCRIPTION: BINDING SITE FOR RESIDUE FMN D 500                 
REMARK 800                                                                      
REMARK 800 SITE_IDENTIFIER: AC4                                                 
REMARK 800 EVIDENCE_CODE: SOFTWARE                                              
REMARK 800 SITE_DESCRIPTION: BINDING SITE FOR RESIDUE FMN F 500                 
REMARK 900                                                                      
REMARK 900 RELATED ENTRIES                                                      
REMARK 900 RELATED ID: 3X0X   RELATED DB: PDB                                   
REMARK 999                                                                      
REMARK 999 SEQUENCE                                                             
REMARK 999 THE SEQUENCE HAS BEEN DEPOSITED TO GENBANK WITH ACCESSION NUMBER     
REMARK 999 LC027463.1                                                           
DBREF  3X0Y A    1   417  PDB    3X0Y     3X0Y             1    417             
DBREF  3X0Y B    1   417  PDB    3X0Y     3X0Y             1    417             
DBREF  3X0Y C    1   417  PDB    3X0Y     3X0Y             1    417             
DBREF  3X0Y D    1   417  PDB    3X0Y     3X0Y             1    417             
DBREF  3X0Y E    1   417  PDB    3X0Y     3X0Y             1    417             
DBREF  3X0Y F    1   417  PDB    3X0Y     3X0Y             1    417             
DBREF  3X0Y G    1   417  PDB    3X0Y     3X0Y             1    417             
DBREF  3X0Y H    1   417  PDB    3X0Y     3X0Y             1    417             
SEQRES   1 A  417  MET THR LEU SER PRO GLU LYS GLN HIS VAL ARG PRO ARG          
SEQRES   2 A  417  ASP ALA ALA ASP ASN ASP PRO VAL ALA VAL ALA ARG GLY          
SEQRES   3 A  417  LEU ALA GLU LYS TRP ARG ALA THR ALA VAL GLU ARG ASP          
SEQRES   4 A  417  ARG ALA GLY GLY SER ALA THR ALA GLU ARG GLU ASP LEU          
SEQRES   5 A  417  ARG ALA SER GLY LEU LEU SER LEU LEU VAL PRO ARG GLU          
SEQRES   6 A  417  TYR GLY GLY TRP GLY ALA ASP TRP PRO THR ALA ILE GLU          
SEQRES   7 A  417  VAL VAL ARG GLU ILE ALA ALA ALA ASP GLY SER LEU GLY          
SEQRES   8 A  417  HIS LEU PHE GLY TYR HIS LEU THR ASN ALA PRO MET ILE          
SEQRES   9 A  417  GLU LEU ILE GLY SER GLN GLU GLN GLU GLU HIS LEU TYR          
SEQRES  10 A  417  THR GLN ILE ALA GLN ASN ASN TRP TRP THR GLY ASN ALA          
SEQRES  11 A  417  SER SER GLU ASN ASN SER HIS VAL LEU ASP TRP LYS VAL          
SEQRES  12 A  417  ARG ALA THR PRO THR GLU ASP GLY GLY TYR VAL LEU ASN          
SEQRES  13 A  417  GLY THR LYS HIS PHE CYS SER GLY ALA LYS GLY SER ASP          
SEQRES  14 A  417  LEU LEU PHE VAL PHE GLY VAL VAL GLN ASP ASP SER PRO          
SEQRES  15 A  417  GLN GLN GLY ALA ILE ILE ALA ALA ALA ILE PRO THR SER          
SEQRES  16 A  417  ARG ALA GLY VAL THR PRO ASN ASP ASP TRP ALA ALA ILE          
SEQRES  17 A  417  GLY MET ARG GLN THR ASP SER GLY SER THR ASP PHE HIS          
SEQRES  18 A  417  ASN VAL LYS VAL GLU PRO ASP GLU VAL LEU GLY ALA PRO          
SEQRES  19 A  417  ASN ALA PHE VAL LEU ALA PHE ILE GLN SER GLU ARG GLY          
SEQRES  20 A  417  SER LEU PHE ALA PRO ILE ALA GLN LEU ILE PHE ALA ASN          
SEQRES  21 A  417  VAL TYR LEU GLY ILE ALA HIS GLY ALA LEU ASP ALA ALA          
SEQRES  22 A  417  ARG GLU TYR THR ARG THR GLN ALA ARG PRO TRP THR PRO          
SEQRES  23 A  417  ALA GLY ILE GLN GLN ALA THR GLU ASP PRO TYR THR ILE          
SEQRES  24 A  417  ARG SER TYR GLY GLU PHE THR ILE ALA LEU GLN GLY ALA          
SEQRES  25 A  417  ASP ALA ALA ALA ARG GLU ALA ALA HIS LEU LEU GLN THR          
SEQRES  26 A  417  VAL TRP ASP LYS GLY ASP ALA LEU THR PRO GLU ASP ARG          
SEQRES  27 A  417  GLY GLU LEU MET VAL LYS VAL SER GLY VAL LYS ALA LEU          
SEQRES  28 A  417  ALA THR ASN ALA ALA LEU ASN ILE SER SER GLY VAL PHE          
SEQRES  29 A  417  GLU VAL ILE GLY ALA ARG GLY THR HIS PRO ARG TYR GLY          
SEQRES  30 A  417  PHE ASP ARG PHE TRP ARG ASN VAL ARG THR HIS SER LEU          
SEQRES  31 A  417  HIS ASP PRO VAL SER TYR LYS ILE ALA ASP VAL GLY LYS          
SEQRES  32 A  417  HIS THR LEU ASN GLY GLN TYR PRO ILE PRO GLY PHE THR          
SEQRES  33 A  417  SER                                                          
SEQRES   1 B  417  MET THR LEU SER PRO GLU LYS GLN HIS VAL ARG PRO ARG          
SEQRES   2 B  417  ASP ALA ALA ASP ASN ASP PRO VAL ALA VAL ALA ARG GLY          
SEQRES   3 B  417  LEU ALA GLU LYS TRP ARG ALA THR ALA VAL GLU ARG ASP          
SEQRES   4 B  417  ARG ALA GLY GLY SER ALA THR ALA GLU ARG GLU ASP LEU          
SEQRES   5 B  417  ARG ALA SER GLY LEU LEU SER LEU LEU VAL PRO ARG GLU          
SEQRES   6 B  417  TYR GLY GLY TRP GLY ALA ASP TRP PRO THR ALA ILE GLU          
SEQRES   7 B  417  VAL VAL ARG GLU ILE ALA ALA ALA ASP GLY SER LEU GLY          
SEQRES   8 B  417  HIS LEU PHE GLY TYR HIS LEU THR ASN ALA PRO MET ILE          
SEQRES   9 B  417  GLU LEU ILE GLY SER GLN GLU GLN GLU GLU HIS LEU TYR          
SEQRES  10 B  417  THR GLN ILE ALA GLN ASN ASN TRP TRP THR GLY ASN ALA          
SEQRES  11 B  417  SER SER GLU ASN ASN SER HIS VAL LEU ASP TRP LYS VAL          
SEQRES  12 B  417  ARG ALA THR PRO THR GLU ASP GLY GLY TYR VAL LEU ASN          
SEQRES  13 B  417  GLY THR LYS HIS PHE CYS SER GLY ALA LYS GLY SER ASP          
SEQRES  14 B  417  LEU LEU PHE VAL PHE GLY VAL VAL GLN ASP ASP SER PRO          
SEQRES  15 B  417  GLN GLN GLY ALA ILE ILE ALA ALA ALA ILE PRO THR SER          
SEQRES  16 B  417  ARG ALA GLY VAL THR PRO ASN ASP ASP TRP ALA ALA ILE          
SEQRES  17 B  417  GLY MET ARG GLN THR ASP SER GLY SER THR ASP PHE HIS          
SEQRES  18 B  417  ASN VAL LYS VAL GLU PRO ASP GLU VAL LEU GLY ALA PRO          
SEQRES  19 B  417  ASN ALA PHE VAL LEU ALA PHE ILE GLN SER GLU ARG GLY          
SEQRES  20 B  417  SER LEU PHE ALA PRO ILE ALA GLN LEU ILE PHE ALA ASN          
SEQRES  21 B  417  VAL TYR LEU GLY ILE ALA HIS GLY ALA LEU ASP ALA ALA          
SEQRES  22 B  417  ARG GLU TYR THR ARG THR GLN ALA ARG PRO TRP THR PRO          
SEQRES  23 B  417  ALA GLY ILE GLN GLN ALA THR GLU ASP PRO TYR THR ILE          
SEQRES  24 B  417  ARG SER TYR GLY GLU PHE THR ILE ALA LEU GLN GLY ALA          
SEQRES  25 B  417  ASP ALA ALA ALA ARG GLU ALA ALA HIS LEU LEU GLN THR          
SEQRES  26 B  417  VAL TRP ASP LYS GLY ASP ALA LEU THR PRO GLU ASP ARG          
SEQRES  27 B  417  GLY GLU LEU MET VAL LYS VAL SER GLY VAL LYS ALA LEU          
SEQRES  28 B  417  ALA THR ASN ALA ALA LEU ASN ILE SER SER GLY VAL PHE          
SEQRES  29 B  417  GLU VAL ILE GLY ALA ARG GLY THR HIS PRO ARG TYR GLY          
SEQRES  30 B  417  PHE ASP ARG PHE TRP ARG ASN VAL ARG THR HIS SER LEU          
SEQRES  31 B  417  HIS ASP PRO VAL SER TYR LYS ILE ALA ASP VAL GLY LYS          
SEQRES  32 B  417  HIS THR LEU ASN GLY GLN TYR PRO ILE PRO GLY PHE THR          
SEQRES  33 B  417  SER                                                          
SEQRES   1 C  417  MET THR LEU SER PRO GLU LYS GLN HIS VAL ARG PRO ARG          
SEQRES   2 C  417  ASP ALA ALA ASP ASN ASP PRO VAL ALA VAL ALA ARG GLY          
SEQRES   3 C  417  LEU ALA GLU LYS TRP ARG ALA THR ALA VAL GLU ARG ASP          
SEQRES   4 C  417  ARG ALA GLY GLY SER ALA THR ALA GLU ARG GLU ASP LEU          
SEQRES   5 C  417  ARG ALA SER GLY LEU LEU SER LEU LEU VAL PRO ARG GLU          
SEQRES   6 C  417  TYR GLY GLY TRP GLY ALA ASP TRP PRO THR ALA ILE GLU          
SEQRES   7 C  417  VAL VAL ARG GLU ILE ALA ALA ALA ASP GLY SER LEU GLY          
SEQRES   8 C  417  HIS LEU PHE GLY TYR HIS LEU THR ASN ALA PRO MET ILE          
SEQRES   9 C  417  GLU LEU ILE GLY SER GLN GLU GLN GLU GLU HIS LEU TYR          
SEQRES  10 C  417  THR GLN ILE ALA GLN ASN ASN TRP TRP THR GLY ASN ALA          
SEQRES  11 C  417  SER SER GLU ASN ASN SER HIS VAL LEU ASP TRP LYS VAL          
SEQRES  12 C  417  ARG ALA THR PRO THR GLU ASP GLY GLY TYR VAL LEU ASN          
SEQRES  13 C  417  GLY THR LYS HIS PHE CYS SER GLY ALA LYS GLY SER ASP          
SEQRES  14 C  417  LEU LEU PHE VAL PHE GLY VAL VAL GLN ASP ASP SER PRO          
SEQRES  15 C  417  GLN GLN GLY ALA ILE ILE ALA ALA ALA ILE PRO THR SER          
SEQRES  16 C  417  ARG ALA GLY VAL THR PRO ASN ASP ASP TRP ALA ALA ILE          
SEQRES  17 C  417  GLY MET ARG GLN THR ASP SER GLY SER THR ASP PHE HIS          
SEQRES  18 C  417  ASN VAL LYS VAL GLU PRO ASP GLU VAL LEU GLY ALA PRO          
SEQRES  19 C  417  ASN ALA PHE VAL LEU ALA PHE ILE GLN SER GLU ARG GLY          
SEQRES  20 C  417  SER LEU PHE ALA PRO ILE ALA GLN LEU ILE PHE ALA ASN          
SEQRES  21 C  417  VAL TYR LEU GLY ILE ALA HIS GLY ALA LEU ASP ALA ALA          
SEQRES  22 C  417  ARG GLU TYR THR ARG THR GLN ALA ARG PRO TRP THR PRO          
SEQRES  23 C  417  ALA GLY ILE GLN GLN ALA THR GLU ASP PRO TYR THR ILE          
SEQRES  24 C  417  ARG SER TYR GLY GLU PHE THR ILE ALA LEU GLN GLY ALA          
SEQRES  25 C  417  ASP ALA ALA ALA ARG GLU ALA ALA HIS LEU LEU GLN THR          
SEQRES  26 C  417  VAL TRP ASP LYS GLY ASP ALA LEU THR PRO GLU ASP ARG          
SEQRES  27 C  417  GLY GLU LEU MET VAL LYS VAL SER GLY VAL LYS ALA LEU          
SEQRES  28 C  417  ALA THR ASN ALA ALA LEU ASN ILE SER SER GLY VAL PHE          
SEQRES  29 C  417  GLU VAL ILE GLY ALA ARG GLY THR HIS PRO ARG TYR GLY          
SEQRES  30 C  417  PHE ASP ARG PHE TRP ARG ASN VAL ARG THR HIS SER LEU          
SEQRES  31 C  417  HIS ASP PRO VAL SER TYR LYS ILE ALA ASP VAL GLY LYS          
SEQRES  32 C  417  HIS THR LEU ASN GLY GLN TYR PRO ILE PRO GLY PHE THR          
SEQRES  33 C  417  SER                                                          
SEQRES   1 D  417  MET THR LEU SER PRO GLU LYS GLN HIS VAL ARG PRO ARG          
SEQRES   2 D  417  ASP ALA ALA ASP ASN ASP PRO VAL ALA VAL ALA ARG GLY          
SEQRES   3 D  417  LEU ALA GLU LYS TRP ARG ALA THR ALA VAL GLU ARG ASP          
SEQRES   4 D  417  ARG ALA GLY GLY SER ALA THR ALA GLU ARG GLU ASP LEU          
SEQRES   5 D  417  ARG ALA SER GLY LEU LEU SER LEU LEU VAL PRO ARG GLU          
SEQRES   6 D  417  TYR GLY GLY TRP GLY ALA ASP TRP PRO THR ALA ILE GLU          
SEQRES   7 D  417  VAL VAL ARG GLU ILE ALA ALA ALA ASP GLY SER LEU GLY          
SEQRES   8 D  417  HIS LEU PHE GLY TYR HIS LEU THR ASN ALA PRO MET ILE          
SEQRES   9 D  417  GLU LEU ILE GLY SER GLN GLU GLN GLU GLU HIS LEU TYR          
SEQRES  10 D  417  THR GLN ILE ALA GLN ASN ASN TRP TRP THR GLY ASN ALA          
SEQRES  11 D  417  SER SER GLU ASN ASN SER HIS VAL LEU ASP TRP LYS VAL          
SEQRES  12 D  417  ARG ALA THR PRO THR GLU ASP GLY GLY TYR VAL LEU ASN          
SEQRES  13 D  417  GLY THR LYS HIS PHE CYS SER GLY ALA LYS GLY SER ASP          
SEQRES  14 D  417  LEU LEU PHE VAL PHE GLY VAL VAL GLN ASP ASP SER PRO          
SEQRES  15 D  417  GLN GLN GLY ALA ILE ILE ALA ALA ALA ILE PRO THR SER          
SEQRES  16 D  417  ARG ALA GLY VAL THR PRO ASN ASP ASP TRP ALA ALA ILE          
SEQRES  17 D  417  GLY MET ARG GLN THR ASP SER GLY SER THR ASP PHE HIS          
SEQRES  18 D  417  ASN VAL LYS VAL GLU PRO ASP GLU VAL LEU GLY ALA PRO          
SEQRES  19 D  417  ASN ALA PHE VAL LEU ALA PHE ILE GLN SER GLU ARG GLY          
SEQRES  20 D  417  SER LEU PHE ALA PRO ILE ALA GLN LEU ILE PHE ALA ASN          
SEQRES  21 D  417  VAL TYR LEU GLY ILE ALA HIS GLY ALA LEU ASP ALA ALA          
SEQRES  22 D  417  ARG GLU TYR THR ARG THR GLN ALA ARG PRO TRP THR PRO          
SEQRES  23 D  417  ALA GLY ILE GLN GLN ALA THR GLU ASP PRO TYR THR ILE          
SEQRES  24 D  417  ARG SER TYR GLY GLU PHE THR ILE ALA LEU GLN GLY ALA          
SEQRES  25 D  417  ASP ALA ALA ALA ARG GLU ALA ALA HIS LEU LEU GLN THR          
SEQRES  26 D  417  VAL TRP ASP LYS GLY ASP ALA LEU THR PRO GLU ASP ARG          
SEQRES  27 D  417  GLY GLU LEU MET VAL LYS VAL SER GLY VAL LYS ALA LEU          
SEQRES  28 D  417  ALA THR ASN ALA ALA LEU ASN ILE SER SER GLY VAL PHE          
SEQRES  29 D  417  GLU VAL ILE GLY ALA ARG GLY THR HIS PRO ARG TYR GLY          
SEQRES  30 D  417  PHE ASP ARG PHE TRP ARG ASN VAL ARG THR HIS SER LEU          
SEQRES  31 D  417  HIS ASP PRO VAL SER TYR LYS ILE ALA ASP VAL GLY LYS          
SEQRES  32 D  417  HIS THR LEU ASN GLY GLN TYR PRO ILE PRO GLY PHE THR          
SEQRES  33 D  417  SER                                                          
SEQRES   1 E  417  MET THR LEU SER PRO GLU LYS GLN HIS VAL ARG PRO ARG          
SEQRES   2 E  417  ASP ALA ALA ASP ASN ASP PRO VAL ALA VAL ALA ARG GLY          
SEQRES   3 E  417  LEU ALA GLU LYS TRP ARG ALA THR ALA VAL GLU ARG ASP          
SEQRES   4 E  417  ARG ALA GLY GLY SER ALA THR ALA GLU ARG GLU ASP LEU          
SEQRES   5 E  417  ARG ALA SER GLY LEU LEU SER LEU LEU VAL PRO ARG GLU          
SEQRES   6 E  417  TYR GLY GLY TRP GLY ALA ASP TRP PRO THR ALA ILE GLU          
SEQRES   7 E  417  VAL VAL ARG GLU ILE ALA ALA ALA ASP GLY SER LEU GLY          
SEQRES   8 E  417  HIS LEU PHE GLY TYR HIS LEU THR ASN ALA PRO MET ILE          
SEQRES   9 E  417  GLU LEU ILE GLY SER GLN GLU GLN GLU GLU HIS LEU TYR          
SEQRES  10 E  417  THR GLN ILE ALA GLN ASN ASN TRP TRP THR GLY ASN ALA          
SEQRES  11 E  417  SER SER GLU ASN ASN SER HIS VAL LEU ASP TRP LYS VAL          
SEQRES  12 E  417  ARG ALA THR PRO THR GLU ASP GLY GLY TYR VAL LEU ASN          
SEQRES  13 E  417  GLY THR LYS HIS PHE CYS SER GLY ALA LYS GLY SER ASP          
SEQRES  14 E  417  LEU LEU PHE VAL PHE GLY VAL VAL GLN ASP ASP SER PRO          
SEQRES  15 E  417  GLN GLN GLY ALA ILE ILE ALA ALA ALA ILE PRO THR SER          
SEQRES  16 E  417  ARG ALA GLY VAL THR PRO ASN ASP ASP TRP ALA ALA ILE          
SEQRES  17 E  417  GLY MET ARG GLN THR ASP SER GLY SER THR ASP PHE HIS          
SEQRES  18 E  417  ASN VAL LYS VAL GLU PRO ASP GLU VAL LEU GLY ALA PRO          
SEQRES  19 E  417  ASN ALA PHE VAL LEU ALA PHE ILE GLN SER GLU ARG GLY          
SEQRES  20 E  417  SER LEU PHE ALA PRO ILE ALA GLN LEU ILE PHE ALA ASN          
SEQRES  21 E  417  VAL TYR LEU GLY ILE ALA HIS GLY ALA LEU ASP ALA ALA          
SEQRES  22 E  417  ARG GLU TYR THR ARG THR GLN ALA ARG PRO TRP THR PRO          
SEQRES  23 E  417  ALA GLY ILE GLN GLN ALA THR GLU ASP PRO TYR THR ILE          
SEQRES  24 E  417  ARG SER TYR GLY GLU PHE THR ILE ALA LEU GLN GLY ALA          
SEQRES  25 E  417  ASP ALA ALA ALA ARG GLU ALA ALA HIS LEU LEU GLN THR          
SEQRES  26 E  417  VAL TRP ASP LYS GLY ASP ALA LEU THR PRO GLU ASP ARG          
SEQRES  27 E  417  GLY GLU LEU MET VAL LYS VAL SER GLY VAL LYS ALA LEU          
SEQRES  28 E  417  ALA THR ASN ALA ALA LEU ASN ILE SER SER GLY VAL PHE          
SEQRES  29 E  417  GLU VAL ILE GLY ALA ARG GLY THR HIS PRO ARG TYR GLY          
SEQRES  30 E  417  PHE ASP ARG PHE TRP ARG ASN VAL ARG THR HIS SER LEU          
SEQRES  31 E  417  HIS ASP PRO VAL SER TYR LYS ILE ALA ASP VAL GLY LYS          
SEQRES  32 E  417  HIS THR LEU ASN GLY GLN TYR PRO ILE PRO GLY PHE THR          
SEQRES  33 E  417  SER                                                          
SEQRES   1 F  417  MET THR LEU SER PRO GLU LYS GLN HIS VAL ARG PRO ARG          
SEQRES   2 F  417  ASP ALA ALA ASP ASN ASP PRO VAL ALA VAL ALA ARG GLY          
SEQRES   3 F  417  LEU ALA GLU LYS TRP ARG ALA THR ALA VAL GLU ARG ASP          
SEQRES   4 F  417  ARG ALA GLY GLY SER ALA THR ALA GLU ARG GLU ASP LEU          
SEQRES   5 F  417  ARG ALA SER GLY LEU LEU SER LEU LEU VAL PRO ARG GLU          
SEQRES   6 F  417  TYR GLY GLY TRP GLY ALA ASP TRP PRO THR ALA ILE GLU          
SEQRES   7 F  417  VAL VAL ARG GLU ILE ALA ALA ALA ASP GLY SER LEU GLY          
SEQRES   8 F  417  HIS LEU PHE GLY TYR HIS LEU THR ASN ALA PRO MET ILE          
SEQRES   9 F  417  GLU LEU ILE GLY SER GLN GLU GLN GLU GLU HIS LEU TYR          
SEQRES  10 F  417  THR GLN ILE ALA GLN ASN ASN TRP TRP THR GLY ASN ALA          
SEQRES  11 F  417  SER SER GLU ASN ASN SER HIS VAL LEU ASP TRP LYS VAL          
SEQRES  12 F  417  ARG ALA THR PRO THR GLU ASP GLY GLY TYR VAL LEU ASN          
SEQRES  13 F  417  GLY THR LYS HIS PHE CYS SER GLY ALA LYS GLY SER ASP          
SEQRES  14 F  417  LEU LEU PHE VAL PHE GLY VAL VAL GLN ASP ASP SER PRO          
SEQRES  15 F  417  GLN GLN GLY ALA ILE ILE ALA ALA ALA ILE PRO THR SER          
SEQRES  16 F  417  ARG ALA GLY VAL THR PRO ASN ASP ASP TRP ALA ALA ILE          
SEQRES  17 F  417  GLY MET ARG GLN THR ASP SER GLY SER THR ASP PHE HIS          
SEQRES  18 F  417  ASN VAL LYS VAL GLU PRO ASP GLU VAL LEU GLY ALA PRO          
SEQRES  19 F  417  ASN ALA PHE VAL LEU ALA PHE ILE GLN SER GLU ARG GLY          
SEQRES  20 F  417  SER LEU PHE ALA PRO ILE ALA GLN LEU ILE PHE ALA ASN          
SEQRES  21 F  417  VAL TYR LEU GLY ILE ALA HIS GLY ALA LEU ASP ALA ALA          
SEQRES  22 F  417  ARG GLU TYR THR ARG THR GLN ALA ARG PRO TRP THR PRO          
SEQRES  23 F  417  ALA GLY ILE GLN GLN ALA THR GLU ASP PRO TYR THR ILE          
SEQRES  24 F  417  ARG SER TYR GLY GLU PHE THR ILE ALA LEU GLN GLY ALA          
SEQRES  25 F  417  ASP ALA ALA ALA ARG GLU ALA ALA HIS LEU LEU GLN THR          
SEQRES  26 F  417  VAL TRP ASP LYS GLY ASP ALA LEU THR PRO GLU ASP ARG          
SEQRES  27 F  417  GLY GLU LEU MET VAL LYS VAL SER GLY VAL LYS ALA LEU          
SEQRES  28 F  417  ALA THR ASN ALA ALA LEU ASN ILE SER SER GLY VAL PHE          
SEQRES  29 F  417  GLU VAL ILE GLY ALA ARG GLY THR HIS PRO ARG TYR GLY          
SEQRES  30 F  417  PHE ASP ARG PHE TRP ARG ASN VAL ARG THR HIS SER LEU          
SEQRES  31 F  417  HIS ASP PRO VAL SER TYR LYS ILE ALA ASP VAL GLY LYS          
SEQRES  32 F  417  HIS THR LEU ASN GLY GLN TYR PRO ILE PRO GLY PHE THR          
SEQRES  33 F  417  SER                                                          
SEQRES   1 G  417  MET THR LEU SER PRO GLU LYS GLN HIS VAL ARG PRO ARG          
SEQRES   2 G  417  ASP ALA ALA ASP ASN ASP PRO VAL ALA VAL ALA ARG GLY          
SEQRES   3 G  417  LEU ALA GLU LYS TRP ARG ALA THR ALA VAL GLU ARG ASP          
SEQRES   4 G  417  ARG ALA GLY GLY SER ALA THR ALA GLU ARG GLU ASP LEU          
SEQRES   5 G  417  ARG ALA SER GLY LEU LEU SER LEU LEU VAL PRO ARG GLU          
SEQRES   6 G  417  TYR GLY GLY TRP GLY ALA ASP TRP PRO THR ALA ILE GLU          
SEQRES   7 G  417  VAL VAL ARG GLU ILE ALA ALA ALA ASP GLY SER LEU GLY          
SEQRES   8 G  417  HIS LEU PHE GLY TYR HIS LEU THR ASN ALA PRO MET ILE          
SEQRES   9 G  417  GLU LEU ILE GLY SER GLN GLU GLN GLU GLU HIS LEU TYR          
SEQRES  10 G  417  THR GLN ILE ALA GLN ASN ASN TRP TRP THR GLY ASN ALA          
SEQRES  11 G  417  SER SER GLU ASN ASN SER HIS VAL LEU ASP TRP LYS VAL          
SEQRES  12 G  417  ARG ALA THR PRO THR GLU ASP GLY GLY TYR VAL LEU ASN          
SEQRES  13 G  417  GLY THR LYS HIS PHE CYS SER GLY ALA LYS GLY SER ASP          
SEQRES  14 G  417  LEU LEU PHE VAL PHE GLY VAL VAL GLN ASP ASP SER PRO          
SEQRES  15 G  417  GLN GLN GLY ALA ILE ILE ALA ALA ALA ILE PRO THR SER          
SEQRES  16 G  417  ARG ALA GLY VAL THR PRO ASN ASP ASP TRP ALA ALA ILE          
SEQRES  17 G  417  GLY MET ARG GLN THR ASP SER GLY SER THR ASP PHE HIS          
SEQRES  18 G  417  ASN VAL LYS VAL GLU PRO ASP GLU VAL LEU GLY ALA PRO          
SEQRES  19 G  417  ASN ALA PHE VAL LEU ALA PHE ILE GLN SER GLU ARG GLY          
SEQRES  20 G  417  SER LEU PHE ALA PRO ILE ALA GLN LEU ILE PHE ALA ASN          
SEQRES  21 G  417  VAL TYR LEU GLY ILE ALA HIS GLY ALA LEU ASP ALA ALA          
SEQRES  22 G  417  ARG GLU TYR THR ARG THR GLN ALA ARG PRO TRP THR PRO          
SEQRES  23 G  417  ALA GLY ILE GLN GLN ALA THR GLU ASP PRO TYR THR ILE          
SEQRES  24 G  417  ARG SER TYR GLY GLU PHE THR ILE ALA LEU GLN GLY ALA          
SEQRES  25 G  417  ASP ALA ALA ALA ARG GLU ALA ALA HIS LEU LEU GLN THR          
SEQRES  26 G  417  VAL TRP ASP LYS GLY ASP ALA LEU THR PRO GLU ASP ARG          
SEQRES  27 G  417  GLY GLU LEU MET VAL LYS VAL SER GLY VAL LYS ALA LEU          
SEQRES  28 G  417  ALA THR ASN ALA ALA LEU ASN ILE SER SER GLY VAL PHE          
SEQRES  29 G  417  GLU VAL ILE GLY ALA ARG GLY THR HIS PRO ARG TYR GLY          
SEQRES  30 G  417  PHE ASP ARG PHE TRP ARG ASN VAL ARG THR HIS SER LEU          
SEQRES  31 G  417  HIS ASP PRO VAL SER TYR LYS ILE ALA ASP VAL GLY LYS          
SEQRES  32 G  417  HIS THR LEU ASN GLY GLN TYR PRO ILE PRO GLY PHE THR          
SEQRES  33 G  417  SER                                                          
SEQRES   1 H  417  MET THR LEU SER PRO GLU LYS GLN HIS VAL ARG PRO ARG          
SEQRES   2 H  417  ASP ALA ALA ASP ASN ASP PRO VAL ALA VAL ALA ARG GLY          
SEQRES   3 H  417  LEU ALA GLU LYS TRP ARG ALA THR ALA VAL GLU ARG ASP          
SEQRES   4 H  417  ARG ALA GLY GLY SER ALA THR ALA GLU ARG GLU ASP LEU          
SEQRES   5 H  417  ARG ALA SER GLY LEU LEU SER LEU LEU VAL PRO ARG GLU          
SEQRES   6 H  417  TYR GLY GLY TRP GLY ALA ASP TRP PRO THR ALA ILE GLU          
SEQRES   7 H  417  VAL VAL ARG GLU ILE ALA ALA ALA ASP GLY SER LEU GLY          
SEQRES   8 H  417  HIS LEU PHE GLY TYR HIS LEU THR ASN ALA PRO MET ILE          
SEQRES   9 H  417  GLU LEU ILE GLY SER GLN GLU GLN GLU GLU HIS LEU TYR          
SEQRES  10 H  417  THR GLN ILE ALA GLN ASN ASN TRP TRP THR GLY ASN ALA          
SEQRES  11 H  417  SER SER GLU ASN ASN SER HIS VAL LEU ASP TRP LYS VAL          
SEQRES  12 H  417  ARG ALA THR PRO THR GLU ASP GLY GLY TYR VAL LEU ASN          
SEQRES  13 H  417  GLY THR LYS HIS PHE CYS SER GLY ALA LYS GLY SER ASP          
SEQRES  14 H  417  LEU LEU PHE VAL PHE GLY VAL VAL GLN ASP ASP SER PRO          
SEQRES  15 H  417  GLN GLN GLY ALA ILE ILE ALA ALA ALA ILE PRO THR SER          
SEQRES  16 H  417  ARG ALA GLY VAL THR PRO ASN ASP ASP TRP ALA ALA ILE          
SEQRES  17 H  417  GLY MET ARG GLN THR ASP SER GLY SER THR ASP PHE HIS          
SEQRES  18 H  417  ASN VAL LYS VAL GLU PRO ASP GLU VAL LEU GLY ALA PRO          
SEQRES  19 H  417  ASN ALA PHE VAL LEU ALA PHE ILE GLN SER GLU ARG GLY          
SEQRES  20 H  417  SER LEU PHE ALA PRO ILE ALA GLN LEU ILE PHE ALA ASN          
SEQRES  21 H  417  VAL TYR LEU GLY ILE ALA HIS GLY ALA LEU ASP ALA ALA          
SEQRES  22 H  417  ARG GLU TYR THR ARG THR GLN ALA ARG PRO TRP THR PRO          
SEQRES  23 H  417  ALA GLY ILE GLN GLN ALA THR GLU ASP PRO TYR THR ILE          
SEQRES  24 H  417  ARG SER TYR GLY GLU PHE THR ILE ALA LEU GLN GLY ALA          
SEQRES  25 H  417  ASP ALA ALA ALA ARG GLU ALA ALA HIS LEU LEU GLN THR          
SEQRES  26 H  417  VAL TRP ASP LYS GLY ASP ALA LEU THR PRO GLU ASP ARG          
SEQRES  27 H  417  GLY GLU LEU MET VAL LYS VAL SER GLY VAL LYS ALA LEU          
SEQRES  28 H  417  ALA THR ASN ALA ALA LEU ASN ILE SER SER GLY VAL PHE          
SEQRES  29 H  417  GLU VAL ILE GLY ALA ARG GLY THR HIS PRO ARG TYR GLY          
SEQRES  30 H  417  PHE ASP ARG PHE TRP ARG ASN VAL ARG THR HIS SER LEU          
SEQRES  31 H  417  HIS ASP PRO VAL SER TYR LYS ILE ALA ASP VAL GLY LYS          
SEQRES  32 H  417  HIS THR LEU ASN GLY GLN TYR PRO ILE PRO GLY PHE THR          
SEQRES  33 H  417  SER                                                          
HET    FMN  A 500      31                                                       
HET    FMN  C 500      31                                                       
HET    FMN  D 500      31                                                       
HET    FMN  F 500      31                                                       
HETNAM     FMN FLAVIN MONONUCLEOTIDE                                            
HETSYN     FMN RIBOFLAVIN MONOPHOSPHATE                                         
FORMUL   9  FMN    4(C17 H21 N4 O9 P)                                           
FORMUL  13  HOH   *795(H2 O)                                                    
HELIX    1   1 ASP A   19  ALA A   33  1                                  15    
HELIX    2   2 THR A   34  GLY A   42  1                                   9    
HELIX    3   3 ALA A   45  GLY A   56  1                                  12    
HELIX    4   4 LEU A   57  LEU A   60  5                                   4    
HELIX    5   5 PRO A   63  GLY A   67  5                                   5    
HELIX    6   6 ASP A   72  ASP A   87  1                                  16    
HELIX    7   7 ASP A   87  ALA A  101  1                                  15    
HELIX    8   8 PRO A  102  GLY A  108  1                                   7    
HELIX    9   9 SER A  109  ASN A  124  1                                  16    
HELIX   10  10 GLU A  226  ASP A  228  5                                   3    
HELIX   11  11 ASN A  235  GLN A  243  1                                   9    
HELIX   12  12 GLU A  245  SER A  248  5                                   4    
HELIX   13  13 LEU A  249  GLN A  280  1                                  32    
HELIX   14  14 TRP A  284  GLY A  288  5                                   5    
HELIX   15  15 GLN A  291  GLU A  294  5                                   4    
HELIX   16  16 ASP A  295  GLY A  330  1                                  36    
HELIX   17  17 ASP A  331  LEU A  333  5                                   3    
HELIX   18  18 THR A  334  GLY A  368  1                                  35    
HELIX   19  19 ALA A  369  HIS A  373  5                                   5    
HELIX   20  20 ASP A  379  SER A  389  1                                  11    
HELIX   21  21 PRO A  393  GLY A  408  1                                  16    
HELIX   22  22 ASP B   19  ARG B   32  1                                  14    
HELIX   23  23 THR B   34  GLY B   42  1                                   9    
HELIX   24  24 ALA B   45  GLY B   56  1                                  12    
HELIX   25  25 LEU B   57  LEU B   60  5                                   4    
HELIX   26  26 PRO B   63  GLY B   67  5                                   5    
HELIX   27  27 ASP B   72  ASP B   87  1                                  16    
HELIX   28  28 ASP B   87  ALA B  101  1                                  15    
HELIX   29  29 ALA B  101  ILE B  107  1                                   7    
HELIX   30  30 SER B  109  ASN B  123  1                                  15    
HELIX   31  31 HIS B  137  TRP B  141  5                                   5    
HELIX   32  32 GLU B  226  VAL B  230  5                                   5    
HELIX   33  33 ASN B  235  GLN B  243  1                                   9    
HELIX   34  34 GLU B  245  SER B  248  5                                   4    
HELIX   35  35 LEU B  249  GLN B  280  1                                  32    
HELIX   36  36 TRP B  284  GLY B  288  5                                   5    
HELIX   37  37 GLN B  291  GLU B  294  5                                   4    
HELIX   38  38 ASP B  295  LYS B  329  1                                  35    
HELIX   39  39 GLY B  330  LEU B  333  5                                   4    
HELIX   40  40 THR B  334  GLY B  368  1                                  35    
HELIX   41  41 ALA B  369  HIS B  373  5                                   5    
HELIX   42  42 ASP B  379  SER B  389  1                                  11    
HELIX   43  43 PRO B  393  GLY B  408  1                                  16    
HELIX   44  44 ASP C   19  ARG C   32  1                                  14    
HELIX   45  45 THR C   34  GLY C   42  1                                   9    
HELIX   46  46 ALA C   45  GLY C   56  1                                  12    
HELIX   47  47 LEU C   57  LEU C   60  5                                   4    
HELIX   48  48 PRO C   63  GLY C   67  5                                   5    
HELIX   49  49 ASP C   72  ASP C   87  1                                  16    
HELIX   50  50 ASP C   87  ALA C  101  1                                  15    
HELIX   51  51 PRO C  102  GLY C  108  1                                   7    
HELIX   52  52 SER C  109  ASN C  124  1                                  16    
HELIX   53  53 GLU C  226  VAL C  230  5                                   5    
HELIX   54  54 ASN C  235  SER C  244  1                                  10    
HELIX   55  55 GLU C  245  SER C  248  5                                   4    
HELIX   56  56 LEU C  249  GLN C  280  1                                  32    
HELIX   57  57 TRP C  284  GLY C  288  5                                   5    
HELIX   58  58 GLN C  291  GLU C  294  5                                   4    
HELIX   59  59 ASP C  295  GLY C  330  1                                  36    
HELIX   60  60 ASP C  331  LEU C  333  5                                   3    
HELIX   61  61 THR C  334  GLY C  368  1                                  35    
HELIX   62  62 ALA C  369  HIS C  373  5                                   5    
HELIX   63  63 ASP C  379  SER C  389  1                                  11    
HELIX   64  64 PRO C  393  GLY C  408  1                                  16    
HELIX   65  65 ASP D   19  ALA D   33  1                                  15    
HELIX   66  66 THR D   34  GLY D   42  1                                   9    
HELIX   67  67 ALA D   45  GLY D   56  1                                  12    
HELIX   68  68 LEU D   57  LEU D   60  5                                   4    
HELIX   69  69 PRO D   63  GLY D   67  5                                   5    
HELIX   70  70 ASP D   72  ASP D   87  1                                  16    
HELIX   71  71 ASP D   87  ALA D  101  1                                  15    
HELIX   72  72 ALA D  101  GLY D  108  1                                   8    
HELIX   73  73 SER D  109  ASN D  124  1                                  16    
HELIX   74  74 GLU D  226  VAL D  230  5                                   5    
HELIX   75  75 ASN D  235  SER D  244  1                                  10    
HELIX   76  76 GLU D  245  SER D  248  5                                   4    
HELIX   77  77 LEU D  249  GLN D  280  1                                  32    
HELIX   78  78 TRP D  284  GLY D  288  5                                   5    
HELIX   79  79 GLN D  291  GLU D  294  5                                   4    
HELIX   80  80 ASP D  295  GLY D  330  1                                  36    
HELIX   81  81 ASP D  331  LEU D  333  5                                   3    
HELIX   82  82 THR D  334  GLY D  368  1                                  35    
HELIX   83  83 ALA D  369  HIS D  373  5                                   5    
HELIX   84  84 ASP D  379  SER D  389  1                                  11    
HELIX   85  85 PRO D  393  GLY D  408  1                                  16    
HELIX   86  86 ASP E   19  GLY E   42  1                                  24    
HELIX   87  87 ALA E   45  GLY E   56  1                                  12    
HELIX   88  88 LEU E   57  LEU E   60  5                                   4    
HELIX   89  89 PRO E   63  GLY E   67  5                                   5    
HELIX   90  90 ASP E   72  ASP E   87  1                                  16    
HELIX   91  91 ASP E   87  ALA E  101  1                                  15    
HELIX   92  92 PRO E  102  GLY E  108  1                                   7    
HELIX   93  93 SER E  109  ASN E  124  1                                  16    
HELIX   94  94 HIS E  137  TRP E  141  5                                   5    
HELIX   95  95 GLU E  226  VAL E  230  5                                   5    
HELIX   96  96 ASN E  235  GLN E  243  1                                   9    
HELIX   97  97 GLU E  245  SER E  248  5                                   4    
HELIX   98  98 LEU E  249  GLN E  280  1                                  32    
HELIX   99  99 TRP E  284  GLY E  288  5                                   5    
HELIX  100 100 GLN E  291  GLU E  294  5                                   4    
HELIX  101 101 ASP E  295  LYS E  329  1                                  35    
HELIX  102 102 GLY E  330  LEU E  333  5                                   4    
HELIX  103 103 THR E  334  GLY E  368  1                                  35    
HELIX  104 104 ALA E  369  HIS E  373  5                                   5    
HELIX  105 105 ASP E  379  SER E  389  1                                  11    
HELIX  106 106 PRO E  393  GLY E  408  1                                  16    
HELIX  107 107 ASP F   19  ARG F   32  1                                  14    
HELIX  108 108 THR F   34  GLY F   42  1                                   9    
HELIX  109 109 ALA F   45  GLY F   56  1                                  12    
HELIX  110 110 LEU F   57  LEU F   60  5                                   4    
HELIX  111 111 PRO F   63  GLY F   67  5                                   5    
HELIX  112 112 ASP F   72  ASP F   87  1                                  16    
HELIX  113 113 ASP F   87  ALA F  101  1                                  15    
HELIX  114 114 ALA F  101  GLY F  108  1                                   8    
HELIX  115 115 SER F  109  ASN F  124  1                                  16    
HELIX  116 116 HIS F  137  TRP F  141  5                                   5    
HELIX  117 117 GLU F  226  VAL F  230  5                                   5    
HELIX  118 118 ASN F  235  SER F  244  1                                  10    
HELIX  119 119 GLU F  245  SER F  248  5                                   4    
HELIX  120 120 LEU F  249  GLN F  280  1                                  32    
HELIX  121 121 TRP F  284  GLY F  288  5                                   5    
HELIX  122 122 GLN F  291  GLU F  294  5                                   4    
HELIX  123 123 ASP F  295  LYS F  329  1                                  35    
HELIX  124 124 GLY F  330  LEU F  333  5                                   4    
HELIX  125 125 THR F  334  GLY F  368  1                                  35    
HELIX  126 126 ALA F  369  HIS F  373  5                                   5    
HELIX  127 127 ASP F  379  SER F  389  1                                  11    
HELIX  128 128 PRO F  393  GLY F  408  1                                  16    
HELIX  129 129 ASP G   19  ALA G   33  1                                  15    
HELIX  130 130 THR G   34  GLY G   42  1                                   9    
HELIX  131 131 ALA G   45  GLY G   56  1                                  12    
HELIX  132 132 LEU G   57  LEU G   60  5                                   4    
HELIX  133 133 PRO G   63  GLY G   67  5                                   5    
HELIX  134 134 ASP G   72  ASP G   87  1                                  16    
HELIX  135 135 ASP G   87  ALA G  101  1                                  15    
HELIX  136 136 ALA G  101  GLY G  108  1                                   8    
HELIX  137 137 SER G  109  ASN G  124  1                                  16    
HELIX  138 138 HIS G  137  TRP G  141  5                                   5    
HELIX  139 139 GLU G  226  VAL G  230  5                                   5    
HELIX  140 140 ASN G  235  SER G  244  1                                  10    
HELIX  141 141 GLU G  245  SER G  248  5                                   4    
HELIX  142 142 LEU G  249  GLN G  280  1                                  32    
HELIX  143 143 TRP G  284  GLY G  288  5                                   5    
HELIX  144 144 GLN G  291  GLU G  294  5                                   4    
HELIX  145 145 ASP G  295  LYS G  329  1                                  35    
HELIX  146 146 GLY G  330  LEU G  333  5                                   4    
HELIX  147 147 THR G  334  VAL G  363  1                                  30    
HELIX  148 148 VAL G  363  GLY G  368  1                                   6    
HELIX  149 149 ALA G  369  HIS G  373  5                                   5    
HELIX  150 150 ASP G  379  SER G  389  1                                  11    
HELIX  151 151 PRO G  393  GLY G  408  1                                  16    
HELIX  152 152 ASP H   19  GLY H   42  1                                  24    
HELIX  153 153 ALA H   45  GLY H   56  1                                  12    
HELIX  154 154 LEU H   57  LEU H   60  5                                   4    
HELIX  155 155 PRO H   63  GLY H   67  5                                   5    
HELIX  156 156 ASP H   72  ASP H   87  1                                  16    
HELIX  157 157 ASP H   87  ALA H  101  1                                  15    
HELIX  158 158 ALA H  101  ILE H  107  1                                   7    
HELIX  159 159 SER H  109  ASN H  124  1                                  16    
HELIX  160 160 ASN H  235  SER H  244  1                                  10    
HELIX  161 161 GLU H  245  SER H  248  5                                   4    
HELIX  162 162 LEU H  249  GLN H  280  1                                  32    
HELIX  163 163 TRP H  284  GLY H  288  5                                   5    
HELIX  164 164 GLN H  291  GLU H  294  5                                   4    
HELIX  165 165 ASP H  295  GLY H  330  1                                  36    
HELIX  166 166 ASP H  331  LEU H  333  5                                   3    
HELIX  167 167 THR H  334  GLY H  368  1                                  35    
HELIX  168 168 ALA H  369  HIS H  373  5                                   5    
HELIX  169 169 ASP H  379  SER H  389  1                                  11    
HELIX  170 170 PRO H  393  GLY H  408  1                                  16    
SHEET    1   A 6 THR A 127  ALA A 130  0                                        
SHEET    2   A 6 LEU A 170  VAL A 177  1  O  PHE A 172   N  GLY A 128           
SHEET    3   A 6 ARG A 144  PRO A 147  1  N  ALA A 145   O  VAL A 176           
SHEET    4   A 6 TYR A 153  LYS A 159 -1  O  VAL A 154   N  THR A 146           
SHEET    5   A 6 THR A 218  VAL A 225 -1  O  VAL A 225   N  TYR A 153           
SHEET    6   A 6 THR A 200  PRO A 201 -1  N  THR A 200   O  ASP A 219           
SHEET    1   B 4 THR A 127  ALA A 130  0                                        
SHEET    2   B 4 LEU A 170  VAL A 177  1  O  PHE A 172   N  GLY A 128           
SHEET    3   B 4 ILE A 187  PRO A 193 -1  O  ILE A 192   N  LEU A 171           
SHEET    4   B 4 VAL A 230  LEU A 231 -1  O  LEU A 231   N  ALA A 189           
SHEET    1   C 3 THR B 127  ALA B 130  0                                        
SHEET    2   C 3 LEU B 170  VAL B 177  1  O  PHE B 172   N  GLY B 128           
SHEET    3   C 3 ILE B 187  PRO B 193 -1  O  ILE B 188   N  GLY B 175           
SHEET    1   D 6 THR B 127  ALA B 130  0                                        
SHEET    2   D 6 LEU B 170  VAL B 177  1  O  PHE B 172   N  GLY B 128           
SHEET    3   D 6 ARG B 144  PRO B 147  1  N  ALA B 145   O  VAL B 176           
SHEET    4   D 6 TYR B 153  LYS B 159 -1  O  ASN B 156   N  ARG B 144           
SHEET    5   D 6 THR B 218  VAL B 225 -1  O  VAL B 225   N  TYR B 153           
SHEET    6   D 6 VAL B 199  PRO B 201 -1  N  THR B 200   O  ASP B 219           
SHEET    1   E 3 THR C 127  ALA C 130  0                                        
SHEET    2   E 3 LEU C 170  VAL C 176  1  O  PHE C 172   N  ALA C 130           
SHEET    3   E 3 ILE C 187  PRO C 193 -1  O  ILE C 192   N  LEU C 171           
SHEET    1   F 4 ARG C 144  PRO C 147  0                                        
SHEET    2   F 4 TYR C 153  LYS C 159 -1  O  VAL C 154   N  THR C 146           
SHEET    3   F 4 THR C 218  VAL C 225 -1  O  VAL C 223   N  LEU C 155           
SHEET    4   F 4 VAL C 199  PRO C 201 -1  N  THR C 200   O  ASP C 219           
SHEET    1   G 3 THR D 127  ALA D 130  0                                        
SHEET    2   G 3 LEU D 170  VAL D 176  1  O  PHE D 172   N  GLY D 128           
SHEET    3   G 3 ILE D 187  PRO D 193 -1  O  ILE D 192   N  LEU D 171           
SHEET    1   H 4 ARG D 144  PRO D 147  0                                        
SHEET    2   H 4 TYR D 153  LYS D 159 -1  O  VAL D 154   N  THR D 146           
SHEET    3   H 4 THR D 218  VAL D 225 -1  O  THR D 218   N  LYS D 159           
SHEET    4   H 4 VAL D 199  PRO D 201 -1  N  THR D 200   O  ASP D 219           
SHEET    1   I 3 THR E 127  ALA E 130  0                                        
SHEET    2   I 3 LEU E 170  VAL E 176  1  O  PHE E 172   N  ALA E 130           
SHEET    3   I 3 ILE E 187  PRO E 193 -1  O  ILE E 192   N  LEU E 171           
SHEET    1   J 4 ARG E 144  PRO E 147  0                                        
SHEET    2   J 4 TYR E 153  LYS E 159 -1  O  VAL E 154   N  THR E 146           
SHEET    3   J 4 THR E 218  VAL E 225 -1  O  VAL E 223   N  LEU E 155           
SHEET    4   J 4 VAL E 199  PRO E 201 -1  N  THR E 200   O  ASP E 219           
SHEET    1   K 3 THR F 127  ALA F 130  0                                        
SHEET    2   K 3 LEU F 170  VAL F 176  1  O  PHE F 172   N  ALA F 130           
SHEET    3   K 3 ILE F 187  PRO F 193 -1  O  ILE F 188   N  GLY F 175           
SHEET    1   L 4 ARG F 144  PRO F 147  0                                        
SHEET    2   L 4 TYR F 153  LYS F 159 -1  O  ASN F 156   N  ARG F 144           
SHEET    3   L 4 THR F 218  VAL F 225 -1  O  PHE F 220   N  GLY F 157           
SHEET    4   L 4 VAL F 199  PRO F 201 -1  N  THR F 200   O  ASP F 219           
SHEET    1   M 3 THR G 127  ALA G 130  0                                        
SHEET    2   M 3 LEU G 170  VAL G 176  1  O  PHE G 172   N  GLY G 128           
SHEET    3   M 3 ILE G 187  PRO G 193 -1  O  ILE G 192   N  LEU G 171           
SHEET    1   N 4 ARG G 144  PRO G 147  0                                        
SHEET    2   N 4 TYR G 153  LYS G 159 -1  O  ASN G 156   N  ARG G 144           
SHEET    3   N 4 THR G 218  VAL G 225 -1  O  VAL G 225   N  TYR G 153           
SHEET    4   N 4 VAL G 199  PRO G 201 -1  N  THR G 200   O  ASP G 219           
SHEET    1   O 4 THR H 127  ALA H 130  0                                        
SHEET    2   O 4 LEU H 170  VAL H 177  1  O  PHE H 172   N  GLY H 128           
SHEET    3   O 4 ALA H 186  PRO H 193 -1  O  ILE H 192   N  LEU H 171           
SHEET    4   O 4 VAL H 230  LEU H 231 -1  O  LEU H 231   N  ALA H 189           
SHEET    1   P 4 ARG H 144  PRO H 147  0                                        
SHEET    2   P 4 TYR H 153  LYS H 159 -1  O  ASN H 156   N  ARG H 144           
SHEET    3   P 4 THR H 218  VAL H 225 -1  O  PHE H 220   N  GLY H 157           
SHEET    4   P 4 VAL H 199  PRO H 201 -1  N  THR H 200   O  ASP H 219           
SITE     1 AC1 16 HIS A  92  TYR A  96  ASN A 129  SER A 131                    
SITE     2 AC1 16 SER A 132  PHE A 161  SER A 163  SER A 215                    
SITE     3 AC1 16 HIS A 388  LEU A 390  HIS A 391  HOH A 611                    
SITE     4 AC1 16 ARG F 282  GLY F 368  ALA F 369  ARG F 370                    
SITE     1 AC2 12 TYR C  96  ASN C 129  SER C 131  SER C 132                    
SITE     2 AC2 12 PHE C 161  SER C 163  HIS C 388  LEU C 390                    
SITE     3 AC2 12 HIS C 391  ARG E 282  ALA E 369  ARG E 370                    
SITE     1 AC3 14 ALA B 369  ARG B 370  HOH B 527  HIS D  92                    
SITE     2 AC3 14 TYR D  96  ASN D 129  SER D 131  SER D 132                    
SITE     3 AC3 14 VAL D 138  PHE D 161  SER D 163  SER D 215                    
SITE     4 AC3 14 LEU D 390  HIS D 391                                          
SITE     1 AC4 15 ARG A 282  ALA A 369  ARG A 370  HOH A 620                    
SITE     2 AC4 15 HIS F  92  TYR F  96  ASN F 129  SER F 132                    
SITE     3 AC4 15 ASN F 134  LYS F 159  PHE F 161  SER F 163                    
SITE     4 AC4 15 HIS F 388  HIS F 391  HOH F 670                               
CRYST1  145.480  123.520  184.520  90.00 101.31  90.00 C 1 2 1      32          
ORIGX1      1.000000  0.000000  0.000000        0.00000                         
ORIGX2      0.000000  1.000000  0.000000        0.00000                         
ORIGX3      0.000000  0.000000  1.000000        0.00000                         
SCALE1      0.006874  0.000000  0.001374        0.00000                         
SCALE2      0.000000  0.008096  0.000000        0.00000                         
SCALE3      0.000000  0.000000  0.005527        0.00000                         
ATOM      1  N   ALA A  16     -86.090  41.927  20.928  1.00 0.605           N  
ANISOU    1  N   ALA A  16     5033   6458   6630    577   -337    225       N  
ATOM      2  CA  ALA A  16     -85.012  41.109  21.566  1.00 0.605           C  
ANISOU    2  CA  ALA A  16     5002   6410   6685    547   -373    186       C  
ATOM      3  C   ALA A  16     -84.175  41.931  22.549  1.00 0.605           C  
ANISOU    3  C   ALA A  16     4980   6379   6832    534   -381    155       C  
ATOM      4  O   ALA A  16     -83.906  41.488  23.665  1.00 0.605           O  
ANISOU    4  O   ALA A  16     4975   6393   6868    506   -448    112       O  
ATOM      5  CB  ALA A  16     -84.119  40.489  20.502  1.00 0.605           C  
ANISOU    5  CB  ALA A  16     5040   6406   6734    561   -321    203       C  
ATOM      6  N   ASP A  17     -83.772  43.127  22.126  1.00 2.056           N  
ANISOU    6  N   ASP A  17     4992   6364   6941    557   -310    174       N  
ATOM      7  CA  ASP A  17     -82.910  43.996  22.945  1.00 2.056           C  
ANISOU    7  CA  ASP A  17     4956   6319   7082    544   -306    141       C  
ATOM      8  C   ASP A  17     -83.651  44.719  24.082  1.00 2.056           C  
ANISOU    8  C   ASP A  17     4838   6234   6968    529   -354    115       C  
ATOM      9  O   ASP A  17     -83.023  45.138  25.056  1.00 2.056           O  
ANISOU    9  O   ASP A  17     4762   6165   7020    509   -382     70       O  
ATOM     10  CB  ASP A  17     -82.139  45.005  22.068  1.00 2.056           C  
ANISOU   10  CB  ASP A  17     5042   6357   7286    572   -203    169       C  
ATOM     11  CG  ASP A  17     -82.984  45.599  20.941  1.00 2.056           C  
ANISOU   11  CG  ASP A  17     5164   6463   7303    614   -132    230       C  
ATOM     12  OD1 ASP A  17     -84.232  45.575  21.031  1.00 2.056           O  
ANISOU   12  OD1 ASP A  17     5203   6538   7207    620   -165    244       O  
ATOM     13  OD2 ASP A  17     -82.390  46.089  19.954  1.00 2.056           O  
ANISOU   13  OD2 ASP A  17     5269   6521   7462    644    -42    265       O  
ATOM     14  N   ASN A  18     -84.974  44.850  23.963  1.00 1.625           N  
ANISOU   14  N   ASN A  18     4745   6166   6738    540   -365    140       N  
ATOM     15  CA  ASN A  18     -85.786  45.564  24.957  1.00 1.625           C  
ANISOU   15  CA  ASN A  18     4633   6082   6617    530   -402    122       C  
ATOM     16  C   ASN A  18     -86.107  44.713  26.185  1.00 1.625           C  
ANISOU   16  C   ASN A  18     4442   5928   6377    497   -502     78       C  
ATOM     17  O   ASN A  18     -85.828  43.514  26.207  1.00 1.625           O  
ANISOU   17  O   ASN A  18     4452   5943   6344    484   -541     67       O  
ATOM     18  CB  ASN A  18     -87.100  46.052  24.326  1.00 1.625           C  
ANISOU   18  CB  ASN A  18     4718   6183   6578    559   -372    170       C  
ATOM     19  CG  ASN A  18     -86.883  47.064  23.214  1.00 1.625           C  
ANISOU   19  CG  ASN A  18     4810   6237   6714    600   -270    218       C  
ATOM     20  OD1 ASN A  18     -85.800  47.630  23.064  1.00 1.625           O  
ANISOU   20  OD1 ASN A  18     4864   6251   6910    603   -217    211       O  
ATOM     21  ND2 ASN A  18     -87.926  47.299  22.426  1.00 1.625           N  
ANISOU   21  ND2 ASN A  18     4879   6322   6662    633   -240    267       N  
ATOM     22  N   ASP A  19     -86.698  45.344  27.201  1.00 0.456           N  
ANISOU   22  N   ASP A  19     4242   5750   6182    486   -538     55       N  
ATOM     23  CA  ASP A  19     -87.085  44.649  28.430  1.00 0.456           C  
ANISOU   23  CA  ASP A  19     4061   5600   5947    460   -627     17       C  
ATOM     24  C   ASP A  19     -88.385  43.872  28.227  1.00 0.456           C  
ANISOU   24  C   ASP A  19     3884   5450   5596    461   -656     42       C  
ATOM     25  O   ASP A  19     -89.439  44.481  28.052  1.00 0.456           O  
ANISOU   25  O   ASP A  19     3900   5482   5546    474   -639     67       O  
ATOM     26  CB  ASP A  19     -87.260  45.636  29.588  1.00 0.456           C  
ANISOU   26  CB  ASP A  19     4070   5620   6021    449   -652    -18       C  
ATOM     27  CG  ASP A  19     -87.763  44.962  30.860  1.00 0.456           C  
ANISOU   27  CG  ASP A  19     4073   5653   5951    428   -740    -53       C  
ATOM     28  OD1 ASP A  19     -87.393  43.792  31.109  1.00 0.456           O  
ANISOU   28  OD1 ASP A  19     4040   5626   5887    416   -787    -67       O  
ATOM     29  OD2 ASP A  19     -88.533  45.602  31.609  1.00 0.456           O1-
ANISOU   29  OD2 ASP A  19     4093   5686   5945    425   -759    -64       O1-
ATOM     30  N   PRO A  20     -88.323  42.528  28.284  1.00 0.643           N  
ANISOU   30  N   PRO A  20     3715   5288   5358    446   -699     33       N  
ATOM     31  CA  PRO A  20     -89.513  41.715  27.994  1.00 0.643           C  
ANISOU   31  CA  PRO A  20     3614   5213   5102    444   -721     53       C  
ATOM     32  C   PRO A  20     -90.705  41.929  28.941  1.00 0.643           C  
ANISOU   32  C   PRO A  20     3485   5116   4900    435   -766     43       C  
ATOM     33  O   PRO A  20     -91.847  41.802  28.505  1.00 0.643           O  
ANISOU   33  O   PRO A  20     3442   5101   4751    441   -762     68       O  
ATOM     34  CB  PRO A  20     -88.991  40.273  28.090  1.00 0.643           C  
ANISOU   34  CB  PRO A  20     3634   5223   5092    426   -757     36       C  
ATOM     35  CG  PRO A  20     -87.764  40.353  28.924  1.00 0.643           C  
ANISOU   35  CG  PRO A  20     3632   5206   5217    417   -781      0       C  
ATOM     36  CD  PRO A  20     -87.156  41.688  28.623  1.00 0.643           C  
ANISOU   36  CD  PRO A  20     3676   5234   5386    432   -728      4       C  
ATOM     37  N   VAL A  21     -90.449  42.252  30.207  1.00 0.805           N  
ANISOU   37  N   VAL A  21     3361   4993   4834    421   -808      6       N  
ATOM     38  CA  VAL A  21     -91.530  42.470  31.175  1.00 0.805           C  
ANISOU   38  CA  VAL A  21     3296   4952   4702    413   -849     -3       C  
ATOM     39  C   VAL A  21     -92.317  43.740  30.833  1.00 0.805           C  
ANISOU   39  C   VAL A  21     3272   4939   4678    432   -804     22       C  
ATOM     40  O   VAL A  21     -93.531  43.794  31.026  1.00 0.805           O  
ANISOU   40  O   VAL A  21     3244   4940   4560    434   -817     36       O  
ATOM     41  CB  VAL A  21     -91.001  42.540  32.627  1.00 0.805           C  
ANISOU   41  CB  VAL A  21     3283   4936   4748    398   -904    -52       C  
ATOM     42  CG1 VAL A  21     -92.139  42.779  33.614  1.00 0.805           C  
ANISOU   42  CG1 VAL A  21     3270   4944   4660    393   -941    -61       C  
ATOM     43  CG2 VAL A  21     -90.252  41.262  32.981  1.00 0.805           C  
ANISOU   43  CG2 VAL A  21     3279   4924   4739    386   -948    -73       C  
ATOM     44  N   ALA A  22     -91.623  44.751  30.314  1.00 0.368           N  
ANISOU   44  N   ALA A  22     3270   4914   4780    449   -748     32       N  
ATOM     45  CA  ALA A  22     -92.261  45.984  29.849  1.00 0.368           C  
ANISOU   45  CA  ALA A  22     3254   4900   4771    473   -692     64       C  
ATOM     46  C   ALA A  22     -93.118  45.748  28.604  1.00 0.368           C  
ANISOU   46  C   ALA A  22     3254   4922   4665    497   -657    116       C  
ATOM     47  O   ALA A  22     -94.185  46.343  28.463  1.00 0.368           O  
ANISOU   47  O   ALA A  22     3270   4963   4625    515   -641    143       O  
ATOM     48  CB  ALA A  22     -91.211  47.045  29.564  1.00 0.368           C  
ANISOU   48  CB  ALA A  22     3259   4867   4922    485   -633     61       C  
ATOM     49  N   VAL A  23     -92.644  44.890  27.703  1.00 0.787           N  
ANISOU   49  N   VAL A  23     3241   4902   4627    500   -645    129       N  
ATOM     50  CA  VAL A  23     -93.403  44.529  26.506  1.00 0.787           C  
ANISOU   50  CA  VAL A  23     3242   4928   4520    522   -618    171       C  
ATOM     51  C   VAL A  23     -94.656  43.747  26.894  1.00 0.787           C  
ANISOU   51  C   VAL A  23     3230   4965   4385    505   -674    165       C  
ATOM     52  O   VAL A  23     -95.740  43.988  26.349  1.00 0.787           O  
ANISOU   52  O   VAL A  23     3229   5005   4305    525   -660    195       O  
ATOM     53  CB  VAL A  23     -92.555  43.697  25.518  1.00 0.787           C  
ANISOU   53  CB  VAL A  23     3254   4918   4532    525   -595    179       C  
ATOM     54  CG1 VAL A  23     -93.400  43.187  24.356  1.00 0.787           C  
ANISOU   54  CG1 VAL A  23     3279   4977   4431    544   -579    213       C  
ATOM     55  CG2 VAL A  23     -91.389  44.522  24.996  1.00 0.787           C  
ANISOU   55  CG2 VAL A  23     3295   4910   4695    545   -529    191       C  
ATOM     56  N   ALA A  24     -94.503  42.814  27.833  1.00-0.971           N  
ANISOU   56  N   ALA A  24     3198   4932   4342    472   -734    126       N  
ATOM     57  CA  ALA A  24     -95.635  42.033  28.329  1.00-0.971           C  
ANISOU   57  CA  ALA A  24     3206   4978   4244    453   -784    116       C  
ATOM     58  C   ALA A  24     -96.700  42.931  28.957  1.00-0.971           C  
ANISOU   58  C   ALA A  24     3238   5039   4257    460   -791    124       C  
ATOM     59  O   ALA A  24     -97.888  42.729  28.725  1.00-0.971           O  
ANISOU   59  O   ALA A  24     3250   5097   4180    463   -799    139       O  
ATOM     60  CB  ALA A  24     -95.169  40.987  29.328  1.00-0.971           C  
ANISOU   60  CB  ALA A  24     3175   4928   4215    420   -840     77       C  
ATOM     61  N   ARG A  25     -96.270  43.919  29.742  1.00 1.559           N  
ANISOU   61  N   ARG A  25     3265   5041   4371    462   -785    110       N  
ATOM     62  CA  ARG A  25     -97.193  44.854  30.386  1.00 1.559           C  
ANISOU   62  CA  ARG A  25     3300   5095   4396    470   -786    116       C  
ATOM     63  C   ARG A  25     -98.032  45.618  29.365  1.00 1.559           C  
ANISOU   63  C   ARG A  25     3334   5160   4394    505   -735    164       C  
ATOM     64  O   ARG A  25     -99.214  45.861  29.592  1.00 1.559           O  
ANISOU   64  O   ARG A  25     3303   5168   4302    511   -744    178       O  
ATOM     65  CB  ARG A  25     -96.446  45.849  31.282  1.00 1.559           C  
ANISOU   65  CB  ARG A  25     3345   5101   4551    468   -781     89       C  
ATOM     66  CG  ARG A  25     -96.065  45.297  32.648  1.00 1.559           C  
ANISOU   66  CG  ARG A  25     3379   5122   4597    439   -845     39       C  
ATOM     67  CD  ARG A  25     -95.583  46.384  33.601  1.00 1.559           C  
ANISOU   67  CD  ARG A  25     3442   5161   4757    437   -844      8       C  
ATOM     68  NE  ARG A  25     -96.585  47.439  33.761  1.00 1.559           N  
ANISOU   68  NE  ARG A  25     3520   5250   4816    452   -818     27       N  
ATOM     69  CZ  ARG A  25     -97.701  47.332  34.483  1.00 1.559           C  
ANISOU   69  CZ  ARG A  25     3552   5306   4766    447   -849     26       C  
ATOM     70  NH1 ARG A  25     -97.990  46.209  35.138  1.00 1.559           N  
ANISOU   70  NH1 ARG A  25     3544   5310   4684    427   -906      6       N  
ATOM     71  NH2 ARG A  25     -98.544  48.360  34.544  1.00 1.559           N  
ANISOU   71  NH2 ARG A  25     3584   5346   4792    464   -817     46       N  
ATOM     72  N   GLY A  26     -97.411  46.001  28.252  1.00 1.965           N  
ANISOU   72  N   GLY A  26     3380   5188   4477    531   -679    193       N  
ATOM     73  CA  GLY A  26     -98.124  46.650  27.155  1.00 1.965           C  
ANISOU   73  CA  GLY A  26     3434   5272   4488    573   -627    244       C  
ATOM     74  C   GLY A  26     -99.214  45.756  26.592  1.00 1.965           C  
ANISOU   74  C   GLY A  26     3459   5361   4390    573   -654    257       C  
ATOM     75  O   GLY A  26    -100.334  46.207  26.351  1.00 1.965           O  
ANISOU   75  O   GLY A  26     3479   5430   4354    596   -646    285       O  
ATOM     76  N   LEU A  27     -98.882  44.483  26.400  1.00-0.775           N  
ANISOU   76  N   LEU A  27     3472   5374   4364    547   -687    235       N  
ATOM     77  CA  LEU A  27     -99.841  43.492  25.919  1.00-0.775           C  
ANISOU   77  CA  LEU A  27     3497   5458   4280    539   -716    236       C  
ATOM     78  C   LEU A  27    -100.926  43.207  26.954  1.00-0.775           C  
ANISOU   78  C   LEU A  27     3516   5514   4254    514   -767    215       C  
ATOM     79  O   LEU A  27    -102.078  42.969  26.597  1.00-0.775           O  
ANISOU   79  O   LEU A  27     3507   5569   4169    519   -778    226       O  
ATOM     80  CB  LEU A  27     -99.128  42.192  25.553  1.00-0.775           C  
ANISOU   80  CB  LEU A  27     3479   5419   4241    514   -734    212       C  
ATOM     81  CG  LEU A  27     -98.086  42.276  24.434  1.00-0.775           C  
ANISOU   81  CG  LEU A  27     3511   5415   4305    538   -683    231       C  
ATOM     82  CD1 LEU A  27     -97.292  40.980  24.361  1.00-0.775           C  
ANISOU   82  CD1 LEU A  27     3505   5378   4295    508   -704    201       C  
ATOM     83  CD2 LEU A  27     -98.737  42.591  23.096  1.00-0.775           C  
ANISOU   83  CD2 LEU A  27     3549   5499   4272    579   -645    272       C  
ATOM     84  N   ALA A  28    -100.550  43.223  28.230  1.00-0.651           N  
ANISOU   84  N   ALA A  28     3569   5529   4355    488   -796    184       N  
ATOM     85  CA  ALA A  28    -101.503  43.034  29.325  1.00-0.651           C  
ANISOU   85  CA  ALA A  28     3607   5590   4355    467   -839    166       C  
ATOM     86  C   ALA A  28    -102.513  44.175  29.383  1.00-0.651           C  
ANISOU   86  C   ALA A  28     3676   5696   4418    494   -817    194       C  
ATOM     87  O   ALA A  28    -103.710  43.938  29.558  1.00-0.651           O  
ANISOU   87  O   ALA A  28     3674   5747   4353    489   -838    198       O  
ATOM     88  CB  ALA A  28    -100.770  42.917  30.651  1.00-0.651           C  
ANISOU   88  CB  ALA A  28     3603   5533   4404    442   -871    128       C  
ATOM     89  N   GLU A  29    -102.029  45.406  29.233  1.00 1.363           N  
ANISOU   89  N   GLU A  29     3763   5754   4575    523   -772    215       N  
ATOM     90  CA  GLU A  29    -102.902  46.578  29.216  1.00 1.363           C  
ANISOU   90  CA  GLU A  29     3854   5873   4666    554   -742    248       C  
ATOM     91  C   GLU A  29    -103.974  46.431  28.133  1.00 1.363           C  
ANISOU   91  C   GLU A  29     3863   5958   4594    581   -730    284       C  
ATOM     92  O   GLU A  29    -105.163  46.544  28.417  1.00 1.363           O  
ANISOU   92  O   GLU A  29     3867   6016   4554    584   -746    293       O  
ATOM     93  CB  GLU A  29    -102.092  47.854  28.983  1.00 1.363           C  
ANISOU   93  CB  GLU A  29     3939   5909   4843    583   -683    267       C  
ATOM     94  CG  GLU A  29    -102.899  49.143  29.114  1.00 1.363           C  
ANISOU   94  CG  GLU A  29     4020   6005   4936    616   -645    299       C  
ATOM     95  CD  GLU A  29    -102.215  50.339  28.471  1.00 1.363           C  
ANISOU   95  CD  GLU A  29     4121   6063   5115    654   -570    331       C  
ATOM     96  OE1 GLU A  29    -100.978  50.290  28.277  1.00 1.363           O  
ANISOU   96  OE1 GLU A  29     4172   6062   5235    646   -552    316       O  
ATOM     97  OE2 GLU A  29    -102.916  51.330  28.161  1.00 1.363           O1-
ANISOU   97  OE2 GLU A  29     4197   6158   5187    693   -525    373       O1-
ATOM     98  N   LYS A  30    -103.541  46.160  26.903  1.00 1.399           N  
ANISOU   98  N   LYS A  30     3879   5982   4593    601   -704    304       N  
ATOM     99  CA  LYS A  30    -104.447  46.003  25.763  1.00 1.399           C  
ANISOU   99  CA  LYS A  30     3889   6069   4523    631   -695    336       C  
ATOM    100  C   LYS A  30    -105.496  44.912  25.979  1.00 1.399           C  
ANISOU  100  C   LYS A  30     3816   6063   4373    600   -751    310       C  
ATOM    101  O   LYS A  30    -106.629  45.050  25.521  1.00 1.399           O  
ANISOU  101  O   LYS A  30     3887   6213   4390    621   -753    331       O  
ATOM    102  CB  LYS A  30    -103.650  45.702  24.486  1.00 1.399           C  
ANISOU  102  CB  LYS A  30     3951   6117   4573    652   -663    352       C  
ATOM    103  CG  LYS A  30    -104.497  45.516  23.227  1.00 1.399           C  
ANISOU  103  CG  LYS A  30     4003   6251   4536    687   -655    382       C  
ATOM    104  CD  LYS A  30    -103.629  45.258  22.002  1.00 1.399           C  
ANISOU  104  CD  LYS A  30     4051   6275   4569    710   -619    397       C  
ATOM    105  CE  LYS A  30    -104.454  45.153  20.725  1.00 1.399           C  
ANISOU  105  CE  LYS A  30     4125   6434   4548    752   -611    426       C  
ATOM    106  NZ  LYS A  30    -105.326  43.944  20.699  1.00 1.399           N  
ANISOU  106  NZ  LYS A  30     4110   6494   4457    717   -671    388       N  
ATOM    107  N   TRP A  31    -105.120  43.833  26.662  1.00-0.696           N  
ANISOU  107  N   TRP A  31     3696   5913   4252    551   -793    266       N  
ATOM    108  CA  TRP A  31    -106.022  42.696  26.856  1.00-0.696           C  
ANISOU  108  CA  TRP A  31     3624   5894   4114    517   -839    238       C  
ATOM    109  C   TRP A  31    -107.024  42.894  27.983  1.00-0.696           C  
ANISOU  109  C   TRP A  31     3592   5886   4079    502   -865    229       C  
ATOM    110  O   TRP A  31    -108.113  42.313  27.952  1.00-0.696           O  
ANISOU  110  O   TRP A  31     3632   5992   4067    488   -890    220       O  
ATOM    111  CB  TRP A  31    -105.228  41.413  27.105  1.00-0.696           C  
ANISOU  111  CB  TRP A  31     3559   5782   4047    474   -866    198       C  
ATOM    112  CG  TRP A  31    -104.352  41.018  25.964  1.00-0.696           C  
ANISOU  112  CG  TRP A  31     3549   5754   4031    485   -843    203       C  
ATOM    113  CD1 TRP A  31    -104.493  41.371  24.651  1.00-0.696           C  
ANISOU  113  CD1 TRP A  31     3569   5815   4019    523   -811    234       C  
ATOM    114  CD2 TRP A  31    -103.208  40.168  26.028  1.00-0.696           C  
ANISOU  114  CD2 TRP A  31     3532   5674   4036    459   -849    177       C  
ATOM    115  NE1 TRP A  31    -103.497  40.802  23.898  1.00-0.696           N  
ANISOU  115  NE1 TRP A  31     3583   5790   4033    522   -794    228       N  
ATOM    116  CE2 TRP A  31    -102.694  40.057  24.720  1.00-0.696           C  
ANISOU  116  CE2 TRP A  31     3555   5699   4042    482   -817    194       C  
ATOM    117  CE3 TRP A  31    -102.556  39.498  27.070  1.00-0.696           C  
ANISOU  117  CE3 TRP A  31     3492   5576   4027    423   -878    144       C  
ATOM    118  CZ2 TRP A  31    -101.559  39.300  24.425  1.00-0.696           C  
ANISOU  118  CZ2 TRP A  31     3562   5650   4067    467   -811    177       C  
ATOM    119  CZ3 TRP A  31    -101.433  38.746  26.774  1.00-0.696           C  
ANISOU  119  CZ3 TRP A  31     3510   5543   4064    410   -873    129       C  
ATOM    120  CH2 TRP A  31    -100.946  38.653  25.463  1.00-0.696           C  
ANISOU  120  CH2 TRP A  31     3533   5567   4075    431   -839    145       C  
ATOM    121  N   ARG A  32    -106.658  43.706  28.972  1.00-0.428           N  
ANISOU  121  N   ARG A  32     3562   5801   4104    504   -857    229       N  
ATOM    122  CA  ARG A  32    -107.528  43.971  30.116  1.00-0.428           C  
ANISOU  122  CA  ARG A  32     3509   5759   4047    492   -877    221       C  
ATOM    123  C   ARG A  32    -108.811  44.704  29.708  1.00-0.428           C  
ANISOU  123  C   ARG A  32     3434   5762   3946    524   -860    256       C  
ATOM    124  O   ARG A  32    -109.831  44.596  30.392  1.00-0.428           O  
ANISOU  124  O   ARG A  32     3430   5793   3919    512   -880    249       O  
ATOM    125  CB  ARG A  32    -106.765  44.733  31.220  1.00-0.428           C  
ANISOU  125  CB  ARG A  32     3576   5748   4179    489   -871    209       C  
ATOM    126  CG  ARG A  32    -105.863  43.832  32.060  1.00-0.428           C  
ANISOU  126  CG  ARG A  32     3617   5728   4232    451   -906    166       C  
ATOM    127  CD  ARG A  32    -105.069  44.578  33.133  1.00-0.428           C  
ANISOU  127  CD  ARG A  32     3684   5728   4364    450   -906    148       C  
ATOM    128  NE  ARG A  32    -105.935  45.335  34.041  1.00-0.428           N  
ANISOU  128  NE  ARG A  32     3720   5771   4396    456   -907    151       N  
ATOM    129  CZ  ARG A  32    -105.859  46.647  34.280  1.00-0.428           C  
ANISOU  129  CZ  ARG A  32     3781   5811   4508    479   -874    164       C  
ATOM    130  NH1 ARG A  32    -104.926  47.408  33.705  1.00-0.428           N  
ANISOU  130  NH1 ARG A  32     3810   5809   4607    499   -836    175       N  
ATOM    131  NH2 ARG A  32    -106.723  47.206  35.126  1.00-0.428           N  
ANISOU  131  NH2 ARG A  32     3791   5828   4505    483   -876    165       N  
ATOM    132  N   ALA A  33    -108.767  45.423  28.586  1.00 1.878           N  
ANISOU  132  N   ALA A  33     3362   5719   3877    569   -821    295       N  
ATOM    133  CA  ALA A  33    -109.950  46.103  28.048  1.00 1.878           C  
ANISOU  133  CA  ALA A  33     3300   5741   3788    608   -804    333       C  
ATOM    134  C   ALA A  33    -110.999  45.142  27.461  1.00 1.878           C  
ANISOU  134  C   ALA A  33     3218   5757   3638    597   -837    323       C  
ATOM    135  O   ALA A  33    -112.167  45.518  27.330  1.00 1.878           O  
ANISOU  135  O   ALA A  33     3188   5807   3588    619   -838    344       O  
ATOM    136  CB  ALA A  33    -109.536  47.128  27.002  1.00 1.878           C  
ANISOU  136  CB  ALA A  33     3335   5773   3841    665   -749    382       C  
ATOM    137  N   THR A  34    -110.579  43.924  27.102  1.00-0.754           N  
ANISOU  137  N   THR A  34     3124   5660   3516    564   -863    290       N  
ATOM    138  CA  THR A  34    -111.481  42.902  26.551  1.00-0.754           C  
ANISOU  138  CA  THR A  34     3051   5676   3386    545   -895    268       C  
ATOM    139  C   THR A  34    -111.544  41.619  27.396  1.00-0.754           C  
ANISOU  139  C   THR A  34     2949   5550   3276    483   -935    217       C  
ATOM    140  O   THR A  34    -112.117  40.616  26.959  1.00-0.754           O  
ANISOU  140  O   THR A  34     2898   5558   3186    458   -959    190       O  
ATOM    141  CB  THR A  34    -111.059  42.509  25.121  1.00-0.754           C  
ANISOU  141  CB  THR A  34     3101   5756   3398    565   -885    274       C  
ATOM    142  OG1 THR A  34    -109.735  41.962  25.140  1.00-0.754           O  
ANISOU  142  OG1 THR A  34     3108   5672   3422    542   -881    254       O  
ATOM    143  CG2 THR A  34    -111.097  43.717  24.192  1.00-0.754           C  
ANISOU  143  CG2 THR A  34     3145   5830   3438    633   -843    330       C  
ATOM    144  N   ALA A  35    -110.963  41.647  28.598  1.00-1.213           N  
ANISOU  144  N   ALA A  35     2846   5360   3207    459   -940    202       N  
ATOM    145  CA  ALA A  35    -110.883  40.450  29.446  1.00-1.213           C  
ANISOU  145  CA  ALA A  35     2762   5238   3113    407   -971    159       C  
ATOM    146  C   ALA A  35    -112.259  39.893  29.819  1.00-1.213           C  
ANISOU  146  C   ALA A  35     2694   5240   3018    383   -993    142       C  
ATOM    147  O   ALA A  35    -112.485  38.687  29.761  1.00-1.213           O  
ANISOU  147  O   ALA A  35     2655   5214   2954    345  -1012    108       O  
ATOM    148  CB  ALA A  35    -110.088  40.752  30.704  1.00-1.213           C  
ANISOU  148  CB  ALA A  35     2751   5131   3140    397   -973    151       C  
ATOM    149  N   VAL A  36    -113.169  40.779  30.207  1.00 0.395           N  
ANISOU  149  N   VAL A  36     2654   5241   2988    405   -986    165       N  
ATOM    150  CA  VAL A  36    -114.519  40.379  30.610  1.00 0.395           C  
ANISOU  150  CA  VAL A  36     2639   5295   2958    385  -1003    152       C  
ATOM    151  C   VAL A  36    -115.248  39.642  29.481  1.00 0.395           C  
ANISOU  151  C   VAL A  36     2645   5405   2936    377  -1016    137       C  
ATOM    152  O   VAL A  36    -115.746  38.534  29.682  1.00 0.395           O  
ANISOU  152  O   VAL A  36     2624   5405   2902    335  -1035    100       O  
ATOM    153  CB  VAL A  36    -115.339  41.604  31.088  1.00 0.395           C  
ANISOU  153  CB  VAL A  36     2635   5322   2975    418   -987    186       C  
ATOM    154  CG1 VAL A  36    -116.844  41.325  31.091  1.00 0.395           C  
ANISOU  154  CG1 VAL A  36     2636   5426   2966    409   -999    180       C  
ATOM    155  CG2 VAL A  36    -114.867  42.033  32.471  1.00 0.395           C  
ANISOU  155  CG2 VAL A  36     2619   5208   2981    410   -982    183       C  
ATOM    156  N   GLU A  37    -115.282  40.254  28.300  1.00 0.579           N  
ANISOU  156  N   GLU A  37     2666   5488   2945    420  -1004    165       N  
ATOM    157  CA  GLU A  37    -116.026  39.710  27.155  1.00 0.579           C  
ANISOU  157  CA  GLU A  37     2704   5640   2953    422  -1019    151       C  
ATOM    158  C   GLU A  37    -115.436  38.376  26.688  1.00 0.579           C  
ANISOU  158  C   GLU A  37     2717   5628   2940    380  -1034    107       C  
ATOM    159  O   GLU A  37    -116.177  37.459  26.337  1.00 0.579           O  
ANISOU  159  O   GLU A  37     2718   5702   2926    350  -1055     70       O  
ATOM    160  CB  GLU A  37    -116.065  40.735  26.008  1.00 0.579           C  
ANISOU  160  CB  GLU A  37     2733   5730   2967    486  -1000    197       C  
ATOM    161  CG  GLU A  37    -116.605  40.232  24.668  1.00 0.579           C  
ANISOU  161  CG  GLU A  37     2791   5902   2982    498  -1016    184       C  
ATOM    162  CD  GLU A  37    -118.095  39.910  24.668  1.00 0.579           C  
ANISOU  162  CD  GLU A  37     2802   6040   2994    485  -1044    163       C  
ATOM    163  OE1 GLU A  37    -118.836  40.377  25.565  1.00 0.579           O  
ANISOU  163  OE1 GLU A  37     2792   6041   3016    484  -1043    175       O  
ATOM    164  OE2 GLU A  37    -118.535  39.185  23.749  1.00 0.579           O1-
ANISOU  164  OE2 GLU A  37     2842   6170   3003    476  -1067    132       O1-
ATOM    165  N   ARG A  38    -114.110  38.261  26.694  1.00-1.405           N  
ANISOU  165  N   ARG A  38     2714   5525   2940    378  -1021    108       N  
ATOM    166  CA  ARG A  38    -113.461  37.044  26.209  1.00-1.405           C  
ANISOU  166  CA  ARG A  38     2736   5517   2939    344  -1029     70       C  
ATOM    167  C   ARG A  38    -113.597  35.894  27.209  1.00-1.405           C  
ANISOU  167  C   ARG A  38     2735   5470   2946    285  -1045     27       C  
ATOM    168  O   ARG A  38    -113.560  34.723  26.824  1.00-1.405           O  
ANISOU  168  O   ARG A  38     2760   5500   2951    249  -1054    -11       O  
ATOM    169  CB  ARG A  38    -111.991  37.308  25.880  1.00-1.405           C  
ANISOU  169  CB  ARG A  38     2741   5432   2951    363  -1007     88       C  
ATOM    170  CG  ARG A  38    -111.796  38.247  24.700  1.00-1.405           C  
ANISOU  170  CG  ARG A  38     2761   5493   2956    421   -983    128       C  
ATOM    171  CD  ARG A  38    -110.332  38.569  24.440  1.00-1.405           C  
ANISOU  171  CD  ARG A  38     2766   5404   2980    439   -955    147       C  
ATOM    172  NE  ARG A  38    -109.647  39.106  25.621  1.00-1.405           N  
ANISOU  172  NE  ARG A  38     2736   5281   3005    434   -947    156       N  
ATOM    173  CZ  ARG A  38    -108.831  38.419  26.420  1.00-1.405           C  
ANISOU  173  CZ  ARG A  38     2708   5168   3000    397   -957    129       C  
ATOM    174  NH1 ARG A  38    -108.562  37.134  26.200  1.00-1.405           N  
ANISOU  174  NH1 ARG A  38     2719   5164   2986    360   -971     93       N  
ATOM    175  NH2 ARG A  38    -108.277  39.028  27.460  1.00-1.405           N  
ANISOU  175  NH2 ARG A  38     2698   5088   3038    399   -952    137       N  
ATOM    176  N   ASP A  39    -113.760  36.230  28.485  1.00-1.242           N  
ANISOU  176  N   ASP A  39     2721   5409   2957    278  -1045     36       N  
ATOM    177  CA  ASP A  39    -114.036  35.227  29.507  1.00-1.242           C  
ANISOU  177  CA  ASP A  39     2735   5382   2973    229  -1056      2       C  
ATOM    178  C   ASP A  39    -115.447  34.651  29.367  1.00-1.242           C  
ANISOU  178  C   ASP A  39     2780   5525   3014    203  -1067    -24       C  
ATOM    179  O   ASP A  39    -115.627  33.433  29.418  1.00-1.242           O  
ANISOU  179  O   ASP A  39     2778   5517   3005    159  -1072    -65       O  
ATOM    180  CB  ASP A  39    -113.858  35.807  30.915  1.00-1.242           C  
ANISOU  180  CB  ASP A  39     2698   5270   2957    235  -1052     19       C  
ATOM    181  CG  ASP A  39    -114.445  34.906  31.989  1.00-1.242           C  
ANISOU  181  CG  ASP A  39     2691   5237   2946    194  -1058     -7       C  
ATOM    182  OD1 ASP A  39    -113.861  33.837  32.268  1.00-1.242           O  
ANISOU  182  OD1 ASP A  39     2699   5181   2943    163  -1060    -33       O  
ATOM    183  OD2 ASP A  39    -115.507  35.260  32.538  1.00-1.242           O1-
ANISOU  183  OD2 ASP A  39     2677   5266   2940    194  -1058     -1       O1-
ATOM    184  N   ARG A  40    -116.444  35.521  29.215  1.00 0.164           N  
ANISOU  184  N   ARG A  40     2836   5670   3080    231  -1069     -2       N  
ATOM    185  CA  ARG A  40    -117.828  35.060  29.073  1.00 0.164           C  
ANISOU  185  CA  ARG A  40     2905   5845   3157    208  -1082    -27       C  
ATOM    186  C   ARG A  40    -118.058  34.359  27.729  1.00 0.164           C  
ANISOU  186  C   ARG A  40     2941   5970   3173    197  -1095    -60       C  
ATOM    187  O   ARG A  40    -118.840  33.416  27.651  1.00 0.164           O  
ANISOU  187  O   ARG A  40     2978   6063   3219    156  -1105   -104       O  
ATOM    188  CB  ARG A  40    -118.852  36.197  29.296  1.00 0.164           C  
ANISOU  188  CB  ARG A  40     2937   5954   3210    244  -1080      6       C  
ATOM    189  CG  ARG A  40    -118.774  37.373  28.332  1.00 0.164           C  
ANISOU  189  CG  ARG A  40     2977   6053   3240    305  -1075     49       C  
ATOM    190  CD  ARG A  40    -120.081  38.161  28.264  1.00 0.164           C  
ANISOU  190  CD  ARG A  40     3004   6194   3287    334  -1077     72       C  
ATOM    191  NE  ARG A  40    -121.167  37.389  27.653  1.00 0.164           N  
ANISOU  191  NE  ARG A  40     3040   6355   3327    310  -1101     33       N  
ATOM    192  CZ  ARG A  40    -121.282  37.124  26.351  1.00 0.164           C  
ANISOU  192  CZ  ARG A  40     3083   6490   3345    323  -1117     18       C  
ATOM    193  NH1 ARG A  40    -120.381  37.566  25.477  1.00 0.164           N  
ANISOU  193  NH1 ARG A  40     3132   6517   3357    362  -1108     44       N  
ATOM    194  NH2 ARG A  40    -122.300  36.397  25.918  1.00 0.164           N  
ANISOU  194  NH2 ARG A  40     3086   6610   3360    295  -1141    -24       N  
ATOM    195  N   ALA A  41    -117.359  34.806  26.687  1.00 0.783           N  
ANISOU  195  N   ALA A  41     2959   5997   3165    234  -1092    -40       N  
ATOM    196  CA  ALA A  41    -117.496  34.221  25.350  1.00 0.783           C  
ANISOU  196  CA  ALA A  41     3008   6127   3183    231  -1104    -69       C  
ATOM    197  C   ALA A  41    -116.750  32.895  25.221  1.00 0.783           C  
ANISOU  197  C   ALA A  41     3037   6087   3197    183  -1102   -115       C  
ATOM    198  O   ALA A  41    -117.228  31.972  24.557  1.00 0.783           O  
ANISOU  198  O   ALA A  41     3069   6184   3218    152  -1115   -164       O  
ATOM    199  CB  ALA A  41    -117.004  35.196  24.290  1.00 0.783           C  
ANISOU  199  CB  ALA A  41     3023   6171   3169    294  -1096    -27       C  
ATOM    200  N   GLY A  42    -115.573  32.815  25.839  1.00-0.778           N  
ANISOU  200  N   GLY A  42     3031   5951   3194    179  -1086   -102       N  
ATOM    201  CA  GLY A  42    -114.745  31.615  25.768  1.00-0.778           C  
ANISOU  201  CA  GLY A  42     3054   5896   3206    139  -1079   -138       C  
ATOM    202  C   GLY A  42    -114.142  31.423  24.387  1.00-0.778           C  
ANISOU  202  C   GLY A  42     3085   5949   3199    155  -1076   -146       C  
ATOM    203  O   GLY A  42    -113.865  32.391  23.682  1.00-0.778           O  
ANISOU  203  O   GLY A  42     3078   5970   3176    207  -1071   -108       O  
ATOM    204  N   GLY A  43    -113.935  30.166  24.006  1.00-0.438           N  
ANISOU  204  N   GLY A  43     3119   5964   3217    113  -1075   -194       N  
ATOM    205  CA  GLY A  43    -113.347  29.837  22.713  1.00-0.438           C  
ANISOU  205  CA  GLY A  43     3175   6034   3233    123  -1070   -208       C  
ATOM    206  C   GLY A  43    -111.869  30.172  22.650  1.00-0.438           C  
ANISOU  206  C   GLY A  43     3163   5913   3216    151  -1047   -173       C  
ATOM    207  O   GLY A  43    -111.228  30.389  23.678  1.00-0.438           O  
ANISOU  207  O   GLY A  43     3145   5802   3230    150  -1039   -150       O  
ATOM    208  N   SER A  44    -111.329  30.215  21.437  1.00-0.177           N  
ANISOU  208  N   SER A  44     3182   5946   3196    176  -1038   -171       N  
ATOM    209  CA  SER A  44    -109.910  30.490  21.230  1.00-0.177           C  
ANISOU  209  CA  SER A  44     3174   5840   3189    202  -1012   -140       C  
ATOM    210  C   SER A  44    -109.640  31.992  21.232  1.00-0.177           C  
ANISOU  210  C   SER A  44     3139   5806   3169    262  -1001    -78       C  
ATOM    211  O   SER A  44    -110.436  32.772  20.710  1.00-0.177           O  
ANISOU  211  O   SER A  44     3152   5913   3163    298  -1008    -58       O  
ATOM    212  CB  SER A  44    -109.444  29.878  19.909  1.00-0.177           C  
ANISOU  212  CB  SER A  44     3240   5915   3204    205  -1000   -163       C  
ATOM    213  OG  SER A  44    -109.762  28.495  19.846  1.00-0.177           O  
ANISOU  213  OG  SER A  44     3269   5947   3220    148  -1007   -225       O  
ATOM    214  N   ALA A  45    -108.516  32.393  21.819  1.00-0.981           N  
ANISOU  214  N   ALA A  45     3105   5669   3172    274   -982    -48       N  
ATOM    215  CA  ALA A  45    -108.120  33.799  21.856  1.00-0.981           C  
ANISOU  215  CA  ALA A  45     3075   5624   3168    327   -964      6       C  
ATOM    216  C   ALA A  45    -107.153  34.091  20.713  1.00-0.981           C  
ANISOU  216  C   ALA A  45     3101   5624   3175    365   -932     29       C  
ATOM    217  O   ALA A  45    -106.021  34.530  20.924  1.00-0.981           O  
ANISOU  217  O   ALA A  45     3087   5525   3201    381   -907     54       O  
ATOM    218  CB  ALA A  45    -107.492  34.135  23.198  1.00-0.981           C  
ANISOU  218  CB  ALA A  45     3030   5490   3184    317   -962     19       C  
ATOM    219  N   THR A  46    -107.631  33.857  19.496  1.00 1.134           N  
ANISOU  219  N   THR A  46     3145   5745   3156    381   -933     18       N  
ATOM    220  CA  THR A  46    -106.817  33.941  18.289  1.00 1.134           C  
ANISOU  220  CA  THR A  46     3190   5770   3165    416   -901     34       C  
ATOM    221  C   THR A  46    -106.137  35.304  18.134  1.00 1.134           C  
ANISOU  221  C   THR A  46     3175   5716   3180    475   -864     96       C  
ATOM    222  O   THR A  46    -104.947  35.372  17.815  1.00 1.134           O  
ANISOU  222  O   THR A  46     3197   5658   3221    488   -830    112       O  
ATOM    223  CB  THR A  46    -107.684  33.630  17.052  1.00 1.134           C  
ANISOU  223  CB  THR A  46     3263   5953   3158    431   -914     14       C  
ATOM    224  OG1 THR A  46    -108.241  32.316  17.196  1.00 1.134           O  
ANISOU  224  OG1 THR A  46     3288   6007   3166    370   -944    -49       O  
ATOM    225  CG2 THR A  46    -106.875  33.705  15.755  1.00 1.134           C  
ANISOU  225  CG2 THR A  46     3328   5997   3172    472   -880     31       C  
ATOM    226  N   ALA A  47    -106.889  36.376  18.372  1.00 1.269           N  
ANISOU  226  N   ALA A  47     3126   5722   3142    508   -866    131       N  
ATOM    227  CA  ALA A  47    -106.367  37.736  18.241  1.00 1.269           C  
ANISOU  227  CA  ALA A  47     3127   5689   3175    565   -825    190       C  
ATOM    228  C   ALA A  47    -105.287  38.038  19.284  1.00 1.269           C  
ANISOU  228  C   ALA A  47     3079   5528   3214    548   -808    198       C  
ATOM    229  O   ALA A  47    -104.305  38.719  18.987  1.00 1.269           O  
ANISOU  229  O   ALA A  47     3097   5484   3268    580   -766    231       O  
ATOM    230  CB  ALA A  47    -107.497  38.748  18.346  1.00 1.269           C  
ANISOU  230  CB  ALA A  47     3120   5766   3162    602   -830    222       C  
ATOM    231  N   GLU A  48    -105.469  37.526  20.498  1.00-1.197           N  
ANISOU  231  N   GLU A  48     3021   5448   3192    498   -842    166       N  
ATOM    232  CA  GLU A  48    -104.491  37.724  21.566  1.00-1.197           C  
ANISOU  232  CA  GLU A  48     2981   5311   3230    480   -836    166       C  
ATOM    233  C   GLU A  48    -103.247  36.866  21.311  1.00-1.197           C  
ANISOU  233  C   GLU A  48     3001   5254   3263    459   -824    146       C  
ATOM    234  O   GLU A  48    -102.127  37.342  21.457  1.00-1.197           O  
ANISOU  234  O   GLU A  48     2971   5152   3295    473   -797    163       O  
ATOM    235  CB  GLU A  48    -105.101  37.419  22.937  1.00-1.197           C  
ANISOU  235  CB  GLU A  48     2929   5260   3200    439   -875    140       C  
ATOM    236  CG  GLU A  48    -106.090  38.473  23.421  1.00-1.197           C  
ANISOU  236  CG  GLU A  48     2901   5284   3182    461   -879    165       C  
ATOM    237  CD  GLU A  48    -107.365  38.538  22.596  1.00-1.197           C  
ANISOU  237  CD  GLU A  48     2927   5423   3146    481   -888    172       C  
ATOM    238  OE1 GLU A  48    -107.819  37.486  22.095  1.00-1.197           O  
ANISOU  238  OE1 GLU A  48     2919   5461   3087    455   -910    138       O  
ATOM    239  OE2 GLU A  48    -107.915  39.650  22.451  1.00-1.197           O1-
ANISOU  239  OE2 GLU A  48     2955   5494   3177    524   -872    211       O1-
ATOM    240  N   ARG A  49    -103.449  35.616  20.902  1.00-0.781           N  
ANISOU  240  N   ARG A  49     3052   5323   3263    427   -842    109       N  
ATOM    241  CA  ARG A  49    -102.338  34.763  20.480  1.00-0.781           C  
ANISOU  241  CA  ARG A  49     3119   5322   3332    412   -825     92       C  
ATOM    242  C   ARG A  49    -101.499  35.433  19.381  1.00-0.781           C  
ANISOU  242  C   ARG A  49     3200   5378   3415    461   -777    129       C  
ATOM    243  O   ARG A  49    -100.268  35.350  19.398  1.00-0.781           O  
ANISOU  243  O   ARG A  49     3194   5293   3460    461   -752    133       O  
ATOM    244  CB  ARG A  49    -102.844  33.395  20.011  1.00-0.781           C  
ANISOU  244  CB  ARG A  49     3153   5390   3301    375   -845     47       C  
ATOM    245  CG  ARG A  49    -103.175  32.437  21.147  1.00-0.781           C  
ANISOU  245  CG  ARG A  49     3125   5343   3286    320   -879      8       C  
ATOM    246  CD  ARG A  49    -103.883  31.176  20.661  1.00-0.781           C  
ANISOU  246  CD  ARG A  49     3165   5427   3267    283   -894    -38       C  
ATOM    247  NE  ARG A  49    -103.154  30.513  19.579  1.00-0.781           N  
ANISOU  247  NE  ARG A  49     3232   5465   3300    285   -869    -51       N  
ATOM    248  CZ  ARG A  49    -102.141  29.656  19.729  1.00-0.781           C  
ANISOU  248  CZ  ARG A  49     3240   5388   3328    261   -855    -67       C  
ATOM    249  NH1 ARG A  49    -101.689  29.309  20.931  1.00-0.781           N  
ANISOU  249  NH1 ARG A  49     3210   5292   3351    236   -866    -72       N  
ATOM    250  NH2 ARG A  49    -101.571  29.139  18.649  1.00-0.781           N  
ANISOU  250  NH2 ARG A  49     3298   5426   3349    268   -829    -77       N  
ATOM    251  N   GLU A  50    -102.169  36.105  18.445  1.00 0.530           N  
ANISOU  251  N   GLU A  50     3284   5531   3447    505   -761    156       N  
ATOM    252  CA  GLU A  50    -101.491  36.845  17.380  1.00 0.530           C  
ANISOU  252  CA  GLU A  50     3382   5608   3539    559   -708    198       C  
ATOM    253  C   GLU A  50    -100.727  38.062  17.912  1.00 0.530           C  
ANISOU  253  C   GLU A  50     3353   5518   3603    586   -674    238       C  
ATOM    254  O   GLU A  50     -99.642  38.373  17.416  1.00 0.530           O  
ANISOU  254  O   GLU A  50     3387   5487   3672    610   -627    260       O  
ATOM    255  CB  GLU A  50    -102.495  37.281  16.303  1.00 0.530           C  
ANISOU  255  CB  GLU A  50     3490   5813   3561    605   -703    220       C  
ATOM    256  CG  GLU A  50    -101.895  38.064  15.138  1.00 0.530           C  
ANISOU  256  CG  GLU A  50     3599   5901   3648    671   -643    269       C  
ATOM    257  CD  GLU A  50    -100.735  37.343  14.475  1.00 0.530           C  
ANISOU  257  CD  GLU A  50     3689   5919   3731    664   -613    258       C  
ATOM    258  OE1 GLU A  50    -100.809  36.102  14.326  1.00 0.530           O  
ANISOU  258  OE1 GLU A  50     3725   5962   3725    623   -641    210       O  
ATOM    259  OE2 GLU A  50     -99.745  38.018  14.109  1.00 0.530           O1-
ANISOU  259  OE2 GLU A  50     3771   5934   3856    701   -557    296       O1-
ATOM    260  N   ASP A  51    -101.294  38.751  18.904  1.00 0.320           N  
ANISOU  260  N   ASP A  51     3301   5483   3591    582   -693    244       N  
ATOM    261  CA  ASP A  51    -100.586  39.836  19.599  1.00 0.320           C  
ANISOU  261  CA  ASP A  51     3271   5392   3658    597   -666    270       C  
ATOM    262  C   ASP A  51     -99.270  39.314  20.178  1.00 0.320           C  
ANISOU  262  C   ASP A  51     3238   5271   3702    564   -665    245       C  
ATOM    263  O   ASP A  51     -98.229  39.959  20.050  1.00 0.320           O  
ANISOU  263  O   ASP A  51     3242   5215   3778    585   -622    266       O  
ATOM    264  CB  ASP A  51    -101.433  40.427  20.736  1.00 0.320           C  
ANISOU  264  CB  ASP A  51     3237   5388   3651    586   -696    268       C  
ATOM    265  CG  ASP A  51    -102.676  41.153  20.244  1.00 0.320           C  
ANISOU  265  CG  ASP A  51     3280   5518   3638    625   -691    300       C  
ATOM    266  OD1 ASP A  51    -102.789  41.417  19.032  1.00 0.320           O  
ANISOU  266  OD1 ASP A  51     3359   5629   3665    670   -659    330       O  
ATOM    267  OD2 ASP A  51    -103.546  41.470  21.084  1.00 0.320           O1-
ANISOU  267  OD2 ASP A  51     3271   5545   3636    615   -719    296       O1-
ATOM    268  N   LEU A  52     -99.331  38.144  20.811  1.00-0.605           N  
ANISOU  268  N   LEU A  52     3200   5227   3649    514   -711    201       N  
ATOM    269  CA  LEU A  52     -98.142  37.500  21.369  1.00-0.605           C  
ANISOU  269  CA  LEU A  52     3177   5129   3689    484   -715    177       C  
ATOM    270  C   LEU A  52     -97.123  37.120  20.302  1.00-0.605           C  
ANISOU  270  C   LEU A  52     3205   5114   3718    499   -674    185       C  
ATOM    271  O   LEU A  52     -95.931  37.374  20.473  1.00-0.605           O  
ANISOU  271  O   LEU A  52     3185   5029   3784    503   -649    190       O  
ATOM    272  CB  LEU A  52     -98.513  36.264  22.197  1.00-0.605           C  
ANISOU  272  CB  LEU A  52     3154   5109   3639    434   -767    133       C  
ATOM    273  CG  LEU A  52     -98.427  36.468  23.708  1.00-0.605           C  
ANISOU  273  CG  LEU A  52     3110   5040   3655    411   -801    119       C  
ATOM    274  CD1 LEU A  52     -99.102  35.323  24.450  1.00-0.605           C  
ANISOU  274  CD1 LEU A  52     3101   5045   3599    369   -846     83       C  
ATOM    275  CD2 LEU A  52     -96.975  36.614  24.150  1.00-0.605           C  
ANISOU  275  CD2 LEU A  52     3100   4955   3740    411   -788    116       C  
ATOM    276  N   ARG A  53     -97.590  36.517  19.210  1.00-1.088           N  
ANISOU  276  N   ARG A  53     3253   5199   3674    507   -666    183       N  
ATOM    277  CA  ARG A  53     -96.711  36.180  18.087  1.00-1.088           C  
ANISOU  277  CA  ARG A  53     3293   5200   3700    526   -622    192       C  
ATOM    278  C   ARG A  53     -95.981  37.416  17.582  1.00-1.088           C  
ANISOU  278  C   ARG A  53     3285   5156   3750    576   -562    239       C  
ATOM    279  O   ARG A  53     -94.762  37.408  17.445  1.00-1.088           O  
ANISOU  279  O   ARG A  53     3308   5111   3841    579   -528    244       O  
ATOM    280  CB  ARG A  53     -97.499  35.549  16.932  1.00-1.088           C  
ANISOU  280  CB  ARG A  53     3364   5330   3652    534   -623    184       C  
ATOM    281  CG  ARG A  53     -96.670  35.373  15.665  1.00-1.088           C  
ANISOU  281  CG  ARG A  53     3445   5373   3705    564   -571    200       C  
ATOM    282  CD  ARG A  53     -97.461  34.757  14.523  1.00-1.088           C  
ANISOU  282  CD  ARG A  53     3530   5522   3666    574   -575    187       C  
ATOM    283  NE  ARG A  53     -97.305  33.303  14.481  1.00-1.088           N  
ANISOU  283  NE  ARG A  53     3557   5529   3659    526   -596    137       N  
ATOM    284  CZ  ARG A  53     -98.236  32.407  14.808  1.00-1.088           C  
ANISOU  284  CZ  ARG A  53     3539   5563   3593    483   -644     92       C  
ATOM    285  NH1 ARG A  53     -99.445  32.777  15.215  1.00-1.088           N  
ANISOU  285  NH1 ARG A  53     3513   5618   3546    480   -682     89       N  
ATOM    286  NH2 ARG A  53     -97.948  31.114  14.721  1.00-1.088           N  
ANISOU  286  NH2 ARG A  53     3563   5555   3596    443   -651     49       N  
ATOM    287  N   ALA A  54     -96.743  38.473  17.315  1.00 1.717           N  
ANISOU  287  N   ALA A  54     3273   5192   3714    614   -547    273       N  
ATOM    288  CA  ALA A  54     -96.206  39.722  16.768  1.00 1.717           C  
ANISOU  288  CA  ALA A  54     3285   5173   3774    668   -482    323       C  
ATOM    289  C   ALA A  54     -95.217  40.434  17.704  1.00 1.717           C  
ANISOU  289  C   ALA A  54     3213   5034   3842    658   -465    324       C  
ATOM    290  O   ALA A  54     -94.350  41.174  17.241  1.00 1.717           O  
ANISOU  290  O   ALA A  54     3215   4984   3908    690   -403    355       O  
ATOM    291  CB  ALA A  54     -97.351  40.663  16.404  1.00 1.717           C  
ANISOU  291  CB  ALA A  54     3305   5263   3738    711   -473    359       C  
ATOM    292  N   SER A  55     -95.360  40.217  19.010  1.00-0.543           N  
ANISOU  292  N   SER A  55     3131   4952   3805    615   -518    290       N  
ATOM    293  CA  SER A  55     -94.495  40.850  20.006  1.00-0.543           C  
ANISOU  293  CA  SER A  55     3072   4841   3876    603   -514    282       C  
ATOM    294  C   SER A  55     -93.077  40.279  19.991  1.00-0.543           C  
ANISOU  294  C   SER A  55     3075   4777   3955    586   -499    265       C  
ATOM    295  O   SER A  55     -92.137  40.955  20.410  1.00-0.543           O  
ANISOU  295  O   SER A  55     3066   4722   4064    589   -474    265       O  
ATOM    296  CB  SER A  55     -95.078  40.678  21.408  1.00-0.543           C  
ANISOU  296  CB  SER A  55     3010   4802   3826    564   -579    249       C  
ATOM    297  OG  SER A  55     -94.796  39.385  21.922  1.00-0.543           O  
ANISOU  297  OG  SER A  55     2986   4766   3789    521   -625    209       O  
ATOM    298  N   GLY A  56     -92.935  39.035  19.533  1.00-1.229           N  
ANISOU  298  N   GLY A  56     3079   4779   3898    568   -514    246       N  
ATOM    299  CA  GLY A  56     -91.638  38.359  19.495  1.00-1.229           C  
ANISOU  299  CA  GLY A  56     3068   4707   3952    552   -501    230       C  
ATOM    300  C   GLY A  56     -91.316  37.567  20.756  1.00-1.229           C  
ANISOU  300  C   GLY A  56     2999   4625   3927    507   -560    187       C  
ATOM    301  O   GLY A  56     -90.265  36.927  20.829  1.00-1.229           O  
ANISOU  301  O   GLY A  56     2997   4578   3980    493   -556    172       O  
ATOM    302  N   LEU A  57     -92.225  37.573  21.733  1.00-1.409           N  
ANISOU  302  N   LEU A  57     2941   4606   3840    486   -614    169       N  
ATOM    303  CA  LEU A  57     -91.962  36.969  23.049  1.00-1.409           C  
ANISOU  303  CA  LEU A  57     2888   4540   3827    450   -669    133       C  
ATOM    304  C   LEU A  57     -91.979  35.437  23.074  1.00-1.409           C  
ANISOU  304  C   LEU A  57     2891   4535   3767    420   -698    107       C  
ATOM    305  O   LEU A  57     -91.529  34.835  24.054  1.00-1.409           O  
ANISOU  305  O   LEU A  57     2862   4484   3775    396   -734     82       O  
ATOM    306  CB  LEU A  57     -92.944  37.508  24.098  1.00-1.409           C  
ANISOU  306  CB  LEU A  57     2849   4540   3774    440   -711    125       C  
ATOM    307  CG  LEU A  57     -92.720  38.956  24.541  1.00-1.409           C  
ANISOU  307  CG  LEU A  57     2837   4522   3853    460   -692    137       C  
ATOM    308  CD1 LEU A  57     -93.868  39.433  25.419  1.00-1.409           C  
ANISOU  308  CD1 LEU A  57     2811   4537   3791    453   -728    132       C  
ATOM    309  CD2 LEU A  57     -91.387  39.104  25.266  1.00-1.409           C  
ANISOU  309  CD2 LEU A  57     2823   4462   3965    451   -697    115       C  
ATOM    310  N   LEU A  58     -92.481  34.805  22.015  1.00-0.832           N  
ANISOU  310  N   LEU A  58     2915   4576   3696    422   -680    113       N  
ATOM    311  CA  LEU A  58     -92.468  33.343  21.927  1.00-0.832           C  
ANISOU  311  CA  LEU A  58     2938   4585   3663    393   -697     87       C  
ATOM    312  C   LEU A  58     -91.041  32.770  21.865  1.00-0.832           C  
ANISOU  312  C   LEU A  58     2953   4536   3750    390   -678     81       C  
ATOM    313  O   LEU A  58     -90.836  31.589  22.140  1.00-0.832           O  
ANISOU  313  O   LEU A  58     2954   4513   3729    365   -696     58       O  
ATOM    314  CB  LEU A  58     -93.279  32.856  20.718  1.00-0.832           C  
ANISOU  314  CB  LEU A  58     2993   4675   3606    397   -680     89       C  
ATOM    315  CG  LEU A  58     -94.780  33.186  20.685  1.00-0.832           C  
ANISOU  315  CG  LEU A  58     2996   4754   3529    397   -704     90       C  
ATOM    316  CD1 LEU A  58     -95.382  32.812  19.339  1.00-0.832           C  
ANISOU  316  CD1 LEU A  58     3057   4853   3490    409   -683     91       C  
ATOM    317  CD2 LEU A  58     -95.535  32.494  21.809  1.00-0.832           C  
ANISOU  317  CD2 LEU A  58     2965   4741   3475    358   -757     59       C  
ATOM    318  N   SER A  59     -90.066  33.596  21.499  1.00 0.923           N  
ANISOU  318  N   SER A  59     2956   4509   3841    417   -637    102       N  
ATOM    319  CA  SER A  59     -88.668  33.181  21.495  1.00 0.923           C  
ANISOU  319  CA  SER A  59     2973   4471   3945    417   -617     97       C  
ATOM    320  C   SER A  59     -87.913  33.728  22.707  1.00 0.923           C  
ANISOU  320  C   SER A  59     2935   4421   4030    413   -644     86       C  
ATOM    321  O   SER A  59     -86.696  33.904  22.651  1.00 0.923           O  
ANISOU  321  O   SER A  59     2935   4386   4136    423   -620     88       O  
ATOM    322  CB  SER A  59     -88.000  33.659  20.210  1.00 0.923           C  
ANISOU  322  CB  SER A  59     3017   4487   4012    449   -548    126       C  
ATOM    323  OG  SER A  59     -87.864  35.063  20.214  1.00 0.923           O  
ANISOU  323  OG  SER A  59     3008   4485   4075    475   -521    149       O  
ATOM    324  N   LEU A  60     -88.634  33.969  23.802  1.00-0.706           N  
ANISOU  324  N   LEU A  60     2913   4431   3996    399   -695     71       N  
ATOM    325  CA  LEU A  60     -88.074  34.622  24.982  1.00-0.706           C  
ANISOU  325  CA  LEU A  60     2883   4400   4073    398   -725     56       C  
ATOM    326  C   LEU A  60     -86.960  33.803  25.636  1.00-0.706           C  
ANISOU  326  C   LEU A  60     2907   4392   4165    387   -749     34       C  
ATOM    327  O   LEU A  60     -85.965  34.362  26.080  1.00-0.706           O  
ANISOU  327  O   LEU A  60     2891   4366   4270    395   -749     26       O  
ATOM    328  CB  LEU A  60     -89.176  34.910  26.008  1.00-0.706           C  
ANISOU  328  CB  LEU A  60     2845   4400   3985    385   -775     44       C  
ATOM    329  CG  LEU A  60     -88.766  35.476  27.372  1.00-0.706           C  
ANISOU  329  CG  LEU A  60     2804   4361   4030    382   -816     22       C  
ATOM    330  CD1 LEU A  60     -88.202  36.884  27.237  1.00-0.706           C  
ANISOU  330  CD1 LEU A  60     2792   4347   4129    401   -783     30       C  
ATOM    331  CD2 LEU A  60     -89.953  35.449  28.321  1.00-0.706           C  
ANISOU  331  CD2 LEU A  60     2781   4370   3930    368   -864     11       C  
ATOM    332  N   LEU A  61     -87.142  32.489  25.708  1.00-0.229           N  
ANISOU  332  N   LEU A  61     2968   4442   4153    370   -768     25       N  
ATOM    333  CA  LEU A  61     -86.158  31.606  26.329  1.00-0.229           C  
ANISOU  333  CA  LEU A  61     3020   4465   4258    364   -790      8       C  
ATOM    334  C   LEU A  61     -85.198  30.972  25.323  1.00-0.229           C  
ANISOU  334  C   LEU A  61     3100   4504   4367    371   -742     18       C  
ATOM    335  O   LEU A  61     -84.268  30.272  25.724  1.00-0.229           O  
ANISOU  335  O   LEU A  61     3141   4520   4463    371   -753      9       O  
ATOM    336  CB  LEU A  61     -86.857  30.511  27.135  1.00-0.229           C  
ANISOU  336  CB  LEU A  61     3024   4470   4172    344   -834     -6       C  
ATOM    337  CG  LEU A  61     -87.554  30.954  28.423  1.00-0.229           C  
ANISOU  337  CG  LEU A  61     2994   4471   4127    338   -888    -20       C  
ATOM    338  CD1 LEU A  61     -88.461  29.842  28.940  1.00-0.229           C  
ANISOU  338  CD1 LEU A  61     3018   4492   4042    319   -915    -28       C  
ATOM    339  CD2 LEU A  61     -86.545  31.360  29.488  1.00-0.229           C  
ANISOU  339  CD2 LEU A  61     2965   4441   4208    350   -922    -36       C  
ATOM    340  N   VAL A  62     -85.414  31.214  24.030  1.00-0.292           N  
ANISOU  340  N   VAL A  62     3173   4570   4400    381   -689     39       N  
ATOM    341  CA  VAL A  62     -84.489  30.745  22.998  1.00-0.292           C  
ANISOU  341  CA  VAL A  62     3254   4609   4509    392   -635     50       C  
ATOM    342  C   VAL A  62     -83.197  31.566  23.078  1.00-0.292           C  
ANISOU  342  C   VAL A  62     3285   4624   4695    410   -612     55       C  
ATOM    343  O   VAL A  62     -83.253  32.785  23.235  1.00-0.292           O  
ANISOU  343  O   VAL A  62     3256   4616   4726    421   -606     61       O  
ATOM    344  CB  VAL A  62     -85.101  30.859  21.583  1.00-0.292           C  
ANISOU  344  CB  VAL A  62     3301   4656   4464    402   -584     71       C  
ATOM    345  CG1 VAL A  62     -84.072  30.514  20.510  1.00-0.292           C  
ANISOU  345  CG1 VAL A  62     3346   4652   4543    418   -523     85       C  
ATOM    346  CG2 VAL A  62     -86.322  29.955  21.457  1.00-0.292           C  
ANISOU  346  CG2 VAL A  62     3321   4695   4340    380   -607     58       C  
ATOM    347  N   PRO A  63     -82.027  30.900  23.008  1.00-0.838           N  
ANISOU  347  N   PRO A  63     3363   4667   4847    413   -597     52       N  
ATOM    348  CA  PRO A  63     -80.759  31.629  22.979  1.00-0.838           C  
ANISOU  348  CA  PRO A  63     3393   4685   5035    430   -570     54       C  
ATOM    349  C   PRO A  63     -80.653  32.652  21.847  1.00-0.838           C  
ANISOU  349  C   PRO A  63     3462   4741   5131    451   -499     81       C  
ATOM    350  O   PRO A  63     -81.302  32.510  20.809  1.00-0.838           O  
ANISOU  350  O   PRO A  63     3492   4760   5052    459   -461    102       O  
ATOM    351  CB  PRO A  63     -79.726  30.516  22.790  1.00-0.838           C  
ANISOU  351  CB  PRO A  63     3419   4673   5100    430   -555     52       C  
ATOM    352  CG  PRO A  63     -80.336  29.337  23.464  1.00-0.838           C  
ANISOU  352  CG  PRO A  63     3413   4670   4993    412   -606     37       C  
ATOM    353  CD  PRO A  63     -81.817  29.456  23.229  1.00-0.838           C  
ANISOU  353  CD  PRO A  63     3406   4685   4845    400   -615     41       C  
ATOM    354  N   ARG A  64     -79.829  33.672  22.058  1.00 0.983           N  
ANISOU  354  N   ARG A  64     3525   4805   5341    462   -480     80       N  
ATOM    355  CA  ARG A  64     -79.618  34.719  21.059  1.00 0.983           C  
ANISOU  355  CA  ARG A  64     3605   4866   5466    486   -405    108       C  
ATOM    356  C   ARG A  64     -78.947  34.196  19.788  1.00 0.983           C  
ANISOU  356  C   ARG A  64     3641   4850   5494    503   -333    133       C  
ATOM    357  O   ARG A  64     -79.191  34.724  18.705  1.00 0.983           O  
ANISOU  357  O   ARG A  64     3674   4864   5483    526   -270    164       O  
ATOM    358  CB  ARG A  64     -78.781  35.858  21.645  1.00 0.983           C  
ANISOU  358  CB  ARG A  64     3642   4911   5681    490   -398     94       C  
ATOM    359  CG  ARG A  64     -79.461  36.621  22.769  1.00 0.983           C  
ANISOU  359  CG  ARG A  64     3657   4972   5706    477   -456     72       C  
ATOM    360  CD  ARG A  64     -78.617  37.813  23.193  1.00 0.983           C  
ANISOU  360  CD  ARG A  64     3684   5004   5914    481   -438     55       C  
ATOM    361  NE  ARG A  64     -79.155  38.495  24.369  1.00 0.983           N  
ANISOU  361  NE  ARG A  64     3698   5061   5947    467   -496     26       N  
ATOM    362  CZ  ARG A  64     -80.186  39.344  24.365  1.00 0.983           C  
ANISOU  362  CZ  ARG A  64     3763   5138   5948    472   -489     38       C  
ATOM    363  NH1 ARG A  64     -80.844  39.625  23.239  1.00 0.983           N  
ANISOU  363  NH1 ARG A  64     3814   5168   5907    492   -429     81       N  
ATOM    364  NH2 ARG A  64     -80.578  39.904  25.507  1.00 0.983           N  
ANISOU  364  NH2 ARG A  64     3760   5170   5969    458   -543      8       N  
ATOM    365  N   GLU A  65     -78.116  33.161  19.917  1.00 0.665           N  
ANISOU  365  N   GLU A  65     3642   4830   5533    495   -342    120       N  
ATOM    366  CA  GLU A  65     -77.408  32.586  18.765  1.00 0.665           C  
ANISOU  366  CA  GLU A  65     3701   4835   5588    510   -273    141       C  
ATOM    367  C   GLU A  65     -78.334  31.922  17.735  1.00 0.665           C  
ANISOU  367  C   GLU A  65     3749   4867   5453    514   -249    159       C  
ATOM    368  O   GLU A  65     -77.937  31.734  16.581  1.00 0.665           O  
ANISOU  368  O   GLU A  65     3808   4882   5488    534   -181    181       O  
ATOM    369  CB  GLU A  65     -76.321  31.596  19.222  1.00 0.665           C  
ANISOU  369  CB  GLU A  65     3717   4834   5689    501   -291    124       C  
ATOM    370  CG  GLU A  65     -76.839  30.291  19.811  1.00 0.665           C  
ANISOU  370  CG  GLU A  65     3732   4857   5599    480   -351    105       C  
ATOM    371  CD  GLU A  65     -75.732  29.395  20.339  1.00 0.665           C  
ANISOU  371  CD  GLU A  65     3750   4861   5710    478   -367     92       C  
ATOM    372  OE1 GLU A  65     -74.544  29.627  20.014  1.00 0.665           O  
ANISOU  372  OE1 GLU A  65     3775   4865   5869    492   -324     98       O  
ATOM    373  OE2 GLU A  65     -76.052  28.446  21.085  1.00 0.665           O1-
ANISOU  373  OE2 GLU A  65     3743   4863   5642    463   -421     76       O1-
ATOM    374  N   TYR A  66     -79.547  31.556  18.156  1.00 1.058           N  
ANISOU  374  N   TYR A  66     3712   4865   5289    496   -305    145       N  
ATOM    375  CA  TYR A  66     -80.574  31.042  17.248  1.00 1.058           C  
ANISOU  375  CA  TYR A  66     3745   4898   5150    497   -290    154       C  
ATOM    376  C   TYR A  66     -81.671  32.072  16.962  1.00 1.058           C  
ANISOU  376  C   TYR A  66     3680   4873   5015    511   -288    171       C  
ATOM    377  O   TYR A  66     -82.719  31.716  16.423  1.00 1.058           O  
ANISOU  377  O   TYR A  66     3693   4907   4885    509   -294    172       O  
ATOM    378  CB  TYR A  66     -81.217  29.781  17.829  1.00 1.058           C  
ANISOU  378  CB  TYR A  66     3791   4956   5101    465   -349    126       C  
ATOM    379  CG  TYR A  66     -80.231  28.781  18.376  1.00 1.058           C  
ANISOU  379  CG  TYR A  66     3830   4964   5212    452   -362    110       C  
ATOM    380  CD1 TYR A  66     -79.191  28.303  17.587  1.00 1.058           C  
ANISOU  380  CD1 TYR A  66     3928   5008   5353    466   -304    122       C  
ATOM    381  CD2 TYR A  66     -80.340  28.305  19.677  1.00 1.058           C  
ANISOU  381  CD2 TYR A  66     3812   4968   5215    431   -430     87       C  
ATOM    382  CE1 TYR A  66     -78.278  27.388  18.082  1.00 1.058           C  
ANISOU  382  CE1 TYR A  66     3954   5006   5448    458   -314    110       C  
ATOM    383  CE2 TYR A  66     -79.434  27.389  20.180  1.00 1.058           C  
ANISOU  383  CE2 TYR A  66     3856   4984   5321    426   -441     76       C  
ATOM    384  CZ  TYR A  66     -78.405  26.934  19.376  1.00 1.058           C  
ANISOU  384  CZ  TYR A  66     3911   4990   5425    439   -384     88       C  
ATOM    385  OH  TYR A  66     -77.503  26.022  19.863  1.00 1.058           O  
ANISOU  385  OH  TYR A  66     3975   5028   5553    438   -393     80       O  
ATOM    386  N   GLY A  67     -81.435  33.335  17.325  1.00-1.280           N  
ANISOU  386  N   GLY A  67     3571   4776   5009    525   -278    182       N  
ATOM    387  CA  GLY A  67     -82.380  34.430  17.060  1.00-1.280           C  
ANISOU  387  CA  GLY A  67     3517   4755   4904    544   -267    203       C  
ATOM    388  C   GLY A  67     -83.363  34.754  18.178  1.00-1.280           C  
ANISOU  388  C   GLY A  67     3386   4679   4748    523   -338    184       C  
ATOM    389  O   GLY A  67     -84.343  35.454  17.949  1.00-1.280           O  
ANISOU  389  O   GLY A  67     3385   4711   4678    537   -336    200       O  
ATOM    390  N   GLY A  68     -83.101  34.268  19.388  1.00-1.342           N  
ANISOU  390  N   GLY A  68     3267   4570   4684    494   -400    151       N  
ATOM    391  CA  GLY A  68     -84.019  34.450  20.516  1.00-1.342           C  
ANISOU  391  CA  GLY A  68     3169   4520   4556    474   -468    131       C  
ATOM    392  C   GLY A  68     -83.694  35.647  21.390  1.00-1.342           C  
ANISOU  392  C   GLY A  68     3080   4445   4591    477   -481    124       C  
ATOM    393  O   GLY A  68     -82.875  36.486  21.027  1.00-1.342           O  
ANISOU  393  O   GLY A  68     3082   4423   4703    496   -429    137       O  
ATOM    394  N   TRP A  69     -84.351  35.725  22.545  1.00 1.159           N  
ANISOU  394  N   TRP A  69     3002   4403   4496    458   -545    101       N  
ATOM    395  CA  TRP A  69     -84.131  36.814  23.502  1.00 1.159           C  
ANISOU  395  CA  TRP A  69     2949   4367   4551    458   -565     87       C  
ATOM    396  C   TRP A  69     -83.045  36.477  24.520  1.00 1.159           C  
ANISOU  396  C   TRP A  69     2911   4324   4632    443   -605     53       C  
ATOM    397  O   TRP A  69     -82.420  37.378  25.076  1.00 1.159           O  
ANISOU  397  O   TRP A  69     2884   4303   4733    445   -606     37       O  
ATOM    398  CB  TRP A  69     -85.415  37.144  24.264  1.00 1.159           C  
ANISOU  398  CB  TRP A  69     2908   4368   4430    447   -614     79       C  
ATOM    399  CG  TRP A  69     -86.495  37.763  23.443  1.00 1.159           C  
ANISOU  399  CG  TRP A  69     2917   4396   4348    466   -579    111       C  
ATOM    400  CD1 TRP A  69     -87.064  37.250  22.322  1.00 1.159           C  
ANISOU  400  CD1 TRP A  69     2948   4428   4265    476   -551    135       C  
ATOM    401  CD2 TRP A  69     -87.170  39.000  23.706  1.00 1.159           C  
ANISOU  401  CD2 TRP A  69     2904   4407   4346    477   -573    122       C  
ATOM    402  NE1 TRP A  69     -88.041  38.094  21.854  1.00 1.159           N  
ANISOU  402  NE1 TRP A  69     2966   4475   4223    497   -529    161       N  
ATOM    403  CE2 TRP A  69     -88.125  39.179  22.686  1.00 1.159           C  
ANISOU  403  CE2 TRP A  69     2939   4459   4271    499   -539    156       C  
ATOM    404  CE3 TRP A  69     -87.050  39.981  24.696  1.00 1.159           C  
ANISOU  404  CE3 TRP A  69     2876   4386   4410    473   -590    104       C  
ATOM    405  CZ2 TRP A  69     -88.961  40.300  22.627  1.00 1.159           C  
ANISOU  405  CZ2 TRP A  69     2945   4490   4258    519   -521    178       C  
ATOM    406  CZ3 TRP A  69     -87.884  41.095  24.639  1.00 1.159           C  
ANISOU  406  CZ3 TRP A  69     2883   4413   4399    490   -569    124       C  
ATOM    407  CH2 TRP A  69     -88.826  41.243  23.611  1.00 1.159           C  
ANISOU  407  CH2 TRP A  69     2909   4455   4316    514   -534    163       C  
ATOM    408  N   GLY A  70     -82.850  35.188  24.788  1.00-0.134           N  
ANISOU  408  N   GLY A  70     2911   4317   4588    430   -639     40       N  
ATOM    409  CA  GLY A  70     -81.823  34.742  25.728  1.00-0.134           C  
ANISOU  409  CA  GLY A  70     2892   4297   4669    422   -680     11       C  
ATOM    410  C   GLY A  70     -82.058  35.213  27.151  1.00-0.134           C  
ANISOU  410  C   GLY A  70     2855   4298   4666    413   -747    -19       C  
ATOM    411  O   GLY A  70     -81.112  35.537  27.860  1.00-0.134           O  
ANISOU  411  O   GLY A  70     2848   4301   4786    414   -769    -45       O  
ATOM    412  N   ALA A  71     -83.322  35.255  27.570  1.00-0.064           N  
ANISOU  412  N   ALA A  71     2845   4310   4542    404   -778    -19       N  
ATOM    413  CA  ALA A  71     -83.675  35.723  28.909  1.00-0.064           C  
ANISOU  413  CA  ALA A  71     2797   4293   4507    396   -838    -46       C  
ATOM    414  C   ALA A  71     -83.442  34.623  29.945  1.00-0.064           C  
ANISOU  414  C   ALA A  71     2794   4294   4478    389   -901    -68       C  
ATOM    415  O   ALA A  71     -83.365  33.438  29.601  1.00-0.064           O  
ANISOU  415  O   ALA A  71     2812   4291   4436    386   -897    -58       O  
ATOM    416  CB  ALA A  71     -85.121  36.189  28.942  1.00-0.064           C  
ANISOU  416  CB  ALA A  71     2785   4302   4385    392   -843    -34       C  
ATOM    417  N   ASP A  72     -83.312  35.027  31.208  1.00 1.510           N  
ANISOU  417  N   ASP A  72     2764   4291   4494    389   -956    -99       N  
ATOM    418  CA  ASP A  72     -83.132  34.078  32.310  1.00 1.510           C  
ANISOU  418  CA  ASP A  72     2762   4296   4461    389  -1018   -118       C  
ATOM    419  C   ASP A  72     -84.494  33.624  32.827  1.00 1.510           C  
ANISOU  419  C   ASP A  72     2764   4302   4314    379  -1046   -112       C  
ATOM    420  O   ASP A  72     -85.530  34.174  32.444  1.00 1.510           O  
ANISOU  420  O   ASP A  72     2772   4316   4257    372  -1026    -98       O  
ATOM    421  CB  ASP A  72     -82.256  34.670  33.435  1.00 1.510           C  
ANISOU  421  CB  ASP A  72     2751   4316   4570    397  -1066   -157       C  
ATOM    422  CG  ASP A  72     -82.842  35.932  34.061  1.00 1.510           C  
ANISOU  422  CG  ASP A  72     2744   4334   4578    392  -1083   -177       C  
ATOM    423  OD1 ASP A  72     -84.058  36.188  33.906  1.00 1.510           O  
ANISOU  423  OD1 ASP A  72     2739   4327   4471    385  -1072   -160       O  
ATOM    424  OD2 ASP A  72     -82.077  36.674  34.719  1.00 1.510           O1-
ANISOU  424  OD2 ASP A  72     2733   4349   4687    396  -1108   -213       O1-
ATOM    425  N   TRP A  73     -84.502  32.612  33.685  1.00-0.509           N  
ANISOU  425  N   TRP A  73     2768   4302   4263    382  -1090   -120       N  
ATOM    426  CA  TRP A  73     -85.768  32.042  34.149  1.00-0.509           C  
ANISOU  426  CA  TRP A  73     2780   4310   4134    372  -1110   -112       C  
ATOM    427  C   TRP A  73     -86.609  33.005  34.994  1.00-0.509           C  
ANISOU  427  C   TRP A  73     2750   4308   4079    370  -1140   -126       C  
ATOM    428  O   TRP A  73     -87.823  33.067  34.813  1.00-0.509           O  
ANISOU  428  O   TRP A  73     2727   4289   3962    359  -1129   -112       O  
ATOM    429  CB  TRP A  73     -85.543  30.715  34.881  1.00-0.509           C  
ANISOU  429  CB  TRP A  73     2817   4327   4119    379  -1142   -114       C  
ATOM    430  CG  TRP A  73     -85.365  29.590  33.933  1.00-0.509           C  
ANISOU  430  CG  TRP A  73     2840   4315   4108    373  -1102    -93       C  
ATOM    431  CD1 TRP A  73     -84.195  28.975  33.598  1.00-0.509           C  
ANISOU  431  CD1 TRP A  73     2859   4314   4195    384  -1088    -91       C  
ATOM    432  CD2 TRP A  73     -86.391  28.951  33.165  1.00-0.509           C  
ANISOU  432  CD2 TRP A  73     2858   4313   4017    353  -1067    -76       C  
ATOM    433  NE1 TRP A  73     -84.429  27.986  32.679  1.00-0.509           N  
ANISOU  433  NE1 TRP A  73     2878   4296   4150    372  -1045    -72       N  
ATOM    434  CE2 TRP A  73     -85.768  27.952  32.392  1.00-0.509           C  
ANISOU  434  CE2 TRP A  73     2883   4303   4046    352  -1033    -65       C  
ATOM    435  CE3 TRP A  73     -87.776  29.124  33.060  1.00-0.509           C  
ANISOU  435  CE3 TRP A  73     2856   4324   3918    336  -1062    -71       C  
ATOM    436  CZ2 TRP A  73     -86.480  27.124  31.523  1.00-0.509           C  
ANISOU  436  CZ2 TRP A  73     2912   4308   3984    333   -995    -54       C  
ATOM    437  CZ3 TRP A  73     -88.486  28.302  32.196  1.00-0.509           C  
ANISOU  437  CZ3 TRP A  73     2883   4334   3860    317  -1028    -60       C  
ATOM    438  CH2 TRP A  73     -87.836  27.315  31.437  1.00-0.509           C  
ANISOU  438  CH2 TRP A  73     2911   4326   3893    315   -995    -53       C  
ATOM    439  N   PRO A  74     -85.970  33.767  35.904  1.00 2.457           N  
ANISOU  439  N   PRO A  74     2731   4311   4146    381  -1178   -155       N  
ATOM    440  CA  PRO A  74     -86.710  34.773  36.675  1.00 2.457           C  
ANISOU  440  CA  PRO A  74     2713   4317   4112    379  -1202   -171       C  
ATOM    441  C   PRO A  74     -87.419  35.823  35.818  1.00 2.457           C  
ANISOU  441  C   PRO A  74     2679   4288   4080    370  -1154   -155       C  
ATOM    442  O   PRO A  74     -88.509  36.259  36.173  1.00 2.457           O  
ANISOU  442  O   PRO A  74     2672   4292   4004    365  -1161   -151       O  
ATOM    443  CB  PRO A  74     -85.624  35.440  37.517  1.00 2.457           C  
ANISOU  443  CB  PRO A  74     2712   4339   4232    391  -1240   -210       C  
ATOM    444  CG  PRO A  74     -84.570  34.402  37.652  1.00 2.457           C  
ANISOU  444  CG  PRO A  74     2740   4361   4294    404  -1260   -214       C  
ATOM    445  CD  PRO A  74     -84.570  33.665  36.348  1.00 2.457           C  
ANISOU  445  CD  PRO A  74     2736   4326   4265    396  -1204   -178       C  
ATOM    446  N   THR A  75     -86.797  36.230  34.714  1.00 0.342           N  
ANISOU  446  N   THR A  75     2667   4269   4150    371  -1105   -143       N  
ATOM    447  CA  THR A  75     -87.382  37.231  33.821  1.00 0.342           C  
ANISOU  447  CA  THR A  75     2650   4256   4139    370  -1053   -122       C  
ATOM    448  C   THR A  75     -88.551  36.635  33.050  1.00 0.342           C  
ANISOU  448  C   THR A  75     2652   4255   4010    363  -1029    -89       C  
ATOM    449  O   THR A  75     -89.615  37.245  32.970  1.00 0.342           O  
ANISOU  449  O   THR A  75     2665   4284   3968    362  -1019    -77       O  
ATOM    450  CB  THR A  75     -86.339  37.807  32.836  1.00 0.342           C  
ANISOU  450  CB  THR A  75     2649   4242   4260    378  -1001   -115       C  
ATOM    451  OG1 THR A  75     -85.300  38.463  33.571  1.00 0.342           O  
ANISOU  451  OG1 THR A  75     2637   4240   4382    381  -1023   -152       O  
ATOM    452  CG2 THR A  75     -86.969  38.819  31.889  1.00 0.342           C  
ANISOU  452  CG2 THR A  75     2657   4249   4263    383   -942    -87       C  
ATOM    453  N   ALA A  76     -88.356  35.449  32.483  1.00-0.281           N  
ANISOU  453  N   ALA A  76     2654   4238   3967    359  -1019    -77       N  
ATOM    454  CA  ALA A  76     -89.439  34.757  31.785  1.00-0.281           C  
ANISOU  454  CA  ALA A  76     2661   4246   3853    349  -1001    -54       C  
ATOM    455  C   ALA A  76     -90.647  34.576  32.700  1.00-0.281           C  
ANISOU  455  C   ALA A  76     2657   4260   3753    339  -1038    -60       C  
ATOM    456  O   ALA A  76     -91.790  34.771  32.283  1.00-0.281           O  
ANISOU  456  O   ALA A  76     2634   4258   3657    333  -1023    -45       O  
ATOM    457  CB  ALA A  76     -88.972  33.406  31.261  1.00-0.281           C  
ANISOU  457  CB  ALA A  76     2682   4240   3844    343   -990    -49       C  
ATOM    458  N   ILE A  77     -90.378  34.218  33.951  1.00 0.216           N  
ANISOU  458  N   ILE A  77     2658   4255   3757    340  -1086    -82       N  
ATOM    459  CA  ILE A  77     -91.432  34.022  34.944  1.00 0.216           C  
ANISOU  459  CA  ILE A  77     2655   4261   3666    333  -1120    -88       C  
ATOM    460  C   ILE A  77     -92.172  35.327  35.260  1.00 0.216           C  
ANISOU  460  C   ILE A  77     2641   4275   3659    336  -1121    -89       C  
ATOM    461  O   ILE A  77     -93.388  35.315  35.440  1.00 0.216           O  
ANISOU  461  O   ILE A  77     2628   4276   3563    329  -1124    -81       O  
ATOM    462  CB  ILE A  77     -90.865  33.347  36.210  1.00 0.216           C  
ANISOU  462  CB  ILE A  77     2665   4255   3676    341  -1169   -108       C  
ATOM    463  CG1 ILE A  77     -90.585  31.872  35.905  1.00 0.216           C  
ANISOU  463  CG1 ILE A  77     2688   4247   3655    336  -1161    -99       C  
ATOM    464  CG2 ILE A  77     -91.833  33.461  37.377  1.00 0.216           C  
ANISOU  464  CG2 ILE A  77     2675   4273   3612    340  -1203   -116       C  
ATOM    465  CD1 ILE A  77     -89.690  31.175  36.900  1.00 0.216           C  
ANISOU  465  CD1 ILE A  77     2709   4250   3696    352  -1200   -113       C  
ATOM    466  N   GLU A  78     -91.447  36.445  35.305  1.00 1.068           N  
ANISOU  466  N   GLU A  78     2644   4283   3765    347  -1115   -101       N  
ATOM    467  CA  GLU A  78     -92.076  37.759  35.470  1.00 1.068           C  
ANISOU  467  CA  GLU A  78     2650   4308   3787    351  -1105   -100       C  
ATOM    468  C   GLU A  78     -93.008  38.099  34.307  1.00 1.068           C  
ANISOU  468  C   GLU A  78     2602   4277   3693    351  -1057    -66       C  
ATOM    469  O   GLU A  78     -94.039  38.736  34.508  1.00 1.068           O  
ANISOU  469  O   GLU A  78     2588   4284   3637    353  -1054    -58       O  
ATOM    470  CB  GLU A  78     -91.026  38.866  35.616  1.00 1.068           C  
ANISOU  470  CB  GLU A  78     2686   4342   3957    361  -1098   -121       C  
ATOM    471  CG  GLU A  78     -90.375  38.927  36.984  1.00 1.068           C  
ANISOU  471  CG  GLU A  78     2750   4407   4065    363  -1153   -162       C  
ATOM    472  CD  GLU A  78     -91.325  39.374  38.073  1.00 1.068           C  
ANISOU  472  CD  GLU A  78     2804   4471   4055    363  -1184   -175       C  
ATOM    473  OE1 GLU A  78     -91.466  38.630  39.071  1.00 1.068           O  
ANISOU  473  OE1 GLU A  78     2874   4538   4062    365  -1231   -189       O  
ATOM    474  OE2 GLU A  78     -91.930  40.465  37.933  1.00 1.068           O1-
ANISOU  474  OE2 GLU A  78     2851   4527   4115    364  -1158   -169       O1-
ATOM    475  N   VAL A  79     -92.633  37.690  33.097  1.00 0.167           N  
ANISOU  475  N   VAL A  79     2566   4233   3664    353  -1020    -47       N  
ATOM    476  CA  VAL A  79     -93.492  37.870  31.925  1.00 0.167           C  
ANISOU  476  CA  VAL A  79     2543   4232   3585    357   -979    -16       C  
ATOM    477  C   VAL A  79     -94.770  37.038  32.070  1.00 0.167           C  
ANISOU  477  C   VAL A  79     2531   4242   3454    342   -998    -11       C  
ATOM    478  O   VAL A  79     -95.870  37.517  31.762  1.00 0.167           O  
ANISOU  478  O   VAL A  79     2521   4267   3394    345   -986      4       O  
ATOM    479  CB  VAL A  79     -92.765  37.495  30.615  1.00 0.167           C  
ANISOU  479  CB  VAL A  79     2554   4227   3619    364   -936      0       C  
ATOM    480  CG1 VAL A  79     -93.727  37.506  29.434  1.00 0.167           C  
ANISOU  480  CG1 VAL A  79     2572   4273   3558    370   -901     30       C  
ATOM    481  CG2 VAL A  79     -91.606  38.449  30.355  1.00 0.167           C  
ANISOU  481  CG2 VAL A  79     2557   4209   3748    380   -905      0       C  
ATOM    482  N   VAL A  80     -94.622  35.805  32.546  1.00-0.144           N  
ANISOU  482  N   VAL A  80     2506   4199   3389    326  -1027    -27       N  
ATOM    483  CA  VAL A  80     -95.762  34.919  32.740  1.00-0.144           C  
ANISOU  483  CA  VAL A  80     2510   4218   3291    309  -1041    -27       C  
ATOM    484  C   VAL A  80     -96.733  35.518  33.759  1.00-0.144           C  
ANISOU  484  C   VAL A  80     2503   4232   3252    308  -1066    -31       C  
ATOM    485  O   VAL A  80     -97.940  35.562  33.508  1.00-0.144           O  
ANISOU  485  O   VAL A  80     2509   4272   3196    302  -1058    -20       O  
ATOM    486  CB  VAL A  80     -95.324  33.501  33.174  1.00-0.144           C  
ANISOU  486  CB  VAL A  80     2524   4197   3275    295  -1062    -41       C  
ATOM    487  CG1 VAL A  80     -96.524  32.658  33.588  1.00-0.144           C  
ANISOU  487  CG1 VAL A  80     2539   4221   3194    275  -1074    -45       C  
ATOM    488  CG2 VAL A  80     -94.554  32.811  32.055  1.00-0.144           C  
ANISOU  488  CG2 VAL A  80     2534   4187   3301    293  -1032    -36       C  
ATOM    489  N   ARG A  81     -96.194  35.988  34.887  1.00-1.183           N  
ANISOU  489  N   ARG A  81     2498   4208   3293    316  -1094    -48       N  
ATOM    490  CA  ARG A  81     -96.987  36.601  35.961  1.00-1.183           C  
ANISOU  490  CA  ARG A  81     2501   4222   3269    318  -1117    -55       C  
ATOM    491  C   ARG A  81     -97.766  37.819  35.475  1.00-1.183           C  
ANISOU  491  C   ARG A  81     2498   4254   3275    328  -1089    -37       C  
ATOM    492  O   ARG A  81     -98.920  38.018  35.847  1.00-1.183           O  
ANISOU  492  O   ARG A  81     2487   4265   3208    325  -1094    -31       O  
ATOM    493  CB  ARG A  81     -96.080  37.048  37.117  1.00-1.183           C  
ANISOU  493  CB  ARG A  81     2502   4200   3330    329  -1151    -82       C  
ATOM    494  CG  ARG A  81     -95.423  35.926  37.909  1.00-1.183           C  
ANISOU  494  CG  ARG A  81     2522   4190   3332    328  -1186    -99       C  
ATOM    495  CD  ARG A  81     -94.290  36.465  38.777  1.00-1.183           C  
ANISOU  495  CD  ARG A  81     2529   4186   3419    342  -1218   -128       C  
ATOM    496  NE  ARG A  81     -94.782  37.401  39.787  1.00-1.183           N  
ANISOU  496  NE  ARG A  81     2537   4202   3420    349  -1239   -144       N  
ATOM    497  CZ  ARG A  81     -95.333  37.054  40.950  1.00-1.183           C  
ANISOU  497  CZ  ARG A  81     2568   4226   3378    353  -1272   -153       C  
ATOM    498  NH1 ARG A  81     -95.471  35.775  41.292  1.00-1.183           N  
ANISOU  498  NH1 ARG A  81     2597   4234   3332    351  -1287   -147       N  
ATOM    499  NH2 ARG A  81     -95.750  38.000  41.784  1.00-1.183           N  
ANISOU  499  NH2 ARG A  81     2579   4243   3386    359  -1287   -169       N  
ATOM    500  N   GLU A  82     -97.109  38.631  34.654  1.00 0.517           N  
ANISOU  500  N   GLU A  82     2512   4268   3362    341  -1057    -27       N  
ATOM    501  CA  GLU A  82     -97.679  39.872  34.143  1.00 0.517           C  
ANISOU  501  CA  GLU A  82     2533   4315   3403    357  -1023     -5       C  
ATOM    502  C   GLU A  82     -98.828  39.600  33.158  1.00 0.517           C  
ANISOU  502  C   GLU A  82     2505   4330   3298    357  -1001     22       C  
ATOM    503  O   GLU A  82     -99.854  40.279  33.177  1.00 0.517           O  
ANISOU  503  O   GLU A  82     2504   4363   3270    366   -991     37       O  
ATOM    504  CB  GLU A  82     -96.577  40.694  33.468  1.00 0.517           C  
ANISOU  504  CB  GLU A  82     2581   4344   3552    373   -987      0       C  
ATOM    505  CG  GLU A  82     -96.752  42.195  33.568  1.00 0.517           C  
ANISOU  505  CG  GLU A  82     2633   4401   3661    391   -959      7       C  
ATOM    506  CD  GLU A  82     -96.679  42.710  34.996  1.00 0.517           C  
ANISOU  506  CD  GLU A  82     2667   4421   3725    385   -994    -25       C  
ATOM    507  OE1 GLU A  82     -95.808  42.250  35.767  1.00 0.517           O  
ANISOU  507  OE1 GLU A  82     2724   4455   3815    376  -1031    -58       O  
ATOM    508  OE2 GLU A  82     -97.493  43.583  35.348  1.00 0.517           O1-
ANISOU  508  OE2 GLU A  82     2699   4466   3745    393   -984    -17       O1-
ATOM    509  N   ILE A  83     -98.644  38.602  32.302  1.00-0.029           N  
ANISOU  509  N   ILE A  83     2478   4305   3239    349   -993     26       N  
ATOM    510  CA  ILE A  83     -99.696  38.161  31.390  1.00-0.029           C  
ANISOU  510  CA  ILE A  83     2465   4338   3150    346   -979     43       C  
ATOM    511  C   ILE A  83    -100.850  37.511  32.162  1.00-0.029           C  
ANISOU  511  C   ILE A  83     2450   4346   3062    324  -1010     31       C  
ATOM    512  O   ILE A  83    -102.028  37.720  31.832  1.00-0.029           O  
ANISOU  512  O   ILE A  83     2436   4384   3003    326  -1003     44       O  
ATOM    513  CB  ILE A  83     -99.153  37.163  30.345  1.00-0.029           C  
ANISOU  513  CB  ILE A  83     2475   4339   3142    338   -965     42       C  
ATOM    514  CG1 ILE A  83     -98.195  37.875  29.386  1.00-0.029           C  
ANISOU  514  CG1 ILE A  83     2480   4328   3210    364   -924     61       C  
ATOM    515  CG2 ILE A  83    -100.297  36.535  29.563  1.00-0.029           C  
ANISOU  515  CG2 ILE A  83     2499   4415   3081    329   -961     48       C  
ATOM    516  CD1 ILE A  83     -97.385  36.941  28.516  1.00-0.029           C  
ANISOU  516  CD1 ILE A  83     2497   4320   3224    358   -908     58       C  
ATOM    517  N   ALA A  84    -100.500  36.732  33.184  1.00-1.111           N  
ANISOU  517  N   ALA A  84     2423   4281   3028    307  -1041      7       N  
ATOM    518  CA  ALA A  84    -101.480  35.985  33.966  1.00-1.111           C  
ANISOU  518  CA  ALA A  84     2423   4289   2961    287  -1064     -3       C  
ATOM    519  C   ALA A  84    -102.415  36.883  34.772  1.00-1.111           C  
ANISOU  519  C   ALA A  84     2398   4286   2925    295  -1072      1       C  
ATOM    520  O   ALA A  84    -103.582  36.547  34.955  1.00-1.111           O  
ANISOU  520  O   ALA A  84     2405   4325   2878    283  -1075      3       O  
ATOM    521  CB  ALA A  84    -100.774  35.002  34.889  1.00-1.111           C  
ANISOU  521  CB  ALA A  84     2442   4254   2975    275  -1090    -24       C  
ATOM    522  N   ALA A  85    -101.906  38.015  35.250  1.00 0.197           N  
ANISOU  522  N   ALA A  85     2371   4242   2954    314  -1071      3       N  
ATOM    523  CA  ALA A  85    -102.710  38.963  36.028  1.00 0.197           C  
ANISOU  523  CA  ALA A  85     2363   4249   2941    323  -1075      7       C  
ATOM    524  C   ALA A  85    -103.784  39.633  35.174  1.00 0.197           C  
ANISOU  524  C   ALA A  85     2361   4306   2923    335  -1046     35       C  
ATOM    525  O   ALA A  85    -104.852  39.984  35.677  1.00 0.197           O  
ANISOU  525  O   ALA A  85     2366   4338   2897    336  -1048     41       O  
ATOM    526  CB  ALA A  85    -101.817  40.013  36.675  1.00 0.197           C  
ANISOU  526  CB  ALA A  85     2361   4213   3011    339  -1078     -4       C  
ATOM    527  N   ALA A  86    -103.485  39.810  33.890  1.00-0.260           N  
ANISOU  527  N   ALA A  86     2353   4320   2935    347  -1018     53       N  
ATOM    528  CA  ALA A  86    -104.433  40.336  32.918  1.00-0.260           C  
ANISOU  528  CA  ALA A  86     2356   4387   2916    364   -992     82       C  
ATOM    529  C   ALA A  86    -105.418  39.260  32.472  1.00-0.260           C  
ANISOU  529  C   ALA A  86     2361   4442   2851    344  -1003     77       C  
ATOM    530  O   ALA A  86    -106.619  39.512  32.375  1.00-0.260           O  
ANISOU  530  O   ALA A  86     2352   4491   2811    348  -1001     89       O  
ATOM    531  CB  ALA A  86    -103.686  40.878  31.708  1.00-0.260           C  
ANISOU  531  CB  ALA A  86     2367   4398   2968    389   -956    103       C  
ATOM    532  N   ASP A  87    -104.895  38.066  32.204  1.00-1.406           N  
ANISOU  532  N   ASP A  87     2373   4432   2845    321  -1014     58       N  
ATOM    533  CA  ASP A  87    -105.681  36.986  31.621  1.00-1.406           C  
ANISOU  533  CA  ASP A  87     2398   4502   2813    299  -1019     48       C  
ATOM    534  C   ASP A  87    -105.097  35.628  31.984  1.00-1.406           C  
ANISOU  534  C   ASP A  87     2397   4451   2796    268  -1035     20       C  
ATOM    535  O   ASP A  87    -104.028  35.256  31.501  1.00-1.406           O  
ANISOU  535  O   ASP A  87     2399   4415   2818    269  -1027     16       O  
ATOM    536  CB  ASP A  87    -105.728  37.152  30.099  1.00-1.406           C  
ANISOU  536  CB  ASP A  87     2425   4578   2829    317   -995     65       C  
ATOM    537  CG  ASP A  87    -106.650  36.152  29.425  1.00-1.406           C  
ANISOU  537  CG  ASP A  87     2459   4673   2807    294  -1002     48       C  
ATOM    538  OD1 ASP A  87    -106.269  34.968  29.312  1.00-1.406           O  
ANISOU  538  OD1 ASP A  87     2480   4667   2810    266  -1009     23       O  
ATOM    539  OD2 ASP A  87    -107.743  36.558  28.975  1.00-1.406           O1-
ANISOU  539  OD2 ASP A  87     2488   4781   2813    306  -1000     60       O1-
ATOM    540  N   GLY A  88    -105.813  34.888  32.823  1.00-0.822           N  
ANISOU  540  N   GLY A  88     2398   4449   2762    243  -1052      3       N  
ATOM    541  CA  GLY A  88    -105.353  33.581  33.287  1.00-0.822           C  
ANISOU  541  CA  GLY A  88     2414   4411   2759    217  -1062    -20       C  
ATOM    542  C   GLY A  88    -105.066  32.605  32.162  1.00-0.822           C  
ANISOU  542  C   GLY A  88     2435   4439   2763    201  -1048    -31       C  
ATOM    543  O   GLY A  88    -104.072  31.871  32.214  1.00-0.822           O  
ANISOU  543  O   GLY A  88     2436   4383   2774    194  -1048    -41       O  
ATOM    544  N   SER A  89    -105.932  32.597  31.144  1.00-1.269           N  
ANISOU  544  N   SER A  89     2441   4518   2745    196  -1038    -31       N  
ATOM    545  CA  SER A  89    -105.793  31.671  30.017  1.00-1.269           C  
ANISOU  545  CA  SER A  89     2475   4566   2756    180  -1026    -48       C  
ATOM    546  C   SER A  89    -104.556  31.950  29.169  1.00-1.269           C  
ANISOU  546  C   SER A  89     2484   4545   2790    202  -1010    -36       C  
ATOM    547  O   SER A  89    -103.886  31.019  28.723  1.00-1.269           O  
ANISOU  547  O   SER A  89     2506   4530   2805    187  -1001    -51       O  
ATOM    548  CB  SER A  89    -107.035  31.697  29.124  1.00-1.269           C  
ANISOU  548  CB  SER A  89     2496   4683   2745    174  -1024    -54       C  
ATOM    549  OG  SER A  89    -108.103  30.996  29.724  1.00-1.269           O  
ANISOU  549  OG  SER A  89     2507   4718   2735    142  -1033    -77       O  
ATOM    550  N   LEU A  90    -104.264  33.225  28.941  1.00-0.316           N  
ANISOU  550  N   LEU A  90     2472   4545   2811    237  -1001     -7       N  
ATOM    551  CA  LEU A  90    -103.088  33.617  28.166  1.00-0.316           C  
ANISOU  551  CA  LEU A  90     2487   4528   2859    261   -979      7       C  
ATOM    552  C   LEU A  90    -101.785  33.372  28.935  1.00-0.316           C  
ANISOU  552  C   LEU A  90     2486   4444   2908    258   -985      1       C  
ATOM    553  O   LEU A  90    -100.767  33.034  28.337  1.00-0.316           O  
ANISOU  553  O   LEU A  90     2489   4411   2932    262   -968      0       O  
ATOM    554  CB  LEU A  90    -103.201  35.083  27.730  1.00-0.316           C  
ANISOU  554  CB  LEU A  90     2477   4553   2875    301   -962     41       C  
ATOM    555  CG  LEU A  90    -104.316  35.340  26.708  1.00-0.316           C  
ANISOU  555  CG  LEU A  90     2499   4663   2848    315   -953     52       C  
ATOM    556  CD1 LEU A  90    -104.587  36.827  26.524  1.00-0.316           C  
ANISOU  556  CD1 LEU A  90     2499   4695   2872    357   -935     90       C  
ATOM    557  CD2 LEU A  90    -103.993  34.681  25.374  1.00-0.316           C  
ANISOU  557  CD2 LEU A  90     2535   4712   2849    316   -935     46       C  
ATOM    558  N   GLY A  91    -101.822  33.543  30.256  1.00-1.078           N  
ANISOU  558  N   GLY A  91     2484   4416   2924    254  -1008     -3       N  
ATOM    559  CA  GLY A  91    -100.677  33.227  31.102  1.00-1.078           C  
ANISOU  559  CA  GLY A  91     2491   4353   2971    252  -1021    -13       C  
ATOM    560  C   GLY A  91    -100.351  31.749  31.027  1.00-1.078           C  
ANISOU  560  C   GLY A  91     2527   4354   2978    227  -1022    -33       C  
ATOM    561  O   GLY A  91     -99.200  31.364  30.826  1.00-1.078           O  
ANISOU  561  O   GLY A  91     2525   4307   3010    231  -1014    -35       O  
ATOM    562  N   HIS A  92    -101.385  30.929  31.177  1.00-1.260           N  
ANISOU  562  N   HIS A  92     2564   4411   2957    202  -1026    -47       N  
ATOM    563  CA  HIS A  92    -101.275  29.482  31.047  1.00-1.260           C  
ANISOU  563  CA  HIS A  92     2615   4430   2976    174  -1019    -67       C  
ATOM    564  C   HIS A  92    -100.717  29.104  29.680  1.00-1.260           C  
ANISOU  564  C   HIS A  92     2645   4462   3006    174   -994    -69       C  
ATOM    565  O   HIS A  92     -99.797  28.294  29.579  1.00-1.260           O  
ANISOU  565  O   HIS A  92     2662   4425   3035    168   -984    -76       O  
ATOM    566  CB  HIS A  92    -102.650  28.838  31.265  1.00-1.260           C  
ANISOU  566  CB  HIS A  92     2637   4487   2944    146  -1022    -83       C  
ATOM    567  CG  HIS A  92    -102.729  27.402  30.849  1.00-1.260           C  
ANISOU  567  CG  HIS A  92     2686   4515   2961    114  -1005   -107       C  
ATOM    568  ND1 HIS A  92    -102.526  26.362  31.728  1.00-1.260           N  
ANISOU  568  ND1 HIS A  92     2721   4488   2984     98  -1004   -118       N  
ATOM    569  CD2 HIS A  92    -103.001  26.833  29.650  1.00-1.260           C  
ANISOU  569  CD2 HIS A  92     2718   4578   2969     96   -986   -125       C  
ATOM    570  CE1 HIS A  92    -102.659  25.214  31.089  1.00-1.260           C  
ANISOU  570  CE1 HIS A  92     2765   4521   3003     70   -982   -140       C  
ATOM    571  NE2 HIS A  92    -102.951  25.472  29.826  1.00-1.260           N  
ANISOU  571  NE2 HIS A  92     2761   4574   2992     66   -972   -148       N  
ATOM    572  N   LEU A  93    -101.268  29.715  28.636  1.00-0.605           N  
ANISOU  572  N   LEU A  93     2653   4531   2999    183   -982    -61       N  
ATOM    573  CA  LEU A  93    -100.897  29.392  27.263  1.00-0.605           C  
ANISOU  573  CA  LEU A  93     2702   4589   3034    185   -956    -64       C  
ATOM    574  C   LEU A  93     -99.430  29.733  26.977  1.00-0.605           C  
ANISOU  574  C   LEU A  93     2715   4548   3102    210   -939    -48       C  
ATOM    575  O   LEU A  93     -98.696  28.918  26.414  1.00-0.605           O  
ANISOU  575  O   LEU A  93     2736   4531   3122    202   -920    -57       O  
ATOM    576  CB  LEU A  93    -101.819  30.138  26.292  1.00-0.605           C  
ANISOU  576  CB  LEU A  93     2715   4685   3016    200   -949    -54       C  
ATOM    577  CG  LEU A  93    -102.004  29.588  24.883  1.00-0.605           C  
ANISOU  577  CG  LEU A  93     2775   4780   3029    195   -930    -68       C  
ATOM    578  CD1 LEU A  93    -102.606  28.186  24.906  1.00-0.605           C  
ANISOU  578  CD1 LEU A  93     2807   4815   3019    151   -934   -109       C  
ATOM    579  CD2 LEU A  93    -102.894  30.538  24.086  1.00-0.605           C  
ANISOU  579  CD2 LEU A  93     2787   4881   3014    222   -928    -51       C  
ATOM    580  N   PHE A  94     -99.010  30.935  27.362  1.00-0.338           N  
ANISOU  580  N   PHE A  94     2700   4531   3141    238   -942    -25       N  
ATOM    581  CA  PHE A  94     -97.623  31.346  27.189  1.00-0.338           C  
ANISOU  581  CA  PHE A  94     2718   4502   3229    259   -926    -12       C  
ATOM    582  C   PHE A  94     -96.714  30.518  28.084  1.00-0.338           C  
ANISOU  582  C   PHE A  94     2735   4455   3278    247   -941    -26       C  
ATOM    583  O   PHE A  94     -95.654  30.068  27.652  1.00-0.338           O  
ANISOU  583  O   PHE A  94     2741   4420   3316    251   -923    -27       O  
ATOM    584  CB  PHE A  94     -97.445  32.833  27.505  1.00-0.338           C  
ANISOU  584  CB  PHE A  94     2701   4496   3270    288   -925      9       C  
ATOM    585  CG  PHE A  94     -96.046  33.335  27.272  1.00-0.338           C  
ANISOU  585  CG  PHE A  94     2701   4453   3354    309   -903     20       C  
ATOM    586  CD1 PHE A  94     -95.553  33.471  25.984  1.00-0.338           C  
ANISOU  586  CD1 PHE A  94     2729   4477   3388    327   -862     36       C  
ATOM    587  CD2 PHE A  94     -95.221  33.661  28.336  1.00-0.338           C  
ANISOU  587  CD2 PHE A  94     2693   4409   3420    313   -923     13       C  
ATOM    588  CE1 PHE A  94     -94.266  33.930  25.757  1.00-0.338           C  
ANISOU  588  CE1 PHE A  94     2735   4441   3479    346   -836     46       C  
ATOM    589  CE2 PHE A  94     -93.929  34.122  28.119  1.00-0.338           C  
ANISOU  589  CE2 PHE A  94     2697   4379   3514    330   -903     18       C  
ATOM    590  CZ  PHE A  94     -93.450  34.254  26.828  1.00-0.338           C  
ANISOU  590  CZ  PHE A  94     2716   4392   3546    345   -857     36       C  
ATOM    591  N   GLY A  95     -97.141  30.327  29.331  1.00-0.265           N  
ANISOU  591  N   GLY A  95     2745   4459   3277    236   -973    -36       N  
ATOM    592  CA  GLY A  95     -96.415  29.509  30.292  1.00-0.265           C  
ANISOU  592  CA  GLY A  95     2769   4428   3318    229   -991    -48       C  
ATOM    593  C   GLY A  95     -96.128  28.115  29.770  1.00-0.265           C  
ANISOU  593  C   GLY A  95     2833   4457   3351    210   -972    -60       C  
ATOM    594  O   GLY A  95     -94.983  27.662  29.812  1.00-0.265           O  
ANISOU  594  O   GLY A  95     2853   4430   3412    218   -966    -60       O  
ATOM    595  N   TYR A  96     -97.160  27.441  29.266  1.00-1.039           N  
ANISOU  595  N   TYR A  96     2873   4523   3323    185   -961    -72       N  
ATOM    596  CA  TYR A  96     -96.990  26.101  28.690  1.00-1.039           C  
ANISOU  596  CA  TYR A  96     2948   4565   3365    163   -937    -89       C  
ATOM    597  C   TYR A  96     -96.064  26.103  27.484  1.00-1.039           C  
ANISOU  597  C   TYR A  96     2974   4575   3415    175   -907    -83       C  
ATOM    598  O   TYR A  96     -95.257  25.188  27.322  1.00-1.039           O  
ANISOU  598  O   TYR A  96     2974   4523   3425    170   -889    -89       O  
ATOM    599  CB  TYR A  96     -98.334  25.463  28.301  1.00-1.039           C  
ANISOU  599  CB  TYR A  96     2983   4639   3330    131   -931   -111       C  
ATOM    600  CG  TYR A  96     -98.637  24.219  29.095  1.00-1.039           C  
ANISOU  600  CG  TYR A  96     3038   4651   3356    105   -930   -128       C  
ATOM    601  CD1 TYR A  96     -98.025  23.009  28.780  1.00-1.039           C  
ANISOU  601  CD1 TYR A  96     3103   4660   3414     90   -904   -141       C  
ATOM    602  CD2 TYR A  96     -99.518  24.248  30.170  1.00-1.039           C  
ANISOU  602  CD2 TYR A  96     3048   4672   3346     96   -950   -130       C  
ATOM    603  CE1 TYR A  96     -98.289  21.859  29.507  1.00-1.039           C  
ANISOU  603  CE1 TYR A  96     3155   4665   3441     69   -895   -154       C  
ATOM    604  CE2 TYR A  96     -99.789  23.105  30.904  1.00-1.039           C  
ANISOU  604  CE2 TYR A  96     3095   4674   3366     75   -942   -143       C  
ATOM    605  CZ  TYR A  96     -99.172  21.913  30.569  1.00-1.039           C  
ANISOU  605  CZ  TYR A  96     3152   4673   3418     62   -913   -154       C  
ATOM    606  OH  TYR A  96     -99.437  20.771  31.296  1.00-1.039           O  
ANISOU  606  OH  TYR A  96     3232   4701   3472     43   -898   -164       O  
ATOM    607  N   HIS A  97     -96.195  27.124  26.639  1.00-1.040           N  
ANISOU  607  N   HIS A  97     2991   4637   3440    193   -896    -69       N  
ATOM    608  CA  HIS A  97     -95.298  27.295  25.497  1.00-1.040           C  
ANISOU  608  CA  HIS A  97     3038   4668   3511    211   -862    -59       C  
ATOM    609  C   HIS A  97     -93.836  27.384  25.940  1.00-1.040           C  
ANISOU  609  C   HIS A  97     3053   4625   3610    229   -859    -47       C  
ATOM    610  O   HIS A  97     -92.960  26.807  25.299  1.00-1.040           O  
ANISOU  610  O   HIS A  97     3096   4627   3669    232   -831    -48       O  
ATOM    611  CB  HIS A  97     -95.678  28.532  24.672  1.00-1.040           C  
ANISOU  611  CB  HIS A  97     3022   4705   3492    236   -850    -38       C  
ATOM    612  CG  HIS A  97     -94.585  29.004  23.766  1.00-1.040           C  
ANISOU  612  CG  HIS A  97     3035   4693   3551    264   -813    -19       C  
ATOM    613  ND1 HIS A  97     -94.324  28.416  22.549  1.00-1.040           N  
ANISOU  613  ND1 HIS A  97     3079   4724   3556    265   -778    -23       N  
ATOM    614  CD2 HIS A  97     -93.672  29.993  23.910  1.00-1.040           C  
ANISOU  614  CD2 HIS A  97     3005   4642   3603    292   -803      3       C  
ATOM    615  CE1 HIS A  97     -93.303  29.027  21.976  1.00-1.040           C  
ANISOU  615  CE1 HIS A  97     3083   4701   3615    294   -746      0       C  
ATOM    616  NE2 HIS A  97     -92.890  29.988  22.781  1.00-1.040           N  
ANISOU  616  NE2 HIS A  97     3035   4648   3647    310   -759     15       N  
ATOM    617  N   LEU A  98     -93.579  28.099  27.034  1.00-0.472           N  
ANISOU  617  N   LEU A  98     3054   4625   3666    242   -888    -40       N  
ATOM    618  CA  LEU A  98     -92.225  28.216  27.582  1.00-0.472           C  
ANISOU  618  CA  LEU A  98     3073   4602   3773    259   -893    -35       C  
ATOM    619  C   LEU A  98     -91.682  26.914  28.182  1.00-0.472           C  
ANISOU  619  C   LEU A  98     3145   4623   3841    247   -901    -47       C  
ATOM    620  O   LEU A  98     -90.473  26.779  28.329  1.00-0.472           O  
ANISOU  620  O   LEU A  98     3148   4592   3913    262   -898    -43       O  
ATOM    621  CB  LEU A  98     -92.151  29.318  28.647  1.00-0.472           C  
ANISOU  621  CB  LEU A  98     3022   4568   3778    274   -927    -31       C  
ATOM    622  CG  LEU A  98     -92.244  30.783  28.202  1.00-0.472           C  
ANISOU  622  CG  LEU A  98     3002   4582   3799    293   -913    -16       C  
ATOM    623  CD1 LEU A  98     -91.849  31.693  29.360  1.00-0.472           C  
ANISOU  623  CD1 LEU A  98     2963   4547   3835    306   -944    -20       C  
ATOM    624  CD2 LEU A  98     -91.390  31.078  26.974  1.00-0.472           C  
ANISOU  624  CD2 LEU A  98     3010   4575   3853    310   -866      0       C  
ATOM    625  N   THR A  99     -92.564  25.982  28.551  1.00-0.372           N  
ANISOU  625  N   THR A  99     3220   4695   3841    223   -910    -60       N  
ATOM    626  CA  THR A  99     -92.151  24.668  29.069  1.00-0.372           C  
ANISOU  626  CA  THR A  99     3310   4731   3918    214   -909    -69       C  
ATOM    627  C   THR A  99     -91.981  23.643  27.950  1.00-0.372           C  
ANISOU  627  C   THR A  99     3415   4807   3990    198   -866    -77       C  
ATOM    628  O   THR A  99     -91.247  22.664  28.106  1.00-0.372           O  
ANISOU  628  O   THR A  99     3451   4789   4038    198   -852    -78       O  
ATOM    629  CB  THR A  99     -93.163  24.080  30.077  1.00-0.372           C  
ANISOU  629  CB  THR A  99     3316   4736   3861    196   -930    -79       C  
ATOM    630  OG1 THR A  99     -94.327  23.619  29.385  1.00-0.372           O  
ANISOU  630  OG1 THR A  99     3401   4845   3874    166   -911    -93       O  
ATOM    631  CG2 THR A  99     -93.569  25.099  31.132  1.00-0.372           C  
ANISOU  631  CG2 THR A  99     3262   4715   3820    210   -971    -73       C  
ATOM    632  N   ASN A 100     -92.685  23.856  26.840  1.00-0.424           N  
ANISOU  632  N   ASN A 100     3510   4937   4040    186   -844    -83       N  
ATOM    633  CA  ASN A 100     -92.615  22.967  25.686  1.00-0.424           C  
ANISOU  633  CA  ASN A 100     3612   5018   4103    170   -804    -96       C  
ATOM    634  C   ASN A 100     -91.238  23.009  25.033  1.00-0.424           C  
ANISOU  634  C   ASN A 100     3688   5054   4239    192   -774    -82       C  
ATOM    635  O   ASN A 100     -90.618  21.970  24.812  1.00-0.424           O  
ANISOU  635  O   ASN A 100     3732   5043   4283    185   -748    -89       O  
ATOM    636  CB  ASN A 100     -93.685  23.345  24.646  1.00-0.424           C  
ANISOU  636  CB  ASN A 100     3640   5106   4069    159   -794   -107       C  
ATOM    637  CG  ASN A 100     -95.089  22.901  25.040  1.00-0.424           C  
ANISOU  637  CG  ASN A 100     3655   5157   4020    127   -812   -130       C  
ATOM    638  OD1 ASN A 100     -95.275  21.875  25.698  1.00-0.424           O  
ANISOU  638  OD1 ASN A 100     3686   5151   4033    105   -812   -145       O  
ATOM    639  ND2 ASN A 100     -96.091  23.667  24.612  1.00-0.424           N  
ANISOU  639  ND2 ASN A 100     3653   5227   3985    128   -823   -132       N  
ATOM    640  N   ALA A 101     -90.767  24.216  24.734  1.00-0.233           N  
ANISOU  640  N   ALA A 101     3740   5129   4346    219   -774    -63       N  
ATOM    641  CA  ALA A 101     -89.520  24.402  23.986  1.00-0.233           C  
ANISOU  641  CA  ALA A 101     3839   5195   4507    241   -739    -48       C  
ATOM    642  C   ALA A 101     -88.304  23.702  24.618  1.00-0.233           C  
ANISOU  642  C   ALA A 101     3907   5206   4643    249   -739    -45       C  
ATOM    643  O   ALA A 101     -87.653  22.907  23.950  1.00-0.233           O  
ANISOU  643  O   ALA A 101     3976   5231   4713    247   -702    -46       O  
ATOM    644  CB  ALA A 101     -89.239  25.886  23.762  1.00-0.233           C  
ANISOU  644  CB  ALA A 101     3819   5208   4547    269   -738    -27       C  
ATOM    645  N   PRO A 102     -88.001  23.984  25.902  1.00-0.089           N  
ANISOU  645  N   PRO A 102     3955   5258   4745    259   -780    -42       N  
ATOM    646  CA  PRO A 102     -86.859  23.367  26.593  1.00-0.089           C  
ANISOU  646  CA  PRO A 102     4029   5288   4884    272   -787    -38       C  
ATOM    647  C   PRO A 102     -86.675  21.868  26.350  1.00-0.089           C  
ANISOU  647  C   PRO A 102     4155   5359   4968    258   -758    -45       C  
ATOM    648  O   PRO A 102     -85.546  21.392  26.294  1.00-0.089           O  
ANISOU  648  O   PRO A 102     4116   5280   4988    273   -740    -37       O  
ATOM    649  CB  PRO A 102     -87.173  23.622  28.067  1.00-0.089           C  
ANISOU  649  CB  PRO A 102     4001   5282   4864    277   -842    -41       C  
ATOM    650  CG  PRO A 102     -87.935  24.904  28.064  1.00-0.089           C  
ANISOU  650  CG  PRO A 102     3924   5259   4783    277   -860    -41       C  
ATOM    651  CD  PRO A 102     -88.645  25.011  26.743  1.00-0.089           C  
ANISOU  651  CD  PRO A 102     3915   5266   4712    263   -822    -40       C  
ATOM    652  N   MET A 103     -87.777  21.140  26.190  1.00-0.316           N  
ANISOU  652  N   MET A 103     4325   5527   5041    230   -750    -60       N  
ATOM    653  CA  MET A 103     -87.731  19.695  25.959  1.00-0.316           C  
ANISOU  653  CA  MET A 103     4467   5613   5138    212   -717    -71       C  
ATOM    654  C   MET A 103     -86.777  19.274  24.840  1.00-0.316           C  
ANISOU  654  C   MET A 103     4563   5666   5260    218   -667    -67       C  
ATOM    655  O   MET A 103     -86.233  18.171  24.884  1.00-0.316           O  
ANISOU  655  O   MET A 103     4596   5642   5295    217   -641    -68       O  
ATOM    656  CB  MET A 103     -89.131  19.152  25.674  1.00-0.316           C  
ANISOU  656  CB  MET A 103     4544   5704   5115    175   -709    -95       C  
ATOM    657  CG  MET A 103     -90.088  19.316  26.841  1.00-0.316           C  
ANISOU  657  CG  MET A 103     4577   5765   5118    167   -751    -99       C  
ATOM    658  SD  MET A 103     -91.446  18.140  26.817  1.00-0.316           S  
ANISOU  658  SD  MET A 103     4739   5916   5185    122   -732   -129       S  
ATOM    659  CE  MET A 103     -92.190  18.485  25.227  1.00-0.316           C  
ANISOU  659  CE  MET A 103     4702   5931   5098    100   -710   -153       C  
ATOM    660  N   ILE A 104     -86.566  20.143  23.849  1.00 0.406           N  
ANISOU  660  N   ILE A 104     4618   5746   5334    229   -649    -61       N  
ATOM    661  CA  ILE A 104     -85.660  19.818  22.743  1.00 0.406           C  
ANISOU  661  CA  ILE A 104     4700   5787   5439    238   -597    -56       C  
ATOM    662  C   ILE A 104     -84.196  19.755  23.192  1.00 0.406           C  
ANISOU  662  C   ILE A 104     4706   5757   5554    266   -593    -36       C  
ATOM    663  O   ILE A 104     -83.450  18.898  22.730  1.00 0.406           O  
ANISOU  663  O   ILE A 104     4801   5798   5663    269   -552    -34       O  
ATOM    664  CB  ILE A 104     -85.812  20.774  21.534  1.00 0.406           C  
ANISOU  664  CB  ILE A 104     4726   5846   5451    247   -572    -50       C  
ATOM    665  CG1 ILE A 104     -85.172  22.140  21.799  1.00 0.406           C  
ANISOU  665  CG1 ILE A 104     4705   5853   5527    278   -588    -27       C  
ATOM    666  CG2 ILE A 104     -87.279  20.930  21.144  1.00 0.406           C  
ANISOU  666  CG2 ILE A 104     4733   5902   5355    224   -584    -70       C  
ATOM    667  CD1 ILE A 104     -85.213  23.046  20.591  1.00 0.406           C  
ANISOU  667  CD1 ILE A 104     4728   5897   5540    293   -553    -14       C  
ATOM    668  N   GLU A 105     -83.785  20.652  24.086  1.00 0.951           N  
ANISOU  668  N   GLU A 105     4630   5714   5559    287   -634    -24       N  
ATOM    669  CA  GLU A 105     -82.415  20.627  24.605  1.00 0.951           C  
ANISOU  669  CA  GLU A 105     4585   5649   5628    314   -639    -10       C  
ATOM    670  C   GLU A 105     -82.292  19.719  25.829  1.00 0.951           C  
ANISOU  670  C   GLU A 105     4549   5593   5590    318   -670    -11       C  
ATOM    671  O   GLU A 105     -81.233  19.141  26.071  1.00 0.951           O  
ANISOU  671  O   GLU A 105     4530   5542   5635    338   -661     -1       O  
ATOM    672  CB  GLU A 105     -81.922  22.040  24.926  1.00 0.951           C  
ANISOU  672  CB  GLU A 105     4558   5670   5702    336   -666     -2       C  
ATOM    673  CG  GLU A 105     -82.390  22.608  26.254  1.00 0.951           C  
ANISOU  673  CG  GLU A 105     4525   5682   5678    338   -731     -9       C  
ATOM    674  CD  GLU A 105     -81.645  23.869  26.616  1.00 0.951           C  
ANISOU  674  CD  GLU A 105     4498   5693   5772    359   -753     -6       C  
ATOM    675  OE1 GLU A 105     -82.059  24.954  26.158  1.00 0.951           O  
ANISOU  675  OE1 GLU A 105     4436   5661   5715    357   -745     -4       O  
ATOM    676  OE2 GLU A 105     -80.644  23.765  27.360  1.00 0.951           O1-
ANISOU  676  OE2 GLU A 105     4517   5713   5883    379   -777     -6       O1-
ATOM    677  N   LEU A 106     -83.375  19.605  26.595  1.00-0.242           N  
ANISOU  677  N   LEU A 106     4499   5563   5466    302   -705    -21       N  
ATOM    678  CA  LEU A 106     -83.411  18.731  27.763  1.00-0.242           C  
ANISOU  678  CA  LEU A 106     4516   5556   5462    308   -729    -19       C  
ATOM    679  C   LEU A 106     -83.104  17.268  27.410  1.00-0.242           C  
ANISOU  679  C   LEU A 106     4583   5552   5496    302   -682    -17       C  
ATOM    680  O   LEU A 106     -82.313  16.626  28.097  1.00-0.242           O  
ANISOU  680  O   LEU A 106     4597   5537   5551    326   -686     -3       O  
ATOM    681  CB  LEU A 106     -84.768  18.835  28.473  1.00-0.242           C  
ANISOU  681  CB  LEU A 106     4497   5564   5359    289   -762    -30       C  
ATOM    682  CG  LEU A 106     -85.080  20.152  29.200  1.00-0.242           C  
ANISOU  682  CG  LEU A 106     4436   5566   5327    299   -816    -31       C  
ATOM    683  CD1 LEU A 106     -86.566  20.252  29.516  1.00-0.242           C  
ANISOU  683  CD1 LEU A 106     4426   5580   5223    274   -833    -42       C  
ATOM    684  CD2 LEU A 106     -84.257  20.312  30.472  1.00-0.242           C  
ANISOU  684  CD2 LEU A 106     4425   5564   5384    332   -862    -23       C  
ATOM    685  N   ILE A 107     -83.723  16.744  26.351  1.00-0.027           N  
ANISOU  685  N   ILE A 107     4622   5566   5462    272   -635    -31       N  
ATOM    686  CA  ILE A 107     -83.458  15.359  25.916  1.00-0.027           C  
ANISOU  686  CA  ILE A 107     4695   5567   5504    262   -582    -34       C  
ATOM    687  C   ILE A 107     -83.021  15.193  24.457  1.00-0.027           C  
ANISOU  687  C   ILE A 107     4715   5559   5525    254   -525    -40       C  
ATOM    688  O   ILE A 107     -82.499  14.138  24.091  1.00-0.027           O  
ANISOU  688  O   ILE A 107     4770   5551   5577    253   -478    -40       O  
ATOM    689  CB  ILE A 107     -84.661  14.423  26.186  1.00-0.027           C  
ANISOU  689  CB  ILE A 107     4740   5589   5448    229   -572    -54       C  
ATOM    690  CG1 ILE A 107     -85.934  14.953  25.523  1.00-0.027           C  
ANISOU  690  CG1 ILE A 107     4723   5619   5359    194   -576    -80       C  
ATOM    691  CG2 ILE A 107     -84.867  14.244  27.685  1.00-0.027           C  
ANISOU  691  CG2 ILE A 107     4730   5579   5434    244   -613    -41       C  
ATOM    692  CD1 ILE A 107     -87.085  13.972  25.562  1.00-0.027           C  
ANISOU  692  CD1 ILE A 107     4780   5653   5328    155   -556   -106       C  
ATOM    693  N   GLY A 108     -83.220  16.211  23.627  1.00 0.056           N  
ANISOU  693  N   GLY A 108     4687   5574   5498    251   -525    -44       N  
ATOM    694  CA  GLY A 108     -82.826  16.125  22.223  1.00 0.056           C  
ANISOU  694  CA  GLY A 108     4753   5615   5557    248   -470    -48       C  
ATOM    695  C   GLY A 108     -81.334  16.319  22.016  1.00 0.056           C  
ANISOU  695  C   GLY A 108     4767   5603   5679    282   -447    -24       C  
ATOM    696  O   GLY A 108     -80.598  16.678  22.942  1.00 0.056           O  
ANISOU  696  O   GLY A 108     4747   5598   5750    308   -481     -6       O  
ATOM    697  N   SER A 109     -80.897  16.082  20.783  1.00 0.576           N  
ANISOU  697  N   SER A 109     4801   5600   5703    282   -389    -25       N  
ATOM    698  CA  SER A 109     -79.489  16.151  20.418  1.00 0.576           C  
ANISOU  698  CA  SER A 109     4788   5555   5791    312   -355     -3       C  
ATOM    699  C   SER A 109     -79.092  17.581  20.084  1.00 0.576           C  
ANISOU  699  C   SER A 109     4761   5574   5837    333   -363     11       C  
ATOM    700  O   SER A 109     -79.931  18.487  20.091  1.00 0.576           O  
ANISOU  700  O   SER A 109     4712   5580   5753    326   -392      6       O  
ATOM    701  CB  SER A 109     -79.227  15.246  19.212  1.00 0.576           C  
ANISOU  701  CB  SER A 109     4868   5569   5822    303   -283    -11       C  
ATOM    702  OG  SER A 109     -79.967  15.679  18.083  1.00 0.576           O  
ANISOU  702  OG  SER A 109     4857   5575   5725    289   -261    -27       O  
ATOM    703  N   GLN A 110     -77.811  17.771  19.784  1.00 2.294           N  
ANISOU  703  N   GLN A 110     4781   5572   5965    360   -332     31       N  
ATOM    704  CA  GLN A 110     -77.277  19.078  19.410  1.00 2.294           C  
ANISOU  704  CA  GLN A 110     4811   5634   6081    382   -325     46       C  
ATOM    705  C   GLN A 110     -77.941  19.644  18.151  1.00 2.294           C  
ANISOU  705  C   GLN A 110     4848   5677   6034    376   -288     44       C  
ATOM    706  O   GLN A 110     -78.225  20.840  18.087  1.00 2.294           O  
ANISOU  706  O   GLN A 110     4790   5665   5997    385   -303     51       O  
ATOM    707  CB  GLN A 110     -75.757  18.988  19.210  1.00 2.294           C  
ANISOU  707  CB  GLN A 110     4865   5655   6267    409   -288     65       C  
ATOM    708  CG  GLN A 110     -75.066  20.280  18.786  1.00 2.294           C  
ANISOU  708  CG  GLN A 110     4878   5692   6389    432   -269     81       C  
ATOM    709  CD  GLN A 110     -75.149  21.373  19.837  1.00 2.294           C  
ANISOU  709  CD  GLN A 110     4870   5754   6462    437   -333     78       C  
ATOM    710  OE1 GLN A 110     -76.217  21.949  20.070  1.00 2.294           O  
ANISOU  710  OE1 GLN A 110     4867   5790   6387    423   -368     68       O  
ATOM    711  NE2 GLN A 110     -74.014  21.677  20.468  1.00 2.294           N  
ANISOU  711  NE2 GLN A 110     4851   5752   6597    457   -348     83       N  
ATOM    712  N   GLU A 111     -78.190  18.791  17.159  1.00 0.524           N  
ANISOU  712  N   GLU A 111     4949   5730   6038    364   -239     34       N  
ATOM    713  CA  GLU A 111     -78.751  19.250  15.886  1.00 0.524           C  
ANISOU  713  CA  GLU A 111     5065   5850   6065    365   -201     31       C  
ATOM    714  C   GLU A 111     -80.210  19.694  16.016  1.00 0.524           C  
ANISOU  714  C   GLU A 111     5020   5866   5919    345   -245     14       C  
ATOM    715  O   GLU A 111     -80.625  20.658  15.375  1.00 0.524           O  
ANISOU  715  O   GLU A 111     4984   5866   5853    358   -237     23       O  
ATOM    716  CB  GLU A 111     -78.633  18.173  14.807  1.00 0.524           C  
ANISOU  716  CB  GLU A 111     5207   5928   6126    357   -139     19       C  
ATOM    717  CG  GLU A 111     -78.742  18.730  13.395  1.00 0.524           C  
ANISOU  717  CG  GLU A 111     5339   6054   6195    374    -87     25       C  
ATOM    718  CD  GLU A 111     -78.711  17.649  12.331  1.00 0.524           C  
ANISOU  718  CD  GLU A 111     5511   6165   6273    364    -29      6       C  
ATOM    719  OE1 GLU A 111     -79.598  16.769  12.354  1.00 0.524           O  
ANISOU  719  OE1 GLU A 111     5554   6208   6216    331    -44    -28       O  
ATOM    720  OE2 GLU A 111     -77.807  17.686  11.465  1.00 0.524           O1-
ANISOU  720  OE2 GLU A 111     5633   6238   6424    389     33     24       O1-
ATOM    721  N   GLN A 112     -80.979  18.987  16.841  1.00-1.028           N  
ANISOU  721  N   GLN A 112     4989   5848   5838    317   -288     -7       N  
ATOM    722  CA  GLN A 112     -82.375  19.348  17.087  1.00-1.028           C  
ANISOU  722  CA  GLN A 112     4970   5890   5733    296   -332    -25       C  
ATOM    723  C   GLN A 112     -82.470  20.681  17.823  1.00-1.028           C  
ANISOU  723  C   GLN A 112     4891   5869   5722    313   -377     -7       C  
ATOM    724  O   GLN A 112     -83.344  21.496  17.533  1.00-1.028           O  
ANISOU  724  O   GLN A 112     4854   5884   5634    313   -392     -7       O  
ATOM    725  CB  GLN A 112     -83.087  18.248  17.878  1.00-1.028           C  
ANISOU  725  CB  GLN A 112     4963   5875   5671    262   -361    -52       C  
ATOM    726  CG  GLN A 112     -83.247  16.953  17.095  1.00-1.028           C  
ANISOU  726  CG  GLN A 112     5036   5894   5662    239   -315    -78       C  
ATOM    727  CD  GLN A 112     -83.835  15.826  17.921  1.00-1.028           C  
ANISOU  727  CD  GLN A 112     5028   5866   5615    207   -333   -102       C  
ATOM    728  OE1 GLN A 112     -83.548  15.689  19.108  1.00-1.028           O  
ANISOU  728  OE1 GLN A 112     4969   5801   5615    213   -364    -89       O  
ATOM    729  NE2 GLN A 112     -84.655  15.003  17.287  1.00-1.028           N  
ANISOU  729  NE2 GLN A 112     5091   5918   5579    174   -311   -139       N  
ATOM    730  N   GLU A 113     -81.554  20.901  18.763  1.00 0.142           N  
ANISOU  730  N   GLU A 113     4854   5827   5804    327   -398      7       N  
ATOM    731  CA  GLU A 113     -81.477  22.164  19.490  1.00 0.142           C  
ANISOU  731  CA  GLU A 113     4806   5829   5837    343   -438     20       C  
ATOM    732  C   GLU A 113     -81.261  23.329  18.523  1.00 0.142           C  
ANISOU  732  C   GLU A 113     4805   5841   5862    366   -400     40       C  
ATOM    733  O   GLU A 113     -82.038  24.279  18.510  1.00 0.142           O  
ANISOU  733  O   GLU A 113     4819   5903   5847    369   -419     43       O  
ATOM    734  CB  GLU A 113     -80.353  22.114  20.533  1.00 0.142           C  
ANISOU  734  CB  GLU A 113     4796   5809   5957    357   -462     28       C  
ATOM    735  CG  GLU A 113     -80.360  23.274  21.516  1.00 0.142           C  
ANISOU  735  CG  GLU A 113     4749   5816   5989    367   -513     30       C  
ATOM    736  CD  GLU A 113     -79.195  23.236  22.489  1.00 0.142           C  
ANISOU  736  CD  GLU A 113     4759   5826   6131    384   -539     33       C  
ATOM    737  OE1 GLU A 113     -78.961  22.175  23.105  1.00 0.142           O  
ANISOU  737  OE1 GLU A 113     4773   5815   6135    381   -555     28       O  
ATOM    738  OE2 GLU A 113     -78.518  24.276  22.646  1.00 0.142           O1-
ANISOU  738  OE2 GLU A 113     4764   5856   6251    401   -543     39       O1-
ATOM    739  N   GLU A 114     -80.214  23.241  17.707  1.00 1.206           N  
ANISOU  739  N   GLU A 114     4844   5834   5954    386   -342     55       N  
ATOM    740  CA  GLU A 114     -79.896  24.286  16.729  1.00 1.206           C  
ANISOU  740  CA  GLU A 114     4861   5852   6000    413   -294     78       C  
ATOM    741  C   GLU A 114     -81.025  24.493  15.712  1.00 1.206           C  
ANISOU  741  C   GLU A 114     4845   5857   5843    413   -276     77       C  
ATOM    742  O   GLU A 114     -81.406  25.626  15.419  1.00 1.206           O  
ANISOU  742  O   GLU A 114     4805   5851   5800    431   -271     93       O  
ATOM    743  CB  GLU A 114     -78.590  23.949  15.996  1.00 1.206           C  
ANISOU  743  CB  GLU A 114     4967   5896   6177    433   -229     93       C  
ATOM    744  CG  GLU A 114     -78.150  24.991  14.974  1.00 1.206           C  
ANISOU  744  CG  GLU A 114     5066   5984   6312    465   -168    121       C  
ATOM    745  CD  GLU A 114     -76.771  24.717  14.391  1.00 1.206           C  
ANISOU  745  CD  GLU A 114     5161   6018   6501    485   -103    138       C  
ATOM    746  OE1 GLU A 114     -76.359  23.537  14.335  1.00 1.206           O  
ANISOU  746  OE1 GLU A 114     5232   6046   6557    474    -91    127       O  
ATOM    747  OE2 GLU A 114     -76.100  25.690  13.978  1.00 1.206           O1-
ANISOU  747  OE2 GLU A 114     5216   6065   6648    511    -59    162       O1-
ATOM    748  N   HIS A 115     -81.558  23.397  15.185  1.00 1.449           N  
ANISOU  748  N   HIS A 115     4841   5833   5724    393   -266     55       N  
ATOM    749  CA  HIS A 115     -82.551  23.463  14.120  1.00 1.449           C  
ANISOU  749  CA  HIS A 115     4892   5906   5638    394   -248     48       C  
ATOM    750  C   HIS A 115     -83.881  24.048  14.602  1.00 1.449           C  
ANISOU  750  C   HIS A 115     4825   5915   5512    382   -303     39       C  
ATOM    751  O   HIS A 115     -84.327  25.078  14.102  1.00 1.449           O  
ANISOU  751  O   HIS A 115     4801   5929   5462    406   -295     57       O  
ATOM    752  CB  HIS A 115     -82.770  22.075  13.516  1.00 1.449           C  
ANISOU  752  CB  HIS A 115     4957   5934   5605    371   -226     19       C  
ATOM    753  CG  HIS A 115     -83.756  22.059  12.392  1.00 1.449           C  
ANISOU  753  CG  HIS A 115     5054   6059   5561    371   -211      4       C  
ATOM    754  ND1 HIS A 115     -83.680  22.928  11.325  1.00 1.449           N  
ANISOU  754  ND1 HIS A 115     5099   6112   5574    410   -169     29       N  
ATOM    755  CD2 HIS A 115     -84.838  21.277  12.166  1.00 1.449           C  
ANISOU  755  CD2 HIS A 115     5088   6120   5479    341   -231    -35       C  
ATOM    756  CE1 HIS A 115     -84.675  22.685  10.492  1.00 1.449           C  
ANISOU  756  CE1 HIS A 115     5170   6218   5509    405   -170      7       C  
ATOM    757  NE2 HIS A 115     -85.391  21.686  10.977  1.00 1.449           N  
ANISOU  757  NE2 HIS A 115     5167   6229   5457    361   -208    -35       N  
ATOM    758  N   LEU A 116     -84.494  23.393  15.583  1.00 1.246           N  
ANISOU  758  N   LEU A 116     4785   5893   5453    348   -355     13       N  
ATOM    759  CA  LEU A 116     -85.821  23.776  16.059  1.00 1.246           C  
ANISOU  759  CA  LEU A 116     4742   5918   5348    333   -406      0       C  
ATOM    760  C   LEU A 116     -85.843  25.154  16.724  1.00 1.246           C  
ANISOU  760  C   LEU A 116     4684   5902   5366    353   -433     25       C  
ATOM    761  O   LEU A 116     -86.700  25.969  16.394  1.00 1.246           O  
ANISOU  761  O   LEU A 116     4713   5984   5345    364   -441     33       O  
ATOM    762  CB  LEU A 116     -86.380  22.719  17.015  1.00 1.246           C  
ANISOU  762  CB  LEU A 116     4713   5890   5291    294   -448    -30       C  
ATOM    763  CG  LEU A 116     -86.668  21.347  16.401  1.00 1.246           C  
ANISOU  763  CG  LEU A 116     4792   5936   5283    266   -424    -62       C  
ATOM    764  CD1 LEU A 116     -86.931  20.315  17.486  1.00 1.246           C  
ANISOU  764  CD1 LEU A 116     4774   5898   5266    232   -455    -85       C  
ATOM    765  CD2 LEU A 116     -87.842  21.413  15.431  1.00 1.246           C  
ANISOU  765  CD2 LEU A 116     4841   6037   5213    258   -422    -83       C  
ATOM    766  N   TYR A 117     -84.914  25.420  17.644  1.00 0.495           N  
ANISOU  766  N   TYR A 117     4625   5822   5429    359   -446     36       N  
ATOM    767  CA  TYR A 117     -84.866  26.735  18.301  1.00 0.495           C  
ANISOU  767  CA  TYR A 117     4593   5825   5477    376   -469     53       C  
ATOM    768  C   TYR A 117     -84.760  27.860  17.276  1.00 0.495           C  
ANISOU  768  C   TYR A 117     4595   5835   5486    410   -421     82       C  
ATOM    769  O   TYR A 117     -85.437  28.881  17.402  1.00 0.495           O  
ANISOU  769  O   TYR A 117     4556   5841   5438    421   -435     94       O  
ATOM    770  CB  TYR A 117     -83.693  26.865  19.293  1.00 0.495           C  
ANISOU  770  CB  TYR A 117     4560   5769   5586    381   -485     56       C  
ATOM    771  CG  TYR A 117     -83.890  26.265  20.681  1.00 0.495           C  
ANISOU  771  CG  TYR A 117     4545   5763   5582    358   -546     35       C  
ATOM    772  CD1 TYR A 117     -85.142  26.218  21.295  1.00 0.495           C  
ANISOU  772  CD1 TYR A 117     4548   5808   5505    338   -592     21       C  
ATOM    773  CD2 TYR A 117     -82.798  25.795  21.405  1.00 0.495           C  
ANISOU  773  CD2 TYR A 117     4596   5785   5729    361   -557     32       C  
ATOM    774  CE1 TYR A 117     -85.301  25.682  22.566  1.00 0.495           C  
ANISOU  774  CE1 TYR A 117     4540   5803   5504    322   -642      6       C  
ATOM    775  CE2 TYR A 117     -82.947  25.267  22.679  1.00 0.495           C  
ANISOU  775  CE2 TYR A 117     4579   5776   5717    348   -611     17       C  
ATOM    776  CZ  TYR A 117     -84.198  25.209  23.254  1.00 0.495           C  
ANISOU  776  CZ  TYR A 117     4574   5804   5624    329   -651      5       C  
ATOM    777  OH  TYR A 117     -84.337  24.677  24.520  1.00 0.495           O  
ANISOU  777  OH  TYR A 117     4572   5804   5621    320   -700     -6       O  
ATOM    778  N   THR A 118     -83.906  27.674  16.271  1.00 0.857           N  
ANISOU  778  N   THR A 118     4644   5836   5549    429   -361     96       N  
ATOM    779  CA  THR A 118     -83.768  28.656  15.195  1.00 0.857           C  
ANISOU  779  CA  THR A 118     4687   5877   5588    467   -304    128       C  
ATOM    780  C   THR A 118     -85.099  28.851  14.466  1.00 0.857           C  
ANISOU  780  C   THR A 118     4704   5944   5463    474   -308    129       C  
ATOM    781  O   THR A 118     -85.507  29.984  14.215  1.00 0.857           O  
ANISOU  781  O   THR A 118     4716   5988   5472    501   -297    154       O  
ATOM    782  CB  THR A 118     -82.660  28.258  14.194  1.00 0.857           C  
ANISOU  782  CB  THR A 118     4750   5874   5677    487   -234    142       C  
ATOM    783  OG1 THR A 118     -81.423  28.089  14.896  1.00 0.857           O  
ANISOU  783  OG1 THR A 118     4732   5818   5801    482   -233    141       O  
ATOM    784  CG2 THR A 118     -82.476  29.330  13.121  1.00 0.857           C  
ANISOU  784  CG2 THR A 118     4794   5909   5719    531   -170    180       C  
ATOM    785  N   GLN A 119     -85.776  27.748  14.148  1.00 1.646           N  
ANISOU  785  N   GLN A 119     4737   5985   5383    449   -324    100       N  
ATOM    786  CA  GLN A 119     -87.093  27.806  13.505  1.00 1.646           C  
ANISOU  786  CA  GLN A 119     4772   6079   5284    451   -337     91       C  
ATOM    787  C   GLN A 119     -88.133  28.529  14.368  1.00 1.646           C  
ANISOU  787  C   GLN A 119     4663   6039   5173    443   -392     90       C  
ATOM    788  O   GLN A 119     -88.954  29.289  13.848  1.00 1.646           O  
ANISOU  788  O   GLN A 119     4636   6064   5084    467   -390    106       O  
ATOM    789  CB  GLN A 119     -87.601  26.400  13.161  1.00 1.646           C  
ANISOU  789  CB  GLN A 119     4875   6179   5284    418   -348     50       C  
ATOM    790  CG  GLN A 119     -87.051  25.830  11.864  1.00 1.646           C  
ANISOU  790  CG  GLN A 119     5025   6282   5377    434   -289     49       C  
ATOM    791  CD  GLN A 119     -87.799  24.587  11.413  1.00 1.646           C  
ANISOU  791  CD  GLN A 119     5144   6412   5379    401   -301      2       C  
ATOM    792  OE1 GLN A 119     -88.059  23.684  12.209  1.00 1.646           O  
ANISOU  792  OE1 GLN A 119     5183   6446   5425    358   -336    -29       O  
ATOM    793  NE2 GLN A 119     -88.154  24.535  10.132  1.00 1.646           N  
ANISOU  793  NE2 GLN A 119     5261   6545   5388    421   -270     -2       N  
ATOM    794  N   ILE A 120     -88.095  28.288  15.677  1.00-0.748           N  
ANISOU  794  N   ILE A 120     4531   5906   5105    414   -440     74       N  
ATOM    795  CA  ILE A 120     -89.044  28.913  16.603  1.00-0.748           C  
ANISOU  795  CA  ILE A 120     4454   5888   5030    404   -492     71       C  
ATOM    796  C   ILE A 120     -88.824  30.426  16.681  1.00-0.748           C  
ANISOU  796  C   ILE A 120     4387   5835   5035    440   -475    107       C  
ATOM    797  O   ILE A 120     -89.781  31.198  16.686  1.00-0.748           O  
ANISOU  797  O   ILE A 120     4347   5850   4955    451   -490    118       O  
ATOM    798  CB  ILE A 120     -88.967  28.280  18.014  1.00-0.748           C  
ANISOU  798  CB  ILE A 120     4411   5834   5037    368   -542     47       C  
ATOM    799  CG1 ILE A 120     -89.439  26.823  17.959  1.00-0.748           C  
ANISOU  799  CG1 ILE A 120     4443   5858   4988    332   -556     11       C  
ATOM    800  CG2 ILE A 120     -89.830  29.054  19.008  1.00-0.748           C  
ANISOU  800  CG2 ILE A 120     4371   5848   5008    363   -590     47       C  
ATOM    801  CD1 ILE A 120     -89.197  26.035  19.229  1.00-0.748           C  
ANISOU  801  CD1 ILE A 120     4414   5801   5003    303   -592     -7       C  
ATOM    802  N   ALA A 121     -87.561  30.842  16.732  1.00-0.032           N  
ANISOU  802  N   ALA A 121     4340   5737   5100    457   -441    125       N  
ATOM    803  CA  ALA A 121     -87.215  32.262  16.809  1.00-0.032           C  
ANISOU  803  CA  ALA A 121     4268   5667   5115    488   -416    156       C  
ATOM    804  C   ALA A 121     -87.489  33.008  15.503  1.00-0.032           C  
ANISOU  804  C   ALA A 121     4309   5717   5096    531   -359    191       C  
ATOM    805  O   ALA A 121     -88.074  34.095  15.512  1.00-0.032           O  
ANISOU  805  O   ALA A 121     4273   5717   5058    554   -355    214       O  
ATOM    806  CB  ALA A 121     -85.757  32.422  17.199  1.00-0.032           C  
ANISOU  806  CB  ALA A 121     4226   5571   5219    491   -394    160       C  
ATOM    807  N   GLN A 122     -87.059  32.426  14.388  1.00 1.553           N  
ANISOU  807  N   GLN A 122     4372   5745   5107    545   -312    197       N  
ATOM    808  CA  GLN A 122     -87.216  33.070  13.083  1.00 1.553           C  
ANISOU  808  CA  GLN A 122     4466   5841   5136    593   -253    233       C  
ATOM    809  C   GLN A 122     -88.685  33.166  12.673  1.00 1.553           C  
ANISOU  809  C   GLN A 122     4407   5857   4940    602   -281    232       C  
ATOM    810  O   GLN A 122     -89.156  34.236  12.299  1.00 1.553           O  
ANISOU  810  O   GLN A 122     4395   5875   4908    641   -259    266       O  
ATOM    811  CB  GLN A 122     -86.404  32.332  12.013  1.00 1.553           C  
ANISOU  811  CB  GLN A 122     4589   5906   5228    606   -198    237       C  
ATOM    812  CG  GLN A 122     -84.897  32.454  12.198  1.00 1.553           C  
ANISOU  812  CG  GLN A 122     4645   5891   5430    610   -154    248       C  
ATOM    813  CD  GLN A 122     -84.390  33.878  12.035  1.00 1.553           C  
ANISOU  813  CD  GLN A 122     4699   5927   5579    650   -100    290       C  
ATOM    814  OE1 GLN A 122     -84.854  34.625  11.167  1.00 1.553           O  
ANISOU  814  OE1 GLN A 122     4818   6059   5631    693    -59    325       O  
ATOM    815  NE2 GLN A 122     -83.432  34.261  12.868  1.00 1.553           N  
ANISOU  815  NE2 GLN A 122     4656   5855   5696    639    -99    287       N  
ATOM    816  N   ASN A 123     -89.403  32.052  12.772  1.00 0.939           N  
ANISOU  816  N   ASN A 123     4350   5832   4795    565   -327    192       N  
ATOM    817  CA  ASN A 123     -90.808  32.002  12.372  1.00 0.939           C  
ANISOU  817  CA  ASN A 123     4353   5915   4673    568   -359    182       C  
ATOM    818  C   ASN A 123     -91.787  32.459  13.456  1.00 0.939           C  
ANISOU  818  C   ASN A 123     4219   5842   4555    549   -417    174       C  
ATOM    819  O   ASN A 123     -92.973  32.620  13.174  1.00 0.939           O  
ANISOU  819  O   ASN A 123     4222   5920   4470    556   -442    171       O  
ATOM    820  CB  ASN A 123     -91.182  30.586  11.914  1.00 0.939           C  
ANISOU  820  CB  ASN A 123     4407   5978   4628    536   -377    137       C  
ATOM    821  CG  ASN A 123     -90.325  30.098  10.754  1.00 0.939           C  
ANISOU  821  CG  ASN A 123     4511   6024   4697    557   -317    142       C  
ATOM    822  OD1 ASN A 123     -90.086  30.830   9.789  1.00 0.939           O  
ANISOU  822  OD1 ASN A 123     4597   6102   4755    608   -265    180       O  
ATOM    823  ND2 ASN A 123     -89.869  28.852  10.837  1.00 0.939           N  
ANISOU  823  ND2 ASN A 123     4507   5975   4691    519   -321    106       N  
ATOM    824  N   ASN A 124     -91.298  32.670  14.679  1.00 0.554           N  
ANISOU  824  N   ASN A 124     4095   5691   4543    526   -440    169       N  
ATOM    825  CA  ASN A 124     -92.152  33.006  15.826  1.00 0.554           C  
ANISOU  825  CA  ASN A 124     3986   5631   4452    504   -497    158       C  
ATOM    826  C   ASN A 124     -93.252  31.968  16.027  1.00 0.554           C  
ANISOU  826  C   ASN A 124     3971   5665   4344    465   -547    117       C  
ATOM    827  O   ASN A 124     -94.436  32.299  16.119  1.00 0.554           O  
ANISOU  827  O   ASN A 124     3988   5754   4306    466   -577    116       O  
ATOM    828  CB  ASN A 124     -92.737  34.417  15.686  1.00 0.554           C  
ANISOU  828  CB  ASN A 124     3968   5655   4435    544   -483    196       C  
ATOM    829  CG  ASN A 124     -91.726  35.496  16.006  1.00 0.554           C  
ANISOU  829  CG  ASN A 124     3949   5585   4541    568   -444    226       C  
ATOM    830  OD1 ASN A 124     -91.287  35.630  17.149  1.00 0.554           O  
ANISOU  830  OD1 ASN A 124     3911   5525   4599    544   -470    212       O  
ATOM    831  ND2 ASN A 124     -91.354  36.275  15.002  1.00 0.554           N  
ANISOU  831  ND2 ASN A 124     3996   5614   4588    617   -380    266       N  
ATOM    832  N   TRP A 125     -92.848  30.703  16.091  1.00 0.251           N  
ANISOU  832  N   TRP A 125     3960   5617   4323    431   -554     85       N  
ATOM    833  CA  TRP A 125     -93.799  29.602  16.189  1.00 0.251           C  
ANISOU  833  CA  TRP A 125     3964   5658   4245    391   -592     42       C  
ATOM    834  C   TRP A 125     -94.427  29.505  17.572  1.00 0.251           C  
ANISOU  834  C   TRP A 125     3856   5572   4167    358   -645     24       C  
ATOM    835  O   TRP A 125     -93.726  29.518  18.585  1.00 0.251           O  
ANISOU  835  O   TRP A 125     3803   5473   4198    347   -657     26       O  
ATOM    836  CB  TRP A 125     -93.132  28.260  15.865  1.00 0.251           C  
ANISOU  836  CB  TRP A 125     4037   5673   4302    365   -575     13       C  
ATOM    837  CG  TRP A 125     -92.998  27.929  14.406  1.00 0.251           C  
ANISOU  837  CG  TRP A 125     4157   5789   4343    384   -533     11       C  
ATOM    838  CD1 TRP A 125     -93.564  28.586  13.345  1.00 0.251           C  
ANISOU  838  CD1 TRP A 125     4224   5909   4335    422   -515     29       C  
ATOM    839  CD2 TRP A 125     -92.287  26.816  13.852  1.00 0.251           C  
ANISOU  839  CD2 TRP A 125     4243   5815   4408    369   -503    -10       C  
ATOM    840  NE1 TRP A 125     -93.227  27.962  12.167  1.00 0.251           N  
ANISOU  840  NE1 TRP A 125     4322   5983   4364    432   -478     18       N  
ATOM    841  CE2 TRP A 125     -92.445  26.873  12.449  1.00 0.251           C  
ANISOU  841  CE2 TRP A 125     4341   5932   4417    398   -469     -7       C  
ATOM    842  CE3 TRP A 125     -91.523  25.780  14.406  1.00 0.251           C  
ANISOU  842  CE3 TRP A 125     4250   5754   4464    337   -501    -30       C  
ATOM    843  CZ2 TRP A 125     -91.865  25.931  11.588  1.00 0.251           C  
ANISOU  843  CZ2 TRP A 125     4428   5968   4460    393   -431    -26       C  
ATOM    844  CZ3 TRP A 125     -90.945  24.842  13.549  1.00 0.251           C  
ANISOU  844  CZ3 TRP A 125     4339   5791   4514    332   -461    -48       C  
ATOM    845  CH2 TRP A 125     -91.121  24.927  12.156  1.00 0.251           C  
ANISOU  845  CH2 TRP A 125     4416   5886   4501    358   -426    -47       C  
ATOM    846  N   TRP A 126     -95.755  29.409  17.598  1.00-0.605           N  
ANISOU  846  N   TRP A 126     3781   5571   4023    344   -677      7       N  
ATOM    847  CA  TRP A 126     -96.466  28.944  18.781  1.00-0.605           C  
ANISOU  847  CA  TRP A 126     3697   5504   3946    304   -724    -18       C  
ATOM    848  C   TRP A 126     -96.214  27.450  18.918  1.00-0.605           C  
ANISOU  848  C   TRP A 126     3732   5494   3963    263   -725    -57       C  
ATOM    849  O   TRP A 126     -96.107  26.744  17.913  1.00-0.605           O  
ANISOU  849  O   TRP A 126     3793   5548   3971    258   -701    -75       O  
ATOM    850  CB  TRP A 126     -97.977  29.191  18.663  1.00-0.605           C  
ANISOU  850  CB  TRP A 126     3660   5561   3843    300   -752    -29       C  
ATOM    851  CG  TRP A 126     -98.444  30.438  19.334  1.00-0.605           C  
ANISOU  851  CG  TRP A 126     3578   5516   3798    322   -769      0       C  
ATOM    852  CD1 TRP A 126     -98.832  31.595  18.732  1.00-0.605           C  
ANISOU  852  CD1 TRP A 126     3572   5560   3777    365   -755     34       C  
ATOM    853  CD2 TRP A 126     -98.576  30.654  20.744  1.00-0.605           C  
ANISOU  853  CD2 TRP A 126     3496   5420   3771    305   -800      0       C  
ATOM    854  NE1 TRP A 126     -99.199  32.522  19.678  1.00-0.605           N  
ANISOU  854  NE1 TRP A 126     3511   5515   3763    373   -774     52       N  
ATOM    855  CE2 TRP A 126     -99.054  31.969  20.922  1.00-0.605           C  
ANISOU  855  CE2 TRP A 126     3460   5426   3753    336   -803     30       C  
ATOM    856  CE3 TRP A 126     -98.338  29.862  21.875  1.00-0.605           C  
ANISOU  856  CE3 TRP A 126     3448   5326   3754    269   -823    -23       C  
ATOM    857  CZ2 TRP A 126     -99.294  32.513  22.184  1.00-0.605           C  
ANISOU  857  CZ2 TRP A 126     3393   5358   3735    329   -829     35       C  
ATOM    858  CZ3 TRP A 126     -98.578  30.403  23.128  1.00-0.605           C  
ANISOU  858  CZ3 TRP A 126     3397   5275   3745    266   -851    -16       C  
ATOM    859  CH2 TRP A 126     -99.050  31.718  23.272  1.00-0.605           C  
ANISOU  859  CH2 TRP A 126     3372   5293   3738    294   -855     10       C  
ATOM    860  N   THR A 127     -96.142  26.971  20.157  1.00-0.918           N  
ANISOU  860  N   THR A 127     3696   5426   3968    235   -751    -69       N  
ATOM    861  CA  THR A 127     -95.994  25.542  20.425  1.00-0.918           C  
ANISOU  861  CA  THR A 127     3738   5423   3994    196   -751   -103       C  
ATOM    862  C   THR A 127     -97.169  25.048  21.264  1.00-0.918           C  
ANISOU  862  C   THR A 127     3736   5457   3963    161   -785   -130       C  
ATOM    863  O   THR A 127     -97.741  25.792  22.060  1.00-0.918           O  
ANISOU  863  O   THR A 127     3693   5448   3938    166   -814   -117       O  
ATOM    864  CB  THR A 127     -94.667  25.194  21.143  1.00-0.918           C  
ANISOU  864  CB  THR A 127     3724   5324   4056    199   -742    -93       C  
ATOM    865  OG1 THR A 127     -94.648  25.774  22.455  1.00-0.918           O  
ANISOU  865  OG1 THR A 127     3684   5283   4071    203   -775    -79       O  
ATOM    866  CG2 THR A 127     -93.466  25.689  20.346  1.00-0.918           C  
ANISOU  866  CG2 THR A 127     3732   5296   4107    232   -704    -67       C  
ATOM    867  N   GLY A 128     -97.533  23.789  21.056  1.00-1.037           N  
ANISOU  867  N   GLY A 128     3795   5503   3978    124   -777   -168       N  
ATOM    868  CA  GLY A 128     -98.545  23.126  21.862  1.00-1.037           C  
ANISOU  868  CA  GLY A 128     3810   5537   3974     86   -800   -197       C  
ATOM    869  C   GLY A 128     -98.051  21.743  22.211  1.00-1.037           C  
ANISOU  869  C   GLY A 128     3848   5497   4016     56   -780   -220       C  
ATOM    870  O   GLY A 128     -97.016  21.308  21.715  1.00-1.037           O  
ANISOU  870  O   GLY A 128     3897   5488   4077     64   -751   -216       O  
ATOM    871  N   ASN A 129     -98.788  21.048  23.066  1.00-1.257           N  
ANISOU  871  N   ASN A 129     3873   5517   4032     23   -792   -241       N  
ATOM    872  CA  ASN A 129     -98.434  19.686  23.438  1.00-1.257           C  
ANISOU  872  CA  ASN A 129     3923   5491   4082     -4   -767   -262       C  
ATOM    873  C   ASN A 129     -99.643  18.766  23.415  1.00-1.257           C  
ANISOU  873  C   ASN A 129     3984   5579   4104    -52   -762   -309       C  
ATOM    874  O   ASN A 129    -100.786  19.218  23.449  1.00-1.257           O  
ANISOU  874  O   ASN A 129     3945   5619   4047    -62   -785   -321       O  
ATOM    875  CB  ASN A 129     -97.790  19.653  24.823  1.00-1.257           C  
ANISOU  875  CB  ASN A 129     3883   5389   4090      9   -779   -234       C  
ATOM    876  CG  ASN A 129     -98.784  19.920  25.933  1.00-1.257           C  
ANISOU  876  CG  ASN A 129     3831   5368   4033      0   -808   -232       C  
ATOM    877  OD1 ASN A 129     -99.236  18.995  26.603  1.00-1.257           O  
ANISOU  877  OD1 ASN A 129     3842   5346   4031    -26   -799   -249       O  
ATOM    878  ND2 ASN A 129     -99.141  21.185  26.124  1.00-1.257           N  
ANISOU  878  ND2 ASN A 129     3767   5364   3981     22   -839   -211       N  
ATOM    879  N   ALA A 130     -99.362  17.471  23.364  1.00-0.891           N  
ANISOU  879  N   ALA A 130     4094   5622   4206    -80   -727   -335       N  
ATOM    880  CA  ALA A 130    -100.384  16.438  23.378  1.00-0.891           C  
ANISOU  880  CA  ALA A 130     4194   5731   4280   -130   -712   -384       C  
ATOM    881  C   ALA A 130     -99.824  15.251  24.148  1.00-0.891           C  
ANISOU  881  C   ALA A 130     4297   5729   4400   -144   -677   -384       C  
ATOM    882  O   ALA A 130     -99.144  14.400  23.577  1.00-0.891           O  
ANISOU  882  O   ALA A 130     4368   5740   4466   -154   -639   -399       O  
ATOM    883  CB  ALA A 130    -100.741  16.041  21.957  1.00-0.891           C  
ANISOU  883  CB  ALA A 130     4241   5821   4284   -153   -694   -431       C  
ATOM    884  N   SER A 131    -100.120  15.199  25.444  1.00-0.314           N  
ANISOU  884  N   SER A 131     4373   5780   4493   -143   -688   -365       N  
ATOM    885  CA  SER A 131     -99.426  14.291  26.361  1.00-0.314           C  
ANISOU  885  CA  SER A 131     4461   5766   4598   -139   -660   -348       C  
ATOM    886  C   SER A 131    -100.366  13.497  27.270  1.00-0.314           C  
ANISOU  886  C   SER A 131     4555   5837   4684   -171   -643   -365       C  
ATOM    887  O   SER A 131    -100.244  12.275  27.364  1.00-0.314           O  
ANISOU  887  O   SER A 131     4585   5793   4711   -194   -597   -383       O  
ATOM    888  CB  SER A 131     -98.425  15.083  27.203  1.00-0.314           C  
ANISOU  888  CB  SER A 131     4400   5679   4571    -88   -689   -294       C  
ATOM    889  OG  SER A 131     -97.725  16.013  26.397  1.00-0.314           O  
ANISOU  889  OG  SER A 131     4354   5666   4540    -60   -706   -278       O  
ATOM    890  N   SER A 132    -101.287  14.187  27.941  1.00-1.297           N  
ANISOU  890  N   SER A 132     4616   5955   4744   -170   -675   -358       N  
ATOM    891  CA  SER A 132    -102.231  13.533  28.852  1.00-1.297           C  
ANISOU  891  CA  SER A 132     4737   6056   4860   -197   -657   -371       C  
ATOM    892  C   SER A 132    -103.415  12.917  28.114  1.00-1.297           C  
ANISOU  892  C   SER A 132     4872   6240   4986   -254   -635   -432       C  
ATOM    893  O   SER A 132    -103.819  13.399  27.055  1.00-1.297           O  
ANISOU  893  O   SER A 132     4903   6356   5009   -266   -654   -460       O  
ATOM    894  CB  SER A 132    -102.735  14.519  29.905  1.00-1.297           C  
ANISOU  894  CB  SER A 132     4681   6037   4807   -173   -698   -339       C  
ATOM    895  OG  SER A 132    -101.709  14.835  30.826  1.00-1.297           O  
ANISOU  895  OG  SER A 132     4700   5998   4835   -125   -713   -291       O  
ATOM    896  N   GLU A 133    -103.972  11.857  28.699  1.00-0.772           N  
ANISOU  896  N   GLU A 133     5038   6353   5156   -287   -593   -453       N  
ATOM    897  CA  GLU A 133    -105.073  11.101  28.094  1.00-0.772           C  
ANISOU  897  CA  GLU A 133     5149   6502   5271   -347   -564   -518       C  
ATOM    898  C   GLU A 133    -106.227  10.924  29.085  1.00-0.772           C  
ANISOU  898  C   GLU A 133     5181   6543   5318   -369   -553   -523       C  
ATOM    899  O   GLU A 133    -106.114  11.306  30.249  1.00-0.772           O  
ANISOU  899  O   GLU A 133     5166   6493   5299   -335   -565   -475       O  
ATOM    900  CB  GLU A 133    -104.565   9.737  27.620  1.00-0.772           C  
ANISOU  900  CB  GLU A 133     5256   6522   5379   -376   -502   -549       C  
ATOM    901  CG  GLU A 133    -103.396   9.823  26.648  1.00-0.772           C  
ANISOU  901  CG  GLU A 133     5274   6522   5384   -354   -504   -543       C  
ATOM    902  CD  GLU A 133    -102.912   8.466  26.165  1.00-0.772           C  
ANISOU  902  CD  GLU A 133     5376   6535   5486   -383   -440   -576       C  
ATOM    903  OE1 GLU A 133    -103.700   7.497  26.184  1.00-0.772           O  
ANISOU  903  OE1 GLU A 133     5463   6602   5583   -433   -396   -624       O  
ATOM    904  OE2 GLU A 133    -101.739   8.365  25.750  1.00-0.772           O1-
ANISOU  904  OE2 GLU A 133     5381   6487   5484   -356   -430   -555       O1-
ATOM    905  N   ASN A 134    -107.333  10.349  28.615  1.00-0.462           N  
ANISOU  905  N   ASN A 134     5248   6659   5402   -425   -531   -585       N  
ATOM    906  CA  ASN A 134    -108.533  10.167  29.437  1.00-0.462           C  
ANISOU  906  CA  ASN A 134     5300   6728   5477   -451   -517   -597       C  
ATOM    907  C   ASN A 134    -108.835   8.687  29.703  1.00-0.462           C  
ANISOU  907  C   ASN A 134     5457   6798   5655   -498   -441   -634       C  
ATOM    908  O   ASN A 134    -109.962   8.224  29.518  1.00-0.462           O  
ANISOU  908  O   ASN A 134     5466   6853   5698   -550   -419   -689       O  
ATOM    909  CB  ASN A 134    -109.731  10.853  28.768  1.00-0.462           C  
ANISOU  909  CB  ASN A 134     5253   6825   5445   -477   -557   -639       C  
ATOM    910  CG  ASN A 134    -110.900  11.063  29.717  1.00-0.462           C  
ANISOU  910  CG  ASN A 134     5245   6850   5463   -490   -556   -636       C  
ATOM    911  OD1 ASN A 134    -110.742  11.062  30.940  1.00-0.462           O  
ANISOU  911  OD1 ASN A 134     5191   6721   5403   -464   -541   -588       O  
ATOM    912  ND2 ASN A 134    -112.086  11.252  29.150  1.00-0.462           N  
ANISOU  912  ND2 ASN A 134     5231   6953   5477   -527   -573   -686       N  
ATOM    913  N   ASN A 135    -107.814   7.957  30.148  1.00-0.462           N  
ANISOU  913  N   ASN A 135     5587   6803   5771   -476   -399   -602       N  
ATOM    914  CA  ASN A 135    -107.944   6.535  30.464  1.00-0.462           C  
ANISOU  914  CA  ASN A 135     5762   6876   5965   -512   -318   -626       C  
ATOM    915  C   ASN A 135    -108.191   6.341  31.967  1.00-0.462           C  
ANISOU  915  C   ASN A 135     5839   6878   6039   -489   -289   -578       C  
ATOM    916  O   ASN A 135    -108.655   7.271  32.632  1.00-0.462           O  
ANISOU  916  O   ASN A 135     5800   6891   5993   -464   -332   -548       O  
ATOM    917  CB  ASN A 135    -106.702   5.783  29.972  1.00-0.462           C  
ANISOU  917  CB  ASN A 135     5830   6852   6018   -501   -283   -621       C  
ATOM    918  CG  ASN A 135    -106.473   5.957  28.480  1.00-0.462           C  
ANISOU  918  CG  ASN A 135     5830   6922   6014   -522   -307   -669       C  
ATOM    919  OD1 ASN A 135    -107.420   6.113  27.710  1.00-0.462           O  
ANISOU  919  OD1 ASN A 135     5840   7032   6038   -565   -325   -729       O  
ATOM    920  ND2 ASN A 135    -105.212   5.930  28.066  1.00-0.462           N  
ANISOU  920  ND2 ASN A 135     5841   6881   6003   -489   -308   -643       N  
ATOM    921  N   SER A 136    -107.902   5.150  32.498  1.00-0.457           N  
ANISOU  921  N   SER A 136     6002   6917   6205   -494   -214   -571       N  
ATOM    922  CA  SER A 136    -108.214   4.822  33.899  1.00-0.457           C  
ANISOU  922  CA  SER A 136     6113   6948   6309   -473   -174   -528       C  
ATOM    923  C   SER A 136    -107.415   5.637  34.926  1.00-0.457           C  
ANISOU  923  C   SER A 136     6107   6913   6256   -395   -219   -446       C  
ATOM    924  O   SER A 136    -107.917   5.922  36.016  1.00-0.457           O  
ANISOU  924  O   SER A 136     6070   6863   6205   -372   -220   -413       O  
ATOM    925  CB  SER A 136    -108.023   3.319  34.154  1.00-0.457           C  
ANISOU  925  CB  SER A 136     6233   6936   6441   -492    -76   -536       C  
ATOM    926  OG  SER A 136    -106.716   2.894  33.809  1.00-0.457           O  
ANISOU  926  OG  SER A 136     6302   6931   6488   -463    -63   -514       O  
ATOM    927  N   HIS A 137    -106.178   5.995  34.581  1.00-0.431           N  
ANISOU  927  N   HIS A 137     6166   6962   6293   -354   -256   -418       N  
ATOM    928  CA  HIS A 137    -105.367   6.910  35.398  1.00-0.431           C  
ANISOU  928  CA  HIS A 137     6141   6933   6234   -283   -311   -351       C  
ATOM    929  C   HIS A 137    -104.279   7.587  34.556  1.00-0.431           C  
ANISOU  929  C   HIS A 137     6118   6951   6211   -258   -365   -343       C  
ATOM    930  O   HIS A 137    -104.028   7.187  33.417  1.00-0.431           O  
ANISOU  930  O   HIS A 137     6164   7007   6273   -290   -349   -382       O  
ATOM    931  CB  HIS A 137    -104.757   6.181  36.601  1.00-0.431           C  
ANISOU  931  CB  HIS A 137     6235   6901   6298   -236   -266   -296       C  
ATOM    932  CG  HIS A 137    -103.926   4.991  36.236  1.00-0.431           C  
ANISOU  932  CG  HIS A 137     6306   6875   6374   -239   -205   -298       C  
ATOM    933  ND1 HIS A 137    -102.549   5.021  36.222  1.00-0.431           N  
ANISOU  933  ND1 HIS A 137     6294   6823   6349   -188   -223   -259       N  
ATOM    934  CD2 HIS A 137    -104.278   3.735  35.874  1.00-0.431           C  
ANISOU  934  CD2 HIS A 137     6382   6885   6472   -285   -123   -336       C  
ATOM    935  CE1 HIS A 137    -102.088   3.836  35.866  1.00-0.431           C  
ANISOU  935  CE1 HIS A 137     6394   6834   6458   -202   -154   -269       C  
ATOM    936  NE2 HIS A 137    -103.117   3.037  35.650  1.00-0.431           N  
ANISOU  936  NE2 HIS A 137     6452   6873   6536   -261    -91   -316       N  
ATOM    937  N   VAL A 138    -103.638   8.606  35.126  1.00-0.435           N  
ANISOU  937  N   VAL A 138     6091   6946   6166   -202   -424   -295       N  
ATOM    938  CA  VAL A 138    -102.713   9.470  34.372  1.00-0.435           C  
ANISOU  938  CA  VAL A 138     6077   6984   6161   -179   -479   -287       C  
ATOM    939  C   VAL A 138    -101.443   8.782  33.834  1.00-0.435           C  
ANISOU  939  C   VAL A 138     6193   7032   6284   -164   -453   -280       C  
ATOM    940  O   VAL A 138    -100.861   9.253  32.851  1.00-0.435           O  
ANISOU  940  O   VAL A 138     6128   7010   6233   -164   -479   -291       O  
ATOM    941  CB  VAL A 138    -102.314  10.730  35.179  1.00-0.435           C  
ANISOU  941  CB  VAL A 138     5990   6933   6062   -124   -546   -241       C  
ATOM    942  CG1 VAL A 138    -103.521  11.637  35.368  1.00-0.435           C  
ANISOU  942  CG1 VAL A 138     5943   6973   6013   -140   -579   -253       C  
ATOM    943  CG2 VAL A 138    -101.689  10.369  36.523  1.00-0.435           C  
ANISOU  943  CG2 VAL A 138     6031   6886   6078    -72   -535   -190       C  
ATOM    944  N   LEU A 139    -101.015   7.692  34.473  1.00-0.506           N  
ANISOU  944  N   LEU A 139     6327   7059   6408   -150   -398   -259       N  
ATOM    945  CA  LEU A 139     -99.872   6.900  33.982  1.00-0.506           C  
ANISOU  945  CA  LEU A 139     6439   7099   6530   -138   -362   -252       C  
ATOM    946  C   LEU A 139    -100.264   5.896  32.890  1.00-0.506           C  
ANISOU  946  C   LEU A 139     6534   7172   6638   -199   -301   -310       C  
ATOM    947  O   LEU A 139     -99.400   5.411  32.157  1.00-0.506           O  
ANISOU  947  O   LEU A 139     6591   7191   6706   -198   -278   -316       O  
ATOM    948  CB  LEU A 139     -99.167   6.167  35.135  1.00-0.506           C  
ANISOU  948  CB  LEU A 139     6512   7065   6584    -88   -329   -200       C  
ATOM    949  CG  LEU A 139     -98.162   6.988  35.956  1.00-0.506           C  
ANISOU  949  CG  LEU A 139     6484   7046   6549    -16   -389   -144       C  
ATOM    950  CD1 LEU A 139     -97.870   6.318  37.290  1.00-0.506           C  
ANISOU  950  CD1 LEU A 139     6544   7016   6576     32   -359    -95       C  
ATOM    951  CD2 LEU A 139     -96.869   7.210  35.182  1.00-0.506           C  
ANISOU  951  CD2 LEU A 139     6462   7031   6558      5   -410   -137       C  
ATOM    952  N   ASP A 140    -101.555   5.585  32.788  1.00-1.187           N  
ANISOU  952  N   ASP A 140     6548   7212   6656   -253   -275   -354       N  
ATOM    953  CA  ASP A 140    -102.050   4.640  31.789  1.00-1.187           C  
ANISOU  953  CA  ASP A 140     6629   7281   6754   -317   -219   -419       C  
ATOM    954  C   ASP A 140    -102.257   5.340  30.444  1.00-1.187           C  
ANISOU  954  C   ASP A 140     6553   7314   6686   -346   -264   -466       C  
ATOM    955  O   ASP A 140    -103.258   6.033  30.241  1.00-1.187           O  
ANISOU  955  O   ASP A 140     6546   7407   6683   -371   -302   -494       O  
ATOM    956  CB  ASP A 140    -103.359   4.009  32.274  1.00-1.187           C  
ANISOU  956  CB  ASP A 140     6739   7379   6876   -362   -172   -451       C  
ATOM    957  CG  ASP A 140    -103.893   2.951  31.328  1.00-1.187           C  
ANISOU  957  CG  ASP A 140     6825   7449   6988   -432   -109   -525       C  
ATOM    958  OD1 ASP A 140    -103.127   2.044  30.932  1.00-1.187           O  
ANISOU  958  OD1 ASP A 140     6915   7453   7079   -435    -56   -530       O  
ATOM    959  OD2 ASP A 140    -105.092   3.022  30.994  1.00-1.187           O1-
ANISOU  959  OD2 ASP A 140     6838   7536   7023   -485   -111   -579       O1-
ATOM    960  N   TRP A 141    -101.305   5.151  29.532  1.00 1.080           N  
ANISOU  960  N   TRP A 141     6502   7243   6635   -340   -257   -473       N  
ATOM    961  CA  TRP A 141    -101.330   5.792  28.215  1.00 1.080           C  
ANISOU  961  CA  TRP A 141     6436   7269   6566   -358   -295   -511       C  
ATOM    962  C   TRP A 141    -101.611   4.772  27.116  1.00 1.080           C  
ANISOU  962  C   TRP A 141     6512   7328   6645   -416   -241   -581       C  
ATOM    963  O   TRP A 141    -100.987   3.710  27.081  1.00 1.080           O  
ANISOU  963  O   TRP A 141     6667   7381   6805   -420   -179   -582       O  
ATOM    964  CB  TRP A 141     -99.993   6.492  27.955  1.00 1.080           C  
ANISOU  964  CB  TRP A 141     6357   7187   6484   -304   -331   -465       C  
ATOM    965  CG  TRP A 141     -99.851   7.833  28.628  1.00 1.080           C  
ANISOU  965  CG  TRP A 141     6231   7120   6358   -256   -401   -415       C  
ATOM    966  CD1 TRP A 141    -100.731   8.424  29.494  1.00 1.080           C  
ANISOU  966  CD1 TRP A 141     6193   7129   6317   -254   -432   -403       C  
ATOM    967  CD2 TRP A 141     -98.746   8.736  28.507  1.00 1.080           C  
ANISOU  967  CD2 TRP A 141     6174   7079   6310   -206   -444   -373       C  
ATOM    968  NE1 TRP A 141    -100.247   9.641  29.904  1.00 1.080           N  
ANISOU  968  NE1 TRP A 141     6131   7109   6257   -205   -493   -358       N  
ATOM    969  CE2 TRP A 141     -99.030   9.857  29.315  1.00 1.080           C  
ANISOU  969  CE2 TRP A 141     6081   7042   6218   -176   -500   -340       C  
ATOM    970  CE3 TRP A 141     -97.544   8.708  27.789  1.00 1.080           C  
ANISOU  970  CE3 TRP A 141     6185   7060   6332   -183   -436   -361       C  
ATOM    971  CZ2 TRP A 141     -98.159  10.944  29.424  1.00 1.080           C  
ANISOU  971  CZ2 TRP A 141     6034   7024   6188   -128   -549   -300       C  
ATOM    972  CZ3 TRP A 141     -96.675   9.786  27.902  1.00 1.080           C  
ANISOU  972  CZ3 TRP A 141     6117   7022   6284   -134   -484   -319       C  
ATOM    973  CH2 TRP A 141     -96.989  10.890  28.712  1.00 1.080           C  
ANISOU  973  CH2 TRP A 141     6036   6998   6208   -108   -540   -290       C  
ATOM    974  N   LYS A 142    -102.544   5.108  26.224  1.00-0.391           N  
ANISOU  974  N   LYS A 142     6465   7385   6595   -458   -266   -640       N  
ATOM    975  CA  LYS A 142    -102.995   4.212  25.154  1.00-0.391           C  
ANISOU  975  CA  LYS A 142     6515   7440   6648   -518   -223   -720       C  
ATOM    976  C   LYS A 142    -102.737   4.727  23.731  1.00-0.391           C  
ANISOU  976  C   LYS A 142     6464   7465   6570   -520   -256   -753       C  
ATOM    977  O   LYS A 142    -103.128   4.072  22.762  1.00-0.391           O  
ANISOU  977  O   LYS A 142     6552   7570   6653   -569   -228   -825       O  
ATOM    978  CB  LYS A 142    -104.494   3.930  25.320  1.00-0.391           C  
ANISOU  978  CB  LYS A 142     6552   7534   6709   -575   -213   -777       C  
ATOM    979  CG  LYS A 142    -104.840   3.039  26.502  1.00-0.391           C  
ANISOU  979  CG  LYS A 142     6626   7514   6810   -589   -153   -763       C  
ATOM    980  CD  LYS A 142    -104.345   1.615  26.297  1.00-0.391           C  
ANISOU  980  CD  LYS A 142     6732   7496   6927   -615    -65   -789       C  
ATOM    981  CE  LYS A 142    -104.918   0.665  27.334  1.00-0.391           C  
ANISOU  981  CE  LYS A 142     6805   7482   7030   -637      5   -788       C  
ATOM    982  NZ  LYS A 142    -104.533  -0.745  27.056  1.00-0.391           N  
ANISOU  982  NZ  LYS A 142     6929   7487   7168   -668     97   -819       N  
ATOM    983  N   VAL A 143    -102.090   5.884  23.590  1.00-0.225           N  
ANISOU  983  N   VAL A 143     6331   7377   6420   -468   -312   -703       N  
ATOM    984  CA  VAL A 143    -101.737   6.392  22.261  1.00-0.225           C  
ANISOU  984  CA  VAL A 143     6252   7359   6311   -461   -337   -724       C  
ATOM    985  C   VAL A 143    -100.518   5.628  21.757  1.00-0.225           C  
ANISOU  985  C   VAL A 143     6263   7266   6314   -450   -287   -719       C  
ATOM    986  O   VAL A 143     -99.381   5.920  22.136  1.00-0.225           O  
ANISOU  986  O   VAL A 143     6283   7230   6343   -400   -289   -657       O  
ATOM    987  CB  VAL A 143    -101.483   7.911  22.265  1.00-0.225           C  
ANISOU  987  CB  VAL A 143     6136   7322   6185   -408   -407   -672       C  
ATOM    988  CG1 VAL A 143    -100.914   8.376  20.927  1.00-0.225           C  
ANISOU  988  CG1 VAL A 143     6148   7373   6163   -390   -420   -683       C  
ATOM    989  CG2 VAL A 143    -102.780   8.643  22.571  1.00-0.225           C  
ANISOU  989  CG2 VAL A 143     6099   7396   6152   -421   -453   -686       C  
ATOM    990  N   ARG A 144    -100.782   4.638  20.911  1.00 1.959           N  
ANISOU  990  N   ARG A 144     6293   7276   6333   -499   -240   -789       N  
ATOM    991  CA  ARG A 144     -99.754   3.715  20.435  1.00 1.959           C  
ANISOU  991  CA  ARG A 144     6333   7209   6368   -499   -179   -793       C  
ATOM    992  C   ARG A 144     -98.823   4.364  19.420  1.00 1.959           C  
ANISOU  992  C   ARG A 144     6229   7125   6232   -461   -200   -776       C  
ATOM    993  O   ARG A 144     -99.235   5.236  18.655  1.00 1.959           O  
ANISOU  993  O   ARG A 144     6230   7232   6203   -456   -248   -793       O  
ATOM    994  CB  ARG A 144    -100.391   2.454  19.829  1.00 1.959           C  
ANISOU  994  CB  ARG A 144     6503   7351   6536   -568   -119   -881       C  
ATOM    995  CG  ARG A 144    -101.368   2.693  18.683  1.00 1.959           C  
ANISOU  995  CG  ARG A 144     6579   7547   6582   -609   -150   -961       C  
ATOM    996  CD  ARG A 144    -101.781   1.385  18.021  1.00 1.959           C  
ANISOU  996  CD  ARG A 144     6752   7681   6757   -675    -86  -1052       C  
ATOM    997  NE  ARG A 144    -102.673   1.591  16.877  1.00 1.959           N  
ANISOU  997  NE  ARG A 144     6806   7858   6780   -712   -120  -1135       N  
ATOM    998  CZ  ARG A 144    -103.990   1.801  16.951  1.00 1.959           C  
ANISOU  998  CZ  ARG A 144     6858   8020   6851   -750   -154  -1184       C  
ATOM    999  NH1 ARG A 144    -104.690   1.970  15.833  1.00 1.959           N  
ANISOU  999  NH1 ARG A 144     6920   8196   6880   -778   -186  -1260       N  
ATOM   1000  NH2 ARG A 144    -104.619   1.846  18.124  1.00 1.959           N  
ANISOU 1000  NH2 ARG A 144     6841   8002   6883   -758   -157  -1159       N  
ATOM   1001  N   ALA A 145     -97.565   3.929  19.430  1.00-0.260           N  
ANISOU 1001  N   ALA A 145     6139   6932   6151   -432   -160   -739       N  
ATOM   1002  CA  ALA A 145     -96.573   4.361  18.453  1.00-0.260           C  
ANISOU 1002  CA  ALA A 145     6065   6856   6053   -398   -163   -723       C  
ATOM   1003  C   ALA A 145     -95.921   3.133  17.828  1.00-0.260           C  
ANISOU 1003  C   ALA A 145     6115   6802   6095   -418    -87   -754       C  
ATOM   1004  O   ALA A 145     -95.227   2.380  18.510  1.00-0.260           O  
ANISOU 1004  O   ALA A 145     6097   6677   6110   -407    -40   -722       O  
ATOM   1005  CB  ALA A 145     -95.523   5.238  19.116  1.00-0.260           C  
ANISOU 1005  CB  ALA A 145     5993   6767   6013   -332   -193   -636       C  
ATOM   1006  N   THR A 146     -96.154   2.928  16.535  1.00 0.702           N  
ANISOU 1006  N   THR A 146     6150   6869   6084   -446    -74   -817       N  
ATOM   1007  CA  THR A 146     -95.577   1.791  15.821  1.00 0.702           C  
ANISOU 1007  CA  THR A 146     6258   6882   6178   -468      0   -855       C  
ATOM   1008  C   THR A 146     -94.276   2.222  15.146  1.00 0.702           C  
ANISOU 1008  C   THR A 146     6230   6819   6135   -416      6   -811       C  
ATOM   1009  O   THR A 146     -94.273   3.192  14.390  1.00 0.702           O  
ANISOU 1009  O   THR A 146     6172   6843   6041   -392    -36   -808       O  
ATOM   1010  CB  THR A 146     -96.548   1.248  14.759  1.00 0.702           C  
ANISOU 1010  CB  THR A 146     6345   7020   6220   -529     12   -958       C  
ATOM   1011  OG1 THR A 146     -97.805   0.938  15.374  1.00 0.702           O  
ANISOU 1011  OG1 THR A 146     6327   7046   6225   -578      2  -1000       O  
ATOM   1012  CG2 THR A 146     -95.984  -0.011  14.098  1.00 0.702           C  
ANISOU 1012  CG2 THR A 146     6476   7042   6338   -556     95  -1002       C  
ATOM   1013  N   PRO A 147     -93.164   1.512  15.420  1.00 1.394           N  
ANISOU 1013  N   PRO A 147     6279   6749   6216   -396     63   -776       N  
ATOM   1014  CA  PRO A 147     -91.900   1.884  14.777  1.00 1.394           C  
ANISOU 1014  CA  PRO A 147     6294   6729   6227   -348     76   -734       C  
ATOM   1015  C   PRO A 147     -91.894   1.675  13.265  1.00 1.394           C  
ANISOU 1015  C   PRO A 147     6389   6834   6255   -366    102   -794       C  
ATOM   1016  O   PRO A 147     -92.645   0.849  12.747  1.00 1.394           O  
ANISOU 1016  O   PRO A 147     6489   6932   6320   -421    132   -873       O  
ATOM   1017  CB  PRO A 147     -90.871   0.954  15.438  1.00 1.394           C  
ANISOU 1017  CB  PRO A 147     6311   6614   6294   -330    138   -694       C  
ATOM   1018  CG  PRO A 147     -91.517   0.469  16.686  1.00 1.394           C  
ANISOU 1018  CG  PRO A 147     6299   6582   6316   -351    140   -688       C  
ATOM   1019  CD  PRO A 147     -92.982   0.419  16.392  1.00 1.394           C  
ANISOU 1019  CD  PRO A 147     6305   6667   6286   -409    119   -763       C  
ATOM   1020  N   THR A 148     -91.045   2.432  12.579  1.00 2.238           N  
ANISOU 1020  N   THR A 148     6412   6868   6263   -319     93   -758       N  
ATOM   1021  CA  THR A 148     -90.830   2.290  11.142  1.00 2.238           C  
ANISOU 1021  CA  THR A 148     6548   7002   6331   -323    123   -802       C  
ATOM   1022  C   THR A 148     -89.335   2.138  10.882  1.00 2.238           C  
ANISOU 1022  C   THR A 148     6577   6932   6387   -279    174   -751       C  
ATOM   1023  O   THR A 148     -88.516   2.680  11.624  1.00 2.238           O  
ANISOU 1023  O   THR A 148     6533   6869   6408   -233    159   -675       O  
ATOM   1024  CB  THR A 148     -91.359   3.516  10.379  1.00 2.238           C  
ANISOU 1024  CB  THR A 148     6516   7094   6242   -303     62   -808       C  
ATOM   1025  OG1 THR A 148     -90.817   4.709  10.957  1.00 2.238           O  
ANISOU 1025  OG1 THR A 148     6405   7015   6178   -248     17   -726       O  
ATOM   1026  CG2 THR A 148     -92.876   3.571  10.448  1.00 2.238           C  
ANISOU 1026  CG2 THR A 148     6497   7178   6193   -350     16   -870       C  
ATOM   1027  N   GLU A 149     -88.981   1.414   9.821  1.00 1.769           N  
ANISOU 1027  N   GLU A 149     6702   6998   6463   -293    234   -794       N  
ATOM   1028  CA  GLU A 149     -87.578   1.043   9.568  1.00 1.769           C  
ANISOU 1028  CA  GLU A 149     6740   6928   6530   -258    296   -752       C  
ATOM   1029  C   GLU A 149     -86.652   2.201   9.155  1.00 1.769           C  
ANISOU 1029  C   GLU A 149     6617   6831   6419   -194    276   -688       C  
ATOM   1030  O   GLU A 149     -85.473   1.973   8.879  1.00 1.769           O  
ANISOU 1030  O   GLU A 149     6742   6873   6572   -162    327   -652       O  
ATOM   1031  CB  GLU A 149     -87.476  -0.118   8.559  1.00 1.769           C  
ANISOU 1031  CB  GLU A 149     6917   7026   6650   -293    372   -821       C  
ATOM   1032  CG  GLU A 149     -87.863   0.196   7.117  1.00 1.769           C  
ANISOU 1032  CG  GLU A 149     7004   7171   6635   -299    367   -879       C  
ATOM   1033  CD  GLU A 149     -89.331  -0.046   6.834  1.00 1.769           C  
ANISOU 1033  CD  GLU A 149     7065   7317   6636   -358    335   -969       C  
ATOM   1034  OE1 GLU A 149     -90.169   0.703   7.377  1.00 1.769           O  
ANISOU 1034  OE1 GLU A 149     6977   7331   6559   -361    265   -961       O  
ATOM   1035  OE2 GLU A 149     -89.646  -0.982   6.066  1.00 1.769           O1-
ANISOU 1035  OE2 GLU A 149     7228   7446   6745   -402    381  -1050       O1-
ATOM   1036  N   ASP A 150     -87.179   3.426   9.103  1.00 1.910           N  
ANISOU 1036  N   ASP A 150     6426   6750   6209   -174    208   -672       N  
ATOM   1037  CA  ASP A 150     -86.343   4.621   8.968  1.00 1.910           C  
ANISOU 1037  CA  ASP A 150     6293   6642   6107   -113    186   -602       C  
ATOM   1038  C   ASP A 150     -85.903   5.168  10.334  1.00 1.910           C  
ANISOU 1038  C   ASP A 150     6126   6480   6044    -85    148   -532       C  
ATOM   1039  O   ASP A 150     -85.112   6.110  10.401  1.00 1.910           O  
ANISOU 1039  O   ASP A 150     6064   6432   6032    -36    133   -473       O  
ATOM   1040  CB  ASP A 150     -87.069   5.711   8.164  1.00 1.910           C  
ANISOU 1040  CB  ASP A 150     6296   6756   6036   -100    139   -617       C  
ATOM   1041  CG  ASP A 150     -88.294   6.261   8.873  1.00 1.910           C  
ANISOU 1041  CG  ASP A 150     6240   6804   5980   -121     65   -629       C  
ATOM   1042  OD1 ASP A 150     -88.823   5.589   9.782  1.00 1.910           O  
ANISOU 1042  OD1 ASP A 150     6249   6800   6021   -160     58   -649       O  
ATOM   1043  OD2 ASP A 150     -88.736   7.372   8.510  1.00 1.910           O1-
ANISOU 1043  OD2 ASP A 150     6228   6885   5934    -97     19   -617       O1-
ATOM   1044  N   GLY A 151     -86.422   4.578  11.413  1.00 1.495           N  
ANISOU 1044  N   GLY A 151     6014   6358   5966   -115    135   -540       N  
ATOM   1045  CA  GLY A 151     -86.104   5.003  12.775  1.00 1.495           C  
ANISOU 1045  CA  GLY A 151     5877   6227   5916    -89     96   -480       C  
ATOM   1046  C   GLY A 151     -87.258   5.705  13.475  1.00 1.495           C  
ANISOU 1046  C   GLY A 151     5750   6198   5780   -104     24   -486       C  
ATOM   1047  O   GLY A 151     -87.278   5.793  14.703  1.00 1.495           O  
ANISOU 1047  O   GLY A 151     5690   6140   5777    -96     -4   -453       O  
ATOM   1048  N   GLY A 152     -88.220   6.198  12.696  1.00 1.167           N  
ANISOU 1048  N   GLY A 152     5684   6217   5642   -123     -3   -529       N  
ATOM   1049  CA  GLY A 152     -89.342   6.963  13.229  1.00 1.167           C  
ANISOU 1049  CA  GLY A 152     5527   6161   5475   -134    -70   -534       C  
ATOM   1050  C   GLY A 152     -90.442   6.093  13.803  1.00 1.167           C  
ANISOU 1050  C   GLY A 152     5493   6131   5426   -189    -72   -585       C  
ATOM   1051  O   GLY A 152     -90.221   4.922  14.126  1.00 1.167           O  
ANISOU 1051  O   GLY A 152     5496   6046   5446   -213    -22   -601       O  
ATOM   1052  N   TYR A 153     -91.631   6.682  13.937  1.00 1.260           N  
ANISOU 1052  N   TYR A 153     5390   6130   5297   -207   -126   -608       N  
ATOM   1053  CA  TYR A 153     -92.807   5.982  14.451  1.00 1.260           C  
ANISOU 1053  CA  TYR A 153     5364   6122   5261   -261   -131   -659       C  
ATOM   1054  C   TYR A 153     -94.087   6.445  13.757  1.00 1.260           C  
ANISOU 1054  C   TYR A 153     5343   6219   5179   -288   -172   -714       C  
ATOM   1055  O   TYR A 153     -94.096   7.461  13.058  1.00 1.260           O  
ANISOU 1055  O   TYR A 153     5296   6245   5099   -256   -205   -700       O  
ATOM   1056  CB  TYR A 153     -92.941   6.200  15.961  1.00 1.260           C  
ANISOU 1056  CB  TYR A 153     5288   6043   5247   -251   -161   -613       C  
ATOM   1057  CG  TYR A 153     -91.737   5.740  16.755  1.00 1.260           C  
ANISOU 1057  CG  TYR A 153     5282   5930   5301   -221   -128   -558       C  
ATOM   1058  CD1 TYR A 153     -91.653   4.439  17.237  1.00 1.260           C  
ANISOU 1058  CD1 TYR A 153     5340   5894   5375   -247    -73   -573       C  
ATOM   1059  CD2 TYR A 153     -90.678   6.605  17.012  1.00 1.260           C  
ANISOU 1059  CD2 TYR A 153     5222   5867   5286   -165   -149   -491       C  
ATOM   1060  CE1 TYR A 153     -90.549   4.010  17.955  1.00 1.260           C  
ANISOU 1060  CE1 TYR A 153     5369   5831   5456   -214    -43   -520       C  
ATOM   1061  CE2 TYR A 153     -89.568   6.188  17.729  1.00 1.260           C  
ANISOU 1061  CE2 TYR A 153     5249   5808   5372   -134   -123   -443       C  
ATOM   1062  CZ  TYR A 153     -89.507   4.890  18.198  1.00 1.260           C  
ANISOU 1062  CZ  TYR A 153     5308   5778   5440   -157    -71   -456       C  
ATOM   1063  OH  TYR A 153     -88.411   4.474  18.916  1.00 1.260           O  
ANISOU 1063  OH  TYR A 153     5299   5689   5487   -121    -47   -406       O  
ATOM   1064  N   VAL A 154     -95.161   5.687  13.957  1.00 1.170           N  
ANISOU 1064  N   VAL A 154     5333   6229   5161   -344   -167   -776       N  
ATOM   1065  CA  VAL A 154     -96.496   6.070  13.500  1.00 1.170           C  
ANISOU 1065  CA  VAL A 154     5312   6330   5097   -372   -211   -831       C  
ATOM   1066  C   VAL A 154     -97.415   6.117  14.717  1.00 1.170           C  
ANISOU 1066  C   VAL A 154     5216   6267   5046   -396   -241   -826       C  
ATOM   1067  O   VAL A 154     -97.448   5.163  15.492  1.00 1.170           O  
ANISOU 1067  O   VAL A 154     5240   6214   5109   -425   -203   -835       O  
ATOM   1068  CB  VAL A 154     -97.058   5.065  12.474  1.00 1.170           C  
ANISOU 1068  CB  VAL A 154     5426   6447   5159   -426   -176   -926       C  
ATOM   1069  CG1 VAL A 154     -98.459   5.473  12.036  1.00 1.170           C  
ANISOU 1069  CG1 VAL A 154     5422   6584   5119   -454   -228   -985       C  
ATOM   1070  CG2 VAL A 154     -96.127   4.953  11.275  1.00 1.170           C  
ANISOU 1070  CG2 VAL A 154     5499   6477   5180   -402   -140   -931       C  
ATOM   1071  N   LEU A 155     -98.157   7.216  14.878  1.00-0.265           N  
ANISOU 1071  N   LEU A 155     5093   6256   4918   -380   -305   -811       N  
ATOM   1072  CA  LEU A 155     -99.013   7.419  16.055  1.00-0.265           C  
ANISOU 1072  CA  LEU A 155     5001   6201   4868   -395   -336   -800       C  
ATOM   1073  C   LEU A 155    -100.503   7.212  15.773  1.00-0.265           C  
ANISOU 1073  C   LEU A 155     4997   6297   4847   -447   -357   -874       C  
ATOM   1074  O   LEU A 155    -101.019   7.647  14.742  1.00-0.265           O  
ANISOU 1074  O   LEU A 155     4994   6391   4795   -448   -386   -913       O  
ATOM   1075  CB  LEU A 155     -98.809   8.824  16.621  1.00-0.265           C  
ANISOU 1075  CB  LEU A 155     4886   6137   4771   -340   -391   -726       C  
ATOM   1076  CG  LEU A 155     -97.387   9.195  17.034  1.00-0.265           C  
ANISOU 1076  CG  LEU A 155     4845   6014   4763   -288   -380   -651       C  
ATOM   1077  CD1 LEU A 155     -97.349  10.644  17.491  1.00-0.265           C  
ANISOU 1077  CD1 LEU A 155     4749   5983   4685   -241   -436   -592       C  
ATOM   1078  CD2 LEU A 155     -96.879   8.268  18.127  1.00-0.265           C  
ANISOU 1078  CD2 LEU A 155     4853   5912   4819   -296   -342   -631       C  
ATOM   1079  N   ASN A 156    -101.184   6.556  16.710  1.00 0.153           N  
ANISOU 1079  N   ASN A 156     4968   6245   4860   -487   -343   -894       N  
ATOM   1080  CA  ASN A 156    -102.633   6.367  16.657  1.00 0.153           C  
ANISOU 1080  CA  ASN A 156     4978   6350   4876   -538   -362   -961       C  
ATOM   1081  C   ASN A 156    -103.240   6.505  18.052  1.00 0.153           C  
ANISOU 1081  C   ASN A 156     4940   6311   4891   -544   -374   -930       C  
ATOM   1082  O   ASN A 156    -102.732   5.920  19.012  1.00 0.153           O  
ANISOU 1082  O   ASN A 156     4968   6229   4952   -542   -335   -895       O  
ATOM   1083  CB  ASN A 156    -102.981   4.990  16.083  1.00 0.153           C  
ANISOU 1083  CB  ASN A 156     5074   6408   4969   -603   -307  -1050       C  
ATOM   1084  CG  ASN A 156    -102.873   4.936  14.571  1.00 0.153           C  
ANISOU 1084  CG  ASN A 156     5125   6507   4957   -608   -308  -1106       C  
ATOM   1085  OD1 ASN A 156    -103.599   5.631  13.856  1.00 0.153           O  
ANISOU 1085  OD1 ASN A 156     5101   6612   4897   -604   -360  -1136       O  
ATOM   1086  ND2 ASN A 156    -101.976   4.093  14.073  1.00 0.153           N  
ANISOU 1086  ND2 ASN A 156     5181   6458   4996   -614   -250  -1121       N  
ATOM   1087  N   GLY A 157    -104.319   7.278  18.160  1.00-1.389           N  
ANISOU 1087  N   GLY A 157     4904   6395   4858   -548   -428   -940       N  
ATOM   1088  CA  GLY A 157    -105.022   7.471  19.432  1.00-1.389           C  
ANISOU 1088  CA  GLY A 157     4857   6358   4858   -555   -441   -914       C  
ATOM   1089  C   GLY A 157    -105.505   8.896  19.622  1.00-1.389           C  
ANISOU 1089  C   GLY A 157     4783   6394   4778   -516   -510   -874       C  
ATOM   1090  O   GLY A 157    -105.437   9.709  18.700  1.00-1.389           O  
ANISOU 1090  O   GLY A 157     4800   6492   4756   -488   -547   -872       O  
ATOM   1091  N   THR A 158    -105.980   9.196  20.829  1.00 1.773           N  
ANISOU 1091  N   THR A 158     4756   6366   4788   -512   -522   -839       N  
ATOM   1092  CA  THR A 158    -106.548  10.505  21.153  1.00 1.773           C  
ANISOU 1092  CA  THR A 158     4687   6396   4719   -479   -582   -802       C  
ATOM   1093  C   THR A 158    -106.032  11.052  22.487  1.00 1.773           C  
ANISOU 1093  C   THR A 158     4664   6309   4719   -438   -591   -723       C  
ATOM   1094  O   THR A 158    -106.239  10.447  23.538  1.00 1.773           O  
ANISOU 1094  O   THR A 158     4694   6273   4777   -455   -563   -716       O  
ATOM   1095  CB  THR A 158    -108.087  10.426  21.214  1.00 1.773           C  
ANISOU 1095  CB  THR A 158     4673   6487   4731   -524   -599   -857       C  
ATOM   1096  OG1 THR A 158    -108.591  10.005  19.944  1.00 1.773           O  
ANISOU 1096  OG1 THR A 158     4719   6610   4756   -560   -600   -935       O  
ATOM   1097  CG2 THR A 158    -108.704  11.781  21.577  1.00 1.773           C  
ANISOU 1097  CG2 THR A 158     4576   6491   4637   -489   -657   -816       C  
ATOM   1098  N   LYS A 159    -105.363  12.202  22.426  1.00-1.307           N  
ANISOU 1098  N   LYS A 159     4647   6312   4687   -382   -628   -666       N  
ATOM   1099  CA  LYS A 159    -104.977  12.964  23.619  1.00-1.307           C  
ANISOU 1099  CA  LYS A 159     4603   6233   4662   -340   -649   -596       C  
ATOM   1100  C   LYS A 159    -106.143  13.868  24.027  1.00-1.307           C  
ANISOU 1100  C   LYS A 159     4554   6288   4623   -338   -692   -592       C  
ATOM   1101  O   LYS A 159    -107.005  14.152  23.196  1.00-1.307           O  
ANISOU 1101  O   LYS A 159     4528   6368   4584   -355   -713   -631       O  
ATOM   1102  CB  LYS A 159    -103.735  13.811  23.332  1.00-1.307           C  
ANISOU 1102  CB  LYS A 159     4590   6198   4639   -284   -667   -543       C  
ATOM   1103  CG  LYS A 159    -102.452  13.332  23.985  1.00-1.307           C  
ANISOU 1103  CG  LYS A 159     4640   6125   4707   -262   -638   -504       C  
ATOM   1104  CD  LYS A 159    -102.036  11.923  23.603  1.00-1.307           C  
ANISOU 1104  CD  LYS A 159     4735   6136   4797   -294   -582   -540       C  
ATOM   1105  CE  LYS A 159    -100.567  11.695  23.957  1.00-1.307           C  
ANISOU 1105  CE  LYS A 159     4760   6056   4837   -258   -560   -493       C  
ATOM   1106  NZ  LYS A 159    -100.215  10.320  24.411  1.00-1.307           N  
ANISOU 1106  NZ  LYS A 159     4841   6029   4929   -279   -504   -503       N  
ATOM   1107  N   HIS A 160    -106.165  14.328  25.285  1.00-0.287           N  
ANISOU 1107  N   HIS A 160     4524   6229   4612   -316   -705   -545       N  
ATOM   1108  CA  HIS A 160    -107.348  15.037  25.829  1.00-0.287           C  
ANISOU 1108  CA  HIS A 160     4487   6276   4588   -319   -736   -542       C  
ATOM   1109  C   HIS A 160    -107.152  16.410  26.496  1.00-0.287           C  
ANISOU 1109  C   HIS A 160     4404   6217   4508   -267   -777   -482       C  
ATOM   1110  O   HIS A 160    -108.104  17.207  26.524  1.00-0.287           O  
ANISOU 1110  O   HIS A 160     4426   6332   4534   -264   -808   -482       O  
ATOM   1111  CB  HIS A 160    -108.114  14.119  26.787  1.00-0.287           C  
ANISOU 1111  CB  HIS A 160     4543   6291   4668   -358   -703   -563       C  
ATOM   1112  CG  HIS A 160    -109.222  13.364  26.127  1.00-0.287           C  
ANISOU 1112  CG  HIS A 160     4616   6428   4755   -417   -686   -637       C  
ATOM   1113  ND1 HIS A 160    -109.064  12.085  25.640  1.00-0.287           N  
ANISOU 1113  ND1 HIS A 160     4708   6465   4849   -459   -638   -687       N  
ATOM   1114  CD2 HIS A 160    -110.500  13.718  25.852  1.00-0.287           C  
ANISOU 1114  CD2 HIS A 160     4623   6551   4777   -440   -710   -672       C  
ATOM   1115  CE1 HIS A 160    -110.201  11.678  25.102  1.00-0.287           C  
ANISOU 1115  CE1 HIS A 160     4760   6600   4922   -509   -634   -754       C  
ATOM   1116  NE2 HIS A 160    -111.088  12.650  25.218  1.00-0.287           N  
ANISOU 1116  NE2 HIS A 160     4711   6660   4882   -498   -679   -745       N  
ATOM   1117  N   PHE A 161    -105.969  16.687  27.046  1.00-1.257           N  
ANISOU 1117  N   PHE A 161     4269   6002   4375   -228   -778   -433       N  
ATOM   1118  CA  PHE A 161    -105.684  18.010  27.611  1.00-1.257           C  
ANISOU 1118  CA  PHE A 161     4133   5886   4247   -181   -816   -381       C  
ATOM   1119  C   PHE A 161    -104.559  18.662  26.815  1.00-1.257           C  
ANISOU 1119  C   PHE A 161     4069   5818   4180   -143   -826   -357       C  
ATOM   1120  O   PHE A 161    -103.449  18.822  27.312  1.00-1.257           O  
ANISOU 1120  O   PHE A 161     4078   5757   4205   -113   -826   -321       O  
ATOM   1121  CB  PHE A 161    -105.281  17.910  29.087  1.00-1.257           C  
ANISOU 1121  CB  PHE A 161     4106   5776   4231   -162   -813   -345       C  
ATOM   1122  CG  PHE A 161    -106.427  17.658  30.034  1.00-1.257           C  
ANISOU 1122  CG  PHE A 161     4103   5783   4230   -185   -808   -354       C  
ATOM   1123  CD1 PHE A 161    -107.218  18.707  30.482  1.00-1.257           C  
ANISOU 1123  CD1 PHE A 161     4034   5783   4166   -171   -840   -337       C  
ATOM   1124  CD2 PHE A 161    -106.689  16.376  30.513  1.00-1.257           C  
ANISOU 1124  CD2 PHE A 161     4150   5763   4277   -218   -765   -376       C  
ATOM   1125  CE1 PHE A 161    -108.262  18.482  31.368  1.00-1.257           C  
ANISOU 1125  CE1 PHE A 161     4039   5794   4174   -190   -831   -344       C  
ATOM   1126  CE2 PHE A 161    -107.732  16.147  31.397  1.00-1.257           C  
ANISOU 1126  CE2 PHE A 161     4142   5759   4274   -238   -754   -382       C  
ATOM   1127  CZ  PHE A 161    -108.518  17.202  31.826  1.00-1.257           C  
ANISOU 1127  CZ  PHE A 161     4090   5778   4225   -223   -788   -366       C  
ATOM   1128  N   CYS A 162    -104.853  19.040  25.577  1.00-0.677           N  
ANISOU 1128  N   CYS A 162     4014   5841   4108   -144   -834   -376       N  
ATOM   1129  CA  CYS A 162    -103.824  19.500  24.648  1.00-0.677           C  
ANISOU 1129  CA  CYS A 162     3949   5768   4036   -112   -832   -358       C  
ATOM   1130  C   CYS A 162    -103.760  21.021  24.565  1.00-0.677           C  
ANISOU 1130  C   CYS A 162     3863   5738   3958    -67   -863   -317       C  
ATOM   1131  O   CYS A 162    -104.147  21.611  23.556  1.00-0.677           O  
ANISOU 1131  O   CYS A 162     3862   5815   3935    -55   -872   -322       O  
ATOM   1132  CB  CYS A 162    -104.092  18.914  23.262  1.00-0.677           C  
ANISOU 1132  CB  CYS A 162     3993   5853   4045   -136   -816   -405       C  
ATOM   1133  SG  CYS A 162    -104.457  17.152  23.284  1.00-0.677           S  
ANISOU 1133  SG  CYS A 162     4004   5813   4050   -198   -776   -465       S  
ATOM   1134  N   SER A 163    -103.257  21.649  25.623  1.00-1.257           N  
ANISOU 1134  N   SER A 163     3774   5608   3901    -40   -877   -277       N  
ATOM   1135  CA  SER A 163    -103.136  23.106  25.669  1.00-1.257           C  
ANISOU 1135  CA  SER A 163     3695   5571   3840      1   -901   -238       C  
ATOM   1136  C   SER A 163    -102.260  23.632  24.535  1.00-1.257           C  
ANISOU 1136  C   SER A 163     3669   5547   3813     31   -889   -222       C  
ATOM   1137  O   SER A 163    -101.129  23.176  24.344  1.00-1.257           O  
ANISOU 1137  O   SER A 163     3667   5475   3826     37   -868   -217       O  
ATOM   1138  CB  SER A 163    -102.551  23.562  27.007  1.00-1.257           C  
ANISOU 1138  CB  SER A 163     3662   5481   3844     22   -915   -205       C  
ATOM   1139  OG  SER A 163    -103.367  23.162  28.096  1.00-1.257           O  
ANISOU 1139  OG  SER A 163     3678   5491   3855      1   -923   -214       O  
ATOM   1140  N   GLY A 164    -102.798  24.583  23.777  1.00-1.292           N  
ANISOU 1140  N   GLY A 164     3628   5587   3755     53   -899   -212       N  
ATOM   1141  CA  GLY A 164    -102.064  25.215  22.690  1.00-1.292           C  
ANISOU 1141  CA  GLY A 164     3613   5578   3736     89   -883   -191       C  
ATOM   1142  C   GLY A 164    -101.991  24.426  21.393  1.00-1.292           C  
ANISOU 1142  C   GLY A 164     3666   5642   3741     76   -860   -223       C  
ATOM   1143  O   GLY A 164    -101.573  24.973  20.376  1.00-1.292           O  
ANISOU 1143  O   GLY A 164     3683   5675   3740    108   -846   -206       O  
ATOM   1144  N   ALA A 165    -102.398  23.154  21.411  1.00-0.735           N  
ANISOU 1144  N   ALA A 165     3690   5653   3743     31   -854   -268       N  
ATOM   1145  CA  ALA A 165    -102.305  22.294  20.227  1.00-0.735           C  
ANISOU 1145  CA  ALA A 165     3764   5729   3771     13   -830   -306       C  
ATOM   1146  C   ALA A 165    -102.977  22.944  19.026  1.00-0.735           C  
ANISOU 1146  C   ALA A 165     3787   5854   3744     36   -840   -312       C  
ATOM   1147  O   ALA A 165    -102.401  23.013  17.946  1.00-0.735           O  
ANISOU 1147  O   ALA A 165     3830   5891   3754     58   -819   -309       O  
ATOM   1148  CB  ALA A 165    -102.924  20.931  20.503  1.00-0.735           C  
ANISOU 1148  CB  ALA A 165     3792   5745   3788    -42   -823   -360       C  
ATOM   1149  N   LYS A 166    -104.195  23.429  19.235  1.00 0.739           N  
ANISOU 1149  N   LYS A 166     3779   5939   3729     32   -870   -318       N  
ATOM   1150  CA  LYS A 166    -104.935  24.131  18.201  1.00 0.739           C  
ANISOU 1150  CA  LYS A 166     3822   6090   3725     60   -884   -319       C  
ATOM   1151  C   LYS A 166    -104.274  25.481  17.921  1.00 0.739           C  
ANISOU 1151  C   LYS A 166     3787   6050   3697    122   -877   -256       C  
ATOM   1152  O   LYS A 166    -103.976  26.231  18.844  1.00 0.739           O  
ANISOU 1152  O   LYS A 166     3726   5956   3687    140   -882   -216       O  
ATOM   1153  CB  LYS A 166    -106.383  24.327  18.653  1.00 0.739           C  
ANISOU 1153  CB  LYS A 166     3821   6187   3728     42   -918   -337       C  
ATOM   1154  CG  LYS A 166    -107.308  24.917  17.605  1.00 0.739           C  
ANISOU 1154  CG  LYS A 166     3865   6359   3722     68   -938   -345       C  
ATOM   1155  CD  LYS A 166    -108.684  25.168  18.198  1.00 0.739           C  
ANISOU 1155  CD  LYS A 166     3852   6440   3730     52   -971   -358       C  
ATOM   1156  CE  LYS A 166    -109.575  25.930  17.232  1.00 0.739           C  
ANISOU 1156  CE  LYS A 166     3893   6615   3727     89   -994   -355       C  
ATOM   1157  NZ  LYS A 166    -109.084  27.311  16.961  1.00 0.739           N  
ANISOU 1157  NZ  LYS A 166     3878   6600   3704    158   -986   -286       N  
ATOM   1158  N   GLY A 167    -104.031  25.772  16.646  1.00-0.399           N  
ANISOU 1158  N   GLY A 167     3839   6132   3698    157   -861   -250       N  
ATOM   1159  CA  GLY A 167    -103.409  27.033  16.241  1.00-0.399           C  
ANISOU 1159  CA  GLY A 167     3824   6110   3688    219   -844   -190       C  
ATOM   1160  C   GLY A 167    -101.895  27.084  16.399  1.00-0.399           C  
ANISOU 1160  C   GLY A 167     3813   5982   3721    233   -809   -160       C  
ATOM   1161  O   GLY A 167    -101.265  28.068  16.004  1.00-0.399           O  
ANISOU 1161  O   GLY A 167     3823   5976   3743    282   -786   -113       O  
ATOM   1162  N   SER A 168    -101.298  26.045  16.980  1.00-0.976           N  
ANISOU 1162  N   SER A 168     3795   5884   3734    192   -801   -185       N  
ATOM   1163  CA  SER A 168     -99.846  25.987  17.124  1.00-0.976           C  
ANISOU 1163  CA  SER A 168     3762   5747   3749    205   -770   -160       C  
ATOM   1164  C   SER A 168     -99.191  25.632  15.801  1.00-0.976           C  
ANISOU 1164  C   SER A 168     3821   5783   3760    222   -732   -166       C  
ATOM   1165  O   SER A 168     -99.848  25.150  14.874  1.00-0.976           O  
ANISOU 1165  O   SER A 168     3868   5885   3732    214   -733   -201       O  
ATOM   1166  CB  SER A 168     -99.440  24.947  18.167  1.00-0.976           C  
ANISOU 1166  CB  SER A 168     3739   5649   3769    161   -773   -183       C  
ATOM   1167  OG  SER A 168     -99.920  23.658  17.822  1.00-0.976           O  
ANISOU 1167  OG  SER A 168     3782   5697   3766    117   -771   -236       O  
ATOM   1168  N   ASP A 169     -97.885  25.870  15.737  1.00-0.979           N  
ANISOU 1168  N   ASP A 169     3807   5688   3793    246   -699   -134       N  
ATOM   1169  CA  ASP A 169     -97.068  25.501  14.589  1.00-0.979           C  
ANISOU 1169  CA  ASP A 169     3869   5707   3819    263   -655   -135       C  
ATOM   1170  C   ASP A 169     -96.254  24.237  14.847  1.00-0.979           C  
ANISOU 1170  C   ASP A 169     3903   5653   3878    227   -636   -162       C  
ATOM   1171  O   ASP A 169     -95.901  23.523  13.905  1.00-0.979           O  
ANISOU 1171  O   ASP A 169     3957   5680   3883    223   -605   -184       O  
ATOM   1172  CB  ASP A 169     -96.127  26.652  14.251  1.00-0.979           C  
ANISOU 1172  CB  ASP A 169     3863   5669   3856    318   -621    -79       C  
ATOM   1173  CG  ASP A 169     -96.871  27.917  13.890  1.00-0.979           C  
ANISOU 1173  CG  ASP A 169     3854   5738   3819    361   -629    -46       C  
ATOM   1174  OD1 ASP A 169     -97.470  27.962  12.793  1.00-0.979           O  
ANISOU 1174  OD1 ASP A 169     3914   5858   3790    382   -623    -54       O  
ATOM   1175  OD2 ASP A 169     -96.856  28.861  14.705  1.00-0.979           O1-
ANISOU 1175  OD2 ASP A 169     3778   5665   3809    375   -641    -14       O1-
ATOM   1176  N   LEU A 170     -95.951  23.970  16.117  1.00 0.328           N  
ANISOU 1176  N   LEU A 170     3858   5562   3904    203   -653   -160       N  
ATOM   1177  CA  LEU A 170     -95.125  22.831  16.509  1.00 0.328           C  
ANISOU 1177  CA  LEU A 170     3875   5493   3953    175   -635   -178       C  
ATOM   1178  C   LEU A 170     -95.790  22.090  17.670  1.00 0.328           C  
ANISOU 1178  C   LEU A 170     3868   5486   3959    131   -666   -205       C  
ATOM   1179  O   LEU A 170     -96.073  22.687  18.708  1.00 0.328           O  
ANISOU 1179  O   LEU A 170     3788   5424   3920    134   -698   -187       O  
ATOM   1180  CB  LEU A 170     -93.736  23.328  16.917  1.00 0.328           C  
ANISOU 1180  CB  LEU A 170     3830   5377   3997    204   -615   -136       C  
ATOM   1181  CG  LEU A 170     -92.632  22.295  17.135  1.00 0.328           C  
ANISOU 1181  CG  LEU A 170     3833   5288   4040    190   -588   -143       C  
ATOM   1182  CD1 LEU A 170     -92.328  21.544  15.848  1.00 0.328           C  
ANISOU 1182  CD1 LEU A 170     3915   5342   4062    188   -543   -164       C  
ATOM   1183  CD2 LEU A 170     -91.386  22.988  17.662  1.00 0.328           C  
ANISOU 1183  CD2 LEU A 170     3780   5189   4089    221   -580   -102       C  
ATOM   1184  N   LEU A 171     -96.040  20.794  17.485  1.00-0.570           N  
ANISOU 1184  N   LEU A 171     3960   5554   4013     91   -654   -250       N  
ATOM   1185  CA  LEU A 171     -96.765  19.986  18.466  1.00-0.570           C  
ANISOU 1185  CA  LEU A 171     3988   5579   4045     47   -674   -279       C  
ATOM   1186  C   LEU A 171     -95.847  18.973  19.143  1.00-0.570           C  
ANISOU 1186  C   LEU A 171     4052   5543   4151     32   -651   -279       C  
ATOM   1187  O   LEU A 171     -95.255  18.119  18.479  1.00-0.570           O  
ANISOU 1187  O   LEU A 171     4087   5523   4169     23   -613   -297       O  
ATOM   1188  CB  LEU A 171     -97.928  19.254  17.787  1.00-0.570           C  
ANISOU 1188  CB  LEU A 171     4052   5700   4039      9   -675   -336       C  
ATOM   1189  CG  LEU A 171     -98.857  18.433  18.692  1.00-0.570           C  
ANISOU 1189  CG  LEU A 171     4050   5704   4041    -38   -690   -371       C  
ATOM   1190  CD1 LEU A 171     -99.442  19.290  19.804  1.00-0.570           C  
ANISOU 1190  CD1 LEU A 171     3977   5672   4002    -28   -730   -342       C  
ATOM   1191  CD2 LEU A 171     -99.966  17.789  17.875  1.00-0.570           C  
ANISOU 1191  CD2 LEU A 171     4104   5824   4035    -75   -690   -432       C  
ATOM   1192  N   PHE A 172     -95.736  19.075  20.466  1.00-0.228           N  
ANISOU 1192  N   PHE A 172     4072   5538   4222     33   -673   -259       N  
ATOM   1193  CA  PHE A 172     -94.939  18.139  21.254  1.00-0.228           C  
ANISOU 1193  CA  PHE A 172     4140   5517   4328     24   -656   -255       C  
ATOM   1194  C   PHE A 172     -95.804  16.966  21.704  1.00-0.228           C  
ANISOU 1194  C   PHE A 172     4231   5594   4386    -21   -649   -294       C  
ATOM   1195  O   PHE A 172     -96.671  17.114  22.566  1.00-0.228           O  
ANISOU 1195  O   PHE A 172     4227   5623   4382    -34   -677   -297       O  
ATOM   1196  CB  PHE A 172     -94.299  18.853  22.445  1.00-0.228           C  
ANISOU 1196  CB  PHE A 172     4081   5439   4337     54   -683   -213       C  
ATOM   1197  CG  PHE A 172     -93.204  19.804  22.047  1.00-0.228           C  
ANISOU 1197  CG  PHE A 172     4072   5424   4379     96   -678   -178       C  
ATOM   1198  CD1 PHE A 172     -93.504  21.089  21.615  1.00-0.228           C  
ANISOU 1198  CD1 PHE A 172     4057   5473   4365    119   -694   -161       C  
ATOM   1199  CD2 PHE A 172     -91.875  19.403  22.067  1.00-0.228           C  
ANISOU 1199  CD2 PHE A 172     4083   5365   4442    112   -653   -162       C  
ATOM   1200  CE1 PHE A 172     -92.496  21.962  21.229  1.00-0.228           C  
ANISOU 1200  CE1 PHE A 172     4043   5447   4405    156   -681   -129       C  
ATOM   1201  CE2 PHE A 172     -90.864  20.269  21.684  1.00-0.228           C  
ANISOU 1201  CE2 PHE A 172     4071   5347   4488    148   -644   -132       C  
ATOM   1202  CZ  PHE A 172     -91.176  21.550  21.260  1.00-0.228           C  
ANISOU 1202  CZ  PHE A 172     4046   5381   4465    169   -656   -117       C  
ATOM   1203  N   VAL A 173     -95.576  15.802  21.104  1.00-0.250           N  
ANISOU 1203  N   VAL A 173     4368   5679   4499    -46   -607   -325       N  
ATOM   1204  CA  VAL A 173     -96.432  14.641  21.346  1.00-0.250           C  
ANISOU 1204  CA  VAL A 173     4481   5778   4583    -94   -591   -369       C  
ATOM   1205  C   VAL A 173     -95.663  13.514  22.028  1.00-0.250           C  
ANISOU 1205  C   VAL A 173     4579   5770   4709   -100   -555   -362       C  
ATOM   1206  O   VAL A 173     -94.478  13.303  21.765  1.00-0.250           O  
ANISOU 1206  O   VAL A 173     4576   5706   4730    -77   -530   -342       O  
ATOM   1207  CB  VAL A 173     -97.113  14.135  20.049  1.00-0.250           C  
ANISOU 1207  CB  VAL A 173     4533   5869   4577   -127   -570   -426       C  
ATOM   1208  CG1 VAL A 173     -96.094  13.664  19.018  1.00-0.250           C  
ANISOU 1208  CG1 VAL A 173     4604   5883   4634   -118   -527   -431       C  
ATOM   1209  CG2 VAL A 173     -98.103  13.022  20.364  1.00-0.250           C  
ANISOU 1209  CG2 VAL A 173     4584   5914   4611   -182   -554   -477       C  
ATOM   1210  N   PHE A 174     -96.360  12.802  22.911  1.00-0.814           N  
ANISOU 1210  N   PHE A 174     4677   5848   4805   -128   -550   -377       N  
ATOM   1211  CA  PHE A 174     -95.795  11.684  23.646  1.00-0.814           C  
ANISOU 1211  CA  PHE A 174     4783   5853   4930   -132   -513   -369       C  
ATOM   1212  C   PHE A 174     -96.509  10.401  23.243  1.00-0.814           C  
ANISOU 1212  C   PHE A 174     4971   6012   5087   -186   -466   -425       C  
ATOM   1213  O   PHE A 174     -97.735  10.314  23.331  1.00-0.814           O  
ANISOU 1213  O   PHE A 174     5002   6095   5098   -221   -476   -460       O  
ATOM   1214  CB  PHE A 174     -95.951  11.912  25.147  1.00-0.814           C  
ANISOU 1214  CB  PHE A 174     4730   5789   4900   -114   -540   -334       C  
ATOM   1215  CG  PHE A 174     -95.030  12.960  25.701  1.00-0.814           C  
ANISOU 1215  CG  PHE A 174     4658   5724   4869    -62   -579   -283       C  
ATOM   1216  CD1 PHE A 174     -95.255  14.307  25.451  1.00-0.814           C  
ANISOU 1216  CD1 PHE A 174     4578   5726   4795    -44   -623   -271       C  
ATOM   1217  CD2 PHE A 174     -93.942  12.600  26.486  1.00-0.814           C  
ANISOU 1217  CD2 PHE A 174     4672   5666   4920    -30   -571   -247       C  
ATOM   1218  CE1 PHE A 174     -94.410  15.271  25.965  1.00-0.814           C  
ANISOU 1218  CE1 PHE A 174     4519   5674   4783      0   -656   -229       C  
ATOM   1219  CE2 PHE A 174     -93.094  13.562  27.003  1.00-0.814           C  
ANISOU 1219  CE2 PHE A 174     4597   5605   4890     15   -609   -206       C  
ATOM   1220  CZ  PHE A 174     -93.327  14.899  26.741  1.00-0.814           C  
ANISOU 1220  CZ  PHE A 174     4522   5610   4827     28   -651   -199       C  
ATOM   1221  N   GLY A 175     -95.737   9.410  22.805  1.00-0.778           N  
ANISOU 1221  N   GLY A 175     5166   6124   5283   -192   -414   -435       N  
ATOM   1222  CA  GLY A 175     -96.281   8.126  22.362  1.00-0.778           C  
ANISOU 1222  CA  GLY A 175     5324   6242   5417   -244   -361   -492       C  
ATOM   1223  C   GLY A 175     -95.843   6.987  23.260  1.00-0.778           C  
ANISOU 1223  C   GLY A 175     5459   6265   5574   -245   -312   -475       C  
ATOM   1224  O   GLY A 175     -94.956   7.155  24.095  1.00-0.778           O  
ANISOU 1224  O   GLY A 175     5451   6210   5596   -200   -320   -419       O  
ATOM   1225  N   VAL A 176     -96.481   5.830  23.094  1.00 1.565           N  
ANISOU 1225  N   VAL A 176     5658   6424   5760   -294   -260   -526       N  
ATOM   1226  CA  VAL A 176     -96.071   4.606  23.780  1.00 1.565           C  
ANISOU 1226  CA  VAL A 176     5836   6485   5955   -297   -198   -514       C  
ATOM   1227  C   VAL A 176     -95.808   3.534  22.725  1.00 1.565           C  
ANISOU 1227  C   VAL A 176     6024   6613   6129   -332   -133   -564       C  
ATOM   1228  O   VAL A 176     -96.671   3.245  21.895  1.00 1.565           O  
ANISOU 1228  O   VAL A 176     6088   6719   6170   -383   -121   -632       O  
ATOM   1229  CB  VAL A 176     -97.133   4.119  24.789  1.00 1.565           C  
ANISOU 1229  CB  VAL A 176     5885   6521   6007   -325   -184   -525       C  
ATOM   1230  CG1 VAL A 176     -96.576   2.989  25.651  1.00 1.565           C  
ANISOU 1230  CG1 VAL A 176     5941   6450   6079   -311   -121   -495       C  
ATOM   1231  CG2 VAL A 176     -97.603   5.274  25.664  1.00 1.565           C  
ANISOU 1231  CG2 VAL A 176     5790   6503   5917   -298   -253   -488       C  
ATOM   1232  N   VAL A 177     -94.613   2.950  22.766  1.00 0.795           N  
ANISOU 1232  N   VAL A 177     6171   6663   6293   -303    -90   -531       N  
ATOM   1233  CA  VAL A 177     -94.147   2.056  21.708  1.00 0.795           C  
ANISOU 1233  CA  VAL A 177     6340   6771   6450   -326    -28   -570       C  
ATOM   1234  C   VAL A 177     -94.827   0.685  21.752  1.00 0.795           C  
ANISOU 1234  C   VAL A 177     6520   6881   6626   -382     43   -624       C  
ATOM   1235  O   VAL A 177     -94.878   0.045  22.801  1.00 0.795           O  
ANISOU 1235  O   VAL A 177     6518   6808   6646   -376     77   -597       O  
ATOM   1236  CB  VAL A 177     -92.612   1.877  21.773  1.00 0.795           C  
ANISOU 1236  CB  VAL A 177     6345   6694   6481   -273     -3   -513       C  
ATOM   1237  CG1 VAL A 177     -92.139   0.797  20.804  1.00 0.795           C  
ANISOU 1237  CG1 VAL A 177     6446   6713   6570   -298     72   -552       C  
ATOM   1238  CG2 VAL A 177     -91.911   3.197  21.482  1.00 0.795           C  
ANISOU 1238  CG2 VAL A 177     6242   6660   6389   -226    -65   -473       C  
ATOM   1239  N   GLN A 178     -95.347   0.255  20.602  1.00 0.436           N  
ANISOU 1239  N   GLN A 178     6721   7103   6800   -434     69   -700       N  
ATOM   1240  CA  GLN A 178     -95.864  -1.103  20.413  1.00 0.436           C  
ANISOU 1240  CA  GLN A 178     6950   7260   7031   -492    147   -763       C  
ATOM   1241  C   GLN A 178     -94.970  -1.844  19.421  1.00 0.436           C  
ANISOU 1241  C   GLN A 178     7053   7284   7121   -496    207   -786       C  
ATOM   1242  O   GLN A 178     -95.021  -1.576  18.219  1.00 0.436           O  
ANISOU 1242  O   GLN A 178     7076   7361   7109   -513    193   -833       O  
ATOM   1243  CB  GLN A 178     -97.300  -1.072  19.877  1.00 0.436           C  
ANISOU 1243  CB  GLN A 178     7024   7429   7090   -557    128   -848       C  
ATOM   1244  CG  GLN A 178     -98.366  -0.788  20.925  1.00 0.436           C  
ANISOU 1244  CG  GLN A 178     7050   7504   7138   -570     99   -841       C  
ATOM   1245  CD  GLN A 178     -99.781  -0.902  20.374  1.00 0.436           C  
ANISOU 1245  CD  GLN A 178     7144   7689   7229   -638     89   -932       C  
ATOM   1246  OE1 GLN A 178     -99.986  -1.046  19.164  1.00 0.436           O  
ANISOU 1246  OE1 GLN A 178     7245   7834   7304   -672     90  -1000       O  
ATOM   1247  NE2 GLN A 178    -100.768  -0.835  21.262  1.00 0.436           N  
ANISOU 1247  NE2 GLN A 178     7116   7693   7228   -657     78   -933       N  
ATOM   1248  N   ASP A 179     -94.154  -2.769  19.922  1.00-0.376           N  
ANISOU 1248  N   ASP A 179     7165   7269   7258   -477    275   -750       N  
ATOM   1249  CA  ASP A 179     -93.205  -3.492  19.072  1.00-0.376           C  
ANISOU 1249  CA  ASP A 179     7307   7325   7393   -474    338   -763       C  
ATOM   1250  C   ASP A 179     -92.663  -4.759  19.738  1.00-0.376           C  
ANISOU 1250  C   ASP A 179     7408   7280   7525   -468    428   -737       C  
ATOM   1251  O   ASP A 179     -92.494  -4.810  20.958  1.00-0.376           O  
ANISOU 1251  O   ASP A 179     7387   7221   7532   -432    428   -674       O  
ATOM   1252  CB  ASP A 179     -92.035  -2.571  18.698  1.00-0.376           C  
ANISOU 1252  CB  ASP A 179     7261   7303   7344   -412    296   -705       C  
ATOM   1253  CG  ASP A 179     -91.176  -3.135  17.580  1.00-0.376           C  
ANISOU 1253  CG  ASP A 179     7368   7343   7434   -414    353   -727       C  
ATOM   1254  OD1 ASP A 179     -91.709  -3.388  16.480  1.00-0.376           O  
ANISOU 1254  OD1 ASP A 179     7424   7426   7448   -461    369   -805       O  
ATOM   1255  OD2 ASP A 179     -89.960  -3.314  17.800  1.00-0.376           O1-
ANISOU 1255  OD2 ASP A 179     7445   7345   7540   -365    381   -667       O1-
ATOM   1256  N   ASP A 180     -92.386  -5.773  18.922  1.00 0.103           N  
ANISOU 1256  N   ASP A 180     7540   7330   7649   -499    507   -785       N  
ATOM   1257  CA  ASP A 180     -91.722  -6.993  19.380  1.00 0.103           C  
ANISOU 1257  CA  ASP A 180     7669   7312   7806   -488    601   -759       C  
ATOM   1258  C   ASP A 180     -90.231  -6.701  19.564  1.00 0.103           C  
ANISOU 1258  C   ASP A 180     7588   7187   7743   -411    596   -673       C  
ATOM   1259  O   ASP A 180     -89.413  -7.006  18.696  1.00 0.103           O  
ANISOU 1259  O   ASP A 180     7675   7227   7823   -404    635   -681       O  
ATOM   1260  CB  ASP A 180     -91.946  -8.132  18.371  1.00 0.103           C  
ANISOU 1260  CB  ASP A 180     7830   7402   7952   -551    688   -846       C  
ATOM   1261  CG  ASP A 180     -91.271  -9.438  18.782  1.00 0.103           C  
ANISOU 1261  CG  ASP A 180     7980   7392   8132   -540    796   -821       C  
ATOM   1262  OD1 ASP A 180     -91.105  -9.683  19.996  1.00 0.103           O  
ANISOU 1262  OD1 ASP A 180     8015   7372   8198   -503    814   -754       O  
ATOM   1263  OD2 ASP A 180     -90.913 -10.225  17.879  1.00 0.103           O1-
ANISOU 1263  OD2 ASP A 180     8077   7417   8218   -567    866   -868       O1-
ATOM   1264  N   SER A 181     -89.894  -6.094  20.699  1.00 1.341           N  
ANISOU 1264  N   SER A 181     7458   7078   7639   -353    547   -592       N  
ATOM   1265  CA  SER A 181     -88.518  -5.691  20.998  1.00 1.341           C  
ANISOU 1265  CA  SER A 181     7380   6979   7590   -278    529   -510       C  
ATOM   1266  C   SER A 181     -88.422  -5.206  22.446  1.00 1.341           C  
ANISOU 1266  C   SER A 181     7275   6894   7510   -224    480   -435       C  
ATOM   1267  O   SER A 181     -89.440  -5.131  23.139  1.00 1.341           O  
ANISOU 1267  O   SER A 181     7295   6945   7519   -247    461   -447       O  
ATOM   1268  CB  SER A 181     -88.065  -4.576  20.042  1.00 1.341           C  
ANISOU 1268  CB  SER A 181     7307   6995   7504   -263    466   -514       C  
ATOM   1269  OG  SER A 181     -88.833  -3.399  20.221  1.00 1.341           O  
ANISOU 1269  OG  SER A 181     7190   7003   7372   -268    376   -519       O  
ATOM   1270  N   PRO A 182     -87.201  -4.879  22.914  1.00 1.090           N  
ANISOU 1270  N   PRO A 182     7181   6786   7452   -153    460   -359       N  
ATOM   1271  CA  PRO A 182     -87.057  -4.213  24.213  1.00 1.090           C  
ANISOU 1271  CA  PRO A 182     7033   6678   7323    -98    396   -292       C  
ATOM   1272  C   PRO A 182     -87.686  -2.815  24.279  1.00 1.090           C  
ANISOU 1272  C   PRO A 182     6823   6602   7101   -104    296   -301       C  
ATOM   1273  O   PRO A 182     -87.904  -2.300  25.376  1.00 1.090           O  
ANISOU 1273  O   PRO A 182     6762   6578   7045    -74    245   -261       O  
ATOM   1274  CB  PRO A 182     -85.538  -4.121  24.396  1.00 1.090           C  
ANISOU 1274  CB  PRO A 182     7034   6649   7372    -27    394   -225       C  
ATOM   1275  CG  PRO A 182     -84.993  -5.239  23.582  1.00 1.090           C  
ANISOU 1275  CG  PRO A 182     7165   6675   7506    -42    489   -245       C  
ATOM   1276  CD  PRO A 182     -85.896  -5.319  22.385  1.00 1.090           C  
ANISOU 1276  CD  PRO A 182     7221   6754   7518   -119    507   -333       C  
ATOM   1277  N   GLN A 183     -87.972  -2.209  23.124  1.00 2.251           N  
ANISOU 1277  N   GLN A 183     6683   6531   6941   -139    270   -350       N  
ATOM   1278  CA  GLN A 183     -88.642  -0.905  23.081  1.00 2.251           C  
ANISOU 1278  CA  GLN A 183     6501   6474   6745   -147    182   -361       C  
ATOM   1279  C   GLN A 183     -90.113  -0.959  23.503  1.00 2.251           C  
ANISOU 1279  C   GLN A 183     6448   6460   6662   -195    170   -402       C  
ATOM   1280  O   GLN A 183     -90.724   0.084  23.726  1.00 2.251           O  
ANISOU 1280  O   GLN A 183     6375   6486   6580   -195     98   -402       O  
ATOM   1281  CB  GLN A 183     -88.540  -0.288  21.685  1.00 2.251           C  
ANISOU 1281  CB  GLN A 183     6461   6493   6686   -166    164   -400       C  
ATOM   1282  CG  GLN A 183     -87.115   0.002  21.238  1.00 2.251           C  
ANISOU 1282  CG  GLN A 183     6441   6450   6702   -117    168   -359       C  
ATOM   1283  CD  GLN A 183     -87.053   0.885  20.004  1.00 2.251           C  
ANISOU 1283  CD  GLN A 183     6389   6470   6629   -124    139   -386       C  
ATOM   1284  OE1 GLN A 183     -87.850   1.811  19.846  1.00 2.251           O  
ANISOU 1284  OE1 GLN A 183     6321   6500   6536   -139     80   -405       O  
ATOM   1285  NE2 GLN A 183     -86.094   0.612  19.129  1.00 2.251           N  
ANISOU 1285  NE2 GLN A 183     6414   6446   6664   -110    182   -383       N  
ATOM   1286  N   GLN A 184     -90.682  -2.160  23.604  1.00 1.369           N  
ANISOU 1286  N   GLN A 184     6469   6403   6672   -235    243   -437       N  
ATOM   1287  CA  GLN A 184     -92.059  -2.330  24.062  1.00 1.369           C  
ANISOU 1287  CA  GLN A 184     6433   6395   6619   -282    242   -475       C  
ATOM   1288  C   GLN A 184     -92.351  -1.516  25.328  1.00 1.369           C  
ANISOU 1288  C   GLN A 184     6316   6329   6508   -244    177   -422       C  
ATOM   1289  O   GLN A 184     -91.631  -1.620  26.324  1.00 1.369           O  
ANISOU 1289  O   GLN A 184     6288   6251   6497   -188    178   -356       O  
ATOM   1290  CB  GLN A 184     -92.348  -3.813  24.325  1.00 1.369           C  
ANISOU 1290  CB  GLN A 184     6573   6417   6763   -313    341   -497       C  
ATOM   1291  CG  GLN A 184     -93.772  -4.119  24.774  1.00 1.369           C  
ANISOU 1291  CG  GLN A 184     6601   6462   6784   -366    355   -541       C  
ATOM   1292  CD  GLN A 184     -94.821  -3.612  23.802  1.00 1.369           C  
ANISOU 1292  CD  GLN A 184     6568   6537   6732   -428    316   -622       C  
ATOM   1293  OE1 GLN A 184     -94.594  -3.563  22.591  1.00 1.369           O  
ANISOU 1293  OE1 GLN A 184     6570   6564   6719   -450    317   -667       O  
ATOM   1294  NE2 GLN A 184     -95.981  -3.235  24.329  1.00 1.369           N  
ANISOU 1294  NE2 GLN A 184     6524   6561   6688   -454    283   -640       N  
ATOM   1295  N   GLY A 185     -93.401  -0.700  25.272  1.00 1.338           N  
ANISOU 1295  N   GLY A 185     6171   6288   6347   -273    120   -453       N  
ATOM   1296  CA  GLY A 185     -93.833   0.098  26.418  1.00 1.338           C  
ANISOU 1296  CA  GLY A 185     6054   6224   6230   -244     60   -412       C  
ATOM   1297  C   GLY A 185     -92.981   1.321  26.720  1.00 1.338           C  
ANISOU 1297  C   GLY A 185     5914   6143   6105   -183    -16   -355       C  
ATOM   1298  O   GLY A 185     -93.194   1.986  27.737  1.00 1.338           O  
ANISOU 1298  O   GLY A 185     5873   6139   6064   -153    -66   -317       O  
ATOM   1299  N   ALA A 186     -92.026   1.630  25.844  1.00 1.306           N  
ANISOU 1299  N   ALA A 186     5827   6064   6030   -165    -24   -350       N  
ATOM   1300  CA  ALA A 186     -91.154   2.785  26.032  1.00 1.306           C  
ANISOU 1300  CA  ALA A 186     5695   5987   5924   -110    -91   -301       C  
ATOM   1301  C   ALA A 186     -91.883   4.046  25.603  1.00 1.306           C  
ANISOU 1301  C   ALA A 186     5564   5975   5779   -126   -159   -324       C  
ATOM   1302  O   ALA A 186     -92.668   4.021  24.654  1.00 1.306           O  
ANISOU 1302  O   ALA A 186     5569   6021   5756   -175   -151   -380       O  
ATOM   1303  CB  ALA A 186     -89.871   2.626  25.230  1.00 1.306           C  
ANISOU 1303  CB  ALA A 186     5715   5968   5971    -86    -65   -288       C  
ATOM   1304  N   ILE A 187     -91.620   5.143  26.307  1.00 0.195           N  
ANISOU 1304  N   ILE A 187     5427   5895   5662    -84   -225   -281       N  
ATOM   1305  CA  ILE A 187     -92.225   6.430  25.984  1.00 0.195           C  
ANISOU 1305  CA  ILE A 187     5311   5889   5538    -91   -289   -293       C  
ATOM   1306  C   ILE A 187     -91.335   7.179  24.999  1.00 0.195           C  
ANISOU 1306  C   ILE A 187     5252   5862   5499    -69   -306   -286       C  
ATOM   1307  O   ILE A 187     -90.127   7.279  25.203  1.00 0.195           O  
ANISOU 1307  O   ILE A 187     5271   5847   5561    -26   -307   -245       O  
ATOM   1308  CB  ILE A 187     -92.464   7.273  27.253  1.00 0.195           C  
ANISOU 1308  CB  ILE A 187     5227   5847   5464    -59   -348   -255       C  
ATOM   1309  CG1 ILE A 187     -93.573   6.629  28.092  1.00 0.195           C  
ANISOU 1309  CG1 ILE A 187     5272   5870   5480    -86   -329   -268       C  
ATOM   1310  CG2 ILE A 187     -92.835   8.708  26.895  1.00 0.195           C  
ANISOU 1310  CG2 ILE A 187     5122   5849   5360    -56   -412   -258       C  
ATOM   1311  CD1 ILE A 187     -93.781   7.262  29.451  1.00 0.195           C  
ANISOU 1311  CD1 ILE A 187     5253   5874   5462    -52   -377   -229       C  
ATOM   1312  N   ILE A 188     -91.941   7.694  23.929  1.00 0.333           N  
ANISOU 1312  N   ILE A 188     5193   5871   5412    -98   -319   -324       N  
ATOM   1313  CA  ILE A 188     -91.218   8.487  22.931  1.00 0.333           C  
ANISOU 1313  CA  ILE A 188     5131   5844   5362    -76   -331   -317       C  
ATOM   1314  C   ILE A 188     -91.701   9.932  22.960  1.00 0.333           C  
ANISOU 1314  C   ILE A 188     4982   5797   5213    -63   -396   -306       C  
ATOM   1315  O   ILE A 188     -92.902  10.189  23.048  1.00 0.333           O  
ANISOU 1315  O   ILE A 188     4965   5840   5163    -91   -420   -333       O  
ATOM   1316  CB  ILE A 188     -91.363   7.924  21.495  1.00 0.333           C  
ANISOU 1316  CB  ILE A 188     5234   5935   5423   -111   -286   -367       C  
ATOM   1317  CG1 ILE A 188     -92.833   7.692  21.120  1.00 0.333           C  
ANISOU 1317  CG1 ILE A 188     5276   6032   5413   -165   -289   -427       C  
ATOM   1318  CG2 ILE A 188     -90.585   6.625  21.351  1.00 0.333           C  
ANISOU 1318  CG2 ILE A 188     5344   5937   5544   -115   -217   -370       C  
ATOM   1319  CD1 ILE A 188     -93.051   7.426  19.647  1.00 0.333           C  
ANISOU 1319  CD1 ILE A 188     5361   6134   5449   -193   -261   -480       C  
ATOM   1320  N   ALA A 189     -90.752  10.865  22.901  1.00 0.338           N  
ANISOU 1320  N   ALA A 189     4831   5663   5107    -19   -421   -268       N  
ATOM   1321  CA  ALA A 189     -91.046  12.292  22.829  1.00 0.338           C  
ANISOU 1321  CA  ALA A 189     4670   5591   4954     -2   -474   -254       C  
ATOM   1322  C   ALA A 189     -90.761  12.768  21.411  1.00 0.338           C  
ANISOU 1322  C   ALA A 189     4598   5545   4865      2   -458   -265       C  
ATOM   1323  O   ALA A 189     -89.746  12.392  20.821  1.00 0.338           O  
ANISOU 1323  O   ALA A 189     4636   5529   4924     16   -420   -257       O  
ATOM   1324  CB  ALA A 189     -90.190  13.054  23.827  1.00 0.338           C  
ANISOU 1324  CB  ALA A 189     4612   5534   4963     43   -511   -205       C  
ATOM   1325  N   ALA A 190     -91.651  13.590  20.862  1.00-0.386           N  
ANISOU 1325  N   ALA A 190     4458   5488   4688     -6   -485   -281       N  
ATOM   1326  CA  ALA A 190     -91.510  14.047  19.481  1.00-0.386           C  
ANISOU 1326  CA  ALA A 190     4416   5476   4615      1   -469   -292       C  
ATOM   1327  C   ALA A 190     -91.979  15.487  19.299  1.00-0.386           C  
ANISOU 1327  C   ALA A 190     4291   5441   4487     23   -511   -274       C  
ATOM   1328  O   ALA A 190     -92.913  15.928  19.962  1.00-0.386           O  
ANISOU 1328  O   ALA A 190     4221   5427   4409     13   -550   -277       O  
ATOM   1329  CB  ALA A 190     -92.277  13.123  18.550  1.00-0.386           C  
ANISOU 1329  CB  ALA A 190     4485   5547   4611    -41   -438   -349       C  
ATOM   1330  N   ALA A 191     -91.316  16.210  18.397  1.00 0.242           N  
ANISOU 1330  N   ALA A 191     4248   5406   4451     54   -497   -255       N  
ATOM   1331  CA  ALA A 191     -91.725  17.560  18.011  1.00 0.242           C  
ANISOU 1331  CA  ALA A 191     4168   5405   4362     79   -524   -237       C  
ATOM   1332  C   ALA A 191     -92.053  17.580  16.521  1.00 0.242           C  
ANISOU 1332  C   ALA A 191     4193   5460   4311     80   -499   -261       C  
ATOM   1333  O   ALA A 191     -91.153  17.502  15.680  1.00 0.242           O  
ANISOU 1333  O   ALA A 191     4256   5480   4375    100   -458   -251       O  
ATOM   1334  CB  ALA A 191     -90.628  18.561  18.327  1.00 0.242           C  
ANISOU 1334  CB  ALA A 191     4107   5328   4384    123   -528   -187       C  
ATOM   1335  N   ILE A 192     -93.340  17.691  16.203  1.00-0.260           N  
ANISOU 1335  N   ILE A 192     4133   5479   4186     60   -523   -292       N  
ATOM   1336  CA  ILE A 192     -93.807  17.637  14.817  1.00-0.260           C  
ANISOU 1336  CA  ILE A 192     4149   5537   4117     59   -506   -322       C  
ATOM   1337  C   ILE A 192     -94.623  18.868  14.448  1.00-0.260           C  
ANISOU 1337  C   ILE A 192     4093   5582   4029     86   -539   -308       C  
ATOM   1338  O   ILE A 192     -95.216  19.508  15.322  1.00-0.260           O  
ANISOU 1338  O   ILE A 192     4013   5548   3979     86   -579   -292       O  
ATOM   1339  CB  ILE A 192     -94.677  16.392  14.555  1.00-0.260           C  
ANISOU 1339  CB  ILE A 192     4206   5603   4116      6   -500   -389       C  
ATOM   1340  CG1 ILE A 192     -95.857  16.323  15.535  1.00-0.260           C  
ANISOU 1340  CG1 ILE A 192     4155   5606   4074    -26   -542   -408       C  
ATOM   1341  CG2 ILE A 192     -93.834  15.130  14.650  1.00-0.260           C  
ANISOU 1341  CG2 ILE A 192     4260   5551   4189    -15   -454   -404       C  
ATOM   1342  CD1 ILE A 192     -96.920  15.324  15.135  1.00-0.260           C  
ANISOU 1342  CD1 ILE A 192     4211   5696   4074    -77   -540   -479       C  
ATOM   1343  N   PRO A 193     -94.664  19.204  13.146  1.00-0.651           N  
ANISOU 1343  N   PRO A 193     4121   5643   3990    111   -520   -312       N  
ATOM   1344  CA  PRO A 193     -95.570  20.271  12.730  1.00-0.651           C  
ANISOU 1344  CA  PRO A 193     4091   5715   3917    137   -550   -301       C  
ATOM   1345  C   PRO A 193     -97.016  19.888  13.009  1.00-0.651           C  
ANISOU 1345  C   PRO A 193     4069   5775   3857     97   -592   -349       C  
ATOM   1346  O   PRO A 193     -97.412  18.749  12.762  1.00-0.651           O  
ANISOU 1346  O   PRO A 193     4113   5814   3865     53   -585   -406       O  
ATOM   1347  CB  PRO A 193     -95.315  20.401  11.222  1.00-0.651           C  
ANISOU 1347  CB  PRO A 193     4182   5815   3929    170   -516   -304       C  
ATOM   1348  CG  PRO A 193     -94.651  19.129  10.819  1.00-0.651           C  
ANISOU 1348  CG  PRO A 193     4254   5806   3986    142   -476   -339       C  
ATOM   1349  CD  PRO A 193     -93.876  18.675  12.020  1.00-0.651           C  
ANISOU 1349  CD  PRO A 193     4193   5659   4021    122   -470   -322       C  
ATOM   1350  N   THR A 194     -97.788  20.834  13.533  1.00-0.154           N  
ANISOU 1350  N   THR A 194     4004   5786   3808    110   -632   -327       N  
ATOM   1351  CA  THR A 194     -99.187  20.599  13.876  1.00-0.154           C  
ANISOU 1351  CA  THR A 194     3989   5856   3770     74   -672   -368       C  
ATOM   1352  C   THR A 194    -100.043  20.241  12.653  1.00-0.154           C  
ANISOU 1352  C   THR A 194     4073   6023   3764     66   -677   -420       C  
ATOM   1353  O   THR A 194    -101.052  19.550  12.785  1.00-0.154           O  
ANISOU 1353  O   THR A 194     4089   6091   3763     20   -698   -475       O  
ATOM   1354  CB  THR A 194     -99.778  21.829  14.594  1.00-0.154           C  
ANISOU 1354  CB  THR A 194     3908   5838   3723     99   -709   -327       C  
ATOM   1355  OG1 THR A 194     -98.905  22.213  15.663  1.00-0.154           O  
ANISOU 1355  OG1 THR A 194     3847   5703   3743    111   -705   -283       O  
ATOM   1356  CG2 THR A 194    -101.160  21.531  15.159  1.00-0.154           C  
ANISOU 1356  CG2 THR A 194     3875   5883   3684     60   -748   -366       C  
ATOM   1357  N   SER A 195     -99.627  20.693  11.470  1.00 2.681           N  
ANISOU 1357  N   SER A 195     4157   6117   3789    110   -655   -404       N  
ATOM   1358  CA  SER A 195    -100.338  20.391  10.219  1.00 2.681           C  
ANISOU 1358  CA  SER A 195     4266   6307   3802    111   -661   -453       C  
ATOM   1359  C   SER A 195    -100.034  19.008   9.616  1.00 2.681           C  
ANISOU 1359  C   SER A 195     4353   6340   3850     70   -630   -516       C  
ATOM   1360  O   SER A 195    -100.630  18.641   8.604  1.00 2.681           O  
ANISOU 1360  O   SER A 195     4457   6510   3874     64   -636   -568       O  
ATOM   1361  CB  SER A 195    -100.029  21.469   9.180  1.00 2.681           C  
ANISOU 1361  CB  SER A 195     4306   6379   3785    182   -647   -407       C  
ATOM   1362  OG  SER A 195     -98.653  21.470   8.854  1.00 2.681           O  
ANISOU 1362  OG  SER A 195     4351   6316   3844    209   -595   -372       O  
ATOM   1363  N   ARG A 196     -99.111  18.256  10.220  1.00-0.608           N  
ANISOU 1363  N   ARG A 196     4345   6216   3899     43   -597   -512       N  
ATOM   1364  CA  ARG A 196     -98.775  16.890   9.781  1.00-0.608           C  
ANISOU 1364  CA  ARG A 196     4412   6217   3940      2   -560   -569       C  
ATOM   1365  C   ARG A 196    -100.039  16.064   9.527  1.00-0.608           C  
ANISOU 1365  C   ARG A 196     4479   6364   3966    -51   -585   -653       C  
ATOM   1366  O   ARG A 196    -101.009  16.145  10.285  1.00-0.608           O  
ANISOU 1366  O   ARG A 196     4420   6367   3941    -79   -623   -668       O  
ATOM   1367  CB  ARG A 196     -97.886  16.210  10.837  1.00-0.608           C  
ANISOU 1367  CB  ARG A 196     4370   6054   3982    -23   -533   -552       C  
ATOM   1368  CG  ARG A 196     -97.434  14.779  10.548  1.00-0.608           C  
ANISOU 1368  CG  ARG A 196     4429   6027   4029    -65   -487   -602       C  
ATOM   1369  CD  ARG A 196     -96.551  14.642   9.313  1.00-0.608           C  
ANISOU 1369  CD  ARG A 196     4505   6055   4047    -36   -442   -602       C  
ATOM   1370  NE  ARG A 196     -95.430  15.583   9.270  1.00-0.608           N  
ANISOU 1370  NE  ARG A 196     4457   5961   4032     22   -423   -525       N  
ATOM   1371  CZ  ARG A 196     -94.285  15.462   9.945  1.00-0.608           C  
ANISOU 1371  CZ  ARG A 196     4413   5817   4067     31   -394   -482       C  
ATOM   1372  NH1 ARG A 196     -94.067  14.436  10.764  1.00-0.608           N  
ANISOU 1372  NH1 ARG A 196     4395   5729   4099     -9   -381   -501       N  
ATOM   1373  NH2 ARG A 196     -93.346  16.391   9.803  1.00-0.608           N  
ANISOU 1373  NH2 ARG A 196     4374   5750   4060     85   -378   -419       N  
ATOM   1374  N   ALA A 197    -100.025  15.287   8.446  1.00 2.132           N  
ANISOU 1374  N   ALA A 197     4603   6486   4019    -67   -561   -711       N  
ATOM   1375  CA  ALA A 197    -101.183  14.492   8.044  1.00 2.132           C  
ANISOU 1375  CA  ALA A 197     4674   6638   4049   -118   -582   -801       C  
ATOM   1376  C   ALA A 197    -101.603  13.526   9.149  1.00 2.132           C  
ANISOU 1376  C   ALA A 197     4643   6569   4094   -187   -580   -838       C  
ATOM   1377  O   ALA A 197    -100.773  12.794   9.686  1.00 2.132           O  
ANISOU 1377  O   ALA A 197     4646   6451   4142   -207   -537   -829       O  
ATOM   1378  CB  ALA A 197    -100.876  13.725   6.765  1.00 2.132           C  
ANISOU 1378  CB  ALA A 197     4802   6746   4094   -125   -549   -858       C  
ATOM   1379  N   GLY A 198    -102.891  13.538   9.484  1.00-1.287           N  
ANISOU 1379  N   GLY A 198     4631   6661   4096   -219   -623   -879       N  
ATOM   1380  CA  GLY A 198    -103.435  12.679  10.537  1.00-1.287           C  
ANISOU 1380  CA  GLY A 198     4616   6617   4151   -283   -618   -914       C  
ATOM   1381  C   GLY A 198    -103.798  13.439  11.801  1.00-1.287           C  
ANISOU 1381  C   GLY A 198     4520   6541   4123   -272   -650   -858       C  
ATOM   1382  O   GLY A 198    -104.787  13.111  12.467  1.00-1.287           O  
ANISOU 1382  O   GLY A 198     4526   6592   4170   -315   -668   -892       O  
ATOM   1383  N   VAL A 199    -103.005  14.459  12.124  1.00-0.138           N  
ANISOU 1383  N   VAL A 199     4447   6434   4064   -214   -654   -774       N  
ATOM   1384  CA  VAL A 199    -103.166  15.210  13.368  1.00-0.138           C  
ANISOU 1384  CA  VAL A 199     4343   6332   4023   -200   -680   -717       C  
ATOM   1385  C   VAL A 199    -104.347  16.167  13.253  1.00-0.138           C  
ANISOU 1385  C   VAL A 199     4297   6427   3962   -183   -732   -716       C  
ATOM   1386  O   VAL A 199    -104.331  17.081  12.430  1.00-0.138           O  
ANISOU 1386  O   VAL A 199     4317   6512   3934   -134   -749   -692       O  
ATOM   1387  CB  VAL A 199    -101.900  16.028  13.725  1.00-0.138           C  
ANISOU 1387  CB  VAL A 199     4280   6190   3987   -145   -666   -632       C  
ATOM   1388  CG1 VAL A 199    -102.085  16.744  15.061  1.00-0.138           C  
ANISOU 1388  CG1 VAL A 199     4190   6101   3962   -134   -694   -582       C  
ATOM   1389  CG2 VAL A 199    -100.664  15.137  13.769  1.00-0.138           C  
ANISOU 1389  CG2 VAL A 199     4314   6090   4038   -154   -615   -628       C  
ATOM   1390  N   THR A 200    -105.362  15.955  14.085  1.00 1.550           N  
ANISOU 1390  N   THR A 200     4260   6436   3969   -222   -755   -741       N  
ATOM   1391  CA  THR A 200    -106.544  16.808  14.101  1.00 1.550           C  
ANISOU 1391  CA  THR A 200     4218   6528   3924   -210   -804   -741       C  
ATOM   1392  C   THR A 200    -106.747  17.388  15.503  1.00 1.550           C  
ANISOU 1392  C   THR A 200     4129   6421   3901   -204   -819   -689       C  
ATOM   1393  O   THR A 200    -107.271  16.706  16.387  1.00 1.550           O  
ANISOU 1393  O   THR A 200     4114   6385   3932   -251   -814   -715       O  
ATOM   1394  CB  THR A 200    -107.801  16.020  13.675  1.00 1.550           C  
ANISOU 1394  CB  THR A 200     4269   6677   3966   -265   -820   -831       C  
ATOM   1395  OG1 THR A 200    -107.552  15.353  12.431  1.00 1.550           O  
ANISOU 1395  OG1 THR A 200     4372   6785   4007   -275   -802   -887       O  
ATOM   1396  CG2 THR A 200    -109.001  16.949  13.520  1.00 1.550           C  
ANISOU 1396  CG2 THR A 200     4236   6798   3927   -244   -872   -831       C  
ATOM   1397  N   PRO A 201    -106.307  18.641  15.722  1.00 0.073           N  
ANISOU 1397  N   PRO A 201     4074   6367   3850   -146   -834   -616       N  
ATOM   1398  CA  PRO A 201    -106.639  19.312  16.977  1.00 0.073           C  
ANISOU 1398  CA  PRO A 201     4000   6295   3831   -138   -854   -572       C  
ATOM   1399  C   PRO A 201    -108.110  19.717  16.985  1.00 0.073           C  
ANISOU 1399  C   PRO A 201     3987   6416   3819   -148   -893   -597       C  
ATOM   1400  O   PRO A 201    -108.564  20.416  16.077  1.00 0.073           O  
ANISOU 1400  O   PRO A 201     4009   6540   3799   -115   -916   -596       O  
ATOM   1401  CB  PRO A 201    -105.724  20.546  16.985  1.00 0.073           C  
ANISOU 1401  CB  PRO A 201     3953   6217   3786    -73   -854   -496       C  
ATOM   1402  CG  PRO A 201    -104.708  20.307  15.917  1.00 0.073           C  
ANISOU 1402  CG  PRO A 201     4011   6227   3801    -53   -824   -496       C  
ATOM   1403  CD  PRO A 201    -105.382  19.440  14.903  1.00 0.073           C  
ANISOU 1403  CD  PRO A 201     4088   6366   3825    -87   -824   -569       C  
ATOM   1404  N   ASN A 202    -108.847  19.261  17.993  1.00 1.689           N  
ANISOU 1404  N   ASN A 202     3966   6395   3846   -190   -897   -617       N  
ATOM   1405  CA  ASN A 202    -110.283  19.506  18.070  1.00 1.689           C  
ANISOU 1405  CA  ASN A 202     3956   6511   3850   -206   -931   -646       C  
ATOM   1406  C   ASN A 202    -110.617  20.789  18.826  1.00 1.689           C  
ANISOU 1406  C   ASN A 202     3881   6472   3800   -165   -957   -583       C  
ATOM   1407  O   ASN A 202    -109.811  21.292  19.615  1.00 1.689           O  
ANISOU 1407  O   ASN A 202     3861   6365   3800   -139   -947   -526       O  
ATOM   1408  CB  ASN A 202    -110.984  18.306  18.703  1.00 1.689           C  
ANISOU 1408  CB  ASN A 202     3983   6521   3920   -276   -915   -705       C  
ATOM   1409  CG  ASN A 202    -110.844  17.048  17.864  1.00 1.689           C  
ANISOU 1409  CG  ASN A 202     4068   6587   3983   -321   -889   -778       C  
ATOM   1410  OD1 ASN A 202    -111.112  17.063  16.665  1.00 1.689           O  
ANISOU 1410  OD1 ASN A 202     4150   6754   4019   -316   -905   -817       O  
ATOM   1411  ND2 ASN A 202    -110.427  15.955  18.488  1.00 1.689           N  
ANISOU 1411  ND2 ASN A 202     4082   6488   4026   -363   -848   -797       N  
ATOM   1412  N   ASP A 203    -111.812  21.307  18.564  1.00 0.534           N  
ANISOU 1412  N   ASP A 203     3852   6576   3771   -160   -990   -598       N  
ATOM   1413  CA  ASP A 203    -112.285  22.558  19.141  1.00 0.534           C  
ANISOU 1413  CA  ASP A 203     3780   6555   3719   -120  -1014   -544       C  
ATOM   1414  C   ASP A 203    -113.371  22.235  20.163  1.00 0.534           C  
ANISOU 1414  C   ASP A 203     3709   6514   3703   -162  -1022   -567       C  
ATOM   1415  O   ASP A 203    -114.479  22.766  20.100  1.00 0.534           O  
ANISOU 1415  O   ASP A 203     3706   6628   3712   -156  -1050   -573       O  
ATOM   1416  CB  ASP A 203    -112.834  23.462  18.025  1.00 0.534           C  
ANISOU 1416  CB  ASP A 203     3830   6738   3726    -73  -1044   -536       C  
ATOM   1417  CG  ASP A 203    -113.122  24.880  18.496  1.00 0.534           C  
ANISOU 1417  CG  ASP A 203     3792   6739   3702    -20  -1061   -469       C  
ATOM   1418  OD1 ASP A 203    -112.533  25.300  19.514  1.00 0.534           O  
ANISOU 1418  OD1 ASP A 203     3760   6614   3703    -10  -1047   -421       O  
ATOM   1419  OD2 ASP A 203    -113.934  25.575  17.842  1.00 0.534           O1-
ANISOU 1419  OD2 ASP A 203     3799   6872   3688     11  -1087   -465       O1-
ATOM   1420  N   ASP A 204    -113.031  21.368  21.115  1.00-1.227           N  
ANISOU 1420  N   ASP A 204     3638   6334   3664   -202   -994   -576       N  
ATOM   1421  CA  ASP A 204    -114.004  20.818  22.060  1.00-1.227           C  
ANISOU 1421  CA  ASP A 204     3575   6282   3652   -249   -989   -605       C  
ATOM   1422  C   ASP A 204    -113.652  21.106  23.526  1.00-1.227           C  
ANISOU 1422  C   ASP A 204     3465   6071   3571   -239   -976   -552       C  
ATOM   1423  O   ASP A 204    -114.111  20.399  24.422  1.00-1.227           O  
ANISOU 1423  O   ASP A 204     3454   6022   3595   -278   -957   -571       O  
ATOM   1424  CB  ASP A 204    -114.144  19.302  21.839  1.00-1.227           C  
ANISOU 1424  CB  ASP A 204     3639   6315   3728   -314   -961   -678       C  
ATOM   1425  CG  ASP A 204    -112.851  18.541  22.115  1.00-1.227           C  
ANISOU 1425  CG  ASP A 204     3665   6188   3742   -322   -921   -667       C  
ATOM   1426  OD1 ASP A 204    -111.774  19.172  22.137  1.00-1.227           O  
ANISOU 1426  OD1 ASP A 204     3621   6082   3674   -275   -922   -611       O  
ATOM   1427  OD2 ASP A 204    -112.907  17.306  22.301  1.00-1.227           O1-
ANISOU 1427  OD2 ASP A 204     3725   6192   3821   -373   -888   -714       O1-
ATOM   1428  N   TRP A 205    -112.852  22.146  23.768  1.00-1.277           N  
ANISOU 1428  N   TRP A 205     3357   5924   3449   -185   -985   -488       N  
ATOM   1429  CA  TRP A 205    -112.448  22.499  25.129  1.00-1.277           C  
ANISOU 1429  CA  TRP A 205     3273   5749   3387   -170   -978   -440       C  
ATOM   1430  C   TRP A 205    -113.527  23.310  25.831  1.00-1.277           C  
ANISOU 1430  C   TRP A 205     3170   5715   3309   -160   -997   -421       C  
ATOM   1431  O   TRP A 205    -113.908  24.382  25.359  1.00-1.277           O  
ANISOU 1431  O   TRP A 205     3158   5791   3290   -124  -1022   -397       O  
ATOM   1432  CB  TRP A 205    -111.139  23.290  25.121  1.00-1.277           C  
ANISOU 1432  CB  TRP A 205     3258   5666   3357   -120   -979   -385       C  
ATOM   1433  CG  TRP A 205    -110.771  23.871  26.463  1.00-1.277           C  
ANISOU 1433  CG  TRP A 205     3231   5566   3351    -98   -980   -337       C  
ATOM   1434  CD1 TRP A 205    -110.608  25.193  26.765  1.00-1.277           C  
ANISOU 1434  CD1 TRP A 205     3192   5542   3319    -52   -997   -289       C  
ATOM   1435  CD2 TRP A 205    -110.522  23.151  27.678  1.00-1.277           C  
ANISOU 1435  CD2 TRP A 205     3240   5478   3375   -119   -963   -336       C  
ATOM   1436  NE1 TRP A 205    -110.270  25.342  28.085  1.00-1.277           N  
ANISOU 1436  NE1 TRP A 205     3160   5432   3305    -46   -995   -262       N  
ATOM   1437  CE2 TRP A 205    -110.211  24.106  28.671  1.00-1.277           C  
ANISOU 1437  CE2 TRP A 205     3199   5402   3345    -84   -975   -288       C  
ATOM   1438  CE3 TRP A 205    -110.536  21.794  28.024  1.00-1.277           C  
ANISOU 1438  CE3 TRP A 205     3289   5464   3427   -163   -934   -370       C  
ATOM   1439  CZ2 TRP A 205    -109.911  23.747  29.989  1.00-1.277           C  
ANISOU 1439  CZ2 TRP A 205     3198   5310   3351    -87   -966   -274       C  
ATOM   1440  CZ3 TRP A 205    -110.236  21.437  29.334  1.00-1.277           C  
ANISOU 1440  CZ3 TRP A 205     3292   5372   3438   -164   -920   -351       C  
ATOM   1441  CH2 TRP A 205    -109.931  22.413  30.300  1.00-1.277           C  
ANISOU 1441  CH2 TRP A 205     3250   5302   3400   -125   -938   -303       C  
ATOM   1442  N   ALA A 206    -114.010  22.796  26.959  1.00-0.780           N  
ANISOU 1442  N   ALA A 206     3092   5595   3259   -190   -983   -428       N  
ATOM   1443  CA  ALA A 206    -115.003  23.495  27.767  1.00-0.780           C  
ANISOU 1443  CA  ALA A 206     3006   5559   3199   -182   -995   -408       C  
ATOM   1444  C   ALA A 206    -114.657  23.364  29.242  1.00-0.780           C  
ANISOU 1444  C   ALA A 206     2946   5387   3147   -180   -977   -378       C  
ATOM   1445  O   ALA A 206    -114.380  22.268  29.721  1.00-0.780           O  
ANISOU 1445  O   ALA A 206     2983   5339   3186   -212   -948   -398       O  
ATOM   1446  CB  ALA A 206    -116.390  22.935  27.498  1.00-0.780           C  
ANISOU 1446  CB  ALA A 206     3029   5683   3252   -225   -995   -462       C  
ATOM   1447  N   ALA A 207    -114.679  24.482  29.960  1.00-0.936           N  
ANISOU 1447  N   ALA A 207     2850   5288   3052   -142   -992   -331       N  
ATOM   1448  CA  ALA A 207    -114.382  24.472  31.388  1.00-0.936           C  
ANISOU 1448  CA  ALA A 207     2805   5143   3006   -134   -979   -302       C  
ATOM   1449  C   ALA A 207    -114.934  25.706  32.082  1.00-0.936           C  
ANISOU 1449  C   ALA A 207     2729   5103   2939   -101   -996   -265       C  
ATOM   1450  O   ALA A 207    -115.094  26.755  31.469  1.00-0.936           O  
ANISOU 1450  O   ALA A 207     2686   5136   2899    -71  -1017   -246       O  
ATOM   1451  CB  ALA A 207    -112.881  24.366  31.617  1.00-0.936           C  
ANISOU 1451  CB  ALA A 207     2806   5036   2987   -112   -975   -278       C  
ATOM   1452  N   ILE A 208    -115.218  25.565  33.372  1.00-0.171           N  
ANISOU 1452  N   ILE A 208     2711   5026   2923   -105   -983   -252       N  
ATOM   1453  CA  ILE A 208    -115.653  26.690  34.203  1.00-0.171           C  
ANISOU 1453  CA  ILE A 208     2656   4985   2871    -74   -994   -216       C  
ATOM   1454  C   ILE A 208    -114.655  27.849  34.145  1.00-0.171           C  
ANISOU 1454  C   ILE A 208     2599   4905   2803    -25  -1015   -177       C  
ATOM   1455  O   ILE A 208    -115.058  29.012  34.148  1.00-0.171           O  
ANISOU 1455  O   ILE A 208     2547   4906   2759      3  -1028   -153       O  
ATOM   1456  CB  ILE A 208    -115.896  26.266  35.672  1.00-0.171           C  
ANISOU 1456  CB  ILE A 208     2692   4937   2897    -81   -973   -208       C  
ATOM   1457  CG1 ILE A 208    -114.612  25.702  36.301  1.00-0.171           C  
ANISOU 1457  CG1 ILE A 208     2711   4832   2887    -71   -965   -196       C  
ATOM   1458  CG2 ILE A 208    -117.054  25.276  35.747  1.00-0.171           C  
ANISOU 1458  CG2 ILE A 208     2734   5010   2962   -128   -945   -244       C  
ATOM   1459  CD1 ILE A 208    -114.822  24.837  37.524  1.00-0.171           C  
ANISOU 1459  CD1 ILE A 208     2769   4802   2926    -85   -935   -197       C  
ATOM   1460  N   GLY A 209    -113.364  27.521  34.068  1.00-1.389           N  
ANISOU 1460  N   GLY A 209     2592   4818   2781    -17  -1015   -173       N  
ATOM   1461  CA  GLY A 209    -112.300  28.518  33.925  1.00-1.389           C  
ANISOU 1461  CA  GLY A 209     2563   4764   2753     23  -1031   -142       C  
ATOM   1462  C   GLY A 209    -111.262  28.075  32.913  1.00-1.389           C  
ANISOU 1462  C   GLY A 209     2569   4751   2756     22  -1029   -152       C  
ATOM   1463  O   GLY A 209    -111.439  27.051  32.258  1.00-1.389           O  
ANISOU 1463  O   GLY A 209     2602   4797   2783     -9  -1016   -184       O  
ATOM   1464  N   MET A 210    -110.171  28.838  32.804  1.00-1.388           N  
ANISOU 1464  N   MET A 210     2546   4694   2742     56  -1037   -127       N  
ATOM   1465  CA  MET A 210    -109.153  28.640  31.765  1.00-1.388           C  
ANISOU 1465  CA  MET A 210     2549   4683   2747     62  -1033   -130       C  
ATOM   1466  C   MET A 210    -109.815  28.427  30.399  1.00-1.388           C  
ANISOU 1466  C   MET A 210     2570   4794   2758     49  -1029   -151       C  
ATOM   1467  O   MET A 210    -109.378  27.604  29.594  1.00-1.388           O  
ANISOU 1467  O   MET A 210     2593   4806   2769     32  -1018   -173       O  
ATOM   1468  CB  MET A 210    -108.233  27.465  32.118  1.00-1.388           C  
ANISOU 1468  CB  MET A 210     2577   4619   2769     44  -1022   -144       C  
ATOM   1469  CG  MET A 210    -107.313  27.715  33.309  1.00-1.388           C  
ANISOU 1469  CG  MET A 210     2576   4533   2777     67  -1031   -123       C  
ATOM   1470  SD  MET A 210    -106.256  29.159  33.092  1.00-1.388           S  
ANISOU 1470  SD  MET A 210     2523   4478   2761    112  -1045    -93       S  
ATOM   1471  CE  MET A 210    -105.224  29.043  34.552  1.00-1.388           C  
ANISOU 1471  CE  MET A 210     2538   4397   2785    128  -1059    -85       C  
ATOM   1472  N   ARG A 211    -110.865  29.201  30.144  1.00-1.312           N  
ANISOU 1472  N   ARG A 211     2563   4878   2753     60  -1038   -143       N  
ATOM   1473  CA  ARG A 211    -111.754  28.965  29.005  1.00-1.312           C  
ANISOU 1473  CA  ARG A 211     2592   5010   2770     47  -1040   -167       C  
ATOM   1474  C   ARG A 211    -111.087  29.105  27.637  1.00-1.312           C  
ANISOU 1474  C   ARG A 211     2621   5062   2782     66  -1037   -166       C  
ATOM   1475  O   ARG A 211    -111.541  28.498  26.661  1.00-1.312           O  
ANISOU 1475  O   ARG A 211     2663   5166   2804     47  -1037   -199       O  
ATOM   1476  CB  ARG A 211    -112.976  29.884  29.095  1.00-1.312           C  
ANISOU 1476  CB  ARG A 211     2568   5080   2755     63  -1052   -153       C  
ATOM   1477  CG  ARG A 211    -113.937  29.462  30.190  1.00-1.312           C  
ANISOU 1477  CG  ARG A 211     2571   5083   2772     33  -1051   -167       C  
ATOM   1478  CD  ARG A 211    -115.048  30.472  30.413  1.00-1.312           C  
ANISOU 1478  CD  ARG A 211     2556   5150   2771     54  -1060   -147       C  
ATOM   1479  NE  ARG A 211    -115.965  30.018  31.455  1.00-1.312           N  
ANISOU 1479  NE  ARG A 211     2562   5152   2792     25  -1054   -161       N  
ATOM   1480  CZ  ARG A 211    -117.005  30.707  31.921  1.00-1.312           C  
ANISOU 1480  CZ  ARG A 211     2544   5191   2791     36  -1057   -146       C  
ATOM   1481  NH1 ARG A 211    -117.301  31.914  31.449  1.00-1.312           N  
ANISOU 1481  NH1 ARG A 211     2513   5232   2767     76  -1067   -116       N  
ATOM   1482  NH2 ARG A 211    -117.753  30.178  32.882  1.00-1.312           N  
ANISOU 1482  NH2 ARG A 211     2564   5193   2824      7  -1045   -160       N  
ATOM   1483  N   GLN A 212    -110.014  29.888  27.566  1.00-1.215           N  
ANISOU 1483  N   GLN A 212     2617   5008   2787    103  -1032   -131       N  
ATOM   1484  CA  GLN A 212    -109.330  30.125  26.304  1.00-1.215           C  
ANISOU 1484  CA  GLN A 212     2652   5057   2807    128  -1023   -123       C  
ATOM   1485  C   GLN A 212    -107.961  29.463  26.210  1.00-1.215           C  
ANISOU 1485  C   GLN A 212     2681   4989   2839    121  -1007   -128       C  
ATOM   1486  O   GLN A 212    -107.082  29.971  25.516  1.00-1.215           O  
ANISOU 1486  O   GLN A 212     2686   4975   2848    152   -995   -106       O  
ATOM   1487  CB  GLN A 212    -109.194  31.626  26.072  1.00-1.215           C  
ANISOU 1487  CB  GLN A 212     2638   5070   2806    180  -1020    -76       C  
ATOM   1488  CG  GLN A 212    -110.496  32.384  26.250  1.00-1.215           C  
ANISOU 1488  CG  GLN A 212     2630   5153   2799    194  -1033    -64       C  
ATOM   1489  CD  GLN A 212    -110.468  33.726  25.561  1.00-1.215           C  
ANISOU 1489  CD  GLN A 212     2636   5204   2805    249  -1023    -21       C  
ATOM   1490  OE1 GLN A 212    -109.698  34.607  25.941  1.00-1.215           O  
ANISOU 1490  OE1 GLN A 212     2642   5152   2841    277  -1010     12       O  
ATOM   1491  NE2 GLN A 212    -111.298  33.891  24.536  1.00-1.215           N  
ANISOU 1491  NE2 GLN A 212     2660   5333   2799    266  -1028    -22       N  
ATOM   1492  N   THR A 213    -107.776  28.329  26.883  1.00-1.260           N  
ANISOU 1492  N   THR A 213     2713   4958   2873     83  -1004   -155       N  
ATOM   1493  CA  THR A 213    -106.485  27.632  26.842  1.00-1.260           C  
ANISOU 1493  CA  THR A 213     2746   4900   2913     78   -989   -159       C  
ATOM   1494  C   THR A 213    -106.415  26.600  25.717  1.00-1.260           C  
ANISOU 1494  C   THR A 213     2826   4991   2962     54   -973   -194       C  
ATOM   1495  O   THR A 213    -105.346  26.056  25.454  1.00-1.260           O  
ANISOU 1495  O   THR A 213     2848   4944   2986     53   -956   -196       O  
ATOM   1496  CB  THR A 213    -106.135  26.957  28.189  1.00-1.260           C  
ANISOU 1496  CB  THR A 213     2731   4799   2913     58   -990   -163       C  
ATOM   1497  OG1 THR A 213    -107.165  26.039  28.574  1.00-1.260           O  
ANISOU 1497  OG1 THR A 213     2740   4826   2906     18   -988   -195       O  
ATOM   1498  CG2 THR A 213    -105.960  28.003  29.269  1.00-1.260           C  
ANISOU 1498  CG2 THR A 213     2689   4735   2899     86  -1005   -130       C  
ATOM   1499  N   ASP A 214    -107.541  26.353  25.045  1.00-1.099           N  
ANISOU 1499  N   ASP A 214     2895   5150   3004     35   -980   -223       N  
ATOM   1500  CA  ASP A 214    -107.621  25.343  23.986  1.00-1.099           C  
ANISOU 1500  CA  ASP A 214     2985   5260   3061      8   -967   -266       C  
ATOM   1501  C   ASP A 214    -106.999  24.026  24.440  1.00-1.099           C  
ANISOU 1501  C   ASP A 214     3047   5225   3130    -28   -946   -292       C  
ATOM   1502  O   ASP A 214    -106.141  23.467  23.755  1.00-1.099           O  
ANISOU 1502  O   ASP A 214     3098   5230   3167    -30   -926   -302       O  
ATOM   1503  CB  ASP A 214    -106.931  25.828  22.701  1.00-1.099           C  
ANISOU 1503  CB  ASP A 214     3015   5307   3066     44   -958   -252       C  
ATOM   1504  CG  ASP A 214    -107.660  26.974  22.035  1.00-1.099           C  
ANISOU 1504  CG  ASP A 214     3011   5408   3044     82   -973   -230       C  
ATOM   1505  OD1 ASP A 214    -108.895  26.882  21.848  1.00-1.099           O  
ANISOU 1505  OD1 ASP A 214     3031   5523   3049     66   -991   -256       O  
ATOM   1506  OD2 ASP A 214    -106.983  27.962  21.675  1.00-1.099           O1-
ANISOU 1506  OD2 ASP A 214     3015   5399   3051    129   -964   -187       O1-
ATOM   1507  N   SER A 215    -107.421  23.547  25.609  1.00-1.408           N  
ANISOU 1507  N   SER A 215     3069   5213   3171    -54   -946   -299       N  
ATOM   1508  CA  SER A 215    -106.953  22.274  26.143  1.00-1.408           C  
ANISOU 1508  CA  SER A 215     3128   5180   3235    -86   -922   -320       C  
ATOM   1509  C   SER A 215    -107.911  21.145  25.751  1.00-1.408           C  
ANISOU 1509  C   SER A 215     3200   5288   3296   -138   -908   -378       C  
ATOM   1510  O   SER A 215    -108.301  20.333  26.588  1.00-1.408           O  
ANISOU 1510  O   SER A 215     3216   5262   3324   -170   -892   -394       O  
ATOM   1511  CB  SER A 215    -106.822  22.359  27.670  1.00-1.408           C  
ANISOU 1511  CB  SER A 215     3117   5102   3246    -80   -926   -293       C  
ATOM   1512  OG  SER A 215    -105.974  23.428  28.062  1.00-1.408           O  
ANISOU 1512  OG  SER A 215     3079   5038   3225    -35   -942   -247       O  
ATOM   1513  N   GLY A 216    -108.279  21.092  24.472  1.00-1.228           N  
ANISOU 1513  N   GLY A 216     3262   5427   3334   -146   -911   -409       N  
ATOM   1514  CA  GLY A 216    -109.229  20.101  23.987  1.00-1.228           C  
ANISOU 1514  CA  GLY A 216     3337   5552   3403   -197   -901   -473       C  
ATOM   1515  C   GLY A 216    -108.550  18.794  23.648  1.00-1.228           C  
ANISOU 1515  C   GLY A 216     3423   5555   3480   -229   -865   -507       C  
ATOM   1516  O   GLY A 216    -107.436  18.528  24.099  1.00-1.228           O  
ANISOU 1516  O   GLY A 216     3428   5454   3491   -215   -845   -479       O  
ATOM   1517  N   SER A 217    -109.226  17.983  22.838  1.00-0.585           N  
ANISOU 1517  N   SER A 217     3511   5696   3558   -271   -855   -571       N  
ATOM   1518  CA  SER A 217    -108.693  16.696  22.413  1.00-0.585           C  
ANISOU 1518  CA  SER A 217     3598   5709   3636   -306   -816   -613       C  
ATOM   1519  C   SER A 217    -107.929  16.866  21.109  1.00-0.585           C  
ANISOU 1519  C   SER A 217     3659   5781   3653   -283   -815   -617       C  
ATOM   1520  O   SER A 217    -108.135  17.836  20.383  1.00-0.585           O  
ANISOU 1520  O   SER A 217     3648   5858   3617   -248   -846   -603       O  
ATOM   1521  CB  SER A 217    -109.817  15.657  22.262  1.00-0.585           C  
ANISOU 1521  CB  SER A 217     3651   5807   3707   -370   -800   -687       C  
ATOM   1522  OG  SER A 217    -110.718  15.981  21.209  1.00-0.585           O  
ANISOU 1522  OG  SER A 217     3654   5946   3692   -377   -830   -731       O  
ATOM   1523  N   THR A 218    -107.028  15.932  20.834  1.00-0.917           N  
ANISOU 1523  N   THR A 218     3758   5785   3743   -297   -777   -631       N  
ATOM   1524  CA  THR A 218    -106.293  15.907  19.575  1.00-0.917           C  
ANISOU 1524  CA  THR A 218     3855   5881   3798   -279   -768   -641       C  
ATOM   1525  C   THR A 218    -106.235  14.467  19.076  1.00-0.917           C  
ANISOU 1525  C   THR A 218     3993   5971   3927   -331   -726   -707       C  
ATOM   1526  O   THR A 218    -105.665  13.600  19.744  1.00-0.917           O  
ANISOU 1526  O   THR A 218     4020   5887   3978   -350   -688   -703       O  
ATOM   1527  CB  THR A 218    -104.855  16.452  19.736  1.00-0.917           C  
ANISOU 1527  CB  THR A 218     3820   5758   3765   -229   -758   -576       C  
ATOM   1528  OG1 THR A 218    -104.891  17.743  20.352  1.00-0.917           O  
ANISOU 1528  OG1 THR A 218     3732   5703   3696   -186   -791   -518       O  
ATOM   1529  CG2 THR A 218    -104.153  16.564  18.376  1.00-0.917           C  
ANISOU 1529  CG2 THR A 218     3850   5794   3749   -205   -746   -581       C  
ATOM   1530  N   ASP A 219    -106.841  14.219  17.915  1.00 1.273           N  
ANISOU 1530  N   ASP A 219     4126   6188   4023   -351   -734   -767       N  
ATOM   1531  CA  ASP A 219    -106.819  12.896  17.290  1.00 1.273           C  
ANISOU 1531  CA  ASP A 219     4257   6282   4141   -402   -695   -839       C  
ATOM   1532  C   ASP A 219    -105.573  12.722  16.428  1.00 1.273           C  
ANISOU 1532  C   ASP A 219     4329   6283   4171   -376   -667   -827       C  
ATOM   1533  O   ASP A 219    -105.141  13.654  15.747  1.00 1.273           O  
ANISOU 1533  O   ASP A 219     4318   6309   4121   -325   -688   -792       O  
ATOM   1534  CB  ASP A 219    -108.074  12.675  16.436  1.00 1.273           C  
ANISOU 1534  CB  ASP A 219     4319   6475   4185   -438   -718   -919       C  
ATOM   1535  CG  ASP A 219    -109.348  12.604  17.264  1.00 1.273           C  
ANISOU 1535  CG  ASP A 219     4307   6528   4228   -475   -735   -943       C  
ATOM   1536  OD1 ASP A 219    -109.266  12.344  18.483  1.00 1.273           O  
ANISOU 1536  OD1 ASP A 219     4257   6398   4226   -487   -714   -913       O  
ATOM   1537  OD2 ASP A 219    -110.441  12.802  16.687  1.00 1.273           O1-
ANISOU 1537  OD2 ASP A 219     4382   6737   4298   -491   -769   -993       O1-
ATOM   1538  N   PHE A 220    -105.002  11.521  16.476  1.00-0.987           N  
ANISOU 1538  N   PHE A 220     4429   6276   4280   -409   -615   -855       N  
ATOM   1539  CA  PHE A 220    -103.846  11.152  15.668  1.00-0.987           C  
ANISOU 1539  CA  PHE A 220     4512   6281   4327   -392   -580   -852       C  
ATOM   1540  C   PHE A 220    -104.228   9.922  14.851  1.00-0.987           C  
ANISOU 1540  C   PHE A 220     4653   6420   4444   -449   -546   -943       C  
ATOM   1541  O   PHE A 220    -104.537   8.874  15.415  1.00-0.987           O  
ANISOU 1541  O   PHE A 220     4694   6406   4525   -500   -511   -981       O  
ATOM   1542  CB  PHE A 220    -102.645  10.837  16.563  1.00-0.987           C  
ANISOU 1542  CB  PHE A 220     4500   6129   4353   -374   -543   -794       C  
ATOM   1543  CG  PHE A 220    -102.193  12.000  17.410  1.00-0.987           C  
ANISOU 1543  CG  PHE A 220     4417   6043   4299   -321   -575   -711       C  
ATOM   1544  CD1 PHE A 220    -102.906  12.375  18.543  1.00-0.987           C  
ANISOU 1544  CD1 PHE A 220     4342   5998   4262   -326   -602   -690       C  
ATOM   1545  CD2 PHE A 220    -101.053  12.717  17.076  1.00-0.987           C  
ANISOU 1545  CD2 PHE A 220     4395   5988   4269   -267   -575   -656       C  
ATOM   1546  CE1 PHE A 220    -102.493  13.443  19.319  1.00-0.987           C  
ANISOU 1546  CE1 PHE A 220     4261   5914   4206   -279   -631   -620       C  
ATOM   1547  CE2 PHE A 220    -100.637  13.786  17.850  1.00-0.987           C  
ANISOU 1547  CE2 PHE A 220     4315   5907   4222   -222   -603   -586       C  
ATOM   1548  CZ  PHE A 220    -101.356  14.149  18.973  1.00-0.987           C  
ANISOU 1548  CZ  PHE A 220     4240   5863   4181   -228   -632   -570       C  
ATOM   1549  N   HIS A 221    -104.234  10.064  13.528  1.00 1.078           N  
ANISOU 1549  N   HIS A 221     4757   6585   4485   -439   -555   -979       N  
ATOM   1550  CA  HIS A 221    -104.612   8.984  12.618  1.00 1.078           C  
ANISOU 1550  CA  HIS A 221     4900   6739   4597   -490   -529  -1073       C  
ATOM   1551  C   HIS A 221    -103.484   8.732  11.626  1.00 1.078           C  
ANISOU 1551  C   HIS A 221     4983   6751   4623   -465   -493  -1071       C  
ATOM   1552  O   HIS A 221    -103.316   9.485  10.668  1.00 1.078           O  
ANISOU 1552  O   HIS A 221     4977   6807   4553   -422   -517  -1059       O  
ATOM   1553  CB  HIS A 221    -105.905   9.352  11.884  1.00 1.078           C  
ANISOU 1553  CB  HIS A 221     4940   6944   4606   -504   -580  -1135       C  
ATOM   1554  CG  HIS A 221    -106.372   8.312  10.913  1.00 1.078           C  
ANISOU 1554  CG  HIS A 221     5062   7096   4696   -558   -561  -1242       C  
ATOM   1555  ND1 HIS A 221    -106.304   8.485   9.547  1.00 1.078           N  
ANISOU 1555  ND1 HIS A 221     5130   7228   4679   -537   -576  -1278       N  
ATOM   1556  CD2 HIS A 221    -106.919   7.089  11.111  1.00 1.078           C  
ANISOU 1556  CD2 HIS A 221     5131   7139   4809   -632   -527  -1322       C  
ATOM   1557  CE1 HIS A 221    -106.791   7.415   8.946  1.00 1.078           C  
ANISOU 1557  CE1 HIS A 221     5231   7346   4771   -597   -555  -1381       C  
ATOM   1558  NE2 HIS A 221    -107.172   6.553   9.872  1.00 1.078           N  
ANISOU 1558  NE2 HIS A 221     5232   7292   4853   -657   -524  -1410       N  
ATOM   1559  N   ASN A 222    -102.714   7.671  11.874  1.00 0.788           N  
ANISOU 1559  N   ASN A 222     5068   6703   4731   -491   -431  -1079       N  
ATOM   1560  CA  ASN A 222    -101.554   7.307  11.053  1.00 0.788           C  
ANISOU 1560  CA  ASN A 222     5183   6729   4801   -470   -386  -1073       C  
ATOM   1561  C   ASN A 222    -100.553   8.460  10.918  1.00 0.788           C  
ANISOU 1561  C   ASN A 222     5151   6683   4751   -394   -401   -983       C  
ATOM   1562  O   ASN A 222    -100.047   8.748   9.830  1.00 0.788           O  
ANISOU 1562  O   ASN A 222     5180   6720   4716   -361   -394   -983       O  
ATOM   1563  CB  ASN A 222    -102.004   6.792   9.678  1.00 0.788           C  
ANISOU 1563  CB  ASN A 222     5311   6916   4857   -497   -380  -1165       C  
ATOM   1564  CG  ASN A 222    -102.887   5.557   9.778  1.00 0.788           C  
ANISOU 1564  CG  ASN A 222     5393   7000   4969   -578   -356  -1262       C  
ATOM   1565  OD1 ASN A 222    -102.580   4.621  10.518  1.00 0.788           O  
ANISOU 1565  OD1 ASN A 222     5440   6935   5071   -612   -304  -1264       O  
ATOM   1566  ND2 ASN A 222    -103.988   5.547   9.029  1.00 0.788           N  
ANISOU 1566  ND2 ASN A 222     5428   7165   4969   -607   -393  -1343       N  
ATOM   1567  N   VAL A 223    -100.275   9.106  12.047  1.00-1.125           N  
ANISOU 1567  N   VAL A 223     5081   6590   4740   -366   -419   -909       N  
ATOM   1568  CA  VAL A 223     -99.396  10.270  12.089  1.00-1.125           C  
ANISOU 1568  CA  VAL A 223     5047   6547   4708   -298   -435   -824       C  
ATOM   1569  C   VAL A 223     -97.940   9.823  12.107  1.00-1.125           C  
ANISOU 1569  C   VAL A 223     5102   6468   4783   -277   -381   -786       C  
ATOM   1570  O   VAL A 223     -97.479   9.204  13.072  1.00-1.125           O  
ANISOU 1570  O   VAL A 223     5091   6366   4831   -291   -354   -766       O  
ATOM   1571  CB  VAL A 223     -99.679  11.143  13.329  1.00-1.125           C  
ANISOU 1571  CB  VAL A 223     4929   6459   4650   -278   -477   -765       C  
ATOM   1572  CG1 VAL A 223     -98.662  12.272  13.445  1.00-1.125           C  
ANISOU 1572  CG1 VAL A 223     4869   6376   4606   -212   -486   -682       C  
ATOM   1573  CG2 VAL A 223    -101.098  11.693  13.274  1.00-1.125           C  
ANISOU 1573  CG2 VAL A 223     4898   6565   4602   -292   -530   -796       C  
ATOM   1574  N   LYS A 224     -97.222  10.145  11.038  1.00 1.698           N  
ANISOU 1574  N   LYS A 224     5173   6529   4805   -241   -363   -775       N  
ATOM   1575  CA  LYS A 224     -95.817   9.802  10.932  1.00 1.698           C  
ANISOU 1575  CA  LYS A 224     5240   6477   4891   -217   -311   -738       C  
ATOM   1576  C   LYS A 224     -94.988  10.759  11.776  1.00 1.698           C  
ANISOU 1576  C   LYS A 224     5177   6387   4895   -166   -327   -649       C  
ATOM   1577  O   LYS A 224     -95.205  11.971  11.749  1.00 1.698           O  
ANISOU 1577  O   LYS A 224     5067   6352   4782   -130   -367   -612       O  
ATOM   1578  CB  LYS A 224     -95.364   9.855   9.470  1.00 1.698           C  
ANISOU 1578  CB  LYS A 224     5342   6579   4916   -193   -284   -756       C  
ATOM   1579  CG  LYS A 224     -93.897   9.518   9.236  1.00 1.698           C  
ANISOU 1579  CG  LYS A 224     5395   6511   4989   -166   -225   -719       C  
ATOM   1580  CD  LYS A 224     -93.541   8.104   9.680  1.00 1.698           C  
ANISOU 1580  CD  LYS A 224     5438   6445   5066   -210   -173   -749       C  
ATOM   1581  CE  LYS A 224     -92.069   7.806   9.448  1.00 1.698           C  
ANISOU 1581  CE  LYS A 224     5477   6370   5131   -179   -115   -708       C  
ATOM   1582  NZ  LYS A 224     -91.693   7.924   8.012  1.00 1.698           N  
ANISOU 1582  NZ  LYS A 224     5569   6461   5144   -156    -85   -726       N  
ATOM   1583  N   VAL A 225     -94.054  10.193  12.536  1.00-0.396           N  
ANISOU 1583  N   VAL A 225     5240   6344   5022   -165   -293   -618       N  
ATOM   1584  CA  VAL A 225     -93.046  10.960  13.255  1.00-0.396           C  
ANISOU 1584  CA  VAL A 225     5190   6258   5041   -118   -301   -540       C  
ATOM   1585  C   VAL A 225     -91.690  10.606  12.656  1.00-0.396           C  
ANISOU 1585  C   VAL A 225     5299   6274   5161    -92   -246   -519       C  
ATOM   1586  O   VAL A 225     -91.175   9.511  12.880  1.00-0.396           O  
ANISOU 1586  O   VAL A 225     5371   6255   5255   -112   -201   -531       O  
ATOM   1587  CB  VAL A 225     -93.061  10.632  14.759  1.00-0.396           C  
ANISOU 1587  CB  VAL A 225     5133   6162   5055   -131   -314   -518       C  
ATOM   1588  CG1 VAL A 225     -91.920  11.338  15.481  1.00-0.396           C  
ANISOU 1588  CG1 VAL A 225     5061   6052   5058    -82   -322   -445       C  
ATOM   1589  CG2 VAL A 225     -94.402  11.017  15.365  1.00-0.396           C  
ANISOU 1589  CG2 VAL A 225     5090   6210   5004   -154   -365   -536       C  
ATOM   1590  N   GLU A 226     -91.114  11.534  11.899  1.00 2.338           N  
ANISOU 1590  N   GLU A 226     5357   6351   5206    -46   -244   -486       N  
ATOM   1591  CA  GLU A 226     -89.860  11.274  11.193  1.00 2.338           C  
ANISOU 1591  CA  GLU A 226     5492   6403   5348    -20   -187   -466       C  
ATOM   1592  C   GLU A 226     -88.710  11.092  12.192  1.00 2.338           C  
ANISOU 1592  C   GLU A 226     5470   6299   5429     -1   -171   -415       C  
ATOM   1593  O   GLU A 226     -88.759  11.643  13.296  1.00 2.338           O  
ANISOU 1593  O   GLU A 226     5383   6236   5405      8   -213   -380       O  
ATOM   1594  CB  GLU A 226     -89.535  12.415  10.216  1.00 2.338           C  
ANISOU 1594  CB  GLU A 226     5552   6504   5376     29   -186   -436       C  
ATOM   1595  CG  GLU A 226     -90.604  12.709   9.165  1.00 2.338           C  
ANISOU 1595  CG  GLU A 226     5639   6681   5355     24   -205   -479       C  
ATOM   1596  CD  GLU A 226     -90.715  11.645   8.085  1.00 2.338           C  
ANISOU 1596  CD  GLU A 226     5811   6821   5442     -2   -162   -543       C  
ATOM   1597  OE1 GLU A 226     -90.147  10.544   8.253  1.00 2.338           O  
ANISOU 1597  OE1 GLU A 226     5883   6800   5539    -28   -117   -561       O  
ATOM   1598  OE2 GLU A 226     -91.379  11.913   7.057  1.00 2.338           O1-
ANISOU 1598  OE2 GLU A 226     5917   6996   5454      3   -171   -576       O1-
ATOM   1599  N   PRO A 227     -87.676  10.313  11.815  1.00 2.427           N  
ANISOU 1599  N   PRO A 227     5537   6271   5512      3   -112   -411       N  
ATOM   1600  CA  PRO A 227     -86.551  10.007  12.710  1.00 2.427           C  
ANISOU 1600  CA  PRO A 227     5508   6165   5581     22    -94   -366       C  
ATOM   1601  C   PRO A 227     -85.954  11.209  13.441  1.00 2.427           C  
ANISOU 1601  C   PRO A 227     5394   6084   5554     66   -133   -304       C  
ATOM   1602  O   PRO A 227     -85.785  11.161  14.660  1.00 2.427           O  
ANISOU 1602  O   PRO A 227     5353   6034   5580     68   -159   -280       O  
ATOM   1603  CB  PRO A 227     -85.502   9.377  11.773  1.00 2.427           C  
ANISOU 1603  CB  PRO A 227     5604   6175   5671     35    -22   -367       C  
ATOM   1604  CG  PRO A 227     -86.076   9.429  10.392  1.00 2.427           C  
ANISOU 1604  CG  PRO A 227     5678   6281   5638     26     -5   -411       C  
ATOM   1605  CD  PRO A 227     -87.555   9.582  10.545  1.00 2.427           C  
ANISOU 1605  CD  PRO A 227     5668   6362   5568     -8    -57   -454       C  
ATOM   1606  N   ASP A 228     -85.650  12.279  12.713  1.00 1.555           N  
ANISOU 1606  N   ASP A 228     5381   6107   5538    101   -134   -279       N  
ATOM   1607  CA  ASP A 228     -85.014  13.456  13.324  1.00 1.555           C  
ANISOU 1607  CA  ASP A 228     5309   6061   5557    142   -163   -224       C  
ATOM   1608  C   ASP A 228     -85.986  14.368  14.097  1.00 1.555           C  
ANISOU 1608  C   ASP A 228     5202   6043   5452    138   -231   -219       C  
ATOM   1609  O   ASP A 228     -85.560  15.342  14.716  1.00 1.555           O  
ANISOU 1609  O   ASP A 228     5157   6023   5483    167   -259   -179       O  
ATOM   1610  CB  ASP A 228     -84.190  14.253  12.295  1.00 1.555           C  
ANISOU 1610  CB  ASP A 228     5345   6089   5606    184   -127   -195       C  
ATOM   1611  CG  ASP A 228     -84.998  14.691  11.083  1.00 1.555           C  
ANISOU 1611  CG  ASP A 228     5444   6239   5594    186   -121   -218       C  
ATOM   1612  OD1 ASP A 228     -86.249  14.685  11.137  1.00 1.555           O  
ANISOU 1612  OD1 ASP A 228     5462   6323   5541    159   -160   -252       O  
ATOM   1613  OD2 ASP A 228     -84.365  15.049  10.065  1.00 1.555           O1-
ANISOU 1613  OD2 ASP A 228     5532   6304   5667    218    -77   -201       O1-
ATOM   1614  N   GLU A 229     -87.279  14.051  14.058  1.00-0.463           N  
ANISOU 1614  N   GLU A 229     5206   6094   5376    102   -255   -261       N  
ATOM   1615  CA  GLU A 229     -88.279  14.723  14.892  1.00-0.463           C  
ANISOU 1615  CA  GLU A 229     5090   6056   5261     93   -316   -260       C  
ATOM   1616  C   GLU A 229     -88.499  13.998  16.224  1.00-0.463           C  
ANISOU 1616  C   GLU A 229     5045   5985   5253     67   -338   -265       C  
ATOM   1617  O   GLU A 229     -89.214  14.505  17.092  1.00-0.463           O  
ANISOU 1617  O   GLU A 229     4963   5956   5181     62   -386   -260       O  
ATOM   1618  CB  GLU A 229     -89.604  14.828  14.148  1.00-0.463           C  
ANISOU 1618  CB  GLU A 229     5116   6158   5188     70   -333   -303       C  
ATOM   1619  CG  GLU A 229     -89.526  15.633  12.862  1.00-0.463           C  
ANISOU 1619  CG  GLU A 229     5160   6238   5182    102   -317   -294       C  
ATOM   1620  CD  GLU A 229     -90.844  15.656  12.114  1.00-0.463           C  
ANISOU 1620  CD  GLU A 229     5200   6360   5119     83   -336   -340       C  
ATOM   1621  OE1 GLU A 229     -91.468  14.585  11.956  1.00-0.463           O  
ANISOU 1621  OE1 GLU A 229     5242   6397   5113     38   -329   -395       O  
ATOM   1622  OE2 GLU A 229     -91.255  16.750  11.677  1.00-0.463           O1-
ANISOU 1622  OE2 GLU A 229     5219   6450   5110    112   -358   -321       O1-
ATOM   1623  N   VAL A 230     -87.894  12.817  16.374  1.00-0.276           N  
ANISOU 1623  N   VAL A 230     5060   5916   5283     54   -297   -274       N  
ATOM   1624  CA  VAL A 230     -87.898  12.085  17.641  1.00-0.276           C  
ANISOU 1624  CA  VAL A 230     5010   5828   5272     40   -307   -269       C  
ATOM   1625  C   VAL A 230     -86.876  12.730  18.578  1.00-0.276           C  
ANISOU 1625  C   VAL A 230     4921   5728   5280     82   -331   -216       C  
ATOM   1626  O   VAL A 230     -85.730  12.944  18.194  1.00-0.276           O  
ANISOU 1626  O   VAL A 230     4894   5668   5306    113   -306   -189       O  
ATOM   1627  CB  VAL A 230     -87.542  10.593  17.447  1.00-0.276           C  
ANISOU 1627  CB  VAL A 230     5101   5827   5349     17   -249   -293       C  
ATOM   1628  CG1 VAL A 230     -87.548   9.858  18.782  1.00-0.276           C  
ANISOU 1628  CG1 VAL A 230     5094   5776   5377     10   -255   -282       C  
ATOM   1629  CG2 VAL A 230     -88.510   9.930  16.475  1.00-0.276           C  
ANISOU 1629  CG2 VAL A 230     5175   5912   5331    -26   -224   -355       C  
ATOM   1630  N   LEU A 231     -87.296  13.029  19.806  1.00-0.604           N  
ANISOU 1630  N   LEU A 231     4870   5706   5254     83   -379   -203       N  
ATOM   1631  CA  LEU A 231     -86.435  13.693  20.787  1.00-0.604           C  
ANISOU 1631  CA  LEU A 231     4801   5641   5275    122   -411   -159       C  
ATOM   1632  C   LEU A 231     -85.783  12.681  21.727  1.00-0.604           C  
ANISOU 1632  C   LEU A 231     4868   5638   5380    129   -398   -145       C  
ATOM   1633  O   LEU A 231     -86.429  12.144  22.632  1.00-0.604           O  
ANISOU 1633  O   LEU A 231     4829   5591   5317    114   -413   -152       O  
ATOM   1634  CB  LEU A 231     -87.237  14.723  21.585  1.00-0.604           C  
ANISOU 1634  CB  LEU A 231     4701   5616   5176    124   -472   -152       C  
ATOM   1635  CG  LEU A 231     -87.824  15.862  20.746  1.00-0.604           C  
ANISOU 1635  CG  LEU A 231     4643   5630   5089    126   -487   -157       C  
ATOM   1636  CD1 LEU A 231     -88.773  16.706  21.581  1.00-0.604           C  
ANISOU 1636  CD1 LEU A 231     4590   5647   5029    123   -543   -154       C  
ATOM   1637  CD2 LEU A 231     -86.726  16.719  20.136  1.00-0.604           C  
ANISOU 1637  CD2 LEU A 231     4604   5590   5113    163   -472   -128       C  
ATOM   1638  N   GLY A 232     -84.496  12.426  21.499  1.00 0.763           N  
ANISOU 1638  N   GLY A 232     4930   5650   5505    157   -367   -122       N  
ATOM   1639  CA  GLY A 232     -83.745  11.466  22.295  1.00 0.763           C  
ANISOU 1639  CA  GLY A 232     5007   5662   5623    172   -350   -103       C  
ATOM   1640  C   GLY A 232     -84.082  10.036  21.926  1.00 0.763           C  
ANISOU 1640  C   GLY A 232     5145   5727   5700    141   -293   -130       C  
ATOM   1641  O   GLY A 232     -84.891   9.786  21.028  1.00 0.763           O  
ANISOU 1641  O   GLY A 232     5191   5778   5672    104   -269   -169       O  
ATOM   1642  N   ALA A 233     -83.461   9.094  22.631  1.00 1.686           N  
ANISOU 1642  N   ALA A 233     5234   5750   5819    157   -271   -111       N  
ATOM   1643  CA  ALA A 233     -83.667   7.669  22.376  1.00 1.686           C  
ANISOU 1643  CA  ALA A 233     5366   5801   5904    130   -208   -132       C  
ATOM   1644  C   ALA A 233     -85.029   7.225  22.909  1.00 1.686           C  
ANISOU 1644  C   ALA A 233     5431   5873   5899     92   -216   -161       C  
ATOM   1645  O   ALA A 233     -85.720   8.002  23.576  1.00 1.686           O  
ANISOU 1645  O   ALA A 233     5371   5879   5831     91   -273   -158       O  
ATOM   1646  CB  ALA A 233     -82.550   6.854  23.013  1.00 1.686           C  
ANISOU 1646  CB  ALA A 233     5413   5776   6009    167   -179    -96       C  
ATOM   1647  N   PRO A 234     -85.438   5.981  22.599  1.00 0.278           N  
ANISOU 1647  N   PRO A 234     5601   5975   6023     57   -156   -192       N  
ATOM   1648  CA  PRO A 234     -86.680   5.481  23.186  1.00 0.278           C  
ANISOU 1648  CA  PRO A 234     5666   6039   6035     21   -157   -218       C  
ATOM   1649  C   PRO A 234     -86.595   5.443  24.708  1.00 0.278           C  
ANISOU 1649  C   PRO A 234     5669   6033   6065     53   -187   -176       C  
ATOM   1650  O   PRO A 234     -85.595   4.975  25.252  1.00 0.278           O  
ANISOU 1650  O   PRO A 234     5743   6052   6182     93   -170   -137       O  
ATOM   1651  CB  PRO A 234     -86.799   4.064  22.616  1.00 0.278           C  
ANISOU 1651  CB  PRO A 234     5752   6036   6088    -14    -76   -253       C  
ATOM   1652  CG  PRO A 234     -86.014   4.098  21.354  1.00 0.278           C  
ANISOU 1652  CG  PRO A 234     5775   6043   6118    -10    -44   -263       C  
ATOM   1653  CD  PRO A 234     -84.878   5.040  21.611  1.00 0.278           C  
ANISOU 1653  CD  PRO A 234     5688   5985   6101     45    -83   -210       C  
ATOM   1654  N   ASN A 235     -87.630   5.950  25.376  1.00 1.208           N  
ANISOU 1654  N   ASN A 235     5661   6081   6029     39   -232   -184       N  
ATOM   1655  CA  ASN A 235     -87.699   5.972  26.843  1.00 1.208           C  
ANISOU 1655  CA  ASN A 235     5674   6090   6053     70   -263   -148       C  
ATOM   1656  C   ASN A 235     -86.733   6.987  27.482  1.00 1.208           C  
ANISOU 1656  C   ASN A 235     5647   6108   6086    127   -323   -102       C  
ATOM   1657  O   ASN A 235     -86.448   6.906  28.679  1.00 1.208           O  
ANISOU 1657  O   ASN A 235     5660   6107   6114    164   -346    -67       O  
ATOM   1658  CB  ASN A 235     -87.454   4.559  27.410  1.00 1.208           C  
ANISOU 1658  CB  ASN A 235     5728   6039   6099     77   -200   -133       C  
ATOM   1659  CG  ASN A 235     -88.363   4.222  28.580  1.00 1.208           C  
ANISOU 1659  CG  ASN A 235     5734   6031   6069     73   -204   -127       C  
ATOM   1660  OD1 ASN A 235     -89.522   4.644  28.634  1.00 1.208           O  
ANISOU 1660  OD1 ASN A 235     5661   6011   5962     38   -229   -155       O  
ATOM   1661  ND2 ASN A 235     -87.843   3.440  29.518  1.00 1.208           N  
ANISOU 1661  ND2 ASN A 235     5756   5981   6098    112   -177    -87       N  
ATOM   1662  N   ALA A 236     -86.266   7.952  26.688  1.00 2.196           N  
ANISOU 1662  N   ALA A 236     5649   6164   6122    133   -349   -105       N  
ATOM   1663  CA  ALA A 236     -85.248   8.915  27.124  1.00 2.196           C  
ANISOU 1663  CA  ALA A 236     5616   6172   6162    182   -398    -68       C  
ATOM   1664  C   ALA A 236     -85.680   9.735  28.336  1.00 2.196           C  
ANISOU 1664  C   ALA A 236     5625   6239   6173    202   -466    -53       C  
ATOM   1665  O   ALA A 236     -84.857  10.027  29.206  1.00 2.196           O  
ANISOU 1665  O   ALA A 236     5612   6234   6212    248   -501    -20       O  
ATOM   1666  CB  ALA A 236     -84.869   9.845  25.980  1.00 2.196           C  
ANISOU 1666  CB  ALA A 236     5581   6183   6157    179   -405    -78       C  
ATOM   1667  N   PHE A 237     -86.958  10.113  28.384  1.00 1.633           N  
ANISOU 1667  N   PHE A 237     5637   6293   6129    168   -485    -77       N  
ATOM   1668  CA  PHE A 237     -87.499  10.832  29.538  1.00 1.633           C  
ANISOU 1668  CA  PHE A 237     5626   6330   6110    182   -544    -65       C  
ATOM   1669  C   PHE A 237     -87.504   9.946  30.776  1.00 1.633           C  
ANISOU 1669  C   PHE A 237     5686   6334   6149    205   -535    -42       C  
ATOM   1670  O   PHE A 237     -87.051  10.367  31.843  1.00 1.633           O  
ANISOU 1670  O   PHE A 237     5693   6359   6181    248   -580    -14       O  
ATOM   1671  CB  PHE A 237     -88.923  11.350  29.276  1.00 1.633           C  
ANISOU 1671  CB  PHE A 237     5651   6411   6081    140   -559    -96       C  
ATOM   1672  CG  PHE A 237     -88.984  12.795  28.854  1.00 1.633           C  
ANISOU 1672  CG  PHE A 237     5614   6458   6070    144   -606    -99       C  
ATOM   1673  CD1 PHE A 237     -88.364  13.785  29.608  1.00 1.633           C  
ANISOU 1673  CD1 PHE A 237     5586   6468   6095    184   -659    -74       C  
ATOM   1674  CD2 PHE A 237     -89.694  13.171  27.720  1.00 1.633           C  
ANISOU 1674  CD2 PHE A 237     5620   6506   6046    110   -596   -129       C  
ATOM   1675  CE1 PHE A 237     -88.426  15.115  29.224  1.00 1.633           C  
ANISOU 1675  CE1 PHE A 237     5547   6500   6085    187   -694    -76       C  
ATOM   1676  CE2 PHE A 237     -89.766  14.501  27.337  1.00 1.633           C  
ANISOU 1676  CE2 PHE A 237     5587   6545   6034    118   -632   -127       C  
ATOM   1677  CZ  PHE A 237     -89.129  15.474  28.087  1.00 1.633           C  
ANISOU 1677  CZ  PHE A 237     5535   6523   6041    156   -678   -100       C  
ATOM   1678  N   VAL A 238     -88.005   8.721  30.624  1.00 0.973           N  
ANISOU 1678  N   VAL A 238     5731   6311   6147    177   -475    -56       N  
ATOM   1679  CA  VAL A 238     -88.101   7.775  31.743  1.00 0.973           C  
ANISOU 1679  CA  VAL A 238     5781   6295   6168    198   -452    -32       C  
ATOM   1680  C   VAL A 238     -86.714   7.471  32.330  1.00 0.973           C  
ANISOU 1680  C   VAL A 238     5761   6239   6197    260   -456     11       C  
ATOM   1681  O   VAL A 238     -86.557   7.386  33.550  1.00 0.973           O  
ANISOU 1681  O   VAL A 238     5709   6178   6137    302   -480     42       O  
ATOM   1682  CB  VAL A 238     -88.813   6.464  31.329  1.00 0.973           C  
ANISOU 1682  CB  VAL A 238     5857   6296   6197    154   -374    -57       C  
ATOM   1683  CG1 VAL A 238     -88.843   5.472  32.487  1.00 0.973           C  
ANISOU 1683  CG1 VAL A 238     5944   6306   6258    182   -342    -26       C  
ATOM   1684  CG2 VAL A 238     -90.229   6.751  30.845  1.00 0.973           C  
ANISOU 1684  CG2 VAL A 238     5849   6335   6148     95   -376   -104       C  
ATOM   1685  N   LEU A 239     -85.718   7.319  31.461  1.00 1.781           N  
ANISOU 1685  N   LEU A 239     5739   6201   6227    266   -432     12       N  
ATOM   1686  CA  LEU A 239     -84.335   7.156  31.903  1.00 1.781           C  
ANISOU 1686  CA  LEU A 239     5761   6204   6310    325   -441     51       C  
ATOM   1687  C   LEU A 239     -83.850   8.423  32.606  1.00 1.781           C  
ANISOU 1687  C   LEU A 239     5660   6188   6260    364   -524     67       C  
ATOM   1688  O   LEU A 239     -83.301   8.358  33.705  1.00 1.781           O  
ANISOU 1688  O   LEU A 239     5653   6182   6269    415   -555     98       O  
ATOM   1689  CB  LEU A 239     -83.416   6.835  30.719  1.00 1.781           C  
ANISOU 1689  CB  LEU A 239     5820   6234   6419    320   -396     46       C  
ATOM   1690  CG  LEU A 239     -83.651   5.507  29.992  1.00 1.781           C  
ANISOU 1690  CG  LEU A 239     5946   6268   6506    287   -308     30       C  
ATOM   1691  CD1 LEU A 239     -82.837   5.453  28.706  1.00 1.781           C  
ANISOU 1691  CD1 LEU A 239     5966   6273   6570    278   -272     19       C  
ATOM   1692  CD2 LEU A 239     -83.318   4.323  30.889  1.00 1.781           C  
ANISOU 1692  CD2 LEU A 239     6034   6274   6581    323   -268     65       C  
ATOM   1693  N   ALA A 240     -84.070   9.572  31.968  1.00 0.930           N  
ANISOU 1693  N   ALA A 240     5562   6160   6185    340   -559     44       N  
ATOM   1694  CA  ALA A 240     -83.639  10.865  32.506  1.00 0.930           C  
ANISOU 1694  CA  ALA A 240     5461   6140   6141    369   -633     51       C  
ATOM   1695  C   ALA A 240     -84.248  11.170  33.879  1.00 0.930           C  
ANISOU 1695  C   ALA A 240     5457   6161   6094    389   -683     61       C  
ATOM   1696  O   ALA A 240     -83.576  11.741  34.740  1.00 0.930           O  
ANISOU 1696  O   ALA A 240     5379   6123   6061    434   -738     77       O  
ATOM   1697  CB  ALA A 240     -83.969  11.981  31.526  1.00 0.930           C  
ANISOU 1697  CB  ALA A 240     5384   6123   6082    336   -648     25       C  
ATOM   1698  N   PHE A 241     -85.515  10.797  34.070  1.00 0.748           N  
ANISOU 1698  N   PHE A 241     5483   6165   6036    357   -664     48       N  
ATOM   1699  CA  PHE A 241     -86.185  10.943  35.367  1.00 0.748           C  
ANISOU 1699  CA  PHE A 241     5501   6195   6003    375   -699     59       C  
ATOM   1700  C   PHE A 241     -85.519  10.078  36.437  1.00 0.748           C  
ANISOU 1700  C   PHE A 241     5612   6254   6104    431   -693     97       C  
ATOM   1701  O   PHE A 241     -85.186  10.568  37.515  1.00 0.748           O  
ANISOU 1701  O   PHE A 241     5602   6277   6101    476   -749    114       O  
ATOM   1702  CB  PHE A 241     -87.676  10.575  35.278  1.00 0.748           C  
ANISOU 1702  CB  PHE A 241     5523   6196   5943    326   -667     38       C  
ATOM   1703  CG  PHE A 241     -88.516  11.535  34.466  1.00 0.748           C  
ANISOU 1703  CG  PHE A 241     5428   6166   5845    280   -684      5       C  
ATOM   1704  CD1 PHE A 241     -88.183  12.882  34.351  1.00 0.748           C  
ANISOU 1704  CD1 PHE A 241     5335   6150   5803    290   -741      1       C  
ATOM   1705  CD2 PHE A 241     -89.674  11.087  33.843  1.00 0.748           C  
ANISOU 1705  CD2 PHE A 241     5473   6199   5839    226   -643    -23       C  
ATOM   1706  CE1 PHE A 241     -88.970  13.749  33.609  1.00 0.748           C  
ANISOU 1706  CE1 PHE A 241     5274   6147   5735    253   -752    -24       C  
ATOM   1707  CE2 PHE A 241     -90.465  11.951  33.101  1.00 0.748           C  
ANISOU 1707  CE2 PHE A 241     5395   6187   5755    188   -661    -52       C  
ATOM   1708  CZ  PHE A 241     -90.113  13.284  32.984  1.00 0.748           C  
ANISOU 1708  CZ  PHE A 241     5291   6155   5696    204   -714    -50       C  
ATOM   1709  N   ILE A 242     -85.311   8.799  36.130  1.00-0.279           N  
ANISOU 1709  N   ILE A 242     5726   6285   6202    429   -625    108       N  
ATOM   1710  CA  ILE A 242     -84.711   7.855  37.085  1.00-0.279           C  
ANISOU 1710  CA  ILE A 242     5791   6292   6252    486   -608    149       C  
ATOM   1711  C   ILE A 242     -83.307   8.302  37.513  1.00-0.279           C  
ANISOU 1711  C   ILE A 242     5723   6267   6262    547   -661    172       C  
ATOM   1712  O   ILE A 242     -82.938   8.181  38.682  1.00-0.279           O  
ANISOU 1712  O   ILE A 242     5744   6291   6268    605   -693    202       O  
ATOM   1713  CB  ILE A 242     -84.671   6.420  36.506  1.00-0.279           C  
ANISOU 1713  CB  ILE A 242     5909   6310   6350    470   -516    155       C  
ATOM   1714  CG1 ILE A 242     -86.094   5.861  36.397  1.00-0.279           C  
ANISOU 1714  CG1 ILE A 242     5981   6337   6344    416   -466    132       C  
ATOM   1715  CG2 ILE A 242     -83.822   5.494  37.375  1.00-0.279           C  
ANISOU 1715  CG2 ILE A 242     6001   6344   6441    537   -497    203       C  
ATOM   1716  CD1 ILE A 242     -86.213   4.626  35.526  1.00-0.279           C  
ANISOU 1716  CD1 ILE A 242     6091   6360   6444    380   -374    119       C  
ATOM   1717  N   GLN A 243     -82.541   8.832  36.563  1.00 1.996           N  
ANISOU 1717  N   GLN A 243     5618   6199   6240    535   -669    157       N  
ATOM   1718  CA  GLN A 243     -81.187   9.308  36.832  1.00 1.996           C  
ANISOU 1718  CA  GLN A 243     5539   6169   6254    586   -716    173       C  
ATOM   1719  C   GLN A 243     -81.136  10.747  37.361  1.00 1.996           C  
ANISOU 1719  C   GLN A 243     5358   6086   6113    597   -802    157       C  
ATOM   1720  O   GLN A 243     -80.059  11.235  37.703  1.00 1.996           O  
ANISOU 1720  O   GLN A 243     5301   6080   6139    638   -849    163       O  
ATOM   1721  CB  GLN A 243     -80.339   9.209  35.557  1.00 1.996           C  
ANISOU 1721  CB  GLN A 243     5572   6191   6367    570   -678    165       C  
ATOM   1722  CG  GLN A 243     -80.241   7.809  34.957  1.00 1.996           C  
ANISOU 1722  CG  GLN A 243     5691   6213   6459    560   -591    178       C  
ATOM   1723  CD  GLN A 243     -79.616   6.788  35.893  1.00 1.996           C  
ANISOU 1723  CD  GLN A 243     5828   6300   6587    621   -575    221       C  
ATOM   1724  OE1 GLN A 243     -79.924   5.598  35.821  1.00 1.996           O  
ANISOU 1724  OE1 GLN A 243     5933   6315   6636    616   -505    234       O  
ATOM   1725  NE2 GLN A 243     -78.737   7.249  36.779  1.00 1.996           N  
ANISOU 1725  NE2 GLN A 243     5845   6374   6658    682   -639    241       N  
ATOM   1726  N   SER A 244     -82.285  11.423  37.422  1.00 0.322           N  
ANISOU 1726  N   SER A 244     5228   5983   5929    559   -821    134       N  
ATOM   1727  CA  SER A 244     -82.357  12.842  37.799  1.00 0.322           C  
ANISOU 1727  CA  SER A 244     5069   5911   5804    561   -894    114       C  
ATOM   1728  C   SER A 244     -81.399  13.715  36.972  1.00 0.322           C  
ANISOU 1728  C   SER A 244     4968   5864   5820    556   -911     99       C  
ATOM   1729  O   SER A 244     -80.831  14.688  37.475  1.00 0.322           O  
ANISOU 1729  O   SER A 244     4909   5873   5828    581   -973     90       O  
ATOM   1730  CB  SER A 244     -82.099  13.024  39.301  1.00 0.322           C  
ANISOU 1730  CB  SER A 244     5088   5959   5807    618   -955    130       C  
ATOM   1731  OG  SER A 244     -83.113  12.405  40.072  1.00 0.322           O  
ANISOU 1731  OG  SER A 244     5120   5945   5727    620   -938    143       O  
ATOM   1732  N   GLU A 245     -81.236  13.361  35.699  1.00 0.453           N  
ANISOU 1732  N   GLU A 245     4904   5767   5779    524   -854     93       N  
ATOM   1733  CA  GLU A 245     -80.373  14.108  34.786  1.00 0.453           C  
ANISOU 1733  CA  GLU A 245     4810   5710   5790    518   -856     82       C  
ATOM   1734  C   GLU A 245     -81.161  15.292  34.230  1.00 0.453           C  
ANISOU 1734  C   GLU A 245     4645   5594   5619    477   -871     55       C  
ATOM   1735  O   GLU A 245     -82.336  15.457  34.551  1.00 0.453           O  
ANISOU 1735  O   GLU A 245     4626   5579   5518    454   -881     46       O  
ATOM   1736  CB  GLU A 245     -79.845  13.190  33.672  1.00 0.453           C  
ANISOU 1736  CB  GLU A 245     4880   5718   5879    506   -784     90       C  
ATOM   1737  CG  GLU A 245     -78.808  12.189  34.173  1.00 0.453           C  
ANISOU 1737  CG  GLU A 245     4960   5760   5994    555   -771    120       C  
ATOM   1738  CD  GLU A 245     -78.458  11.104  33.167  1.00 0.453           C  
ANISOU 1738  CD  GLU A 245     5054   5777   6086    542   -691    129       C  
ATOM   1739  OE1 GLU A 245     -79.024  11.093  32.049  1.00 0.453           O  
ANISOU 1739  OE1 GLU A 245     5017   5716   6016    494   -646    109       O  
ATOM   1740  OE2 GLU A 245     -77.604  10.252  33.506  1.00 0.453           O1-
ANISOU 1740  OE2 GLU A 245     5158   5845   6220    583   -673    156       O1-
ATOM   1741  N   ARG A 246     -80.518  16.111  33.402  1.00 0.432           N  
ANISOU 1741  N   ARG A 246     4496   5479   5559    471   -870     45       N  
ATOM   1742  CA  ARG A 246     -81.071  17.411  32.999  1.00 0.432           C  
ANISOU 1742  CA  ARG A 246     4383   5421   5459    444   -890     25       C  
ATOM   1743  C   ARG A 246     -82.508  17.370  32.459  1.00 0.432           C  
ANISOU 1743  C   ARG A 246     4308   5332   5278    399   -864     12       C  
ATOM   1744  O   ARG A 246     -83.247  18.344  32.598  1.00 0.432           O  
ANISOU 1744  O   ARG A 246     4217   5288   5170    385   -894      0       O  
ATOM   1745  CB  ARG A 246     -80.152  18.078  31.974  1.00 0.432           C  
ANISOU 1745  CB  ARG A 246     4364   5420   5546    443   -870     21       C  
ATOM   1746  CG  ARG A 246     -80.472  19.541  31.722  1.00 0.432           C  
ANISOU 1746  CG  ARG A 246     4320   5435   5538    429   -894      4       C  
ATOM   1747  CD  ARG A 246     -79.215  20.339  31.439  1.00 0.432           C  
ANISOU 1747  CD  ARG A 246     4308   5456   5668    449   -900      2       C  
ATOM   1748  NE  ARG A 246     -79.498  21.754  31.200  1.00 0.432           N  
ANISOU 1748  NE  ARG A 246     4267   5465   5668    437   -915    -12       N  
ATOM   1749  CZ  ARG A 246     -79.800  22.287  30.017  1.00 0.432           C  
ANISOU 1749  CZ  ARG A 246     4254   5447   5650    415   -872    -11       C  
ATOM   1750  NH1 ARG A 246     -79.883  21.534  28.922  1.00 0.432           N  
ANISOU 1750  NH1 ARG A 246     4322   5466   5670    401   -813     -2       N  
ATOM   1751  NH2 ARG A 246     -80.027  23.592  29.929  1.00 0.432           N  
ANISOU 1751  NH2 ARG A 246     4209   5446   5645    410   -886    -21       N  
ATOM   1752  N   GLY A 247     -82.896  16.252  31.849  1.00 0.318           N  
ANISOU 1752  N   GLY A 247     4283   5248   5188    378   -809     14       N  
ATOM   1753  CA  GLY A 247     -84.263  16.067  31.359  1.00 0.318           C  
ANISOU 1753  CA  GLY A 247     4238   5194   5046    334   -785     -1       C  
ATOM   1754  C   GLY A 247     -85.315  16.098  32.453  1.00 0.318           C  
ANISOU 1754  C   GLY A 247     4164   5133   4901    330   -818     -3       C  
ATOM   1755  O   GLY A 247     -86.462  16.476  32.209  1.00 0.318           O  
ANISOU 1755  O   GLY A 247     4134   5128   4815    298   -819    -19       O  
ATOM   1756  N   SER A 248     -84.919  15.712  33.663  1.00-0.261           N  
ANISOU 1756  N   SER A 248     4097   5051   4836    366   -845     13       N  
ATOM   1757  CA  SER A 248     -85.819  15.704  34.811  1.00-0.261           C  
ANISOU 1757  CA  SER A 248     4042   5002   4713    371   -875     15       C  
ATOM   1758  C   SER A 248     -86.113  17.100  35.384  1.00-0.261           C  
ANISOU 1758  C   SER A 248     3906   4937   4596    378   -936      5       C  
ATOM   1759  O   SER A 248     -86.725  17.211  36.447  1.00-0.261           O  
ANISOU 1759  O   SER A 248     3917   4956   4556    389   -966      8       O  
ATOM   1760  CB  SER A 248     -85.255  14.791  35.908  1.00-0.261           C  
ANISOU 1760  CB  SER A 248     4110   5026   4768    415   -880     40       C  
ATOM   1761  OG  SER A 248     -84.057  15.312  36.450  1.00-0.261           O  
ANISOU 1761  OG  SER A 248     4076   5028   4816    460   -926     50       O  
ATOM   1762  N   LEU A 249     -85.689  18.157  34.690  1.00-0.836           N  
ANISOU 1762  N   LEU A 249     3744   4823   4506    372   -949     -5       N  
ATOM   1763  CA  LEU A 249     -86.069  19.522  35.059  1.00-0.836           C  
ANISOU 1763  CA  LEU A 249     3599   4741   4380    372   -995    -17       C  
ATOM   1764  C   LEU A 249     -87.434  19.933  34.492  1.00-0.836           C  
ANISOU 1764  C   LEU A 249     3506   4669   4224    331   -980    -29       C  
ATOM   1765  O   LEU A 249     -87.860  21.071  34.685  1.00-0.836           O  
ANISOU 1765  O   LEU A 249     3442   4654   4171    328  -1010    -38       O  
ATOM   1766  CB  LEU A 249     -84.998  20.524  34.603  1.00-0.836           C  
ANISOU 1766  CB  LEU A 249     3546   4729   4443    385  -1011    -22       C  
ATOM   1767  CG  LEU A 249     -83.666  20.466  35.354  1.00-0.836           C  
ANISOU 1767  CG  LEU A 249     3561   4752   4542    429  -1044    -16       C  
ATOM   1768  CD1 LEU A 249     -82.671  21.437  34.739  1.00-0.836           C  
ANISOU 1768  CD1 LEU A 249     3512   4740   4616    434  -1048    -25       C  
ATOM   1769  CD2 LEU A 249     -83.862  20.764  36.833  1.00-0.836           C  
ANISOU 1769  CD2 LEU A 249     3575   4792   4531    455  -1104    -19       C  
ATOM   1770  N   PHE A 250     -88.126  19.022  33.808  1.00-0.366           N  
ANISOU 1770  N   PHE A 250     3453   4579   4106    300   -933    -33       N  
ATOM   1771  CA  PHE A 250     -89.437  19.337  33.252  1.00-0.366           C  
ANISOU 1771  CA  PHE A 250     3385   4538   3979    263   -920    -48       C  
ATOM   1772  C   PHE A 250     -90.410  19.734  34.357  1.00-0.366           C  
ANISOU 1772  C   PHE A 250     3298   4474   3843    264   -955    -49       C  
ATOM   1773  O   PHE A 250     -90.983  20.823  34.328  1.00-0.366           O  
ANISOU 1773  O   PHE A 250     3238   4467   3787    257   -979    -56       O  
ATOM   1774  CB  PHE A 250     -90.001  18.153  32.460  1.00-0.366           C  
ANISOU 1774  CB  PHE A 250     3442   4552   3977    229   -866    -58       C  
ATOM   1775  CG  PHE A 250     -91.325  18.445  31.805  1.00-0.366           C  
ANISOU 1775  CG  PHE A 250     3449   4598   3931    190   -855    -78       C  
ATOM   1776  CD1 PHE A 250     -91.380  19.133  30.600  1.00-0.366           C  
ANISOU 1776  CD1 PHE A 250     3415   4604   3912    178   -845    -87       C  
ATOM   1777  CD2 PHE A 250     -92.518  18.048  32.400  1.00-0.366           C  
ANISOU 1777  CD2 PHE A 250     3474   4622   3890    170   -855    -86       C  
ATOM   1778  CE1 PHE A 250     -92.598  19.416  30.001  1.00-0.366           C  
ANISOU 1778  CE1 PHE A 250     3413   4646   3860    148   -839   -105       C  
ATOM   1779  CE2 PHE A 250     -93.737  18.326  31.802  1.00-0.366           C  
ANISOU 1779  CE2 PHE A 250     3461   4653   3836    135   -848   -107       C  
ATOM   1780  CZ  PHE A 250     -93.778  19.011  30.602  1.00-0.366           C  
ANISOU 1780  CZ  PHE A 250     3423   4662   3813    126   -843   -116       C  
ATOM   1781  N   ALA A 251     -90.579  18.845  35.331  1.00-0.129           N  
ANISOU 1781  N   ALA A 251     3265   4398   3763    275   -955    -40       N  
ATOM   1782  CA  ALA A 251     -91.512  19.071  36.438  1.00-0.129           C  
ANISOU 1782  CA  ALA A 251     3199   4342   3641    278   -981    -39       C  
ATOM   1783  C   ALA A 251     -91.236  20.380  37.195  1.00-0.129           C  
ANISOU 1783  C   ALA A 251     3080   4275   3561    306  -1038    -38       C  
ATOM   1784  O   ALA A 251     -92.146  21.190  37.350  1.00-0.129           O  
ANISOU 1784  O   ALA A 251     3028   4262   3486    292  -1054    -47       O  
ATOM   1785  CB  ALA A 251     -91.519  17.879  37.394  1.00-0.129           C  
ANISOU 1785  CB  ALA A 251     3274   4354   3664    296   -966    -23       C  
ATOM   1786  N   PRO A 252     -89.986  20.597  37.656  1.00-0.093           N  
ANISOU 1786  N   PRO A 252     3000   4197   3544    343  -1068    -32       N  
ATOM   1787  CA  PRO A 252     -89.679  21.851  38.358  1.00-0.093           C  
ANISOU 1787  CA  PRO A 252     2924   4170   3512    366  -1122    -39       C  
ATOM   1788  C   PRO A 252     -90.024  23.094  37.548  1.00-0.093           C  
ANISOU 1788  C   PRO A 252     2805   4103   3434    343  -1124    -53       C  
ATOM   1789  O   PRO A 252     -90.592  24.040  38.084  1.00-0.093           O  
ANISOU 1789  O   PRO A 252     2772   4105   3392    345  -1152    -60       O  
ATOM   1790  CB  PRO A 252     -88.162  21.785  38.573  1.00-0.093           C  
ANISOU 1790  CB  PRO A 252     2937   4183   3608    402  -1144    -36       C  
ATOM   1791  CG  PRO A 252     -87.818  20.346  38.516  1.00-0.093           C  
ANISOU 1791  CG  PRO A 252     3012   4197   3652    411  -1109    -18       C  
ATOM   1792  CD  PRO A 252     -88.848  19.659  37.671  1.00-0.093           C  
ANISOU 1792  CD  PRO A 252     3033   4186   3607    368  -1055    -19       C  
ATOM   1793  N   ILE A 253     -89.665  23.081  36.268  1.00 0.517           N  
ANISOU 1793  N   ILE A 253     2734   4034   3406    326  -1089    -53       N  
ATOM   1794  CA  ILE A 253     -89.921  24.202  35.368  1.00 0.517           C  
ANISOU 1794  CA  ILE A 253     2649   3992   3357    310  -1081    -60       C  
ATOM   1795  C   ILE A 253     -91.422  24.436  35.163  1.00 0.517           C  
ANISOU 1795  C   ILE A 253     2599   3964   3231    282  -1071    -64       C  
ATOM   1796  O   ILE A 253     -91.896  25.560  35.295  1.00 0.517           O  
ANISOU 1796  O   ILE A 253     2558   3966   3202    282  -1089    -68       O  
ATOM   1797  CB  ILE A 253     -89.216  23.994  34.009  1.00 0.517           C  
ANISOU 1797  CB  ILE A 253     2650   3981   3405    302  -1040    -57       C  
ATOM   1798  CG1 ILE A 253     -87.695  24.113  34.186  1.00 0.517           C  
ANISOU 1798  CG1 ILE A 253     2653   3978   3509    332  -1053    -55       C  
ATOM   1799  CG2 ILE A 253     -89.689  25.014  32.981  1.00 0.517           C  
ANISOU 1799  CG2 ILE A 253     2616   3987   3385    287  -1022    -59       C  
ATOM   1800  CD1 ILE A 253     -86.893  23.551  33.032  1.00 0.517           C  
ANISOU 1800  CD1 ILE A 253     2666   3962   3561    328  -1008    -48       C  
ATOM   1801  N   ALA A 254     -92.159  23.377  34.846  1.00-0.738           N  
ANISOU 1801  N   ALA A 254     2591   3929   3152    258  -1040    -64       N  
ATOM   1802  CA  ALA A 254     -93.593  23.491  34.576  1.00-0.738           C  
ANISOU 1802  CA  ALA A 254     2554   3920   3051    229  -1029    -71       C  
ATOM   1803  C   ALA A 254     -94.354  23.899  35.830  1.00-0.738           C  
ANISOU 1803  C   ALA A 254     2523   3902   2983    237  -1061    -71       C  
ATOM   1804  O   ALA A 254     -95.197  24.801  35.788  1.00-0.738           O  
ANISOU 1804  O   ALA A 254     2479   3904   2929    229  -1071    -74       O  
ATOM   1805  CB  ALA A 254     -94.139  22.179  34.033  1.00-0.738           C  
ANISOU 1805  CB  ALA A 254     2596   3929   3036    200   -988    -79       C  
ATOM   1806  N   GLN A 255     -94.034  23.244  36.944  1.00-1.360           N  
ANISOU 1806  N   GLN A 255     2530   3868   2969    257  -1076    -64       N  
ATOM   1807  CA  GLN A 255     -94.721  23.498  38.213  1.00-1.360           C  
ANISOU 1807  CA  GLN A 255     2523   3863   2915    268  -1103    -62       C  
ATOM   1808  C   GLN A 255     -94.489  24.901  38.758  1.00-1.360           C  
ANISOU 1808  C   GLN A 255     2457   3839   2891    290  -1146    -67       C  
ATOM   1809  O   GLN A 255     -95.405  25.495  39.320  1.00-1.360           O  
ANISOU 1809  O   GLN A 255     2447   3851   2845    287  -1159    -69       O  
ATOM   1810  CB  GLN A 255     -94.315  22.465  39.263  1.00-1.360           C  
ANISOU 1810  CB  GLN A 255     2590   3873   2945    293  -1106    -51       C  
ATOM   1811  CG  GLN A 255     -94.793  21.059  38.941  1.00-1.360           C  
ANISOU 1811  CG  GLN A 255     2644   3877   2947    270  -1057    -47       C  
ATOM   1812  CD  GLN A 255     -96.299  20.948  38.936  1.00-1.360           C  
ANISOU 1812  CD  GLN A 255     2651   3894   2895    237  -1036    -55       C  
ATOM   1813  OE1 GLN A 255     -96.972  21.498  39.804  1.00-1.360           O  
ANISOU 1813  OE1 GLN A 255     2650   3909   2863    246  -1058    -52       O  
ATOM   1814  NE2 GLN A 255     -96.838  20.238  37.953  1.00-1.360           N  
ANISOU 1814  NE2 GLN A 255     2662   3900   2894    199   -993    -66       N  
ATOM   1815  N   LEU A 256     -93.277  25.429  38.590  1.00-0.603           N  
ANISOU 1815  N   LEU A 256     2407   3800   2921    310  -1164    -70       N  
ATOM   1816  CA  LEU A 256     -92.964  26.783  39.048  1.00-0.603           C  
ANISOU 1816  CA  LEU A 256     2353   3785   2921    327  -1201    -80       C  
ATOM   1817  C   LEU A 256     -93.674  27.832  38.184  1.00-0.603           C  
ANISOU 1817  C   LEU A 256     2289   3764   2874    306  -1184    -82       C  
ATOM   1818  O   LEU A 256     -94.142  28.849  38.693  1.00-0.603           O  
ANISOU 1818  O   LEU A 256     2266   3769   2854    311  -1204    -88       O  
ATOM   1819  CB  LEU A 256     -91.449  27.013  39.060  1.00-0.603           C  
ANISOU 1819  CB  LEU A 256     2342   3775   3004    351  -1221    -86       C  
ATOM   1820  CG  LEU A 256     -90.930  28.292  39.723  1.00-0.603           C  
ANISOU 1820  CG  LEU A 256     2314   3783   3044    371  -1263   -104       C  
ATOM   1821  CD1 LEU A 256     -91.437  28.434  41.149  1.00-0.603           C  
ANISOU 1821  CD1 LEU A 256     2343   3811   3011    389  -1302   -111       C  
ATOM   1822  CD2 LEU A 256     -89.409  28.312  39.694  1.00-0.603           C  
ANISOU 1822  CD2 LEU A 256     2312   3784   3142    393  -1279   -113       C  
ATOM   1823  N   ILE A 257     -93.755  27.574  36.882  1.00-0.324           N  
ANISOU 1823  N   ILE A 257     2262   3741   2855    286  -1146    -76       N  
ATOM   1824  CA  ILE A 257     -94.534  28.413  35.967  1.00-0.324           C  
ANISOU 1824  CA  ILE A 257     2216   3738   2810    270  -1126    -74       C  
ATOM   1825  C   ILE A 257     -96.019  28.424  36.359  1.00-0.324           C  
ANISOU 1825  C   ILE A 257     2202   3744   2719    254  -1127    -74       C  
ATOM   1826  O   ILE A 257     -96.623  29.493  36.458  1.00-0.324           O  
ANISOU 1826  O   ILE A 257     2167   3746   2689    257  -1135    -72       O  
ATOM   1827  CB  ILE A 257     -94.334  27.972  34.493  1.00-0.324           C  
ANISOU 1827  CB  ILE A 257     2225   3747   2828    255  -1085    -69       C  
ATOM   1828  CG1 ILE A 257     -93.004  28.529  33.973  1.00-0.324           C  
ANISOU 1828  CG1 ILE A 257     2217   3735   2914    273  -1080    -67       C  
ATOM   1829  CG2 ILE A 257     -95.481  28.445  33.607  1.00-0.324           C  
ANISOU 1829  CG2 ILE A 257     2208   3774   2773    238  -1064    -66       C  
ATOM   1830  CD1 ILE A 257     -92.551  27.954  32.649  1.00-0.324           C  
ANISOU 1830  CD1 ILE A 257     2237   3740   2943    265  -1039    -61       C  
ATOM   1831  N   PHE A 258     -96.595  27.248  36.610  1.00-0.790           N  
ANISOU 1831  N   PHE A 258     2220   3734   2670    239  -1116    -74       N  
ATOM   1832  CA  PHE A 258     -97.992  27.163  37.057  1.00-0.790           C  
ANISOU 1832  CA  PHE A 258     2218   3749   2602    222  -1114    -75       C  
ATOM   1833  C   PHE A 258     -98.234  27.981  38.317  1.00-0.790           C  
ANISOU 1833  C   PHE A 258     2201   3737   2578    243  -1147    -75       C  
ATOM   1834  O   PHE A 258     -99.170  28.782  38.375  1.00-0.790           O  
ANISOU 1834  O   PHE A 258     2168   3743   2532    237  -1149    -74       O  
ATOM   1835  CB  PHE A 258     -98.414  25.718  37.335  1.00-0.790           C  
ANISOU 1835  CB  PHE A 258     2275   3763   2600    205  -1093    -78       C  
ATOM   1836  CG  PHE A 258     -98.355  24.807  36.139  1.00-0.790           C  
ANISOU 1836  CG  PHE A 258     2294   3774   2615    180  -1057    -84       C  
ATOM   1837  CD1 PHE A 258     -98.563  25.283  34.852  1.00-0.790           C  
ANISOU 1837  CD1 PHE A 258     2267   3794   2608    166  -1042    -89       C  
ATOM   1838  CD2 PHE A 258     -98.125  23.450  36.315  1.00-0.790           C  
ANISOU 1838  CD2 PHE A 258     2350   3774   2644    172  -1035    -86       C  
ATOM   1839  CE1 PHE A 258     -98.518  24.425  33.767  1.00-0.790           C  
ANISOU 1839  CE1 PHE A 258     2294   3813   2624    144  -1010    -99       C  
ATOM   1840  CE2 PHE A 258     -98.081  22.588  35.231  1.00-0.790           C  
ANISOU 1840  CE2 PHE A 258     2369   3782   2659    147   -999    -97       C  
ATOM   1841  CZ  PHE A 258     -98.273  23.076  33.959  1.00-0.790           C  
ANISOU 1841  CZ  PHE A 258     2341   3803   2648    132   -989   -105       C  
ATOM   1842  N   ALA A 259     -97.388  27.778  39.327  1.00 0.034           N  
ANISOU 1842  N   ALA A 259     2213   3713   2598    268  -1173    -76       N  
ATOM   1843  CA  ALA A 259     -97.503  28.530  40.569  1.00 0.034           C  
ANISOU 1843  CA  ALA A 259     2210   3712   2584    290  -1208    -80       C  
ATOM   1844  C   ALA A 259     -97.541  30.037  40.303  1.00 0.034           C  
ANISOU 1844  C   ALA A 259     2154   3702   2583    294  -1218    -85       C  
ATOM   1845  O   ALA A 259     -98.371  30.745  40.865  1.00 0.034           O  
ANISOU 1845  O   ALA A 259     2147   3714   2550    296  -1226    -86       O  
ATOM   1846  CB  ALA A 259     -96.365  28.178  41.517  1.00 0.034           C  
ANISOU 1846  CB  ALA A 259     2246   3714   2632    322  -1239    -84       C  
ATOM   1847  N   ASN A 260     -96.649  30.517  39.440  1.00-0.745           N  
ANISOU 1847  N   ASN A 260     2116   3679   2622    297  -1212    -87       N  
ATOM   1848  CA  ASN A 260     -96.617  31.935  39.067  1.00-0.745           C  
ANISOU 1848  CA  ASN A 260     2073   3674   2639    301  -1212    -90       C  
ATOM   1849  C   ASN A 260     -97.813  32.397  38.216  1.00-0.745           C  
ANISOU 1849  C   ASN A 260     2037   3677   2577    284  -1182    -77       C  
ATOM   1850  O   ASN A 260     -98.161  33.580  38.224  1.00-0.745           O  
ANISOU 1850  O   ASN A 260     2017   3685   2583    291  -1181    -76       O  
ATOM   1851  CB  ASN A 260     -95.305  32.264  38.359  1.00-0.745           C  
ANISOU 1851  CB  ASN A 260     2062   3662   2722    310  -1206    -94       C  
ATOM   1852  CG  ASN A 260     -94.146  32.410  39.328  1.00-0.745           C  
ANISOU 1852  CG  ASN A 260     2085   3669   2798    332  -1245   -113       C  
ATOM   1853  OD1 ASN A 260     -94.013  33.438  39.995  1.00-0.745           O  
ANISOU 1853  OD1 ASN A 260     2081   3680   2832    344  -1267   -128       O  
ATOM   1854  ND2 ASN A 260     -93.301  31.383  39.414  1.00-0.745           N  
ANISOU 1854  ND2 ASN A 260     2112   3669   2832    340  -1252   -113       N  
ATOM   1855  N   VAL A 261     -98.437  31.476  37.485  1.00-0.384           N  
ANISOU 1855  N   VAL A 261     2030   3674   2522    263  -1157    -70       N  
ATOM   1856  CA  VAL A 261     -99.721  31.768  36.845  1.00-0.384           C  
ANISOU 1856  CA  VAL A 261     2006   3695   2462    248  -1136    -61       C  
ATOM   1857  C   VAL A 261    -100.774  32.035  37.922  1.00-0.384           C  
ANISOU 1857  C   VAL A 261     2009   3706   2418    247  -1151    -62       C  
ATOM   1858  O   VAL A 261    -101.536  32.996  37.809  1.00-0.384           O  
ANISOU 1858  O   VAL A 261     1989   3726   2401    250  -1146    -55       O  
ATOM   1859  CB  VAL A 261    -100.204  30.633  35.914  1.00-0.384           C  
ANISOU 1859  CB  VAL A 261     2018   3713   2432    222  -1111    -62       C  
ATOM   1860  CG1 VAL A 261    -101.612  30.922  35.395  1.00-0.384           C  
ANISOU 1860  CG1 VAL A 261     2006   3760   2384    208  -1097    -57       C  
ATOM   1861  CG2 VAL A 261     -99.243  30.451  34.746  1.00-0.384           C  
ANISOU 1861  CG2 VAL A 261     2012   3702   2468    224  -1091    -60       C  
ATOM   1862  N   TYR A 262    -100.801  31.203  38.968  1.00-0.730           N  
ANISOU 1862  N   TYR A 262     2036   3692   2401    247  -1165    -68       N  
ATOM   1863  CA  TYR A 262    -101.778  31.368  40.049  1.00-0.730           C
[truncated: 3,759,535 more chars]
