# Supplementary material for: Engineering DszC Mutants from Transition State Macrodipole Considerations and Evolutionary Sequence Analysis
Source: J Chem Inf Model. 2022 Dec 19;63(1):20–6. doi: 10.1021/acs.jcim.2c01337 (PMC9832474; doi:10.1021/acs.jcim.2c01337)
Supplement: Supplementary file 3 — ci2c01337_si_003.zip [file ci2c01337_si_003.zip › protein_query.blast]

# hmmsearch :: search profile(s) against a sequence database... Not really! it is output of a jackhmmer!!!!
# HMMER 3.1b2 (February 2015); http://hmmer.org/
# Copyright (C) 2015 Howard Hughes Medical Institute.
# Freely distributed under the GNU General Public License (GPLv3).
# - - - - - - - - - - - - - - - - - - - - - - - - - - - - - - - - - - - -
# query sequence file:             /bioseq/data/results/ConSurf/1575039644/protein_seq.fas
# target sequence database:        /bioseq/FASTA/uniprot/uniref90.fa
# maximum iterations set to:       1
# sequence reporting threshold:    E-value <= 0.0001
# domain reporting threshold:      E-value <= 0.0001
# number of worker threads:        1
# - - - - - - - - - - - - - - - - - - - - - - - - - - - - - - - - - - - -

Query:       PDB_SEQRES  [L=417]

Scores for complete sequences (score includes all domains):
   --- full sequence ---   --- best 1 domain ---    -#dom-
    E-value  score  bias    E-value  score  bias    exp  N  Sequence               Description
    ------- ------ -----    ------- ------ -----   ---- --  --------               -----------
  1.2e-282  949.0   7.7   1.4e-282  948.8   7.7    1.0  1  UniRef90_P54998         Dibenzothiophene desulfurization enzy
  1.6e-256  863.0   5.7   1.8e-256  862.8   5.7    1.0  1  UniRef90_Q1W1G3         Mutant DBT monooxygenase n=1 Tax=Gord
  1.4e-226  764.3   6.8   1.6e-226  764.2   6.8    1.0  1  UniRef90_A0FKE9         Dibenzothiophene monooxygenase (Fragm
  7.2e-221  745.5   4.2   8.7e-221  745.3   4.2    1.0  1  UniRef90_A0A168M8T0     Dibenzothiophene monooxygenase n=1 Ta
  1.9e-207  701.3   6.1   2.1e-207  701.2   6.1    1.0  1  UniRef90_G1C5K8         DBT monooxygenase n=30 Tax=Terrabacte
  4.1e-202  683.8   5.2   4.6e-202  683.6   5.2    1.0  1  UniRef90_M1FVY1         Uncharacterized protein n=7 Tax=Mycob
  3.6e-196  664.2   7.2     4e-196  664.0   7.2    1.0  1  UniRef90_A0A1M9QRN2     Dibenzothiophene desulfurization enzy
  9.1e-168  570.6   2.8     1e-167  570.5   2.8    1.0  1  UniRef90_U3GN22         Dibenzothiophene-desulfurizing enzyme
    7e-151  515.0   1.9   7.7e-151  514.9   1.9    1.0  1  UniRef90_UPI0009FBD13C  dibenzothiophene desulfurization prot
  1.7e-150  513.7   0.7   1.9e-150  513.6   0.7    1.0  1  UniRef90_H5UDG2         Putative FMNH2-dependent monooxygenas
  5.4e-137  469.3   1.6     6e-137  469.1   1.6    1.0  1  UniRef90_A0A2H4R0T7     DBT monooxygenase (Fragment) n=1 Tax=
  4.4e-132  453.1   3.4   5.2e-132  452.8   3.4    1.0  1  UniRef90_Q9LBX2         Thermophilic dibenzothiophene desulfu
  2.2e-122  421.1   2.8   2.6e-122  420.9   2.8    1.0  1  UniRef90_X8BA68         Acyl-CoA dehydrogenase, N-terminal do
  2.4e-109  378.2   4.0   2.9e-109  377.9   4.0    1.0  1  UniRef90_T0BM21         Uncharacterized protein n=1 Tax=Alicy
  3.9e-109  377.5   0.2   4.6e-109  377.3   0.2    1.0  1  UniRef90_A0A3M1PSX0     Monooxygenase n=1 Tax=Cyanobacteria b
  1.8e-104  362.1   2.4   2.2e-104  361.9   2.4    1.0  1  UniRef90_UPI000688AEA5  monooxygenase n=1 Tax=Methylocaldum s
  6.2e-104  360.4   0.0   7.5e-104  360.1   0.0    1.0  1  UniRef90_A0A3G6X289     Monooxygenase n=1 Tax=Synechococcus e
  2.7e-103  358.3   4.4   3.2e-103  358.0   4.4    1.0  1  UniRef90_A0A3R8YJL4     Monooxygenase n=1 Tax=Aquabacterium s
  7.5e-103  356.8   0.1   8.7e-103  356.6   0.1    1.0  1  UniRef90_UPI000F7DE213  monooxygenase n=1 Tax=Synechococcus e
  2.6e-101  351.7   0.0   3.1e-101  351.5   0.0    1.0  1  UniRef90_A0A1C0VAK7     Monooxygenase n=1 Tax=Nostoc sp. MBR 
  1.6e-100  349.1   0.2     2e-100  348.8   0.2    1.0  1  UniRef90_UPI00034D7CFF  acyl-CoA dehydrogenase family protein
  3.9e-100  347.9   0.0   4.8e-100  347.6   0.0    1.0  1  UniRef90_UPI0002AC58FE  acyl-CoA dehydrogenase n=1 Tax=Synech
     1e-99  346.5   0.1    1.2e-99  346.3   0.1    1.0  1  UniRef90_A0A433VWB3     FMNH2-dependent monooxygenase n=1 Tax
   1.3e-99  346.1   3.0    1.6e-99  345.8   3.0    1.0  1  UniRef90_UPI0009A4ACB7  monooxygenase n=1 Tax=Zoogloea sp. LC
   1.5e-99  346.0   4.0    1.8e-99  345.7   4.0    1.0  1  UniRef90_A0A0Q6MD27     Monooxygenase n=4 Tax=Burkholderiales
   1.6e-99  345.9   0.0    1.9e-99  345.6   0.0    1.0  1  UniRef90_A0A2H6LDU6     Monooxygenase n=4 Tax=Nostoc TaxID=11
   1.7e-99  345.8   4.0      2e-99  345.5   4.0    1.0  1  UniRef90_H8GJ37         Acyl-CoA dehydrogenase n=1 Tax=Methyl
   1.8e-99  345.7   0.1    2.3e-99  345.3   0.1    1.0  1  UniRef90_UPI00041D7030  monooxygenase n=1 Tax=Bacillus sp. UR
   2.1e-99  345.5   0.0    2.8e-99  345.1   0.0    1.0  1  UniRef90_A0A165Z5A0     Monooxygenase n=4 Tax=Bacillaceae Tax
   2.5e-99  345.2   0.6      3e-99  344.9   0.6    1.0  1  UniRef90_A0A3D5CW51     Monooxygenase n=2 Tax=Methylophilus T
   3.1e-99  344.9   3.1    3.7e-99  344.6   3.1    1.0  1  UniRef90_A0A177NLC5     Monooxygenase n=1 Tax=Methylomonas ko
   7.4e-99  343.6   2.2    8.9e-99  343.4   2.2    1.0  1  UniRef90_A0A3B9TM55     Monooxygenase n=2 Tax=Pseudomonas Tax
   8.3e-99  343.5   4.0    9.9e-99  343.2   4.0    1.0  1  UniRef90_A0A318IQC0     Alkylation response protein AidB-like
     9e-99  343.4   0.0    1.1e-98  343.1   0.0    1.0  1  UniRef90_A0A2C6W9C7     Monooxygenase n=1 Tax=Nostoc linckia 
   1.1e-98  343.1   0.0    1.4e-98  342.8   0.0    1.0  1  UniRef90_A0A177KX22     Monooxygenase n=3 Tax=Bacillaceae Tax
   1.4e-98  342.8   0.6    1.7e-98  342.5   0.6    1.0  1  UniRef90_A0A1Z9YWQ2     Monooxygenase n=2 Tax=Acinetobacter T
   2.1e-98  342.1   5.4    2.5e-98  341.9   5.4    1.0  1  UniRef90_UPI000A034FC4  monooxygenase n=1 Tax=Nevskia soli Ta
   2.2e-98  342.1   6.8    2.6e-98  341.8   6.8    1.0  1  UniRef90_A0A2V4SPP5     Monooxygenase n=6 Tax=Proteobacteria 
   3.3e-98  341.5   0.1      4e-98  341.2   0.1    1.0  1  UniRef90_A0A3D1PBN0     Monooxygenase n=1 Tax=Cyanobacteria b
   3.6e-98  341.4   8.1    4.2e-98  341.2   8.1    1.0  1  UniRef90_A0A418VST0     Monooxygenase n=1 Tax=Azospirillum sp
   4.6e-98  341.0   0.1    5.6e-98  340.8   0.1    1.0  1  UniRef90_A0A0D8ZMZ6     Monooxygenase n=1 Tax=Aliterella atla
   5.5e-98  340.8   2.0    6.7e-98  340.5   2.0    1.0  1  UniRef90_A0A1Q9YA31     Monooxygenase n=2 Tax=Pseudomonas Tax
   8.5e-98  340.2   7.0      1e-97  339.9   7.0    1.0  1  UniRef90_A0A0Q7D666     Monooxygenase n=1 Tax=Methylibium sp.
   8.9e-98  340.1   4.7    1.1e-97  339.8   4.7    1.0  1  UniRef90_A0A3R5B719     Dibenzothiophene desulfurization enzy
   9.1e-98  340.1   0.9      1e-97  339.9   0.9    1.0  1  UniRef90_A0A4S4B0D1     Monooxygenase n=1 Tax=Azoarcus sp. CC
   1.1e-97  339.7   0.0    1.4e-97  339.5   0.0    1.0  1  UniRef90_E0UIV5         Acyl-CoA dehydrogenase type 2 domain 
   1.2e-97  339.7  14.3    1.2e-48  178.2   3.4    2.1  2  UniRef90_UPI000907D1C5  SfnB family sulfur acquisition oxidor
   1.3e-97  339.6   3.6    1.5e-97  339.3   3.6    1.0  1  UniRef90_UPI00035DAB6A  monooxygenase n=1 Tax=Methylovulum mi
   1.3e-97  339.5   0.3    1.6e-97  339.2   0.3    1.0  1  UniRef90_N8PJR0         Uncharacterized protein n=1 Tax=Acine
   1.6e-97  339.3   7.3    1.9e-97  339.0   7.3    1.0  1  UniRef90_A0A2V1K1M2     Monooxygenase n=1 Tax=Bordetella sp. 
   2.1e-97  338.8   3.4    2.6e-97  338.6   3.4    1.0  1  UniRef90_A0A3A3FZP1     Monooxygenase n=1 Tax=Noviherbaspiril
   2.2e-97  338.8   3.4    2.6e-97  338.6   3.4    1.0  1  UniRef90_A0A0F3K6M1     Monooxygenase n=8 Tax=Aquitalea TaxID
   2.3e-97  338.7   1.9    2.8e-97  338.5   1.9    1.0  1  UniRef90_UPI000C8607A8  monooxygenase n=1 Tax=Bacillus sp. Ma
   2.5e-97  338.6   4.8    2.9e-97  338.4   4.8    1.0  1  UniRef90_UPI0006470ADD  monooxygenase n=1 Tax=Methylibium sp.
   2.6e-97  338.6   0.8    3.3e-97  338.2   0.8    1.0  1  UniRef90_A0A1Z4S897     Acyl-CoA dehydrogenase type 2 n=1 Tax
   3.9e-97  338.0   3.4    4.8e-97  337.7   3.4    1.0  1  UniRef90_UPI00054FBD5D  hypothetical protein n=1 Tax=Ferripha
   4.5e-97  337.8   3.3    5.4e-97  337.5   3.3    1.0  1  UniRef90_A0A0R3E3L1     Monooxygenase n=2 Tax=Bradyrhizobium 
   5.4e-97  337.5   0.1      6e-97  337.4   0.1    1.0  1  UniRef90_UPI000B59E887  monooxygenase n=1 Tax=Leptolyngbya oh
   5.8e-97  337.4   4.7    6.4e-97  337.3   4.7    1.0  1  UniRef90_UPI0003718FF5  hypothetical protein n=1 Tax=Massilia
   8.8e-97  336.8   5.3    1.1e-96  336.5   5.3    1.0  1  UniRef90_A0A1C3K6Z3     Acyl-CoA dehydrogenase probable diben
     1e-96  336.6   2.4    1.2e-96  336.3   2.4    1.0  1  UniRef90_UPI000D68D36D  monooxygenase n=1 Tax=Paraburkholderi
   1.3e-96  336.2   0.1    1.6e-96  336.0   0.1    1.0  1  UniRef90_A0A1Z4C5C6     Monooxygenase n=3 Tax=Methylovulum ps
   1.5e-96  336.0   3.5    1.8e-96  335.8   3.5    1.0  1  UniRef90_UPI00045E9273  monooxygenase n=1 Tax=Methylosarcina 
     2e-96  335.6   2.4    2.5e-96  335.3   2.4    1.0  1  UniRef90_A0A418XJF8     Monooxygenase n=1 Tax=Pseudomonas sp.
   2.2e-96  335.5   3.6    2.7e-96  335.2   3.6    1.0  1  UniRef90_A0A410URF2     Monooxygenase n=1 Tax=Janthinobacteri
   2.3e-96  335.4   9.9    2.8e-96  335.2   9.9    1.0  1  UniRef90_UPI00095354FA  monooxygenase n=1 Tax=Massilia putida
   3.1e-96  335.0   2.8    3.7e-96  334.7   2.8    1.0  1  UniRef90_U7NFA2         Uncharacterized protein n=1 Tax=Marin
   3.3e-96  334.9   2.4      4e-96  334.6   2.4    1.0  1  UniRef90_A0A2W5EQW6     Monooxygenase n=2 Tax=Pseudomonas kuy
   4.3e-96  334.5   2.2    5.2e-96  334.3   2.2    1.0  1  UniRef90_A0A1U7IZD5     Monooxygenase n=1 Tax=Phormidium tenu
   6.9e-96  333.9   6.9    8.3e-96  333.6   6.9    1.0  1  UniRef90_A0A2D2DG50     Monooxygenase n=3 Tax=Oxalobacteracea
     1e-95  333.3   3.8    1.3e-95  333.0   3.8    1.0  1  UniRef90_A0A353Y4M9     Acyl-CoA dehydrogenase n=1 Tax=Curvib
   1.1e-95  333.2   6.8    1.3e-95  333.0   6.8    1.0  1  UniRef90_UPI00114D707D  monooxygenase n=1 Tax=Herbaspirillum 
   1.4e-95  332.8   2.3    1.7e-95  332.6   2.3    1.0  1  UniRef90_A0A379INZ8     Acyl-CoA dehydrogenase type 2 n=44 Ta
   1.5e-95  332.7   0.0      2e-95  332.3   0.0    1.0  1  UniRef90_A0A0N0CX08     Monooxygenase n=2 Tax=Lysinibacillus 
   1.7e-95  332.6   5.1    2.2e-95  332.2   5.1    1.0  1  UniRef90_A0A1N6KJ23     Acyl-CoA dehydrogenase n=3 Tax=Parabu
   1.8e-95  332.5   3.9    2.2e-95  332.2   3.9    1.0  1  UniRef90_A0A0J9GCX1     Monooxygenase n=2 Tax=Ralstonia TaxID
   1.9e-95  332.4   1.1    2.2e-95  332.2   1.1    1.0  1  UniRef90_A0A4Q9QZ40     Monooxygenase n=2 Tax=Pseudomonadacea
   2.1e-95  332.2   4.2    2.6e-95  332.0   4.2    1.0  1  UniRef90_F3KR10         Acyl-CoA dehydrogenase type 2 n=3 Tax
   2.2e-95  332.2   3.3    2.6e-95  331.9   3.3    1.0  1  UniRef90_A0A455W4H6     Monooxygenase n=1 Tax=Marinobacter hy
   2.7e-95  331.9   8.4    3.2e-95  331.7   8.4    1.0  1  UniRef90_A0A0Q6XX91     Monooxygenase n=1 Tax=Rhizobacter sp.
   2.8e-95  331.9   0.1    3.4e-95  331.6   0.1    1.0  1  UniRef90_A0A418RHX3     Monooxygenase n=1 Tax=Methylococcales
     3e-95  331.8   2.8    3.6e-95  331.5   2.8    1.0  1  UniRef90_T0D639         Uncharacterized protein n=1 Tax=Alicy
   3.8e-95  331.4   0.1    4.9e-95  331.1   0.1    1.0  1  UniRef90_A0A0U2W2N7     Monooxygenase n=4 Tax=Paenibacillus T
   3.9e-95  331.4   1.3    4.6e-95  331.2   1.3    1.0  1  UniRef90_A0A1H9DGG9     Acyl-CoA dehydrogenase n=1 Tax=Giesbe
   4.1e-95  331.3   0.1      5e-95  331.0   0.1    1.0  1  UniRef90_A0A2T1CKC8     Monooxygenase n=1 Tax=filamentous cya
   4.3e-95  331.3   0.1    5.3e-95  331.0   0.1    1.0  1  UniRef90_UPI00037EACA7  hypothetical protein n=1 Tax=cyanobac
   4.5e-95  331.2   7.6    5.4e-95  330.9   7.6    1.0  1  UniRef90_A0A2D8NW56     Monooxygenase n=1 Tax=Salinicola sp. 
   4.6e-95  331.2   5.2      6e-95  330.8   5.2    1.0  1  UniRef90_A0A1G8J4Y5     Acyl-CoA dehydrogenase n=2 Tax=Burkho
   7.8e-95  330.4   9.2    9.4e-95  330.1   9.2    1.0  1  UniRef90_A0A0D6FKA5     Flavin-dependent monooxygenase, oxyge
   8.7e-95  330.2   1.7    1.1e-94  329.9   1.7    1.0  1  UniRef90_A0A2T7J018     Acyl-CoA dehydrogenase n=45 Tax=Bacil
   8.7e-95  330.2   0.0      1e-94  330.0   0.0    1.0  1  UniRef90_B2J9A3         Acyl-CoA dehydrogenase, type 2, C-ter
   8.9e-95  330.2   0.5    1.1e-94  329.9   0.5    1.0  1  UniRef90_A0A0Q6BDV4     Monooxygenase n=2 Tax=Methylophilus T
   1.1e-94  329.9   7.5    1.3e-94  329.7   7.5    1.0  1  UniRef90_A0A290ZKD9     Monooxygenase n=1 Tax=Thauera sp. K11
   1.2e-94  329.8   2.7    1.3e-94  329.6   2.7    1.0  1  UniRef90_UPI0004B52359  acyl-CoA dehydrogenase family protein
   1.3e-94  329.6   0.1    1.6e-94  329.4   0.1    1.0  1  UniRef90_A0A2W7M9P1     Dibenzothiophene monooxygenase n=1 Ta
   1.5e-94  329.5   2.9    1.8e-94  329.2   2.9    1.0  1  UniRef90_A0A0K0SYR9     Monooxygenase n=3 Tax=Methylophilacea
   1.6e-94  329.4   6.1    1.8e-94  329.2   6.1    1.0  1  UniRef90_A0A0C3MMG1     Uncharacterized protein n=3 Tax=Thaue
   1.7e-94  329.3   1.0      2e-94  329.1   1.0    1.0  1  UniRef90_A0A1U9JMS2     Monooxygenase n=1 Tax=Aquaspirillum s
   1.8e-94  329.2   2.9      2e-94  329.0   2.9    1.0  1  UniRef90_A0A4S4AM45     Monooxygenase n=1 Tax=Azoarcus sp. CC
   2.1e-94  329.0   0.0    2.5e-94  328.7   0.0    1.0  1  UniRef90_A0A1B7WUQ2     Monooxygenase n=8 Tax=Nostocales TaxI
   2.2e-94  328.9   0.4    2.7e-94  328.6   0.4    1.0  1  UniRef90_A0A0U2U1Y9     Monooxygenase n=3 Tax=Paenibacillus T
   2.2e-94  328.9   6.5    2.7e-94  328.6   6.5    1.0  1  UniRef90_A0A140IDX0     Monooxygenase n=1 Tax=Thauera humired
   2.3e-94  328.9   4.4    2.8e-94  328.6   4.4    1.0  1  UniRef90_A0A1G6HF86     Acyl-CoA dehydrogenase n=2 Tax=Burkho
   2.3e-94  328.9   0.2    2.8e-94  328.6   0.2    1.0  1  UniRef90_A0A398AYR9     Monooxygenase n=2 Tax=Bacillus asahii
   2.6e-94  328.7   1.6    3.2e-94  328.4   1.6    1.0  1  UniRef90_A0A427E2Y1     Monooxygenase n=1 Tax=Pseudomonas sp.
   2.8e-94  328.6   2.6    3.4e-94  328.3   2.6    1.0  1  UniRef90_A0A4R5L1H3     Monooxygenase n=3 Tax=Paraburkholderi
   3.3e-94  328.3   2.5      4e-94  328.1   2.5    1.0  1  UniRef90_A0A268BTK1     Monooxygenase n=2 Tax=Terribacillus T
   3.3e-94  328.3   2.9    4.1e-94  328.0   2.9    1.0  1  UniRef90_A0A427EHM5     Monooxygenase n=1 Tax=Pseudomonas sau
   3.4e-94  328.3   3.3    4.1e-94  328.0   3.3    1.0  1  UniRef90_A0A2S7D8Y4     Monooxygenase n=3 Tax=Xanthomonas Tax
     4e-94  328.1   6.3      5e-94  327.7   6.3    1.0  1  UniRef90_A0A1N6H854     Acyl-CoA dehydrogenase n=1 Tax=Parabu
   4.4e-94  327.9   0.8      5e-94  327.7   0.8    1.0  1  UniRef90_A0A0T6UXN9     Monooxygenase n=1 Tax=Pseudomonas sp.
   4.6e-94  327.9   0.1    5.5e-94  327.6   0.1    1.0  1  UniRef90_A0A2W4XR45     Monooxygenase n=1 Tax=Pseudanabaena f
   4.8e-94  327.8   0.1    5.6e-94  327.6   0.1    1.0  1  UniRef90_A0A3A2J153     Monooxygenase n=1 Tax=Methylococcales
   4.8e-94  327.8   0.6    5.7e-94  327.5   0.6    1.0  1  UniRef90_A0A268ABF6     Monooxygenase n=3 Tax=Terribacillus s
   5.1e-94  327.7   3.3    6.2e-94  327.4   3.3    1.0  1  UniRef90_F6ADZ1         Acyl-CoA dehydrogenase type 2 domain 
   5.3e-94  327.7   0.5    5.8e-94  327.5   0.5    1.0  1  UniRef90_S3NTD3         Uncharacterized protein n=1 Tax=Acine
   5.7e-94  327.6   1.7    7.5e-94  327.2   1.7    1.0  1  UniRef90_A0A252E884     Monooxygenase n=8 Tax=Nostocales TaxI
   5.7e-94  327.6   7.2      7e-94  327.3   7.2    1.0  1  UniRef90_A0A3M6R0A9     Monooxygenase n=1 Tax=Corticibacter p
   5.8e-94  327.5   7.6    6.8e-94  327.3   7.6    1.0  1  UniRef90_A0A431LGL5     Monooxygenase n=1 Tax=Burkholderiales
   6.7e-94  327.3   1.9    8.2e-94  327.0   1.9    1.0  1  UniRef90_A0A0X8BWE2     Monooxygenase n=1 Tax=Pseudomonas mon
   9.5e-94  326.8   1.2    1.1e-93  326.6   1.2    1.0  1  UniRef90_A0A4Q5XPN0     Monooxygenase n=1 Tax=Myxococcales ba
     1e-93  326.7   2.7    1.2e-93  326.4   2.7    1.0  1  UniRef90_UPI00110905A7  monooxygenase n=3 Tax=Pseudomonas Tax
   1.1e-93  326.6   4.9    1.3e-93  326.4   4.9    1.0  1  UniRef90_A0A1C0XLY5     Monooxygenase n=12 Tax=cellular organ
   1.2e-93  326.5   0.6    1.5e-93  326.2   0.6    1.0  1  UniRef90_W0H5P5         Acyl-CoA dehydrogenase n=6 Tax=Pseudo
   1.2e-93  326.5   1.5    1.4e-93  326.3   1.5    1.0  1  UniRef90_A0A0Q5EIB2     Monooxygenase n=4 Tax=Pseudomonas Tax
   1.3e-93  326.4   2.9    1.5e-93  326.2   2.9    1.0  1  UniRef90_UPI0009A5232F  acyl-CoA dehydrogenase n=1 Tax=Zooglo
   1.3e-93  326.4   5.1    1.7e-93  326.0   5.1    1.0  1  UniRef90_A0A372KB23     Acyl-CoA dehydrogenase n=1 Tax=Parabu
   1.4e-93  326.3   1.1    1.6e-93  326.1   1.1    1.0  1  UniRef90_A0A1Z4BZ71     Monooxygenase n=2 Tax=Methylovulum ps
   1.4e-93  326.3   5.5    1.7e-93  326.0   5.5    1.0  1  UniRef90_A0A1M5UHB3     Acyl-CoA dehydrogenase n=1 Tax=Massil
   1.5e-93  326.1   0.6    1.8e-93  325.9   0.6    1.0  1  UniRef90_A0A3R5NR76     Dibenzothiophene desulfurization enzy
     2e-93  325.8   0.2    2.6e-93  325.4   0.2    1.0  1  UniRef90_A0A1Q4RQD8     Monooxygenase n=1 Tax=Calothrix sp. H
     2e-93  325.8   0.9    2.4e-93  325.5   0.9    1.0  1  UniRef90_A0A2V5ABF2     Alkylation response protein AidB-like
   2.2e-93  325.6   1.5    2.7e-93  325.4   1.5    1.0  1  UniRef90_C6X756         Acyl-CoA dehydrogenase type 2 domain 
   2.3e-93  325.6   0.9    2.8e-93  325.3   0.9    1.0  1  UniRef90_A0A318KHE1     Alkylation response protein AidB-like
   2.4e-93  325.5   1.1    2.8e-93  325.3   1.1    1.0  1  UniRef90_A0A1Z4IGC5     Acyl-CoA dehydrogenase type 2 n=2 Tax
   2.4e-93  325.5   0.4    3.1e-93  325.1   0.4    1.0  1  UniRef90_A0A1Z4IFB1     Acyl-CoA dehydrogenase type 2 domain 
   2.5e-93  325.4   2.9      3e-93  325.2   2.9    1.0  1  UniRef90_A0A089YFC9     Monooxygenase n=2 Tax=Pseudomonas cre
   2.6e-93  325.4   2.5      3e-93  325.2   2.5    1.0  1  UniRef90_A0A2S8XX25     Monooxygenase n=1 Tax=Pseudomonas sp.
   2.7e-93  325.3   0.1    3.2e-93  325.1   0.1    1.0  1  UniRef90_A0A1E7RCD4     Monooxygenase n=1 Tax=Acinetobacter q
   2.8e-93  325.3   7.5    3.4e-93  325.0   7.5    1.0  1  UniRef90_F5RA18         Dibenzothiophene desulfurization enzy
   2.9e-93  325.2   8.2    3.4e-93  325.0   8.2    1.0  1  UniRef90_A0A365XJH4     Monooxygenase n=2 Tax=Bacteria TaxID=
   3.5e-93  325.0   6.6    4.2e-93  324.7   6.6    1.0  1  UniRef90_UPI00055BF6BD  monooxygenase n=1 Tax=Leptolyngbya sp
   3.5e-93  324.9   0.1    4.3e-93  324.7   0.1    1.0  1  UniRef90_A0A1W9JD13     Monooxygenase n=2 Tax=Proteobacteria 
   3.8e-93  324.9   0.7    4.5e-93  324.6   0.7    1.0  1  UniRef90_UPI000835EB3A  monooxygenase n=2 Tax=Alicyclobacillu
   4.3e-93  324.7   2.4    5.3e-93  324.4   2.4    1.0  1  UniRef90_A0A285P1J7     Dibenzothiophene monooxygenase n=3 Ta
   4.3e-93  324.7   1.9    5.2e-93  324.4   1.9    1.0  1  UniRef90_UPI001179CC6C  monooxygenase n=1 Tax=Pseudomonas sp.
   4.5e-93  324.6   4.2    5.4e-93  324.3   4.2    1.0  1  UniRef90_A0A2L0EPW3     Monooxygenase n=1 Tax=Sorangium cellu
   4.5e-93  324.6   4.1    5.4e-93  324.3   4.1    1.0  1  UniRef90_A0A0C5JSP6     Monooxygenase n=1 Tax=Pandoraea verva
   4.6e-93  324.6   8.4      6e-93  324.2   8.4    1.0  1  UniRef90_A0A0B6S5D2     Acyl-CoA dehydrogenase n=5 Tax=Burkho
   4.9e-93  324.5   2.4    5.4e-93  324.3   2.4    1.0  1  UniRef90_A0A150NYY1     Monooxygenase n=4 Tax=Sorangium cellu
     5e-93  324.4   7.8      6e-93  324.2   7.8    1.0  1  UniRef90_UPI000DA17701  monooxygenase n=2 Tax=Salinicola TaxI
   5.1e-93  324.4   5.0      6e-93  324.2   5.0    1.0  1  UniRef90_A0A0E3U6D5     Monooxygenase n=1 Tax=Pandoraea oxala
   5.6e-93  324.3   0.8    7.2e-93  323.9   0.8    1.0  1  UniRef90_UPI00047BA02F  monooxygenase n=1 Tax=Fischerella sp.
   6.3e-93  324.1   6.9    8.4e-93  323.7   6.9    1.0  1  UniRef90_E1TDZ9         Acyl-CoA dehydrogenase type 2 domain 
   6.4e-93  324.1   1.2    7.9e-93  323.8   1.2    1.0  1  UniRef90_A0A409LME4     Dibenzothiophene desulfurization enzy
   7.8e-93  323.8   5.1    9.4e-93  323.5   5.1    1.0  1  UniRef90_N6Y8E0         Acyl-CoA dehydrogenase type 2 n=1 Tax
   7.8e-93  323.8   1.2    9.3e-93  323.6   1.2    1.0  1  UniRef90_A0A127ML87     Dibenzothiophene desulfurization enzy
     8e-93  323.8   0.3    9.7e-93  323.5   0.3    1.0  1  UniRef90_UPI000288F49B  monooxygenase n=1 Tax=Bacillus timone
   8.6e-93  323.7   0.1      1e-92  323.4   0.1    1.0  1  UniRef90_A0A1Y3C786     Monooxygenase n=1 Tax=Acinetobacter s
   8.7e-93  323.7   0.8      1e-92  323.4   0.8    1.0  1  UniRef90_A0A177KHG1     Monooxygenase n=4 Tax=Bacillaceae Tax
   8.8e-93  323.6   4.6    1.1e-92  323.4   4.6    1.0  1  UniRef90_A0A1H0TL42     Acyl-CoA dehydrogenase n=2 Tax=Rhodof
   9.3e-93  323.6   4.0    1.1e-92  323.3   4.0    1.0  1  UniRef90_A0A069P3F1     Monooxygenase n=2 Tax=Burkholderiacea
   9.8e-93  323.5   0.7    1.1e-92  323.3   0.7    1.0  1  UniRef90_A0A2R7SG77     Monooxygenase n=4 Tax=Gammaproteobact
   9.8e-93  323.5   1.9    1.2e-92  323.2   1.9    1.0  1  UniRef90_UPI000481D48D  monooxygenase n=1 Tax=Curvibacter gra
   9.9e-93  323.5   0.9    1.2e-92  323.2   0.9    1.0  1  UniRef90_A0A2N1ZB91     Monooxygenase n=1 Tax=Gammaproteobact
   9.9e-93  323.5   2.6    1.2e-92  323.2   2.6    1.0  1  UniRef90_A0A318KD41     Alkylation response protein AidB-like
     1e-92  323.4   0.3    1.1e-92  323.3   0.3    1.0  1  UniRef90_I4I0K8         Dibenzothiophene desulfurization enzy
     1e-92  323.4   2.0    1.3e-92  323.1   2.0    1.0  1  UniRef90_A0A385CR83     Monooxygenase n=4 Tax=Gammaproteobact
   1.1e-92  323.3   0.0    1.3e-92  323.1   0.0    1.0  1  UniRef90_A0A1C0V267     Monooxygenase n=3 Tax=Limnothrix TaxI
   1.1e-92  323.3   0.6    1.5e-92  322.9   0.6    1.0  1  UniRef90_A0A1Q4RAP8     Monooxygenase n=1 Tax=Calothrix sp. H
   1.2e-92  323.2   7.5    1.5e-92  322.9   7.5    1.0  1  UniRef90_D3P346         FMNH2-dependent monooxygenase n=6 Tax
   1.3e-92  323.1   1.1    1.6e-92  322.8   1.1    1.0  1  UniRef90_A0A0D1NG97     Monooxygenase n=8 Tax=Pseudomonas Tax
   1.5e-92  322.9   1.3    1.8e-92  322.6   1.3    1.0  1  UniRef90_A0A345P4L6     Monooxygenase n=1 Tax=Moraxellaceae b
   1.8e-92  322.6   0.2    2.2e-92  322.3   0.2    1.0  1  UniRef90_A0A352JDP6     Monooxygenase (Fragment) n=1 Tax=Pseu
     2e-92  322.5   6.0    2.2e-92  322.3   6.0    1.0  1  UniRef90_UPI000A176ACF  monooxygenase n=1 Tax=Derxia lacustri
     2e-92  322.4   6.2    2.4e-92  322.2   6.2    1.0  1  UniRef90_A0A150QQG4     Monooxygenase n=2 Tax=Sorangium cellu
   2.1e-92  322.4   3.5    2.5e-92  322.1   3.5    1.0  1  UniRef90_A0A4Q9RCJ0     Monooxygenase n=1 Tax=Pseudomonadacea
   2.1e-92  322.4   2.5    2.6e-92  322.1   2.5    1.0  1  UniRef90_A0A2S3X6F7     Monooxygenase n=6 Tax=Pseudomonas Tax
   2.3e-92  322.3   9.7    2.6e-92  322.1   9.7    1.0  1  UniRef90_UPI0005668561  monooxygenase n=1 Tax=Massilia sp. 90
   2.5e-92  322.1   0.0      3e-92  321.9   0.0    1.0  1  UniRef90_A0A257NBR7     Acyl-CoA dehydrogenase n=1 Tax=Methyl
   2.6e-92  322.1   1.9      3e-92  321.9   1.9    1.0  1  UniRef90_A0A2S8YX36     Monooxygenase n=2 Tax=root TaxID=1 Re
   2.8e-92  322.0   0.1    3.6e-92  321.6   0.1    1.0  1  UniRef90_UPI000D31B465  monooxygenase n=1 Tax=Lysinibacillus 
     3e-92  321.9   0.8    3.5e-92  321.6   0.8    1.0  1  UniRef90_A0A173JHX9     Monooxygenase n=7 Tax=Pseudomonas Tax
     3e-92  321.9   1.9    3.7e-92  321.6   1.9    1.0  1  UniRef90_A0A329B538     Alkylation response protein AidB-like
   3.1e-92  321.8   2.3    3.8e-92  321.5   2.3    1.0  1  UniRef90_UPI00041073DE  monooxygenase n=2 Tax=Bacilli TaxID=9
   3.6e-92  321.6   0.0    4.8e-92  321.2   0.0    1.0  1  UniRef90_A0A0Q6GNS9     Monooxygenase n=3 Tax=Bacillus TaxID=
   3.9e-92  321.5   0.0    5.1e-92  321.1   0.0    1.0  1  UniRef90_A0A327RJK2     Dibenzothiophene monooxygenase n=1 Ta
     4e-92  321.5   2.2    4.9e-92  321.2   2.2    1.0  1  UniRef90_UPI000FDA6683  monooxygenase n=2 Tax=Paenibacillus T
     4e-92  321.5   5.4    5.2e-92  321.1   5.4    1.0  1  UniRef90_A0A2N8QAF3     Acyl-CoA dehydrogenase n=14 Tax=Burkh
     4e-92  321.5   2.0    4.9e-92  321.2   2.0    1.0  1  UniRef90_A0A2S3WF80     Monooxygenase n=3 Tax=Pseudomonas Tax
   4.1e-92  321.5   0.9    4.5e-92  321.3   0.9    1.0  1  UniRef90_UPI0009A53BFE  monooxygenase n=1 Tax=Zoogloea sp. LC
   4.3e-92  321.4   4.6    4.9e-92  321.2   4.6    1.0  1  UniRef90_A0A494Y844     Monooxygenase n=1 Tax=Robbsia sp. DHC
   4.8e-92  321.2   9.2    6.4e-92  320.8   9.2    1.0  1  UniRef90_A0A2X1GXE3     Acyl-CoA dehydrogenase type 2 n=104 T
   4.9e-92  321.2   1.4    5.8e-92  320.9   1.4    1.0  1  UniRef90_A0A3R3Q9N0     Dibenzothiophene desulfurization enzy
   5.1e-92  321.1   7.8      6e-92  320.9   7.8    1.0  1  UniRef90_A0A0Q8C0G0     Monooxygenase n=1 Tax=Achromobacter s
   5.2e-92  321.1   2.2    6.4e-92  320.8   2.2    1.0  1  UniRef90_A0A1B3CM82     Monooxygenase n=16 Tax=Pseudomonas Ta
     7e-92  320.7   5.0    8.4e-92  320.4   5.0    1.0  1  UniRef90_A0A3M6R199     Monooxygenase n=1 Tax=Corticibacter p
   7.1e-92  320.6   2.0    8.2e-92  320.4   2.0    1.0  1  UniRef90_A0A142Z7S9     Monooxygenase n=18 Tax=Burkholderiace
   7.6e-92  320.6   1.5    9.1e-92  320.3   1.5    1.0  1  UniRef90_A0A2N7XWT8     Monooxygenase n=7 Tax=Pseudomonas Tax
   8.1e-92  320.5   2.0    9.3e-92  320.3   2.0    1.0  1  UniRef90_A0A4R6RMU8     Alkylation response protein AidB-like
   8.1e-92  320.5   4.2      9e-92  320.3   4.2    1.0  1  UniRef90_A0A0A6QBF3     Monooxygenase n=2 Tax=Paraburkholderi
   8.8e-92  320.3   4.1    1.1e-91  320.1   4.1    1.0  1  UniRef90_UPI00054D34EC  monooxygenase n=1 Tax=Andreprevotia c
   9.4e-92  320.2   0.1    1.1e-91  320.0   0.1    1.0  1  UniRef90_K9SX59         Acyl-CoA dehydrogenase n=1 Tax=Synech
   9.6e-92  320.2   4.2    1.1e-91  320.0   4.2    1.0  1  UniRef90_UPI000A075B6C  monooxygenase n=1 Tax=Alicyclobacillu
     1e-91  320.1   6.2    1.2e-91  319.9   6.2    1.0  1  UniRef90_A0A103KD91     Monooxygenase n=4 Tax=Burkholderiacea
     1e-91  320.1   2.6    1.2e-91  319.9   2.6    1.0  1  UniRef90_A0A2A4HLB2     Monooxygenase n=2 Tax=Halomonas TaxID
     1e-91  320.1   0.4    1.2e-91  319.9   0.4    1.0  1  UniRef90_A0A2N1XV41     Monooxygenase n=1 Tax=Gammaproteobact
     1e-91  320.1   5.4    1.2e-91  319.9   5.4    1.0  1  UniRef90_A0A402D0R4     Uncharacterized protein n=1 Tax=Capsu
   1.1e-91  320.0   8.3    1.4e-91  319.6   8.3    1.0  1  UniRef90_A0A2S8H6H0     Monooxygenase n=1 Tax=Massilia phosph
   1.1e-91  320.0   0.1    1.4e-91  319.7   0.1    1.0  1  UniRef90_UPI0004891A19  monooxygenase n=2 Tax=Methylobacter t
   1.2e-91  319.9   3.1    1.4e-91  319.7   3.1    1.0  1  UniRef90_A0A1D9GSW1     Monooxygenase n=2 Tax=Cupriavidus Tax
   1.2e-91  319.9   0.3    1.4e-91  319.6   0.3    1.0  1  UniRef90_L8N8I4         Dibenzothiophene monooxygenase n=2 Ta
   1.4e-91  319.7   3.9    1.7e-91  319.4   3.9    1.0  1  UniRef90_K0DPF1         Acyl-CoA dehydrogenase-like protein n
   1.5e-91  319.6   4.3    1.7e-91  319.4   4.3    1.0  1  UniRef90_A0A238ZKM0     Acyl-CoA dehydrogenase n=2 Tax=Methyl
   1.5e-91  319.6   8.9    1.9e-91  319.2   8.9    1.0  1  UniRef90_A0A0D0FXN0     KY49.ctg7180000000016_quiver, whole g
   1.5e-91  319.6   0.6    1.9e-91  319.2   0.6    1.0  1  UniRef90_A0A2C6TZV1     Monooxygenase n=1 Tax=Nostoc linckia 
   1.6e-91  319.5   4.9    1.9e-91  319.3   4.9    1.0  1  UniRef90_A0A4R3HWL3     Alkylation response protein AidB-like
   1.6e-91  319.5   1.9    1.9e-91  319.2   1.9    1.0  1  UniRef90_UPI0009F9D0DC  acyl-CoA dehydrogenase n=1 Tax=Herbas
   2.4e-91  318.9   8.2    2.9e-91  318.6   8.2    1.0  1  UniRef90_A0A1M4Z5D0     Acyl-CoA dehydrogenase n=1 Tax=Lampro
   2.5e-91  318.8   2.3    3.1e-91  318.6   2.3    1.0  1  UniRef90_U2ZJ13         Putative FMNH2-dependent monooxygenas
   2.6e-91  318.8   1.7    3.2e-91  318.5   1.7    1.0  1  UniRef90_A0A3N0UVF3     Monooxygenase n=1 Tax=Methylophilacea
   3.2e-91  318.5   1.1    3.9e-91  318.2   1.1    1.0  1  UniRef90_A0A2S6FNQ5     Monooxygenase n=6 Tax=Pseudomonas Tax
   3.4e-91  318.4   2.5    4.2e-91  318.1   2.5    1.0  1  UniRef90_A0A0M4QEX5     Monooxygenase n=5 Tax=Pseudomonas Tax
   3.4e-91  318.4   0.1    4.1e-91  318.1   0.1    1.0  1  UniRef90_D8JJE8         Acyl-CoA dehydrogenase type 2 n=3 Tax
   3.5e-91  318.4   5.0    4.2e-91  318.1   5.0    1.0  1  UniRef90_A0A1M7NXP6     Acyl-CoA dehydrogenase n=1 Tax=Dugane
   3.6e-91  318.3   2.1    4.3e-91  318.1   2.1    1.0  1  UniRef90_UPI000E32736E  acyl-CoA dehydrogenase family protein
   3.6e-91  318.3   3.7    4.3e-91  318.1   3.7    1.0  1  UniRef90_A0A1A5YC00     Monooxygenase n=1 Tax=Paenibacillus o
   3.6e-91  318.3   6.5    4.9e-91  317.9   6.5    1.0  1  UniRef90_A0A0M4PK04     Acyl-CoA dehydrogenase n=11 Tax=Burkh
   3.7e-91  318.3   1.0    4.4e-91  318.0   1.0    1.0  1  UniRef90_A0A0F0FEU8     Monooxygenase n=10 Tax=root TaxID=1 R
   3.8e-91  318.3   7.7      5e-91  317.9   7.7    1.0  1  UniRef90_A0A1B4ESK2     Acyl-CoA dehydrogenase n=2 Tax=Burkho
   3.8e-91  318.3   5.5    4.5e-91  318.0   5.5    1.0  1  UniRef90_A0A038GPU2     Monooxygenase n=10 Tax=Burkholderiace
   3.8e-91  318.2   3.0    4.5e-91  318.0   3.0    1.0  1  UniRef90_UPI0004894A26  monooxygenase n=1 Tax=Paraburkholderi
   4.3e-91  318.1   1.0    5.3e-91  317.8   1.0    1.0  1  UniRef90_A0A077LCP4     AcyL-CoA dehydrogenase type 2 domain 
   4.6e-91  318.0   3.5    5.5e-91  317.7   3.5    1.0  1  UniRef90_A0A177SG01     Monooxygenase n=7 Tax=Pseudomonas Tax
   4.7e-91  317.9   0.1    5.9e-91  317.6   0.1    1.0  1  UniRef90_D7DP42         Acyl-CoA dehydrogenase type 2 domain 
   4.9e-91  317.9   0.4    5.8e-91  317.6   0.4    1.0  1  UniRef90_A0A2T1CHG7     Monooxygenase n=1 Tax=filamentous cya
     5e-91  317.8   1.3    6.1e-91  317.6   1.3    1.0  1  UniRef90_A1VJP9         Acyl-CoA dehydrogenase, type 2, C-ter
   5.3e-91  317.8   2.0    6.5e-91  317.5   2.0    1.0  1  UniRef90_A0A268HC45     Monooxygenase n=2 Tax=Terribacillus s
   5.3e-91  317.8   4.7      7e-91  317.4   4.7    1.0  1  UniRef90_Q13LE0         Putative monooxygenase n=15 Tax=Burkh
   5.4e-91  317.7   3.9    6.6e-91  317.5   3.9    1.0  1  UniRef90_E6UX40         Acyl-CoA dehydrogenase type 2 domain 
   5.6e-91  317.7   0.8    6.7e-91  317.4   0.8    1.0  1  UniRef90_A0A1H6NKV2     Acyl-CoA dehydrogenase n=4 Tax=Pseudo
   5.6e-91  317.7   6.1    7.6e-91  317.3   6.1    1.0  1  UniRef90_A0A1H1IEV9     Acyl-CoA dehydrogenase n=2 Tax=Parabu
   5.7e-91  317.7   0.7      7e-91  317.4   0.7    1.0  1  UniRef90_A0A0A6QAJ8     Monooxygenase n=3 Tax=Burkholderiacea
   5.8e-91  317.7   0.7    7.3e-91  317.3   0.7    1.0  1  UniRef90_A0A1U7HAD7     Monooxygenase n=11 Tax=Nostoc TaxID=1
   6.5e-91  317.5   1.5    7.8e-91  317.2   1.5    1.0  1  UniRef90_U3HBN1         Monooxygenase n=3 Tax=Pseudomonas Tax
   6.7e-91  317.4   1.1      8e-91  317.2   1.1    1.0  1  UniRef90_A0A3N0UVR8     Monooxygenase n=1 Tax=Methylophilacea
   7.3e-91  317.3   1.5    8.7e-91  317.1   1.5    1.0  1  UniRef90_A0A1R0GAE1     Monooxygenase n=5 Tax=Pseudomonas Tax
   8.5e-91  317.1   1.2      1e-90  316.8   1.2    1.0  1  UniRef90_A0A0D0KUF8     Monooxygenase n=1 Tax=Pseudomonas ful
     9e-91  317.0   5.3      1e-90  316.9   5.3    1.0  1  UniRef90_A0A132DPJ1     Monooxygenase n=4 Tax=Burkholderia Ta
   1.1e-90  316.8   0.2    1.3e-90  316.5   0.2    1.0  1  UniRef90_A0A3M9Z3J2     Monooxygenase n=1 Tax=Leptolyngbya sp
   1.1e-90  316.8   2.0    1.4e-90  316.4   2.0    1.0  1  UniRef90_UPI000566410D  monooxygenase n=1 Tax=[Leptolyngbya] 
   1.1e-90  316.7   1.4    1.4e-90  316.4   1.4    1.0  1  UniRef90_A0A4Q9RE40     Monooxygenase n=2 Tax=unclassified Ps
   1.3e-90  316.5   7.4    1.5e-90  316.3   7.4    1.0  1  UniRef90_A0A1E7X511     Dibenzothiophene desulfurization enzy
   1.3e-90  316.5   4.6    1.6e-90  316.1   4.6    1.0  1  UniRef90_A0A1Q8J0N6     Acyl-CoA dehydrogenase n=2 Tax=Burkho
   1.3e-90  316.5   4.6    1.5e-90  316.3   4.6    1.0  1  UniRef90_A0A4P6EUD4     Monooxygenase n=2 Tax=Paenibacillus T
   1.3e-90  316.4   1.0    1.6e-90  316.2   1.0    1.0  1  UniRef90_A0A387A6V5     Monooxygenase n=2 Tax=Pseudomonas Tax
   1.5e-90  316.3   3.0    1.8e-90  316.0   3.0    1.0  1  UniRef90_A0A0F3K7B4     Monooxygenase n=7 Tax=Aquitalea TaxID
   1.6e-90  316.2   4.0    1.9e-90  316.0   4.0    1.0  1  UniRef90_A0A158CY12     Acyl-CoA dehydrogenase-like protein n
   1.6e-90  316.2   8.6    1.9e-90  315.9   8.6    1.0  1  UniRef90_A0A2I8DSI8     Monooxygenase n=1 Tax=Achromobacter s
   1.6e-90  316.2   7.0      2e-90  315.9   7.0    1.0  1  UniRef90_A0A3N8K587     Monooxygenase n=1 Tax=Burkholderia sp
   1.7e-90  316.1   7.1    2.2e-90  315.7   7.1    1.0  1  UniRef90_A0A221AH08     Dibenzothiophene desulfurization enzy
   1.7e-90  316.1   1.6      2e-90  315.8   1.6    1.0  1  UniRef90_S6ABY6         Putative oxidoreductase n=1 Tax=Pseud
   1.7e-90  316.1   1.2      2e-90  315.9   1.2    1.0  1  UniRef90_UPI0006787489  monooxygenase n=2 Tax=Verrucomicrobiu
   1.8e-90  316.0   0.2    2.2e-90  315.7   0.2    1.0  1  UniRef90_A0A3E0R3H5     Monooxygenase n=2 Tax=Cohnella TaxID=
   2.2e-90  315.7   6.3    2.9e-90  315.3   6.3    1.0  1  UniRef90_A0A381IMG6     Flavin-dependent monooxygenase, oxyge
   2.7e-90  315.5   7.3    3.2e-90  315.2   7.3    1.0  1  UniRef90_A0A3S0KW19     Monooxygenase n=1 Tax=Azospirillum sp
   2.8e-90  315.4   5.2    3.1e-90  315.2   5.2    1.0  1  UniRef90_UPI0007510620  monooxygenase n=2 Tax=Cupriavidus Tax
   2.9e-90  315.3   4.0    3.6e-90  315.0   4.0    1.0  1  UniRef90_A0A3R4QYC8     Dibenzothiophene desulfurization enzy
   3.9e-90  314.9   0.0    4.7e-90  314.7   0.0    1.0  1  UniRef90_A0A0N9W1M5     Monooxygenase n=1 Tax=Acinetobacter e
   4.2e-90  314.8   1.7    5.1e-90  314.5   1.7    1.0  1  UniRef90_A0A2V5CPW0     Alkylation response protein AidB-like
   4.3e-90  314.8   1.5      5e-90  314.6   1.5    1.0  1  UniRef90_A0A223P900     Acyl-CoA dehydrogenase n=5 Tax=Herbas
   4.3e-90  314.8   5.3    5.2e-90  314.5   5.3    1.0  1  UniRef90_UPI000A045B23  monooxygenase n=1 Tax=Chitiniphilus s
   4.3e-90  314.8   4.0    5.2e-90  314.5   4.0    1.0  1  UniRef90_A0A2S9K1G1     Monooxygenase n=1 Tax=Malikia granosa
   4.4e-90  314.7   4.4    5.3e-90  314.5   4.4    1.0  1  UniRef90_A0A1E4LZA0     Monooxygenase n=2 Tax=Burkholderiales
   4.5e-90  314.7   3.9    5.3e-90  314.5   3.9    1.0  1  UniRef90_A0A158EVY4     Monooxygenase n=6 Tax=Burkholderiacea
   4.6e-90  314.7   2.0    5.6e-90  314.4   2.0    1.0  1  UniRef90_A0A157WQ91     Butyryl-CoA dehydrogenase n=203 Tax=G
   4.8e-90  314.6   0.8    5.9e-90  314.3   0.8    1.0  1  UniRef90_A0A2N5C028     Monooxygenase n=3 Tax=Pseudomonas Tax
   5.1e-90  314.5   1.7    6.2e-90  314.3   1.7    1.0  1  UniRef90_A0A0F0E594     Monooxygenase n=11 Tax=Pseudomonas Ta
   5.4e-90  314.5   1.0    7.1e-90  314.1   1.0    1.0  1  UniRef90_A0A1Z4J5M5     Acyl-CoA dehydrogenase type 2 domain 
   5.5e-90  314.4   3.9    6.6e-90  314.2   3.9    1.0  1  UniRef90_A0A2S9KBK5     Monooxygenase n=1 Tax=Malikia spinosa
   6.2e-90  314.3   7.1    8.2e-90  313.9   7.1    1.1  1  UniRef90_A0A370N433     Acyl-CoA dehydrogenase n=4 Tax=Burkho
   6.5e-90  314.2   7.5    7.5e-90  314.0   7.5    1.0  1  UniRef90_A0A1W6L7W5     Monooxygenase n=2 Tax=Rhizobacter gum
     7e-90  314.1   2.1    8.5e-90  313.8   2.1    1.0  1  UniRef90_A0A315WUJ9     Monooxygenase n=1 Tax=Pseudomonas sp.
   7.4e-90  314.0   7.7    9.7e-90  313.6   7.7    1.0  1  UniRef90_A0A103ERY4     Acyl-CoA dehydrogenase n=4 Tax=Burkho
   7.5e-90  314.0   4.3    9.6e-90  313.6   4.3    1.0  1  UniRef90_D5WIU4         Acyl-CoA dehydrogenase type 2 domain 
   9.9e-90  313.6   1.0    1.2e-89  313.3   1.0    1.0  1  UniRef90_D5DC53         Acyl-CoA dehydrogenase n=12 Tax=Bacil
     1e-89  313.5   5.4    1.2e-89  313.3   5.4    1.0  1  UniRef90_A0A1W6LHL6     Monooxygenase n=2 Tax=Rhizobacter gum
   1.2e-89  313.3   5.3    1.5e-89  313.0   5.3    1.0  1  UniRef90_A0A255HJE3     Monooxygenase n=2 Tax=Janthinobacteri
   1.3e-89  313.2   6.5    1.5e-89  313.0   6.5    1.0  1  UniRef90_A0A4Y9SXC2     Monooxygenase n=1 Tax=Duganella sp. D
   1.3e-89  313.2   2.9    1.6e-89  312.9   2.9    1.0  1  UniRef90_A0A4R6FG34     Alkylation response protein AidB-like
   1.6e-89  312.9   9.6    2.1e-89  312.5   9.6    1.0  1  UniRef90_A0A1B4Q385     Acyl-CoA dehydrogenase n=12 Tax=Burkh
   1.7e-89  312.8   0.4      2e-89  312.6   0.4    1.0  1  UniRef90_UPI000289045B  acyl-Coa dehydrogenase type 2 domain-
   1.7e-89  312.8   6.9    2.1e-89  312.5   6.9    1.0  1  UniRef90_A0A1H8E9X8     Acyl-CoA dehydrogenase n=1 Tax=Dugane
   1.8e-89  312.7   8.2    2.1e-89  312.5   8.2    1.0  1  UniRef90_A0A4P6L2I7     Monooxygenase n=1 Tax=Massilia lutea 
     2e-89  312.6   0.7    2.4e-89  312.3   0.7    1.0  1  UniRef90_A0A0H5A3E6     Monooxygenase n=94 Tax=Pseudomonas Ta
   2.1e-89  312.5   2.8    2.5e-89  312.2   2.8    1.0  1  UniRef90_V7ZGG6         FMNH2-dependent monooxygenase n=37 Ta
   2.1e-89  312.5   2.1    2.5e-89  312.3   2.1    1.0  1  UniRef90_A0A4Q9QVY6     Monooxygenase n=1 Tax=Pseudomonas sp.
   2.2e-89  312.5   6.0    2.6e-89  312.2   6.0    1.0  1  UniRef90_A0A1H7PLZ5     Acyl-CoA dehydrogenase n=3 Tax=Dugane
   2.3e-89  312.4   2.2    2.8e-89  312.1   2.2    1.0  1  UniRef90_Q845S8         Probable FMNH2-dependent monooxygenas
   2.4e-89  312.3   1.4    2.8e-89  312.1   1.4    1.0  1  UniRef90_A0A0R3AD45     Monooxygenase n=26 Tax=Pseudomonas Ta
   2.7e-89  312.1   6.0    3.3e-89  311.9   6.0    1.0  1  UniRef90_W0V4F3         Acyl-CoA dehydrogenase, C-terminal do
   3.4e-89  311.8   5.1      4e-89  311.6   5.1    1.0  1  UniRef90_UPI0009FFAFDD  monooxygenase n=1 Tax=Paraburkholderi
   3.5e-89  311.8   4.9    4.3e-89  311.5   4.9    1.0  1  UniRef90_B5WJD1         Acyl-CoA dehydrogenase type 2 domain 
   3.8e-89  311.7   1.8    4.4e-89  311.5   1.8    1.0  1  UniRef90_UPI00037EE250  acyl-CoA dehydrogenase family protein
   4.3e-89  311.5   0.7    5.2e-89  311.2   0.7    1.0  1  UniRef90_A0A1Y3PL01     Uncharacterized protein n=1 Tax=Bacil
   4.5e-89  311.4   0.0    5.9e-89  311.0   0.0    1.0  1  UniRef90_A0A177L6Y2     Monooxygenase n=4 Tax=Bacillaceae Tax
   4.9e-89  311.3   7.1    6.5e-89  310.9   7.1    1.0  1  UniRef90_A0A1I3E9Y7     Acyl-CoA dehydrogenase n=2 Tax=Proteo
   5.3e-89  311.2   7.5    6.1e-89  311.0   7.5    1.0  1  UniRef90_A0A1W6ZB60     Monooxygenase n=1 Tax=Bordetella geno
   5.5e-89  311.1   0.5      7e-89  310.8   0.5    1.0  1  UniRef90_A0A1Z4QMH5     Acyl-CoA dehydrogenase type 2 domain 
   5.6e-89  311.1   0.6    6.9e-89  310.8   0.6    1.0  1  UniRef90_A0A1C7YZX6     Monooxygenase n=2 Tax=Pseudomonas Tax
   5.9e-89  311.0   1.3    7.3e-89  310.7   1.3    1.0  1  UniRef90_A0A3D5CXM6     Monooxygenase n=5 Tax=Methylophilacea
   6.2e-89  311.0   1.1    7.9e-89  310.6   1.1    1.0  1  UniRef90_U9WCV0         Acyl-dehydrogenase n=1 Tax=Leptolyngb
     7e-89  310.8   6.8    8.6e-89  310.5   6.8    1.0  1  UniRef90_UPI0004263451  monooxygenase n=1 Tax=Derxia gummosa 
     7e-89  310.8   9.5    9.1e-89  310.4   9.5    1.0  1  UniRef90_A0A2X1DPB7     Acyl-CoA dehydrogenase n=49 Tax=Burkh
   7.1e-89  310.8   0.0    8.5e-89  310.5   0.0    1.0  1  UniRef90_UPI000F076760  monooxygenase n=1 Tax=Acinetobacter s
   7.1e-89  310.8   0.3    9.2e-89  310.4   0.3    1.0  1  UniRef90_A0A0T6ULJ4     Monooxygenase n=2 Tax=Pseudomonas sp.
   8.5e-89  310.5   2.7      1e-88  310.2   2.7    1.0  1  UniRef90_UPI000FDB5BA2  monooxygenase n=1 Tax=Paenibacillus k
   8.5e-89  310.5   9.6      1e-88  310.2   9.6    1.0  1  UniRef90_A0A2R4CI13     Monooxygenase n=2 Tax=Massilia TaxID=
   9.6e-89  310.3   1.1    1.2e-88  310.1   1.1    1.0  1  UniRef90_UPI000BB5C4A2  acyl-CoA dehydrogenase family protein
   9.7e-89  310.3   1.0    1.2e-88  310.1   1.0    1.0  1  UniRef90_I4KIV9         Putative monooxygenase MsuC n=19 Tax=
     1e-88  310.3   8.8    1.3e-88  309.9   8.8    1.0  1  UniRef90_A2WGM6         Acyl-CoA dehydrogenase n=2 Tax=Burkho
     1e-88  310.2   8.5    1.3e-88  309.9   8.5    1.0  1  UniRef90_J4QL46         Putative monooxygenase n=2 Tax=Achrom
   1.1e-88  310.1   3.5    1.4e-88  309.8   3.5    1.0  1  UniRef90_A0A0Q8QEJ0     Monooxygenase n=4 Tax=Duganella TaxID
   1.2e-88  310.0   9.4    1.4e-88  309.8   9.4    1.0  1  UniRef90_A0A437M275     Uncharacterized protein n=1 Tax=Rhodo
   1.2e-88  310.0   7.3    1.4e-88  309.8   7.3    1.0  1  UniRef90_A0A0S9M2D1     Monooxygenase n=4 Tax=Comamonadaceae 
   1.3e-88  309.9   5.7    1.6e-88  309.6   5.7    1.0  1  UniRef90_A0A158F4D2     Monooxygenase n=4 Tax=Burkholderiacea
   1.3e-88  309.9   2.1    1.6e-88  309.6   2.1    1.0  1  UniRef90_A0A1E4V7P8     Monooxygenase n=5 Tax=Pseudomonas Tax
   1.4e-88  309.8   1.5    1.8e-88  309.4   1.5    1.0  1  UniRef90_B8HZC4         Acyl-CoA dehydrogenase type 2 domain 
   1.5e-88  309.7   8.6    1.8e-88  309.4   8.6    1.0  1  UniRef90_A0A261SI54     Monooxygenase n=2 Tax=Bordetella geno
   1.6e-88  309.6   0.8      2e-88  309.3   0.8    1.0  1  UniRef90_H8L1J6         Acyl-CoA dehydrogenase n=1 Tax=Frateu
   1.7e-88  309.6   1.7      2e-88  309.3   1.7    1.0  1  UniRef90_A0A089WXB7     Monooxygenase n=2 Tax=Pseudomonas cre
   1.7e-88  309.5   1.2      2e-88  309.3   1.2    1.0  1  UniRef90_A0A238ZKW1     Acyl-CoA dehydrogenase n=1 Tax=Methyl
   1.8e-88  309.4   1.1    2.2e-88  309.1   1.1    1.0  1  UniRef90_A0A1B8VYH9     Monooxygenase n=2 Tax=Bacillales TaxI
     2e-88  309.3   5.4    2.4e-88  309.0   5.4    1.0  1  UniRef90_UPI00034DBB32  acyl-CoA dehydrogenase n=1 Tax=Janthi
   2.2e-88  309.1   1.2    2.7e-88  308.8   1.2    1.0  1  UniRef90_A0A3R2HV26     Dibenzothiophene desulfurization enzy
   2.4e-88  309.0   5.3    3.1e-88  308.6   5.3    1.0  1  UniRef90_A0A2U0ZM99     Alkylation response protein AidB-like
   3.1e-88  308.7   9.1    4.1e-88  308.3   9.1    1.0  1  UniRef90_L1KK41         Acyl-CoA dehydrogenase, C-terminal do
   3.2e-88  308.6   8.5    3.8e-88  308.4   8.5    1.0  1  UniRef90_A0A261TQV9     Monooxygenase n=1 Tax=Bordetella geno
   3.8e-88  308.4   1.5    4.6e-88  308.1   1.5    1.0  1  UniRef90_A0A0D1P8V6     Monooxygenase n=7 Tax=Pseudomonas Tax
   3.9e-88  308.3   9.1    4.7e-88  308.1   9.1    1.0  1  UniRef90_A0A1B4C1S1     Acyl-CoA dehydrogenase n=1 Tax=Burkho
   4.3e-88  308.2   5.9    5.2e-88  307.9   5.9    1.0  1  UniRef90_UPI0009DD387A  monooxygenase n=1 Tax=Methylibium sp.
   4.6e-88  308.1   5.8    5.4e-88  307.9   5.8    1.0  1  UniRef90_A0A0Q6W5G4     Monooxygenase n=5 Tax=Oxalobacteracea
   4.6e-88  308.1   1.6    5.4e-88  307.9   1.6    1.0  1  UniRef90_A0A1H6VW56     Acyl-CoA dehydrogenase n=13 Tax=Azoto
   4.7e-88  308.1   3.8    5.3e-88  307.9   3.8    1.0  1  UniRef90_A0A2P1VKS1     Monooxygenase n=11 Tax=root TaxID=1 R
   4.8e-88  308.0   9.8    5.7e-88  307.8   9.8    1.0  1  UniRef90_A0A446CID1     Dibenzothiophene desulfurization enzy
   5.8e-88  307.8   7.7      7e-88  307.5   7.7    1.0  1  UniRef90_A0A0M7D860     Flavin-dependent monooxygenase, oxyge
   6.2e-88  307.7   5.6    7.5e-88  307.4   5.6    1.0  1  UniRef90_A0A261SP68     Monooxygenase n=1 Tax=Bordetella geno
   7.5e-88  307.4   3.3      9e-88  307.1   3.3    1.0  1  UniRef90_C6X754         Acyl-CoA dehydrogenase type 2 domain 
   7.7e-88  307.4   4.8    8.9e-88  307.1   4.8    1.0  1  UniRef90_A0A069PC62     Acyl-CoA dehydrogenase n=4 Tax=Burkho
   8.6e-88  307.2   5.8    9.4e-88  307.1   5.8    1.0  1  UniRef90_A0A2A4C4E4     Monooxygenase n=1 Tax=Burkholderia sp
   9.5e-88  307.1   6.6    1.2e-87  306.7   6.6    1.0  1  UniRef90_A0A1H0SIX8     Acyl-CoA dehydrogenase n=10 Tax=Acido
   9.7e-88  307.0   5.4    1.1e-87  306.8   5.4    1.0  1  UniRef90_A0A494YAV1     Monooxygenase n=1 Tax=Robbsia sp. DHC
   1.1e-87  306.9   5.4    1.3e-87  306.6   5.4    1.0  1  UniRef90_UPI00048905C5  monooxygenase n=1 Tax=Paraburkholderi
   1.3e-87  306.7   0.4    1.6e-87  306.3   0.4    1.0  1  UniRef90_A0A2N6MRB2     Monooxygenase n=2 Tax=Fischerella Tax
   1.3e-87  306.6   4.5    1.6e-87  306.3   4.5    1.0  1  UniRef90_A0A2P8VZ98     Monooxygenase n=2 Tax=unclassified Cy
   1.5e-87  306.4   0.6    1.8e-87  306.2   0.6    1.0  1  UniRef90_A0A095TRW1     Uncharacterized protein n=2 Tax=Tatum
   1.6e-87  306.3   8.6    1.9e-87  306.0   8.6    1.0  1  UniRef90_A0A411WWJ7     Monooxygenase n=2 Tax=Massilia TaxID=
   1.7e-87  306.3   3.2      2e-87  306.0   3.2    1.0  1  UniRef90_A0A0F5K076     Monooxygenase n=1 Tax=Robbsia andropo
   1.7e-87  306.2   8.9    2.2e-87  305.8   8.9    1.0  1  UniRef90_UPI000754F26C  acyl-CoA dehydrogenase n=1 Tax=Burkho
   1.8e-87  306.2   7.8    2.2e-87  305.9   7.8    1.0  1  UniRef90_A0A1D8J1U3     Monooxygenase n=24 Tax=Burkholderiale
     2e-87  306.0   1.8    2.4e-87  305.7   1.8    1.0  1  UniRef90_UPI00041BEDAB  monooxygenase n=1 Tax=Paenibacillus p
     2e-87  306.0   0.0    2.4e-87  305.7   0.0    1.0  1  UniRef90_A0A0J8SQD0     Monooxygenase n=11 Tax=Acinetobacter 
   2.3e-87  305.8  10.0    3.1e-87  305.4  10.0    1.0  1  UniRef90_A0A105VXS1     Acyl-CoA dehydrogenase n=23 Tax=Burkh
   2.6e-87  305.6   1.1    3.2e-87  305.3   1.1    1.0  1  UniRef90_A0A212BVA1     Monooxygenase n=2 Tax=Pseudomonas Tax
   2.7e-87  305.6   9.1    3.6e-87  305.2   9.1    1.0  1  UniRef90_J4SJW7         Acyl-CoA dehydrogenase, C-terminal do
   2.7e-87  305.6   7.9    3.5e-87  305.2   7.9    1.0  1  UniRef90_A0A2W7HBV8     Alkylation response protein AidB-like
   2.9e-87  305.5   4.0    3.5e-87  305.2   4.0    1.0  1  UniRef90_B5WJD2         Acyl-CoA dehydrogenase type 2 domain 
     3e-87  305.4   6.0      4e-87  305.0   6.0    1.0  1  UniRef90_A0A4R8M0J7     Alkylation response protein AidB-like
   3.3e-87  305.3   7.4    3.6e-87  305.2   7.4    1.0  1  UniRef90_UPI00048EC7BF  monooxygenase n=1 Tax=Burkholderia sp
   3.3e-87  305.3   1.0    4.3e-87  304.9   1.0    1.1  1  UniRef90_UPI00104D7C7F  FMN reductase n=7 Tax=Pseudomonas aer
   3.4e-87  305.2   2.7    4.2e-87  304.9   2.7    1.0  1  UniRef90_A0A4V1R072     Monooxygenase n=1 Tax=Paenibacillacea
   3.6e-87  305.1   9.6    4.8e-87  304.8   9.6    1.0  1  UniRef90_UPI0007599872  acyl-CoA dehydrogenase n=1 Tax=Burkho
   3.6e-87  305.1   5.9    4.4e-87  304.9   5.9    1.0  1  UniRef90_A0A3E0R3W2     Monooxygenase n=1 Tax=Cohnella sp. Ta
   3.9e-87  305.0   1.8    4.6e-87  304.8   1.8    1.0  1  UniRef90_A0A1A9KE82     Monooxygenase n=14 Tax=Proteobacteria
     4e-87  305.0   0.5    4.8e-87  304.8   0.5    1.0  1  UniRef90_A0A4Q7KUC1     Alkylation response protein AidB-like
   4.3e-87  304.9   5.4    5.2e-87  304.6   5.4    1.0  1  UniRef90_UPI0006153C91  monooxygenase n=1 Tax=Aquincola terti
   4.5e-87  304.8   9.2    5.9e-87  304.4   9.2    1.0  1  UniRef90_UPI00075B8C1E  acyl-CoA dehydrogenase n=1 Tax=Burkho
   5.4e-87  304.6   0.4      7e-87  304.2   0.4    1.0  1  UniRef90_A0A433VW86     FMNH2-dependent monooxygenase n=3 Tax
     6e-87  304.4   0.1      7e-87  304.2   0.1    1.0  1  UniRef90_A0A3A8E6Z4     Monooxygenase n=1 Tax=Acinetobacter s
   6.2e-87  304.4   0.1    7.5e-87  304.1   0.1    1.0  1  UniRef90_A0A178FZZ4     Monooxygenase n=13 Tax=Acinetobacter 
   6.2e-87  304.4   6.0    7.6e-87  304.1   6.0    1.0  1  UniRef90_UPI00111C5BEB  monooxygenase n=1 Tax=Derxia lacustri
   6.5e-87  304.3   5.9    8.1e-87  304.0   5.9    1.0  1  UniRef90_UPI00105F5216  acyl-CoA dehydrogenase family protein
   7.7e-87  304.1   7.4    9.9e-87  303.7   7.4    1.0  1  UniRef90_A0A4Q5PVB9     Monooxygenase n=1 Tax=Comamonadaceae 
   8.2e-87  304.0   6.3      1e-86  303.7   6.3    1.0  1  UniRef90_UPI000A03DFD9  monooxygenase n=1 Tax=Derxia gummosa 
   8.5e-87  303.9   0.2      1e-86  303.7   0.2    1.0  1  UniRef90_A0A2V1HMH9     Monooxygenase n=8 Tax=Gammaproteobact
   8.6e-87  303.9   0.9    1.1e-86  303.5   0.9    1.0  1  UniRef90_A0A1Z4FQG7     Acyl-CoA dehydrogenase type 2 domain 
     1e-86  303.6   4.0    1.4e-86  303.2   4.0    1.0  1  UniRef90_A0A0Q5LEE6     Acyl-CoA dehydrogenase n=1 Tax=Acidov
   1.1e-86  303.6   3.4    1.2e-86  303.4   3.4    1.0  1  UniRef90_A0A2A4C3W6     Monooxygenase n=1 Tax=Burkholderia sp
   1.1e-86  303.5   9.4    1.5e-86  303.1   9.4    1.0  1  UniRef90_UPI00075CCA97  acyl-CoA dehydrogenase n=1 Tax=Burkho
   1.2e-86  303.4   4.5    1.5e-86  303.2   4.5    1.0  1  UniRef90_A0A1H2PRA6     Acyl-CoA dehydrogenase n=1 Tax=Burkho
   1.3e-86  303.3   4.7    1.5e-86  303.1   4.7    1.0  1  UniRef90_A0A1H7QIU8     Acyl-CoA dehydrogenase n=4 Tax=Parabu
   1.3e-86  303.3   0.0    1.6e-86  303.0   0.0    1.0  1  UniRef90_A0A178GPM9     Monooxygenase n=7 Tax=Acinetobacter T
   1.8e-86  302.9   5.6    2.3e-86  302.5   5.6    1.0  1  UniRef90_A0A1H0Q1X9     Acyl-CoA dehydrogenase n=2 Tax=Rhodof
   2.3e-86  302.5   5.3    2.7e-86  302.2   5.3    1.0  1  UniRef90_A0A431TR14     Monooxygenase n=4 Tax=Comamonadaceae 
   2.3e-86  302.5   0.0    2.7e-86  302.2   0.0    1.0  1  UniRef90_A0A077LAC5     Putative FMNH2-dependent monooxygenas
     3e-86  302.1   0.1    3.6e-86  301.9   0.1    1.0  1  UniRef90_A0A098YJ92     Monooxygenase n=20 Tax=root TaxID=1 R
   3.1e-86  302.1   0.3    3.6e-86  301.9   0.3    1.0  1  UniRef90_UPI00037816EC  hypothetical protein n=1 Tax=Methylos
   3.2e-86  302.0   4.0    3.9e-86  301.7   4.0    1.0  1  UniRef90_A0A494XYW2     Monooxygenase n=1 Tax=Robbsia sp. DHC
   3.4e-86  301.9   1.7    4.1e-86  301.7   1.7    1.0  1  UniRef90_UPI000378E033  monooxygenase n=4 Tax=Paraburkholderi
   3.5e-86  301.9   9.7    4.7e-86  301.5   9.7    1.0  1  UniRef90_A0A4R4CMI3     Acyl-CoA dehydrogenase n=1 Tax=Burkho
   3.7e-86  301.8   7.4    4.5e-86  301.5   7.4    1.0  1  UniRef90_A0A246JBV3     Monooxygenase n=1 Tax=Roseateles terr
   3.8e-86  301.8   5.7    4.2e-86  301.6   5.7    1.0  1  UniRef90_A0A1P9YC32     Monooxygenase n=7 Tax=Burkholderiacea
   3.8e-86  301.8   0.6    4.3e-86  301.6   0.6    1.0  1  UniRef90_UPI00055FBB6E  monooxygenase n=1 Tax=Myxosarcina sp.
   3.8e-86  301.8   0.3      5e-86  301.4   0.3    1.0  1  UniRef90_A0A0M0ST70     Monooxygenase n=5 Tax=Hapalosiphonace
   4.1e-86  301.7   8.7    4.9e-86  301.4   8.7    1.0  1  UniRef90_A0A0Q5DMC1     Monooxygenase n=1 Tax=Duganella sp. L
   4.3e-86  301.6   0.8    5.2e-86  301.3   0.8    1.0  1  UniRef90_A0A0J6ICZ8     Monooxygenase n=6 Tax=Pseudomonas Tax
     5e-86  301.4   7.8    5.9e-86  301.1   7.8    1.0  1  UniRef90_A0A0S9NHF5     Monooxygenase n=1 Tax=Pseudorhodofera
     5e-86  301.4   6.9    6.8e-86  300.9   6.9    1.0  1  UniRef90_A0A1A9NAR1     Acyl-CoA dehydrogenase n=2 Tax=Parabu
   5.1e-86  301.4   0.9    6.2e-86  301.1   0.9    1.0  1  UniRef90_UPI000A1773A9  monooxygenase n=1 Tax=Derxia lacustri
   5.1e-86  301.4   9.6    6.3e-86  301.1   9.6    1.0  1  UniRef90_A0A177HLX5     Dibenzothiophene desulfurization enzy
   5.6e-86  301.2   3.9    6.5e-86  301.0   3.9    1.0  1  UniRef90_A0A4S5BLE7     Monooxygenase n=1 Tax=Lampropedia sp.
     6e-86  301.1   5.1    7.7e-86  300.8   5.1    1.0  1  UniRef90_B2U7I4         Acyl-CoA dehydrogenase type 2 domain 
   6.5e-86  301.0   5.5    7.8e-86  300.7   5.5    1.0  1  UniRef90_A0A1G8LBQ0     Acyl-CoA dehydrogenase n=8 Tax=Burkho
   6.9e-86  300.9   0.3    8.3e-86  300.7   0.3    1.0  1  UniRef90_A0A1W9JD26     Monooxygenase n=2 Tax=Proteobacteria 
   7.2e-86  300.9   0.0    8.6e-86  300.6   0.0    1.0  1  UniRef90_A0A031LUX2     Monooxygenase n=2 Tax=Acinetobacter T
   7.6e-86  300.8   8.0    9.9e-86  300.4   8.0    1.0  1  UniRef90_A0A228Q441     Acyl-CoA dehydrogenase n=40 Tax=Burkh
   8.5e-86  300.6   4.4      1e-85  300.4   4.4    1.0  1  UniRef90_A0A158L201     Monooxygenase n=1 Tax=Caballeronia ch
   9.3e-86  300.5   0.9    1.2e-85  300.1   0.9    1.0  1  UniRef90_A0A139X4C2     Monooxygenase n=1 Tax=Scytonema hofma
   9.6e-86  300.5   6.7    1.1e-85  300.3   6.7    1.0  1  UniRef90_A0A157Q4U5     Acyl-CoA dehydrogenase n=1 Tax=Bordet
   1.2e-85  300.2   0.1    1.4e-85  299.9   0.1    1.0  1  UniRef90_A0A241VWU0     Monooxygenase n=1 Tax=Acinetobacter s
   1.3e-85  300.0   4.9    1.6e-85  299.7   4.9    1.0  1  UniRef90_UPI000480AF95  monooxygenase n=1 Tax=Paraburkholderi
   1.6e-85  299.8   0.9    1.9e-85  299.5   0.9    1.0  1  UniRef90_A0A0Q6BNY8     Monooxygenase n=3 Tax=Methylophilacea
   1.7e-85  299.6   8.0    2.1e-85  299.4   8.0    1.0  1  UniRef90_A0A328ZSS4     Alkylation response protein AidB-like
   1.7e-85  299.6   3.0    1.9e-85  299.5   3.0    1.0  1  UniRef90_A0A1U9JMA9     Monooxygenase n=1 Tax=Aquaspirillum s
   1.8e-85  299.5   0.1    2.2e-85  299.2   0.1    1.0  1  UniRef90_A0A4Q4GT15     Monooxygenase n=1 Tax=Acinetobacter p
   1.9e-85  299.5   4.3    2.3e-85  299.2   4.3    1.0  1  UniRef90_A0A0U2YGF4     Monooxygenase n=2 Tax=Burkholderiacea
   2.6e-85  299.0  10.3    3.3e-85  298.7  10.3    1.0  1  UniRef90_G7ZUC9         Putative ABC transporter extracellula
   2.7e-85  298.9   5.5    3.2e-85  298.7   5.5    1.0  1  UniRef90_UPI000480363A  acyl-CoA dehydrogenase n=1 Tax=Parabu
   2.8e-85  298.9   9.0    3.5e-85  298.6   9.0    1.0  1  UniRef90_UPI000E494F7B  acyl-CoA dehydrogenase n=1 Tax=Parabu
   3.1e-85  298.8   2.8    3.8e-85  298.5   2.8    1.0  1  UniRef90_A0A2N1ZB60     Monooxygenase n=1 Tax=Gammaproteobact
   4.4e-85  298.3   0.9    5.3e-85  298.0   0.9    1.0  1  UniRef90_UPI0009FEA8F2  monooxygenase n=1 Tax=Derxia gummosa 
   5.3e-85  298.0   3.6      6e-85  297.8   3.6    1.0  1  UniRef90_A0A3S0F5N8     Acyl-CoA dehydrogenase n=1 Tax=Rhodoc
   5.6e-85  297.9   0.1    6.6e-85  297.7   0.1    1.0  1  UniRef90_A0A1C0YC62     Monooxygenase n=1 Tax=Caryophanon ten
   6.7e-85  297.7   3.6    8.2e-85  297.4   3.6    1.0  1  UniRef90_UPI0009BB5864  monooxygenase n=1 Tax=Cohnella sp. 60
   6.7e-85  297.7   6.1    8.6e-85  297.3   6.1    1.0  1  UniRef90_F6G4V8         Acyl coa dehydrogenase protein n=20 T
   7.2e-85  297.6   0.1    8.7e-85  297.3   0.1    1.0  1  UniRef90_A0A241W4M9     Monooxygenase n=1 Tax=Acinetobacter s
     9e-85  297.2   2.5    9.9e-85  297.1   2.5    1.0  1  UniRef90_A0A1Z3HMC3     Dibenzothiophene desulfurization enzy
   1.1e-84  296.9   6.3    1.4e-84  296.7   6.3    1.0  1  UniRef90_A0A088U0S2     Uncharacterized protein n=84 Tax=Bact
   1.2e-84  296.8  10.5    1.1e-82  290.4  10.5    2.0  1  UniRef90_UPI0003FB940C  monooxygenase n=1 Tax=Derxia gummosa 
   1.2e-84  296.8   4.1    1.5e-84  296.5   4.1    1.0  1  UniRef90_UPI00048E8005  monooxygenase n=1 Tax=Burkholderia sp
   1.4e-84  296.6   0.7    1.8e-84  296.2   0.7    1.0  1  UniRef90_A0A0C1N3X3     Monooxygenase n=1 Tax=Tolypothrix bou
   1.5e-84  296.6   1.6    1.8e-84  296.3   1.6    1.0  1  UniRef90_A0A0F5JZL1     Monooxygenase n=2 Tax=Robbsia andropo
   1.5e-84  296.5   6.1    1.8e-84  296.3   6.1    1.0  1  UniRef90_A0A1H7FE04     Acyl-CoA dehydrogenase n=1 Tax=Roseat
   1.6e-84  296.5   0.4      2e-84  296.1   0.4    1.0  1  UniRef90_UPI000FD962A1  monooxygenase n=1 Tax=Paenibacillus x
   1.6e-84  296.4   0.1    2.1e-84  296.1   0.1    1.0  1  UniRef90_A0A1Z4RP42     Acyl-CoA dehydrogenase type 2 domain 
   1.7e-84  296.4   0.0    2.2e-84  296.0   0.0    1.0  1  UniRef90_A0A380XG56     Acyl-CoA dehydrogenase n=48 Tax=Bacil
   1.7e-84  296.3   0.4    2.3e-84  295.9   0.4    1.0  1  UniRef90_A0A1Y0RZT6     Monooxygenase n=1 Tax=Nostocales cyan
   1.9e-84  296.2   9.7    2.5e-84  295.8   9.7    1.0  1  UniRef90_A0A401MWC4     Acyl-CoA dehydrogenase n=2 Tax=Strept
   1.9e-84  296.2   0.1    2.3e-84  295.9   0.1    1.0  1  UniRef90_A0A172YKY3     Monooxygenase n=1 Tax=Acinetobacter s
     2e-84  296.1   0.0    2.2e-84  296.0   0.0    1.0  1  UniRef90_A0A2L2IZH2     Monooxygenase n=14 Tax=Acinetobacter 
   2.2e-84  296.0   1.4    2.6e-84  295.7   1.4    1.0  1  UniRef90_Q13FN2         Putative monooxygenase n=1 Tax=Parabu
   2.3e-84  295.9   0.0    2.9e-84  295.6   0.0    1.0  1  UniRef90_A0A385C8G3     Monooxygenase n=10 Tax=Acinetobacter 
   2.3e-84  295.9   0.1    2.9e-84  295.6   0.1    1.0  1  UniRef90_D7DP40         Acyl-CoA dehydrogenase type 2 domain 
   2.6e-84  295.7   5.8    3.2e-84  295.4   5.8    1.0  1  UniRef90_I2IWM0         Acyl-CoA dehydrogenase n=10 Tax=Burkh
   2.6e-84  295.7   2.6    3.1e-84  295.5   2.6    1.0  1  UniRef90_A0A101LSG7     Monooxygenase n=1 Tax=Pseudomonas sp.
   2.9e-84  295.6   5.3    3.4e-84  295.4   5.3    1.0  1  UniRef90_UPI0003648894  hypothetical protein n=1 Tax=Chitinip
   3.7e-84  295.2   5.8    4.5e-84  295.0   5.8    1.0  1  UniRef90_A0A103KD79     Monooxygenase n=5 Tax=Burkholderiacea
   3.7e-84  295.2   2.3    4.9e-84  294.8   2.3    1.0  1  UniRef90_B4WSV0         Acyl-CoA dehydrogenase, C-terminal do
     4e-84  295.1   6.0    4.8e-84  294.8   6.0    1.0  1  UniRef90_A0A1G6HFW7     Acyl-CoA dehydrogenase n=1 Tax=Burkho
   4.8e-84  294.8   0.0    5.3e-84  294.7   0.0    1.0  1  UniRef90_A0A143G7H6     Monooxygenase n=1 Tax=Acinetobacter s
   4.8e-84  294.8   4.0    5.7e-84  294.6   4.0    1.0  1  UniRef90_A0A2N7X4U3     Monooxygenase n=2 Tax=Paraburkholderi
   4.9e-84  294.8   0.2    5.9e-84  294.6   0.2    1.0  1  UniRef90_A0A151Y0F8     Monooxygenase n=1 Tax=Acinetobacter p
     5e-84  294.8  10.0      6e-84  294.5  10.0    1.0  1  UniRef90_H2K4T7         FMNH2-dependent monooxygenase n=24 Ta
   6.7e-84  294.4   4.7    8.7e-84  294.0   4.7    1.0  1  UniRef90_A0A0P9B999     Monooxygenase n=4 Tax=Variovorax TaxI
   6.9e-84  294.3   9.6    8.3e-84  294.1   9.6    1.0  1  UniRef90_A0A2J6MX85     Acyl-CoA dehydrogenase n=1 Tax=Burkho
   7.1e-84  294.3   7.0    8.3e-84  294.1   7.0    1.0  1  UniRef90_A0A3R7LDN0     Monooxygenase n=3 Tax=Burkholderiacea
   8.9e-84  294.0   9.4    1.1e-83  293.6   9.4    1.0  1  UniRef90_F2LKU1         Monooxygenase n=11 Tax=Burkholderia T
   1.2e-83  293.5   0.0    1.5e-83  293.3   0.0    1.0  1  UniRef90_A0A0M3A5M9     Monooxygenase n=12 Tax=Acinetobacter 
   1.3e-83  293.5   1.2    1.5e-83  293.2   1.2    1.0  1  UniRef90_A8ZKV1         Acyl-CoA dehydrogenase, putative n=1 
   1.4e-83  293.3   4.8    1.8e-83  293.0   4.8    1.0  1  UniRef90_A0A4S8F7D4     Monooxygenase n=1 Tax=Lampropedia puy
   1.5e-83  293.3   0.1    1.8e-83  293.0   0.1    1.0  1  UniRef90_A0A2H9YUX6     Monooxygenase n=7 Tax=Acinetobacter T
   1.6e-83  293.2   0.0    1.9e-83  292.9   0.0    1.0  1  UniRef90_A0A3A8EZ56     Monooxygenase n=11 Tax=Acinetobacter 
   1.6e-83  293.1   3.6    1.9e-83  292.9   3.6    1.0  1  UniRef90_A0A431TIZ8     Monooxygenase n=12 Tax=root TaxID=1 R
     2e-83  292.8   0.1    2.5e-83  292.5   0.1    1.0  1  UniRef90_A0A140K6F0     Acyl-CoA dehydrogenase type 2 domain 
   2.4e-83  292.5   0.3    2.9e-83  292.3   0.3    1.0  1  UniRef90_N9DUC4         Uncharacterized protein n=1 Tax=Acine
   2.5e-83  292.5  10.5    3.2e-83  292.1  10.5    1.0  1  UniRef90_A0A2Z6TJH4     Monooxygenase n=18 Tax=Burkholderia T
   2.5e-83  292.5   6.9    3.2e-83  292.1   6.9    1.0  1  UniRef90_A0A0A1VGT0     Acyl-CoA dehydrogenases n=1 Tax=Acido
   2.8e-83  292.3   3.6    3.4e-83  292.1   3.6    1.0  1  UniRef90_UPI0009FE40C1  monooxygenase n=1 Tax=Azohydromonas l
   3.1e-83  292.2   1.6    3.7e-83  291.9   1.6    1.0  1  UniRef90_A0A2M9W5X0     Monooxygenase n=1 Tax=Pantoea rodasii
   4.5e-83  291.7   5.8    5.3e-83  291.4   5.8    1.0  1  UniRef90_A0A132DPJ6     Monooxygenase n=6 Tax=Burkholderia Ta
   7.1e-83  291.0  11.5    8.3e-83  290.8  11.5    1.0  1  UniRef90_UPI00055F4A20  monooxygenase n=1 Tax=Streptacidiphil
   7.6e-83  290.9   0.0      9e-83  290.7   0.0    1.0  1  UniRef90_A0A1P8EKI7     Monooxygenase n=9 Tax=Acinetobacter T
   7.7e-83  290.9   0.0    9.2e-83  290.6   0.0    1.0  1  UniRef90_F2F3S7         Acyl-CoA dehydrogenase n=5 Tax=Soliba
   8.3e-83  290.8   1.7      1e-82  290.5   1.7    1.0  1  UniRef90_A0A0K9JZ30     Acyl-CoA dehydrogenase putative diben
   8.3e-83  290.8  10.0    9.7e-83  290.6  10.0    1.0  1  UniRef90_UPI0006E2E17A  monooxygenase n=1 Tax=Streptomyces sp
   8.4e-83  290.8   3.4    9.9e-83  290.5   3.4    1.0  1  UniRef90_A0A147GWQ9     Monooxygenase n=28 Tax=Pseudomonadace
     1e-82  290.5   0.1    1.3e-82  290.2   0.1    1.0  1  UniRef90_A0A3A8FLU5     Monooxygenase n=8 Tax=Moraxellaceae T
   1.1e-82  290.4   0.0    1.3e-82  290.2   0.0    1.0  1  UniRef90_A0A241WPE9     Monooxygenase n=1 Tax=Acinetobacter s
   1.2e-82  290.3   7.6    1.5e-82  289.9   7.6    1.0  1  UniRef90_A0A1H6B288     Acyl-CoA dehydrogenase n=1 Tax=Actino
   1.2e-82  290.2   8.4    1.5e-82  290.0   8.4    1.0  1  UniRef90_UPI000FFC66F5  monooxygenase n=1 Tax=Methylobacteriu
   1.3e-82  290.1   0.0    1.5e-82  289.9   0.0    1.0  1  UniRef90_A0A2U3MYZ3     Dibenzothiophene desulfurization enzy
   1.6e-82  289.9   0.1    1.9e-82  289.6   0.1    1.0  1  UniRef90_A0A0M3RM76     Monooxygenase n=3 Tax=Acinetobacter T
   1.6e-82  289.9   0.9    1.9e-82  289.6   0.9    1.0  1  UniRef90_A0A1I6A5S9     Acyl-CoA dehydrogenase n=1 Tax=Pseudo
   1.8e-82  289.7   0.1    2.2e-82  289.4   0.1    1.0  1  UniRef90_A0A1A7RF77     Monooxygenase n=4 Tax=Acinetobacter T
   1.8e-82  289.7   3.1    2.3e-82  289.3   3.1    1.0  1  UniRef90_W0J474         Acyl-CoA dehydrogenase n=2 Tax=unclas
   1.8e-82  289.6   0.0    2.2e-82  289.4   0.0    1.0  1  UniRef90_A0A0M2PGR3     Acyl-CoA dehydrogenase n=1 Tax=Bacill
   2.9e-82  289.0   5.9    3.4e-82  288.8   5.9    1.0  1  UniRef90_A0A1H2EPX5     Acyl-CoA dehydrogenase n=1 Tax=Verruc
   3.4e-82  288.8   7.3    4.4e-82  288.4   7.3    1.0  1  UniRef90_A0A1L6I7Z6     Acyl-CoA dehydrogenase n=1 Tax=Parabu
   3.4e-82  288.8   0.2    4.6e-82  288.3   0.2    1.1  1  UniRef90_K9WZ72         Acyl-CoA dehydrogenase n=1 Tax=Cylind
   4.7e-82  288.3   0.3    6.2e-82  287.9   0.3    1.1  1  UniRef90_A0A1Q4REV7     Monooxygenase n=1 Tax=Calothrix sp. H
   5.4e-82  288.1   0.0    6.3e-82  287.9   0.0    1.0  1  UniRef90_A0A2T8HN86     Monooxygenase n=1 Tax=Sphingobacteriu
   6.2e-82  287.9   8.0    8.4e-82  287.5   8.0    1.0  1  UniRef90_A0A0J6SJ00     Monooxygenase n=4 Tax=Methylobacteriu
   6.5e-82  287.8   1.1    7.8e-82  287.6   1.1    1.0  1  UniRef90_A0A1W6MSB2     Monooxygenase n=1 Tax=Methylocystis b
   9.6e-82  287.3   0.2    1.1e-81  287.0   0.2    1.0  1  UniRef90_A0A241WDY2     Monooxygenase n=3 Tax=Acinetobacter T
   1.2e-81  287.0   0.3    1.5e-81  286.6   0.3    1.0  1  UniRef90_UPI0003632C8A  hypothetical protein n=1 Tax=cyanobac
   1.3e-81  286.9   3.6    1.5e-81  286.6   3.6    1.0  1  UniRef90_UPI00041EF43F  monooxygenase n=1 Tax=Azohydromonas a
   1.3e-81  286.8   2.4    1.6e-81  286.5   2.4    1.0  1  UniRef90_A0A109J3N3     Monooxygenase n=10 Tax=Rhizobiales Ta
   1.3e-81  286.8   5.6    1.6e-81  286.5   5.6    1.0  1  UniRef90_A0A2G9C7A2     Monooxygenase n=2 Tax=Mitsuaria TaxID
   1.3e-81  286.8   3.6    1.6e-81  286.5   3.6    1.0  1  UniRef90_V9GDQ9         Acyl-CoA dehydrogenase n=1 Tax=Paenib
   1.6e-81  286.5   6.8    1.8e-81  286.3   6.8    1.0  1  UniRef90_UPI0005A9B3B4  acyl-CoA dehydrogenase n=1 Tax=Parabu
   1.8e-81  286.4   3.6    2.3e-81  286.0   3.6    1.0  1  UniRef90_C5TB98         Acyl-CoA dehydrogenase type 2 domain 
   2.1e-81  286.2   2.8    2.7e-81  285.8   2.8    1.0  1  UniRef90_D0IW93         Acyl-CoA dehydrogenase, type 2-like p
   2.3e-81  286.1  10.1    2.6e-81  285.9  10.1    1.0  1  UniRef90_UPI0006E447E0  monooxygenase n=1 Tax=Streptomyces hi
   2.4e-81  286.0   6.0    3.3e-81  285.5   6.0    1.0  1  UniRef90_A8I8G2         Acyl-CoA dehydrogenase n=3 Tax=Azorhi
     3e-81  285.6   0.0    3.7e-81  285.4   0.0    1.0  1  UniRef90_UPI00039A5BB5  acyl-CoA dehydrogenase n=1 Tax=Bacill
   3.5e-81  285.4   4.0    4.3e-81  285.1   4.0    1.0  1  UniRef90_A0A2P1VJ12     Monooxygenase n=2 Tax=Variovorax TaxI
     4e-81  285.2  11.0    5.2e-81  284.9  11.0    1.0  1  UniRef90_UPI00055EC309  acyl-CoA dehydrogenase n=2 Tax=Scisci
   4.3e-81  285.1   3.6    4.8e-81  285.0   3.6    1.0  1  UniRef90_UPI000B97FBF0  monooxygenase n=1 Tax=Vulcanococcus l
   4.8e-81  285.0  10.6    5.8e-81  284.7  10.6    1.0  1  UniRef90_A0A089XKY3     FMNH2-dependent monooxygenase n=15 Ta
   5.5e-81  284.8   5.2    6.6e-81  284.5   5.2    1.0  1  UniRef90_A0A1A9HQM9     Uncharacterized protein n=2 Tax=Mitsu
   7.8e-81  284.3   0.0    9.3e-81  284.0   0.0    1.0  1  UniRef90_A0A072NMT2     Dibenzothiophene monooxygenase n=2 Ta
   8.3e-81  284.2   3.1    9.9e-81  283.9   3.1    1.0  1  UniRef90_A0A395D1I6     Monooxygenase n=1 Tax=Methylocystacea
   8.4e-81  284.2  10.8      1e-80  283.9  10.8    1.0  1  UniRef90_A6WDN7         Acyl-CoA dehydrogenase type 2 domain 
   9.3e-81  284.0   7.8    1.1e-80  283.8   7.8    1.0  1  UniRef90_A0A0S1XV97     Monooxygenase n=2 Tax=Bordetella TaxI
   9.3e-81  284.0   7.2    1.1e-80  283.8   7.2    1.0  1  UniRef90_A0A246Q005     Monooxygenase n=1 Tax=Achromobacter s
   9.3e-81  284.0   0.0    1.1e-80  283.8   0.0    1.0  1  UniRef90_A0A2D7V8Z3     Monooxygenase n=3 Tax=Acinetobacter T
     1e-80  283.9   7.3    1.3e-80  283.6   7.3    1.0  1  UniRef90_A0A4Q5X1L4     Acyl-CoA dehydrogenase n=1 Tax=Comamo
     1e-80  283.9   0.8    1.3e-80  283.5   0.8    1.0  1  UniRef90_U9WEQ3         Monooxygenase n=1 Tax=Leptolyngbya sp
   1.2e-80  283.7   5.7    1.5e-80  283.4   5.7    1.0  1  UniRef90_A0A246JEP8     Monooxygenase n=1 Tax=Roseateles aqua
   1.2e-80  283.6   5.6    1.5e-80  283.4   5.6    1.0  1  UniRef90_A0A1H0TK45     Acyl-CoA dehydrogenase n=2 Tax=Rhodof
   1.3e-80  283.6  10.5    1.5e-80  283.3  10.5    1.0  1  UniRef90_A0A2S4XXK4     Monooxygenase n=4 Tax=Streptomyces Ta
   1.6e-80  283.2   9.3    1.9e-80  283.0   9.3    1.0  1  UniRef90_A0A286CAD5     Acyl-CoA dehydrogenase n=1 Tax=Strept
   1.9e-80  283.0   0.6    2.3e-80  282.8   0.6    1.0  1  UniRef90_A0A4R8HXQ4     Alkylation response protein AidB-like
     2e-80  283.0  10.9    2.3e-80  282.7  10.9    1.0  1  UniRef90_A0A0G3ATB1     Monooxygenase n=2 Tax=Streptomyces Ta
     2e-80  282.9   5.2    2.4e-80  282.7   5.2    1.0  1  UniRef90_A0A1I4Q6M0     Acyl-CoA dehydrogenase n=1 Tax=Methyl
   2.3e-80  282.7   0.4    2.9e-80  282.4   0.4    1.0  1  UniRef90_A0A2U1SUE6     Monooxygenase n=2 Tax=Methylosinus sp
   2.4e-80  282.7   0.0    2.9e-80  282.4   0.0    1.0  1  UniRef90_A0A2T1J1Y6     Monooxygenase n=10 Tax=Moraxellaceae 
   2.8e-80  282.5   2.1    3.4e-80  282.2   2.1    1.0  1  UniRef90_A0A1H8MYU5     Putative acyl-CoA dehydrogenase YdbM 
   2.9e-80  282.4   6.9    3.5e-80  282.1   6.9    1.0  1  UniRef90_A0A1V4EHP8     Monooxygenase n=3 Tax=Microbispora Ta
     3e-80  282.4   1.6    3.7e-80  282.1   1.6    1.0  1  UniRef90_A0A071HWB7     Monooxygenase n=9 Tax=Rhizobiales Tax
   3.1e-80  282.3   7.8    3.7e-80  282.0   7.8    1.1  1  UniRef90_UPI00099ED70E  monooxygenase n=1 Tax=Streptomyces sp
   3.8e-80  282.0  12.1    1.1e-75  267.3   9.1    2.0  1  UniRef90_A0A3R9U899     Monooxygenase (Fragment) n=1 Tax=Stre
     4e-80  281.9   4.1    5.3e-80  281.5   4.1    1.0  1  UniRef90_S5SVU3         Acyl-CoA dehydrogenase protein n=1 Ta
   4.5e-80  281.8  11.0    5.3e-80  281.5  11.0    1.0  1  UniRef90_D5ZZJ6         FMNH2-dependent monooxygenase n=8 Tax
   4.6e-80  281.7   9.8    5.2e-80  281.6   9.8    1.0  1  UniRef90_A0A0N0YEL9     Monooxygenase n=4 Tax=Streptomyces Ta
   4.7e-80  281.7   6.5    5.6e-80  281.5   6.5    1.0  1  UniRef90_UPI0009FDBCAD  monooxygenase n=1 Tax=Mitsuaria chito
   5.2e-80  281.6   9.7    5.9e-80  281.4   9.7    1.0  1  UniRef90_A0A1B1M254     FMNH2-dependent monooxygenase n=26 Ta
   6.4e-80  281.3   8.4    8.5e-80  280.9   8.4    1.0  1  UniRef90_A0A4R7G183     Alkylation response protein AidB-like
   6.6e-80  281.2   9.3    7.7e-80  281.0   9.3    1.0  1  UniRef90_A0A4Q7URT6     Alkylation response protein AidB-like
   6.7e-80  281.2   2.6    8.3e-80  280.9   2.6    1.0  1  UniRef90_UPI000563BADA  monooxygenase n=8 Tax=Rhizobiales Tax
   7.8e-80  281.0   1.4    9.1e-80  280.8   1.4    1.0  1  UniRef90_C1DGS3         Acyl-CoA dehydrogenase/oxydase n=9 Ta
   8.2e-80  280.9   4.6      1e-79  280.6   4.6    1.0  1  UniRef90_A0A246H3L6     Monooxygenase n=1 Tax=Mitsuaria nodul
   1.2e-79  280.3   2.0    1.5e-79  280.0   2.0    1.0  1  UniRef90_A0A0Q6VYG0     Monooxygenase n=16 Tax=Rhizobiales Ta
   1.3e-79  280.2   1.2    1.6e-79  279.9   1.2    1.0  1  UniRef90_A0A2P6JL01     Monooxygenase n=1 Tax=Pseudomonas sp.
   1.4e-79  280.1   7.6    1.9e-79  279.7   7.6    1.0  1  UniRef90_A0A484THM3     Acyl-CoA dehydrogenase probable diben
   1.6e-79  279.9   7.3    1.9e-79  279.7   7.3    1.0  1  UniRef90_A0A143QAR2     Dibenzothiophene desulfurization enzy
   2.1e-79  279.6   2.2    2.6e-79  279.3   2.2    1.0  1  UniRef90_A0A353HY18     Monooxygenase n=1 Tax=Massilia sp. Ta
   2.3e-79  279.5   1.9    2.8e-79  279.2   1.9    1.0  1  UniRef90_UPI000DD52EA0  monooxygenase n=5 Tax=Rhizobiales bac
   3.4e-79  278.9   1.6    4.4e-79  278.5   1.6    1.0  1  UniRef90_A0A1R1CDZ7     Monooxygenase n=1 Tax=Paenibacillus s
   3.9e-79  278.7   7.1    3.9e-79  278.7   7.1    1.7  1  UniRef90_A0A1Y2MHJ8     Dibenzothiophene desulfurization enzy
   4.6e-79  278.4   0.0    5.7e-79  278.2   0.0    1.0  1  UniRef90_UPI0010306DA9  monooxygenase n=1 Tax=Acinetobacter s
   4.9e-79  278.4   9.6    5.7e-79  278.1   9.6    1.1  1  UniRef90_A0A345STZ0     Monooxygenase n=1 Tax=Streptacidiphil
   5.4e-79  278.2   0.8    6.9e-79  277.9   0.8    1.0  1  UniRef90_A0A0Q8Q8X6     Acyl-CoA dehydrogenase n=1 Tax=Novihe
   7.1e-79  277.8   4.8    9.7e-79  277.4   4.8    1.1  1  UniRef90_UPI000D15C4DE  hypothetical protein n=1 Tax=Acidovor
   9.1e-79  277.5   8.9    1.1e-78  277.2   8.9    1.0  1  UniRef90_A0A0Q6JL45     Monooxygenase n=6 Tax=Rhodococcus Tax
     1e-78  277.3   9.9    1.2e-78  277.0   9.9    1.0  1  UniRef90_A0A2R4E9U5     Monooxygenase n=10 Tax=Acidovorax Tax
   1.1e-78  277.2   2.7    1.3e-78  277.0   2.7    1.0  1  UniRef90_C1DNU5         DszC-like desulfurization enzyme n=14
   1.2e-78  277.1  11.2    1.3e-78  276.9  11.2    1.0  1  UniRef90_UPI0004C7038F  monooxygenase n=1 Tax=Streptomyces sp
   1.8e-78  276.5   3.6    2.4e-78  276.1   3.6    1.0  1  UniRef90_A0A071HVG1     Monooxygenase n=8 Tax=Rhizobiales Tax
   1.9e-78  276.4  10.4    5.1e-78  275.0  10.4    1.6  1  UniRef90_A0A1A5XM62     Acyl-CoA dehydrogenase n=4 Tax=Parabu
   1.9e-78  276.4   6.1    2.3e-78  276.1   6.1    1.0  1  UniRef90_A0A4R6V525     Alkylation response protein AidB-like
     2e-78  276.4  10.1    2.2e-78  276.2  10.1    1.0  1  UniRef90_A0A1D7VPM7     Monooxygenase n=8 Tax=Streptomyces Ta
   2.2e-78  276.2   7.2    2.7e-78  275.9   7.2    1.0  1  UniRef90_A0A0F0F931     Monooxygenase n=3 Tax=Burkholderiacea
   2.3e-78  276.2   7.0    2.7e-78  275.9   7.0    1.0  1  UniRef90_A0A1H6B141     Acyl-CoA dehydrogenase n=1 Tax=Actino
   2.3e-78  276.1   8.6    2.6e-78  276.0   8.6    1.0  1  UniRef90_A0A0Q5QDL2     Monooxygenase n=2 Tax=Williamsia TaxI
   2.5e-78  276.0   5.3    2.8e-78  275.9   5.3    1.0  1  UniRef90_UPI000A010FC9  monooxygenase n=1 Tax=Rhodococcus yun
   2.6e-78  276.0  11.1    3.1e-78  275.7  11.1    1.0  1  UniRef90_A0A0L8Q7N0     Monooxygenase n=18 Tax=Streptomycetac
     3e-78  275.8   6.1    3.5e-78  275.6   6.1    1.0  1  UniRef90_UPI0006920534  acyl-CoA dehydrogenase family protein
     3e-78  275.8   2.8    3.9e-78  275.4   2.8    1.0  1  UniRef90_A0A093RPZ7     Monooxygenase n=1 Tax=Pectobacterium 
   3.3e-78  275.6   6.5    4.2e-78  275.3   6.5    1.0  1  UniRef90_A0A0F0FDZ8     Monooxygenase n=2 Tax=Burkholderiacea
   4.7e-78  275.1  10.4    5.7e-78  274.8  10.4    1.0  1  UniRef90_A0A328ZJU8     Alkylation response protein AidB-like
   5.6e-78  274.9   2.3    7.1e-78  274.5   2.3    1.1  1  UniRef90_A0A0N0LBB3     Monooxygenase n=13 Tax=Rhizobium TaxI
   5.6e-78  274.9   8.3    6.9e-78  274.6   8.3    1.0  1  UniRef90_A0A2S4MJE9     Alkylation response protein AidB-like
   8.5e-78  274.3   5.3      1e-77  274.0   5.3    1.0  1  UniRef90_A0A1G7VR80     Acyl-CoA dehydrogenase n=1 Tax=Pseudo
   1.1e-77  273.9   6.5    1.3e-77  273.7   6.5    1.0  1  UniRef90_A0A2U0YAX7     Alkylation response protein AidB-like
   1.4e-77  273.5  10.6    1.7e-77  273.3  10.6    1.0  1  UniRef90_A0A100J4T2     Dibenzothiophene desulfurization enzy
   1.8e-77  273.2   9.2    2.4e-77  272.8   9.2    1.0  1  UniRef90_UPI00048CE5FB  acyl-CoA dehydrogenase n=1 Tax=Pseudo
   2.5e-77  272.7   6.2      3e-77  272.5   6.2    1.0  1  UniRef90_A0A239EI90     Acyl-CoA dehydrogenase n=1 Tax=Rhodoc
   2.6e-77  272.7   3.8    3.1e-77  272.4   3.8    1.0  1  UniRef90_A0A1L9RNV6     Uncharacterized protein n=1 Tax=Asper
   2.7e-77  272.6   5.1    3.3e-77  272.3   5.1    1.0  1  UniRef90_A0A440DH75     Monooxygenase n=1 Tax=Mesorhizobium s
     4e-77  272.1  10.1    4.8e-77  271.8  10.1    1.0  1  UniRef90_A0A059WAN7     FMNH2-dependent monooxygenase n=5 Tax
   4.3e-77  271.9   1.6    5.4e-77  271.6   1.6    1.0  1  UniRef90_A0A248WHB5     Monooxygenase n=9 Tax=Rhizobiales Tax
     5e-77  271.7   7.1      6e-77  271.5   7.1    1.0  1  UniRef90_A0A177YH77     Monooxygenase n=57 Tax=Nocardiaceae T
   5.2e-77  271.7   9.7    6.1e-77  271.5   9.7    1.0  1  UniRef90_A0A1I1VWV3     Acyl-CoA dehydrogenase n=1 Tax=Acidov
   7.3e-77  271.2   3.4    9.1e-77  270.9   3.4    1.0  1  UniRef90_S5SWW2         Acyl-CoA dehydrogenase protein n=1 Ta
   7.4e-77  271.2   9.3    8.9e-77  270.9   9.3    1.0  1  UniRef90_UPI0010F61EC4  acyl-CoA dehydrogenase n=1 Tax=unclas
   8.2e-77  271.0   0.1    9.8e-77  270.8   0.1    1.0  1  UniRef90_UPI000472C66C  monooxygenase n=1 Tax=Bacillus ginsen
   9.7e-77  270.8   5.7    1.4e-76  270.3   5.7    1.1  1  UniRef90_U1HFE3         DnaK suppressor protein n=5 Tax=Brady
     1e-76  270.7   9.5    1.2e-76  270.5   9.5    1.0  1  UniRef90_A0A419HCF6     Monooxygenase n=1 Tax=Pseudonocardiac
   1.2e-76  270.4   1.8    1.6e-76  270.1   1.8    1.1  1  UniRef90_UPI000DDC7D8C  monooxygenase n=5 Tax=Rhizobiales bac
   1.4e-76  270.3   3.6    1.7e-76  270.0   3.6    1.0  1  UniRef90_A0A1C7P0E8     Acyl-CoA dehydrogenase n=15 Tax=Rhizo
     2e-76  269.7   3.0    2.4e-76  269.5   3.0    1.0  1  UniRef90_V7FS94         Monooxygenase n=10 Tax=Mesorhizobium 
   2.1e-76  269.7   5.1    2.5e-76  269.4   5.1    1.0  1  UniRef90_A0A370L2K0     Desulfurase n=1 Tax=Bosea sp. RCAM046
   2.1e-76  269.7   8.4    2.5e-76  269.4   8.4    1.0  1  UniRef90_A0A3A5JJY9     Monooxygenase n=1 Tax=Salinisphaera s
   2.1e-76  269.7   8.5    2.4e-76  269.5   8.5    1.0  1  UniRef90_A0A0M3UAF0     Monooxygenase n=5 Tax=Pseudonocardiac
   2.3e-76  269.6  11.4    2.7e-76  269.3  11.4    1.0  1  UniRef90_A0A2W4NG01     Acyl-CoA dehydrogenase n=1 Tax=Actino
   2.9e-76  269.2   6.7    3.5e-76  269.0   6.7    1.0  1  UniRef90_A0A4R6RP93     Alkylation response protein AidB-like
     3e-76  269.2   4.7      4e-76  268.8   4.7    1.0  1  UniRef90_UPI000566AF01  monooxygenase n=1 Tax=Rhizobium legum
   3.4e-76  269.0   4.7    4.2e-76  268.7   4.7    1.0  1  UniRef90_A0A132MXQ8     FMNH2-dependent monooxygenase n=1 Tax
     4e-76  268.7  10.4    5.4e-76  268.3  10.4    1.1  1  UniRef90_D9WSI4         Dibenzothiophene desulfurization enzy
   4.9e-76  268.5   4.9    5.8e-76  268.2   4.9    1.0  1  UniRef90_UPI0004201A7F  monooxygenase n=1 Tax=Actinokineospor
     5e-76  268.5  12.5    6.3e-76  268.1  12.5    1.0  1  UniRef90_A0A315ZU85     Alkylation response protein AidB-like
     5e-76  268.4   4.6    1.3e-53  194.6   2.9    2.0  2  UniRef90_UPI0004034499  monooxygenase n=1 Tax=Chitinilyticum 
   5.1e-76  268.4   2.8    6.7e-76  268.0   2.8    1.0  1  UniRef90_A0A4T3FGI3     Monooxygenase n=1 Tax=Rhizobium sp. P
   5.4e-76  268.3   9.2    6.4e-76  268.1   9.2    1.0  1  UniRef90_N0CL98         Dibenzothiophene desulfurization enzy
   5.4e-76  268.3   1.9    7.1e-76  267.9   1.9    1.0  1  UniRef90_A0A373FKT3     Acyl-CoA dehydrogenase n=1 Tax=Comamo
   5.4e-76  268.3   7.8    6.5e-76  268.1   7.8    1.0  1  UniRef90_A0A3N1X867     Alkylation response protein AidB-like
   6.2e-76  268.1   1.7    7.7e-76  267.8   1.7    1.0  1  UniRef90_A0A1B9S338     Monooxygenase n=4 Tax=Rhizobium/Agrob
   6.8e-76  268.0   7.8    8.9e-76  267.6   7.8    1.0  1  UniRef90_A0A0C4YA76     Acyl-CoA dehydrogenase n=2 Tax=Cupria
   7.1e-76  267.9   7.0    8.7e-76  267.7   7.0    1.1  1  UniRef90_A0A0P0SIG3     Monooxygenase n=6 Tax=Pseudonocardiac
   7.6e-76  267.8   9.5    9.2e-76  267.6   9.5    1.0  1  UniRef90_A0A0M8W429     Monooxygenase n=1 Tax=Nocardia sp. NR
   9.7e-76  267.5   4.7    1.2e-75  267.2   4.7    1.1  1  UniRef90_W7IP68         Acyl-CoA dehydrogenase n=4 Tax=Actino
     1e-75  267.4   0.2    1.2e-75  267.1   0.2    1.0  1  UniRef90_A0A3M1KWK8     Monooxygenase n=1 Tax=Cyanobacteria b
   1.2e-75  267.1   8.6    1.5e-75  266.9   8.6    1.0  1  UniRef90_UPI00034BEE10  acyl-CoA dehydrogenase n=1 Tax=Ideone
   1.3e-75  267.1   5.1    1.5e-75  266.8   5.1    1.0  1  UniRef90_A0A2S6GFH5     Alkylation response protein AidB-like
   1.3e-75  267.1   7.0    1.5e-75  266.8   7.0    1.0  1  UniRef90_A0A1G6JAC7     Acyl-CoA dehydrogenase n=1 Tax=Burkho
   1.5e-75  266.9   2.7      2e-75  266.5   2.7    1.0  1  UniRef90_A0A2G6YTI7     Alkylation response protein AidB-like
   1.7e-75  266.7  10.9    2.3e-75  266.3  10.9    1.0  1  UniRef90_UPI0004921EE2  acyl-CoA dehydrogenase n=1 Tax=Pseudo
   1.9e-75  266.5   6.1    2.5e-75  266.1   6.1    1.0  1  UniRef90_UPI000DD53D91  monooxygenase n=6 Tax=Rhizobiales bac
   2.4e-75  266.2   3.3    2.9e-75  265.9   3.3    1.0  1  UniRef90_A0A4Y8QGQ8     Uncharacterized protein n=1 Tax=Shine
   2.5e-75  266.2   3.9    2.9e-75  265.9   3.9    1.0  1  UniRef90_B6A4I9         Acyl-CoA dehydrogenase type 2 domain 
   2.7e-75  266.0   4.8    3.3e-75  265.8   4.8    1.0  1  UniRef90_UPI000368E3F6  monooxygenase n=1 Tax=Actinokineospor
   3.2e-75  265.8   1.0    3.8e-75  265.6   1.0    1.0  1  UniRef90_Q5EGJ3         DBT monooxygenase (Fragment) n=1 Tax=
   3.7e-75  265.6   1.1    4.5e-75  265.3   1.1    1.0  1  UniRef90_N6YVB1         Acyl-CoA dehydrogenase/oxidase n=1 Ta
   3.7e-75  265.6   9.3    4.3e-75  265.4   9.3    1.0  1  UniRef90_J2K9E8         FMNH2-dependent monooxygenase n=2 Tax
   4.5e-75  265.3   5.7    5.4e-75  265.1   5.7    1.0  1  UniRef90_W5W1J8         Dibenzothiophene desulfurization enzy
   6.8e-75  264.7   4.1    8.2e-75  264.4   4.1    1.0  1  UniRef90_A0A4R1RXS3     Alkylation response protein AidB-like
   7.3e-75  264.6   4.1    8.8e-75  264.3   4.1    1.0  1  UniRef90_UPI000DE4BE09  acyl-CoA dehydrogenase n=1 Tax=Rhizob
   7.6e-75  264.6   4.0      9e-75  264.3   4.0    1.1  1  UniRef90_H6C5U4         Thermophilic desulfurizing enzyme fam
   1.1e-74  264.1   4.1    1.3e-74  263.8   4.1    1.0  1  UniRef90_A0A1H0UY24     Acyl-CoA dehydrogenase n=2 Tax=Phyllo
   1.1e-74  264.0   2.7    1.5e-74  263.6   2.7    1.0  1  UniRef90_A0A1B9S310     Monooxygenase n=16 Tax=Rhizobiales Ta
   1.2e-74  263.9  11.4    1.5e-74  263.6  11.4    1.0  1  UniRef90_A0A1Q8CJT5     Acyl-CoA dehydrogenase n=1 Tax=Actino
   1.7e-74  263.4  11.2    1.8e-74  263.3  11.2    1.0  1  UniRef90_A0A257LSC7     Monooxygenase n=1 Tax=Burkholderiales
     2e-74  263.1   3.4    2.4e-74  262.9   3.4    1.0  1  UniRef90_A0A1H8VJE5     Putative acyl-CoA dehydrogenase YdbM 
   2.2e-74  263.0   8.5    2.8e-74  262.7   8.5    1.0  1  UniRef90_A0A2T0R7P7     Alkylation response protein AidB-like
   2.3e-74  263.0   0.1    2.8e-74  262.7   0.1    1.0  1  UniRef90_A0A4R1XZX0     Alkylation response protein AidB-like
   2.4e-74  262.9  10.4    1.6e-73  260.2  10.4    1.8  1  UniRef90_A0A328Y2D8     Alkylation response protein AidB-like
   2.9e-74  262.7   8.1    3.1e-74  262.5   8.1    1.0  1  UniRef90_A0A0Q9RMY5     Monooxygenase n=1 Tax=Nocardioides sp
   3.1e-74  262.6   7.6    3.7e-74  262.3   7.6    1.0  1  UniRef90_UPI000911C9C7  monooxygenase n=1 Tax=Pseudonocardia 
   3.7e-74  262.3   3.0    4.4e-74  262.0   3.0    1.0  1  UniRef90_A0A073BDB7     Monooxygenase n=1 Tax=Saccharopolyspo
   3.9e-74  262.2   2.4    4.7e-74  262.0   2.4    1.0  1  UniRef90_A0A2W4CVF8     Acyl-CoA dehydrogenase n=1 Tax=Rhizob
   4.8e-74  261.9   1.6    6.4e-74  261.5   1.6    1.1  1  UniRef90_V5FY17         Thermophilic desulfurizing enzyme fam
   5.2e-74  261.8   2.6    6.2e-74  261.6   2.6    1.0  1  UniRef90_K0Q1Q3         Acyl-CoA dehydrogenase type 2 domain 
   5.6e-74  261.7   5.0    6.7e-74  261.4   5.0    1.0  1  UniRef90_A0A1H9Q724     Acyl-CoA dehydrogenase n=1 Tax=Actino
   5.7e-74  261.7   7.2    7.4e-74  261.3   7.2    1.0  1  UniRef90_A0A109J3P8     Monooxygenase n=26 Tax=Rhizobiales Ta
     6e-74  261.6  11.2    7.2e-74  261.3  11.2    1.0  1  UniRef90_A0A2T0UDG4     Alkylation response protein AidB-like
     6e-74  261.6   7.1    7.1e-74  261.4   7.1    1.0  1  UniRef90_A0A4R1HYS3     Alkylation response protein AidB-like
   6.2e-74  261.5   2.5    7.4e-74  261.3   2.5    1.0  1  UniRef90_A0A246TWM4     Acyl-CoA dehydrogenase n=2 Tax=Rhizob
   7.8e-74  261.2   3.0    9.3e-74  261.0   3.0    1.0  1  UniRef90_A0A0F0ID69     Dibenzothiophene DBT desulfurization 
     1e-73  260.8   5.9    1.4e-73  260.4   5.9    1.0  1  UniRef90_UPI000DDD28EF  monooxygenase n=3 Tax=Rhizobiales bac
     1e-73  260.8   0.0    1.4e-73  260.4   0.0    1.0  1  UniRef90_A0A1I3B6P2     Acyl-CoA dehydrogenase n=7 Tax=Bacill
   1.4e-73  260.4   5.6    1.8e-73  260.1   5.6    1.0  1  UniRef90_UPI000D1537B0  monooxygenase n=2 Tax=Acidovorax aven
   1.5e-73  260.3   4.9    1.9e-73  260.0   4.9    1.0  1  UniRef90_A0A2U0Y9Z6     Alkylation response protein AidB-like
   1.5e-73  260.3   4.0    1.8e-73  260.1   4.0    1.0  1  UniRef90_UPI00067C6E52  hypothetical protein n=1 Tax=Herbaspi
   1.5e-73  260.3   3.5      2e-73  259.9   3.5    1.0  1  UniRef90_A0A0N0LB85     Monooxygenase n=12 Tax=Rhizobium TaxI
   1.7e-73  260.1  10.1    2.1e-73  259.8  10.1    1.0  1  UniRef90_A0A1H3KY35     Acyl-CoA dehydrogenase n=3 Tax=Actino
   1.7e-73  260.1   2.6    1.7e-73  260.1   2.6    1.7  1  UniRef90_A0A2P2HKP0     Thermophilic desulfurizing enzyme fam
   1.9e-73  259.9   9.9    2.9e-42  157.2   0.6    2.0  2  UniRef90_UPI001051B407  SfnB family sulfur acquisition oxidor
     2e-73  259.9   9.2    2.4e-73  259.6   9.2    1.0  1  UniRef90_A0A3A5HBI5     Monooxygenase n=1 Tax=Nocardioides sp
     2e-73  259.8   3.1    2.4e-73  259.6   3.1    1.0  1  UniRef90_A0A443I5T9     Thermophilic desulfurizing enzyme fam
   2.4e-73  259.6   9.0    2.9e-73  259.3   9.0    1.0  1  UniRef90_A0A1E4I0S9     Monooxygenase n=2 Tax=Pseudonocardia 
   2.5e-73  259.6   3.7    2.8e-73  259.4   3.7    1.0  1  UniRef90_A0A1I1VPX6     Acyl-CoA dehydrogenase n=2 Tax=Acidov
   2.6e-73  259.5  11.1    3.1e-73  259.3  11.1    1.0  1  UniRef90_A0A1G6ZNM7     Acyl-CoA dehydrogenase n=1 Tax=Glycom
   3.2e-73  259.2   7.3    3.9e-73  258.9   7.3    1.0  1  UniRef90_UPI000A3A3A16  acyl-CoA dehydrogenase n=1 Tax=Alloku
   9.3e-73  257.7   7.1    1.2e-72  257.3   7.1    1.0  1  UniRef90_A8IC86         Putative FMNH2-dependent monooxygenas
     1e-72  257.6   8.4    1.3e-72  257.2   8.4    1.0  1  UniRef90_UPI000619FAD3  monooxygenase n=1 Tax=Delftia tsuruha
     1e-72  257.6   3.1    1.2e-72  257.3   3.1    1.0  1  UniRef90_A0A1Q5Q6K8     Acyl-CoA_dh_2 domain-containing prote
   1.1e-72  257.5   6.1    1.3e-72  257.2   6.1    1.0  1  UniRef90_A0A4R4ZIS0     Monooxygenase n=2 Tax=Kribbella TaxID
   1.1e-72  257.5   3.4    1.4e-72  257.1   3.4    1.0  1  UniRef90_UPI0003765980  monooxygenase n=6 Tax=Rhizobiales Tax
   1.1e-72  257.5   7.5    1.3e-72  257.2   7.5    1.0  1  UniRef90_UPI0002DC7EBE  monooxygenase n=1 Tax=Nocardia transv
   1.1e-72  257.4   6.2    1.2e-72  257.3   6.2    1.0  1  UniRef90_A0A1Q4DIL0     Monooxygenase n=1 Tax=Pseudonocardia 
   1.2e-72  257.4   0.5    1.3e-72  257.2   0.5    1.0  1  UniRef90_A0A1D3K0W7     Acyl-CoA_dh_2 domain-containing prote
   1.2e-72  257.3   3.7    1.4e-72  257.1   3.7    1.0  1  UniRef90_A0A1B9S6Q0     Acyl-CoA dehydrogenase n=3 Tax=Rhizob
   1.2e-72  257.3   2.6    1.5e-72  257.0   2.6    1.0  1  UniRef90_A0A3T1DBK6     FMNH2-dependent monooxygenase n=2 Tax
   1.4e-72  257.1   9.8    1.6e-72  256.9   9.8    1.0  1  UniRef90_UPI0009FC10AA  hypothetical protein n=1 Tax=Herbicon
   1.4e-72  257.1   4.4    1.7e-72  256.8   4.4    1.0  1  UniRef90_Q47PT7         FMNH2-dependent monooxygenase n=4 Tax
   1.5e-72  257.0   4.9    1.8e-72  256.7   4.9    1.1  1  UniRef90_A0A1Q9LI62     Monooxygenase n=1 Tax=Actinokineospor
   1.5e-72  257.0  12.5      2e-72  256.6  12.5    1.0  1  UniRef90_UPI001153B9CF  acyl-CoA dehydrogenase n=1 Tax=Pseudo
   1.7e-72  256.8   3.3      2e-72  256.6   3.3    1.0  1  UniRef90_A0A071ICK8     Acyl-CoA dehydrogenase n=10 Tax=Rhizo
   1.7e-72  256.8   3.4      2e-72  256.6   3.4    1.0  1  UniRef90_A0A1N6X5U6     Acyl-CoA dehydrogenase n=1 Tax=Pseudo
   1.7e-72  256.8   2.9    2.1e-72  256.5   2.9    1.0  1  UniRef90_A0A0U4HF14     Desulfurase n=15 Tax=Pseudomonadaceae
   1.8e-72  256.7   0.0    2.2e-72  256.5   0.0    1.0  1  UniRef90_A0A1E7R973     Monooxygenase n=1 Tax=Acinetobacter q
   2.2e-72  256.5   4.4    2.6e-72  256.2   4.4    1.0  1  UniRef90_A0A0U1M9W9     Uncharacterized protein n=1 Tax=Talar
   2.4e-72  256.3   6.3    3.1e-72  255.9   6.3    1.0  1  UniRef90_UPI001051DD73  acyl-CoA dehydrogenase n=1 Tax=Gordon
   2.5e-72  256.2   2.4    3.1e-72  256.0   2.4    1.0  1  UniRef90_Q4WB45         Thermophilic desulfurizing enzyme fam
   2.8e-72  256.1   8.6    3.3e-72  255.9   8.6    1.0  1  UniRef90_A0A0Q8Q3A6     Monooxygenase n=1 Tax=Nocardioides sp
     3e-72  256.0   8.5    3.3e-72  255.9   8.5    1.0  1  UniRef90_UPI000524A0AE  monooxygenase n=1 Tax=Saccharothrix s
   3.1e-72  255.9   1.8    3.7e-72  255.7   1.8    1.0  1  UniRef90_A0A2L0WNE5     Sulfur acquisition oxidoreductase Sfn
   3.5e-72  255.8   1.4    4.2e-72  255.5   1.4    1.0  1  UniRef90_A0A2I2FLD5     Thermophilic desulfurizing enzyme fam
     5e-72  255.3   8.1    6.1e-72  255.0   8.1    1.0  1  UniRef90_A0A0Q7Q6R9     Monooxygenase n=4 Tax=Nocardioides Ta
   5.1e-72  255.2   4.1    6.2e-72  255.0   4.1    1.0  1  UniRef90_A0A101L7Y9     Desulfurase n=2 Tax=Pseudomonas TaxID
   5.9e-72  255.0   5.2    7.5e-72  254.7   5.2    1.0  1  UniRef90_J3BM23         Acyl-CoA dehydrogenase n=4 Tax=Rhizob
   6.5e-72  254.9   2.1    7.8e-72  254.6   2.1    1.0  1  UniRef90_M7UVT6         Putative thermophilic desulfurizing e
   7.8e-72  254.6   2.4    9.5e-72  254.4   2.4    1.0  1  UniRef90_J2REG6         Acyl-CoA dehydrogenase n=7 Tax=Rhizob
   7.9e-72  254.6   5.1      1e-71  254.3   5.1    1.0  1  UniRef90_A0A1H1HCV7     Acyl-CoA dehydrogenase n=3 Tax=Actino
   9.3e-72  254.4   9.3    1.1e-71  254.2   9.3    1.0  1  UniRef90_A0A1Q8CFJ2     Acyl-CoA dehydrogenase n=1 Tax=Actino
   9.9e-72  254.3   5.0    1.2e-71  254.0   5.0    1.0  1  UniRef90_A0A076MKB9     FMNH2-dependent monooxygenase n=4 Tax
   1.2e-71  254.0   2.9    1.4e-71  253.8   2.9    1.0  1  UniRef90_A0A0L1IX78     Thermophilic desulfurizing enzyme fam
   1.2e-71  254.0   7.8    1.5e-71  253.7   7.8    1.0  1  UniRef90_A0A2T6A543     Alkylation response protein AidB-like
   1.3e-71  253.9   5.6    1.5e-71  253.7   5.6    1.0  1  UniRef90_A0A372GPU1     Acyl-CoA dehydrogenase n=3 Tax=Actino
   1.3e-71  253.9   2.3    1.6e-71  253.6   2.3    1.0  1  UniRef90_A0A074Z0H3     Uncharacterized protein n=1 Tax=Aureo
   1.3e-71  253.9   1.3    1.6e-71  253.6   1.3    1.0  1  UniRef90_A0A0Q6GCW0     Acyl-CoA dehydrogenase n=7 Tax=Rhizob
   1.4e-71  253.8   3.4    1.6e-71  253.6   3.4    1.0  1  UniRef90_A0A0D2BA73     Uncharacterized protein n=1 Tax=Exoph
   1.4e-71  253.8   0.6    1.7e-71  253.5   0.6    1.0  1  UniRef90_A0A2N7YIK9     Monooxygenase n=1 Tax=Pseudomonas sp.
   1.8e-71  253.5   5.8    2.3e-71  253.1   5.8    1.0  1  UniRef90_UPI000835F605  monooxygenase n=1 Tax=Labrys sp. WJW 
   2.2e-71  253.2   3.0    2.6e-71  252.9   3.0    1.0  1  UniRef90_A0A017SQE9     Acyl-CoA dehydrogenase NM domain-like
   2.2e-71  253.2   8.8      3e-71  252.7   8.8    1.0  1  UniRef90_UPI000E34FD4D  monooxygenase n=1 Tax=Jiangella sp. K
   2.5e-71  253.0  10.6      3e-71  252.7  10.6    1.0  1  UniRef90_A0A4R7PSI8     Acyl-CoA dehydrogenase n=2 Tax=Glycom
   2.5e-71  253.0   5.3      3e-71  252.7   5.3    1.0  1  UniRef90_A0A4R2WZ79     Alkylation response protein AidB-like
   2.8e-71  252.8   5.2    3.6e-71  252.4   5.2    1.0  1  UniRef90_A0A4R8ZW94     Acyl-CoA dehydrogenase n=1 Tax=Cryoba
   2.9e-71  252.8  10.2    3.8e-71  252.4  10.2    1.0  1  UniRef90_A0A2U0YAX9     Alkylation response protein AidB-like
   3.2e-71  252.6   3.5    3.6e-71  252.4   3.5    1.0  1  UniRef90_UPI000DD876B2  acyl-CoA dehydrogenase n=1 Tax=Rhizob
   5.1e-71  251.9   2.7    6.1e-71  251.7   2.7    1.0  1  UniRef90_UPI000374AB86  acyl-CoA dehydrogenase n=1 Tax=Rhizob
   5.8e-71  251.8   2.8    6.9e-71  251.5   2.8    1.0  1  UniRef90_A0A0F7THA2     Putative Thermophilic desulfurizing e
   6.4e-71  251.6   7.0    7.8e-71  251.3   7.0    1.0  1  UniRef90_A0A1K1SML4     Acyl-CoA dehydrogenase n=1 Tax=Amycol
   6.6e-71  251.6   3.9    7.8e-71  251.3   3.9    1.0  1  UniRef90_A0A147KIG5     Monooxygenase n=1 Tax=Thermobifida ce
   6.6e-71  251.6   3.2    7.9e-71  251.3   3.2    1.0  1  UniRef90_A0A2W4BDF7     Acyl-CoA dehydrogenase n=2 Tax=Rhizob
     7e-71  251.5   3.3    8.3e-71  251.3   3.3    1.0  1  UniRef90_A0A1L9SK01     Uncharacterized protein n=1 Tax=Penic
   8.2e-71  251.3   5.4      1e-70  251.0   5.4    1.0  1  UniRef90_UPI00092832E8  monooxygenase n=1 Tax=Mycobacteroides
   8.3e-71  251.3   1.9      1e-70  251.0   1.9    1.0  1  UniRef90_A0A267RVL6     Monooxygenase n=5 Tax=Enterobacteriac
   8.7e-71  251.2   4.4      1e-70  250.9   4.4    1.0  1  UniRef90_UPI000DD619E5  acyl-CoA dehydrogenase n=3 Tax=Rhizob
   8.9e-71  251.2   3.6    1.3e-70  250.7   3.6    1.1  1  UniRef90_A0A3M0VXJ8     Uncharacterized protein (Fragment) n=
   9.7e-71  251.0   6.7    1.2e-70  250.7   6.7    1.1  1  UniRef90_A0A387B5S9     Acyl-CoA dehydrogenase n=1 Tax=Lysini
   9.9e-71  251.0   3.6    1.2e-70  250.7   3.6    1.0  1  UniRef90_A0A444LLN4     Acyl-CoA dehydrogenase n=2 Tax=Rhizob
     1e-70  251.0   3.8    1.2e-70  250.7   3.8    1.0  1  UniRef90_N6VAX6         Acyl-CoA dehydrogenase type 2 n=40 Ta
     1e-70  251.0   5.2    1.3e-70  250.6   5.2    1.0  1  UniRef90_A0A1A3KFQ2     Acyl-CoA dehydrogenase n=1 Tax=Mycoba
     1e-70  250.9   8.2    1.1e-70  250.8   8.2    1.0  1  UniRef90_A0A495VZ98     Alkylation response protein AidB-like
   1.1e-70  250.9   6.7    1.3e-70  250.6   6.7    1.0  1  UniRef90_A0A0Q5WEW7     Acyl-CoA dehydrogenase n=2 Tax=Rhizob
   1.1e-70  250.8   4.7    1.4e-70  250.5   4.7    1.0  1  UniRef90_L7LG43         Putative FMNH2-dependent monooxygenas
   1.1e-70  250.8   5.9    1.4e-70  250.5   5.9    1.0  1  UniRef90_M3VA40         Putative acyl-CoA dehydrogenase n=1 T
   1.2e-70  250.7   4.9    1.4e-70  250.5   4.9    1.0  1  UniRef90_Q2HBK0         Uncharacterized protein n=1 Tax=Chaet
   1.8e-70  250.2   5.1    2.2e-70  249.9   5.1    1.0  1  UniRef90_A0A440DHA7     Monooxygenase n=1 Tax=Mesorhizobium s
   1.9e-70  250.1   6.9    2.3e-70  249.8   6.9    1.0  1  UniRef90_A0A066TR21     Monooxygenase n=5 Tax=Amycolatopsis T
   1.9e-70  250.0   4.1    2.4e-70  249.8   4.1    1.0  1  UniRef90_A0A1V6NV02     Uncharacterized protein n=1 Tax=Penic
   2.1e-70  249.9   2.0    2.8e-70  249.5   2.0    1.0  1  UniRef90_UPI000381BA9A  monooxygenase n=1 Tax=Pantoea sp. A4 
   2.3e-70  249.8   5.7    2.8e-70  249.5   5.7    1.0  1  UniRef90_V7FSW4         Monooxygenase n=12 Tax=Mesorhizobium 
   2.4e-70  249.8   3.3    2.9e-70  249.5   3.3    1.0  1  UniRef90_A0A395GID9     Thermophilic desulfurizing enzyme fam
   2.5e-70  249.7   2.1    3.1e-70  249.4   2.1    1.1  1  UniRef90_A0A1L5NRE5     Sulfur acquisition oxidoreductase Sfn
     3e-70  249.4   5.7    3.5e-70  249.2   5.7    1.0  1  UniRef90_A0A1I3YB61     Acyl-CoA dehydrogenase n=1 Tax=Amycol
   3.4e-70  249.2   6.1      4e-70  249.0   6.1    1.0  1  UniRef90_A0A4Q7KEB9     Alkylation response protein AidB-like
   3.5e-70  249.2   8.6    4.2e-70  248.9   8.6    1.0  1  UniRef90_A0A0Q8HVT3     Monooxygenase n=2 Tax=Nocardioides Ta
   3.5e-70  249.2   2.8    4.1e-70  249.0   2.8    1.0  1  UniRef90_A0A1Q9AQS2     Acyl-CoA dehydrogenase n=1 Tax=Rhizob
   3.6e-70  249.2   6.9    4.2e-70  248.9   6.9    1.0  1  UniRef90_A0A1G9RMY0     Acyl-CoA dehydrogenase n=1 Tax=Alloku
   3.8e-70  249.1   5.5      5e-70  248.7   5.5    1.0  1  UniRef90_UPI0008268C2F  acyl-CoA dehydrogenase n=1 Tax=Gordon
   3.9e-70  249.0   3.8    4.8e-70  248.8   3.8    1.0  1  UniRef90_Q0CDX7         Uncharacterized protein n=1 Tax=Asper
   4.1e-70  249.0   4.7    5.5e-70  248.6   4.7    1.0  1  UniRef90_A0A099J136     Uncharacterized protein n=1 Tax=Cryob
   4.9e-70  248.7   6.4      6e-70  248.4   6.4    1.0  1  UniRef90_A0A1D8BX24     Acyl-CoA dehydrogenase n=2 Tax=Actino
   5.2e-70  248.6   6.8    6.1e-70  248.4   6.8    1.0  1  UniRef90_UPI00082FAE1B  hypothetical protein n=1 Tax=Arthroba
   5.5e-70  248.5   1.0    6.9e-70  248.2   1.0    1.0  1  UniRef90_UPI000DE1B389  monooxygenase n=1 Tax=Rhizobiales bac
   5.7e-70  248.5   3.4    6.8e-70  248.3   3.4    1.0  1  UniRef90_A0A099DB86     Monooxygenase n=1 Tax=Actinopolyspora
   8.2e-70  248.0   7.7      1e-69  247.6   7.7    1.0  1  UniRef90_A0A0S1XV73     Monooxygenase n=2 Tax=Alcaligenaceae 
   8.3e-70  248.0   9.6      1e-69  247.7   9.6    1.0  1  UniRef90_UPI0004792481  acyl-CoA dehydrogenase n=1 Tax=Actino
   8.3e-70  248.0   1.8    9.7e-70  247.7   1.8    1.0  1  UniRef90_UPI000E0F055D  acyl-CoA dehydrogenase n=2 Tax=Rhizob
   1.1e-69  247.6   7.5    1.2e-69  247.4   7.5    1.0  1  UniRef90_A0A0Q5N8A4     Acyl-CoA dehydrogenase n=3 Tax=Frigor
   1.1e-69  247.6   2.4    1.3e-69  247.3   2.4    1.0  1  UniRef90_UPI00055F04E0  acyl-CoA dehydrogenase n=1 Tax=Rhizob
   1.2e-69  247.5   2.4    1.4e-69  247.2   2.4    1.0  1  UniRef90_A0A0D2CIP4     Uncharacterized protein n=4 Tax=Herpo
   1.2e-69  247.4   6.0    1.5e-69  247.2   6.0    1.0  1  UniRef90_A0A2E3KPK6     Monooxygenase n=2 Tax=Pseudomonadales
   1.2e-69  247.4   3.6    1.5e-69  247.1   3.6    1.1  1  UniRef90_A0A1M3AH75     Acyl-CoA dehydrogenase n=1 Tax=Rhizob
   1.3e-69  247.3   2.6    1.5e-69  247.1   2.6    1.0  1  UniRef90_W9XV67         Acyl-CoA dehydrogenase n=1 Tax=Capron
   1.4e-69  247.3   5.7    1.8e-69  246.9   5.7    1.0  1  UniRef90_A0A0P7FXM5     Acyl-CoA_dh_2 domain-containing prote
   1.8e-69  246.8   5.4    2.3e-69  246.5   5.4    1.0  1  UniRef90_A0A0F5N116     Acyl-CoA dehydrogenase n=3 Tax=Mycoba
   2.1e-69  246.6   6.9    2.5e-69  246.4   6.9    1.1  1  UniRef90_A0A345K1Z9     Acyl-CoA dehydrogenase n=1 Tax=Humiba
   2.4e-69  246.5   6.6    2.9e-69  246.2   6.6    1.0  1  UniRef90_UPI0008313604  acyl-CoA dehydrogenase n=1 Tax=Actino
   2.4e-69  246.4   8.6    2.8e-69  246.2   8.6    1.0  1  UniRef90_UPI000FFB9D63  acyl-CoA dehydrogenase n=1 Tax=Methyl
   2.9e-69  246.2   1.7    3.4e-69  245.9   1.7    1.0  1  UniRef90_S3BV77         Thermophilic desulfurizing enzyme fam
     3e-69  246.1   0.0    3.9e-69  245.7   0.0    1.0  1  UniRef90_A0A380Y344     Acyl-CoA dehydrogenase n=5 Tax=Bacill
     3e-69  246.1   6.3    3.6e-69  245.8   6.3    1.0  1  UniRef90_UPI00037A1F11  acyl-CoA dehydrogenase family protein
   3.2e-69  246.0   2.3    4.3e-69  245.6   2.3    1.2  1  UniRef90_A0A1N6Z7J9     Acyl-CoA dehydrogenase n=1 Tax=Rhizob
   3.3e-69  246.0   9.1    3.9e-69  245.7   9.1    1.0  1  UniRef90_A0A1G6YU18     Acyl-CoA dehydrogenase n=1 Tax=Alloac
   3.6e-69  245.8   2.3    4.4e-69  245.6   2.3    1.0  1  UniRef90_A0A4P7HBY8     Monooxygenase n=1 Tax=Nocardia sp. CS
   3.7e-69  245.8   8.8    4.6e-69  245.5   8.8    1.0  1  UniRef90_A0A261SLF5     Monooxygenase n=1 Tax=Bordetella geno
     4e-69  245.7   2.5    5.2e-69  245.3   2.5    1.0  1  UniRef90_A0A0B7KAM3     Uncharacterized protein n=1 Tax=Bione
   4.2e-69  245.7  13.9    5.1e-69  245.4  13.9    1.0  1  UniRef90_A0A1M7MCU8     Acyl-CoA dehydrogenase n=1 Tax=Crypto
     5e-69  245.4   6.9    5.9e-69  245.1   6.9    1.0  1  UniRef90_C1B1X2         Putative FMNH2-dependent monooxygenas
   5.4e-69  245.3   1.6    6.2e-69  245.1   1.6    1.0  1  UniRef90_W9CUD5         Thermophilic desulfurizing enzyme fam
     7e-69  244.9   4.2    8.7e-69  244.6   4.2    1.1  1  UniRef90_A0A2V4UWQ2     Alkylation response protein AidB-like
     7e-69  244.9   5.9    8.5e-69  244.6   5.9    1.0  1  UniRef90_I3TRZ7         DszC-like desulfurization enzyme n=5 
   7.2e-69  244.9  13.4      9e-69  244.6  13.4    1.0  1  UniRef90_W7IVI8         Acyl-CoA dehydrogenase n=3 Tax=Actino
   7.7e-69  244.8   1.9    9.5e-69  244.5   1.9    1.0  1  UniRef90_A0A0C3E0C5     Uncharacterized protein n=1 Tax=Oidio
     8e-69  244.7   6.3    9.7e-69  244.4   6.3    1.0  1  UniRef90_G2R677         Uncharacterized protein n=2 Tax=Thiel
   8.7e-69  244.6   2.4      1e-68  244.3   2.4    1.0  1  UniRef90_A0A318Z4H5     Acyl-CoA dehydrogenase NM domain-like
   8.8e-69  244.6   4.7    9.7e-69  244.4   4.7    1.0  1  UniRef90_A0A0K3B6N3     Acyl-CoA dehydrogenase probable diben
   9.4e-69  244.5   1.8    1.1e-68  244.2   1.8    1.0  1  UniRef90_A0A4R4MQ07     Monooxygenase n=1 Tax=Actinomadura sp
     1e-68  244.4   7.1    1.1e-68  244.3   7.1    1.0  1  UniRef90_A0A0S9R8X2     Monooxygenase n=5 Tax=Aeromicrobium T
   1.2e-68  244.1   6.4    1.4e-68  243.9   6.4    1.0  1  UniRef90_A0A4P8KLT1     Acyl-CoA dehydrogenase n=1 Tax=Microb
   1.3e-68  244.0   3.1    1.6e-68  243.7   3.1    1.0  1  UniRef90_A0A0W8IJR8     Acyl-CoA dehydrogenase n=1 Tax=Nester
   1.3e-68  244.0   3.3    1.6e-68  243.8   3.3    1.0  1  UniRef90_UPI0006A75ED2  acyl-CoA dehydrogenase n=1 Tax=Leucob
   1.4e-68  243.9   9.5    1.7e-68  243.6   9.5    1.0  1  UniRef90_UPI000569E4BF  acyl-CoA dehydrogenase n=1 Tax=Patuli
   1.4e-68  243.9   4.8    1.7e-68  243.7   4.8    1.0  1  UniRef90_A0A1C1CQ14     Dibenzothiophene desulfurization enzy
   1.4e-68  243.9  12.7    1.7e-68  243.6  12.7    1.0  1  UniRef90_A0A2S6GMH7     Alkylation response protein AidB-like
   1.5e-68  243.9   5.9    1.9e-68  243.5   5.9    1.0  1  UniRef90_A0A1X1YBB8     Acyl-CoA dehydrogenase n=1 Tax=Mycoli
   1.6e-68  243.8   6.7    1.9e-68  243.5   6.7    1.0  1  UniRef90_A0A145UMY1     Monooxygenase n=19 Tax=Mycobacteriace
   1.6e-68  243.7   3.4    2.4e-68  243.2   3.4    1.1  1  UniRef90_A0A3M7NCX3     Uncharacterized protein (Fragment) n=
   1.6e-68  243.7   7.5    2.1e-68  243.4   7.5    1.0  1  UniRef90_A0A2P4UQP7     Dibenzothiophene desulfurization enzy
   1.7e-68  243.7   4.6    7.3e-43  159.2   0.8    2.0  2  UniRef90_A0A2D3VLR9     Probable thermophilic desulfurizing e
   1.8e-68  243.6   7.1    2.1e-68  243.3   7.1    1.0  1  UniRef90_E9UY35         FMNH2-dependent monooxygenase n=5 Tax
   1.8e-68  243.6   2.4    2.1e-68  243.3   2.4    1.0  1  UniRef90_UPI0003068598  acyl-CoA dehydrogenase n=1 Tax=Burkho
   1.8e-68  243.6   5.8    2.1e-68  243.3   5.8    1.0  1  UniRef90_A0A0J0XZL0     Thermophilic desulfurizing enzyme fam
   1.9e-68  243.5   2.1    2.7e-68  243.0   2.1    1.1  1  UniRef90_W9TKS1         Acyl-CoA dehydrogenase type 2 n=1 Tax
     2e-68  243.4   2.2    2.4e-68  243.1   2.2    1.0  1  UniRef90_A0A2T3AUC2     Uncharacterized protein n=1 Tax=Amorp
   2.1e-68  243.4   3.3    2.5e-68  243.1   3.3    1.1  1  UniRef90_UPI000DD585C3  acyl-CoA dehydrogenase n=2 Tax=Rhizob
   2.1e-68  243.3   7.7    2.5e-68  243.1   7.7    1.0  1  UniRef90_A0A0A1DN01     Acyl-CoA dehydrogenase n=1 Tax=Nocard
   2.1e-68  243.3   1.7    2.5e-68  243.1   1.7    1.0  1  UniRef90_UPI00094AFEC8  acyl-CoA dehydrogenase n=1 Tax=Rhizob
   2.2e-68  243.3   1.7    2.2e-68  243.3   1.7    1.6  1  UniRef90_A0A0G2E289     Proline iminopeptidase n=1 Tax=Phaeom
   2.3e-68  243.2   6.0    2.9e-68  242.9   6.0    1.0  1  UniRef90_A0A1B8SBJ4     Acyl-CoA dehydrogenase n=12 Tax=Mycob
   2.3e-68  243.2   4.4    1.2e-67  240.9   4.4    1.8  1  UniRef90_M3DBY6         Acyl-CoA dehydrogenase NM domain-like
   2.3e-68  243.2   2.1      3e-68  242.8   2.1    1.0  1  UniRef90_Q5B891         Uncharacterized protein n=1 Tax=Emeri
   2.4e-68  243.2   2.9    2.9e-68  242.9   2.9    1.0  1  UniRef90_A0A3L7ISG0     Acyl-CoA dehydrogenase n=1 Tax=Myceto
   2.7e-68  243.0   8.2    3.3e-68  242.7   8.2    1.0  1  UniRef90_A0A221W3H8     Dibenzothiophene desulfurization enzy
     3e-68  242.8   5.3    3.6e-68  242.6   5.3    1.0  1  UniRef90_C7ZG82         Uncharacterized protein n=8 Tax=Fusar
   3.3e-68  242.7   6.5    4.3e-68  242.3   6.5    1.0  1  UniRef90_A0A1E3SMN8     Acyl-CoA dehydrogenase n=1 Tax=Mycoba
   4.4e-68  242.3   6.5    4.9e-68  242.1   6.5    1.0  1  UniRef90_A0A1X9LRX7     Acyl-CoA_dh_2 domain-containing prote
   4.7e-68  242.2   2.3    5.8e-68  241.9   2.3    1.0  1  UniRef90_A0A172YDE1     Uncharacterized protein n=2 Tax=Halot
   4.8e-68  242.2   3.1    5.8e-68  241.9   3.1    1.0  1  UniRef90_N1PX44         Uncharacterized protein n=1 Tax=Dothi
   4.9e-68  242.1   3.9    6.5e-68  241.7   3.9    1.0  1  UniRef90_A0A3M7NGW1     Uncharacterized protein (Fragment) n=
   5.2e-68  242.0   0.9    6.1e-68  241.8   0.9    1.0  1  UniRef90_A0SWL2         DszC (Fragment) n=1 Tax=Rhodococcus e
   5.6e-68  241.9   1.6    6.1e-68  241.8   1.6    1.0  1  UniRef90_W9YD55         Uncharacterized protein n=1 Tax=Capro
   5.7e-68  241.9   8.7      7e-68  241.6   8.7    1.0  1  UniRef90_A0A1H8UQC1     Acyl-CoA dehydrogenase n=2 Tax=Amycol
     6e-68  241.8   6.2    7.2e-68  241.6   6.2    1.0  1  UniRef90_A0A2S2C1E8     Monooxygenase n=1 Tax=Rhodococcus sp.
   6.8e-68  241.7   6.5    8.1e-68  241.4   6.5    1.0  1  UniRef90_A0A0Q7Q4F0     Monooxygenase n=2 Tax=Actinobacteria 
   6.9e-68  241.6   6.3    7.9e-68  241.4   6.3    1.0  1  UniRef90_A0A3N1MT38     Alkylation response protein AidB-like
   7.4e-68  241.5   7.8    9.1e-68  241.2   7.8    1.0  1  UniRef90_UPI00042A5CF3  acyl-CoA dehydrogenase n=1 Tax=Microb
   7.4e-68  241.5   6.6    8.8e-68  241.3   6.6    1.0  1  UniRef90_UPI00045EBD18  acyl-CoA dehydrogenase n=2 Tax=Xantho
     8e-68  241.4   6.5    9.9e-68  241.1   6.5    1.0  1  UniRef90_UPI00104127A2  acyl-CoA dehydrogenase n=1 Tax=Actino
   8.7e-68  241.3   4.1      1e-67  241.1   4.1    1.0  1  UniRef90_B2AEM9         Podospora anserina S mat+ genomic DNA
   9.4e-68  241.2   7.3    1.2e-67  240.8   7.3    1.0  1  UniRef90_A0A171KW06     Alkylation response protein AidB-like
   9.4e-68  241.2   7.8    1.2e-67  240.9   7.8    1.0  1  UniRef90_A0A344LG51     Acyl-CoA dehydrogenase n=1 Tax=Amycol
   9.5e-68  241.2   4.7    1.1e-67  240.9   4.7    1.0  1  UniRef90_W3WQZ6         Uncharacterized protein n=1 Tax=Pesta
   9.8e-68  241.1   4.3    1.3e-67  240.8   4.3    1.0  1  UniRef90_A0A1H2DSC2     Acyl-CoA dehydrogenase n=1 Tax=Verruc
     1e-67  241.0   2.3    1.2e-67  240.8   2.3    1.0  1  UniRef90_A0A1Y1ZNX6     Acyl-CoA dehydrogenase/oxidase n=1 Ta
   1.1e-67  241.0   3.4    1.3e-67  240.7   3.4    1.0  1  UniRef90_A0A0P7BCK6     Uncharacterized protein n=1 Tax=Neone
   1.2e-67  240.9   3.3    1.5e-67  240.5   3.3    1.1  1  UniRef90_A0A2U2DMQ7     Acyl-CoA dehydrogenase n=3 Tax=Rhizob
   1.2e-67  240.8   2.4    1.4e-67  240.6   2.4    1.0  1  UniRef90_A0A2T2P9I0     Acyl-CoA dehydrogenase NM domain-like
   1.2e-67  240.8  12.8    1.5e-67  240.6  12.8    1.0  1  UniRef90_UPI00115961F9  acyl-CoA dehydrogenase n=1 Tax=Crypto
   1.3e-67  240.8   9.5    1.6e-67  240.4   9.5    1.0  1  UniRef90_F3KR29         Putative FMNH2-dependent monooxygenas
   1.3e-67  240.7   0.4    1.6e-67  240.5   0.4    1.0  1  UniRef90_A0A0F4Z2M2     Uncharacterized protein n=1 Tax=Rasam
   1.3e-67  240.7   2.4    1.6e-67  240.4   2.4    1.0  1  UniRef90_C7ZA97         Acyl-CoA_dh_2 domain-containing prote
   1.4e-67  240.6   5.9    1.8e-67  240.3   5.9    1.0  1  UniRef90_A0A022L338     Acyl-CoA dehydrogenase n=2 Tax=Dietzi
   1.4e-67  240.6   2.5    1.7e-67  240.4   2.5    1.0  1  UniRef90_A0A0D2FPI6     Unplaced genomic scaffold supercont1.
   1.7e-67  240.3   6.0      2e-67  240.1   6.0    1.0  1  UniRef90_A0A0U0ZWR4     Probable monooxygenase n=61 Tax=Mycob
   1.9e-67  240.2   2.6    2.3e-67  239.9   2.6    1.0  1  UniRef90_S3DC53         Acyl-CoA dehydrogenase NM n=1 Tax=Gla
     2e-67  240.1   9.8    2.4e-67  239.8   9.8    1.0  1  UniRef90_D3NYW5         Acyl-CoA dehydrogenase n=1 Tax=Azospi
     2e-67  240.1  10.3    2.4e-67  239.8  10.3    1.0  1  UniRef90_A0A0Q4F0K9     Uncharacterized protein n=13 Tax=Micr
   2.2e-67  240.0   5.8    2.9e-67  239.6   5.8    1.0  1  UniRef90_A0A2S0KGS2     Acyl-CoA dehydrogenase n=1 Tax=Gordon
   2.3e-67  239.9   4.5    2.7e-67  239.7   4.5    1.0  1  UniRef90_A2QK80         Aspergillus niger contig An04c0360, g
   2.3e-67  239.9   7.6    2.8e-67  239.6   7.6    1.0  1  UniRef90_A0A1H9XMY6     Acyl-CoA dehydrogenase n=2 Tax=Actino
   2.4e-67  239.8   6.1    2.9e-67  239.6   6.1    1.0  1  UniRef90_A0A1Q9ADA8     Acyl-CoA dehydrogenase n=2 Tax=Rhizob
   2.5e-67  239.8   3.8    3.2e-67  239.5   3.8    1.1  1  UniRef90_F9XL03         Uncharacterized protein n=5 Tax=Zymos
   2.5e-67  239.8   8.3    2.8e-67  239.6   8.3    1.0  1  UniRef90_K0K1R8         FMNH2-dependent monooxygenase n=1 Tax
   2.7e-67  239.7   4.5    3.2e-67  239.4   4.5    1.0  1  UniRef90_A0A0C2VS96     Dibenzothiophene desulfurization enzy
   2.7e-67  239.7   9.4      3e-67  239.6   9.4    1.0  1  UniRef90_UPI000F8EB372  acyl-CoA dehydrogenase n=1 Tax=Aquaba
   2.8e-67  239.6   8.9    3.4e-67  239.4   8.9    1.0  1  UniRef90_A0A4S8N773     Monooxygenase n=1 Tax=Nocardioides ca
   2.8e-67  239.6   9.1    3.3e-67  239.4   9.1    1.0  1  UniRef90_A0A371PCX0     Monooxygenase n=2 Tax=Aeromicrobium T
     3e-67  239.5   1.8    3.7e-67  239.2   1.8    1.0  1  UniRef90_A0A1A7MGQ0     GABA permease n=42 Tax=Aureobasidium 
   3.1e-67  239.5   6.0    3.6e-67  239.3   6.0    1.0  1  UniRef90_A0A1H0X7Z3     Acyl-CoA dehydrogenase n=2 Tax=Actino
   3.3e-67  239.4   3.4      4e-67  239.1   3.4    1.0  1  UniRef90_A0A1L9WJN0     Uncharacterized protein n=6 Tax=Asper
   3.7e-67  239.2   3.1    4.5e-67  239.0   3.1    1.0  1  UniRef90_A0A4R6SFD2     Alkylation response protein AidB-like
   3.9e-67  239.2   7.5    4.7e-67  238.9   7.5    1.0  1  UniRef90_A0A0Q6Q6N3     Monooxygenase n=1 Tax=Leifsonia sp. R
     4e-67  239.1   2.0    4.8e-67  238.9   2.0    1.0  1  UniRef90_A0A1E1MV83     Probable thermophilic desulfurizing e
   4.1e-67  239.1   7.3      5e-67  238.8   7.3    1.0  1  UniRef90_A0A3R8P136     Monooxygenase n=1 Tax=Saccharopolyspo
   4.2e-67  239.1   5.2    5.3e-67  238.7   5.2    1.0  1  UniRef90_F1YP19         Acyl-CoA dehydrogenase type 2 domain 
   5.7e-67  238.6  11.4    7.4e-67  238.2  11.4    1.0  1  UniRef90_UPI000413001D  acyl-CoA dehydrogenase n=1 Tax=Azorhi
   5.8e-67  238.6   5.6    6.5e-67  238.4   5.6    1.0  1  UniRef90_A0A166HC03     Alkylation response protein AidB-like
     6e-67  238.5   1.8    5.4e-39  146.5   0.4    2.0  2  UniRef90_A0A1F4NB25     Uncharacterized protein n=1 Tax=Burkh
   6.5e-67  238.4   4.4    7.2e-65  231.7   4.4    2.0  1  UniRef90_A0A1L9TQ96     Uncharacterized protein n=2 Tax=Asper
   6.6e-67  238.4   5.6      8e-67  238.1   5.6    1.0  1  UniRef90_UPI00047DC44D  monooxygenase n=1 Tax=Arthrobacter sp
   7.7e-67  238.2   3.8    9.7e-67  237.9   3.8    1.1  1  UniRef90_F7W5T8         WGS project CABT00000000 data, contig
   8.4e-67  238.1   6.1    1.1e-66  237.7   6.1    1.0  1  UniRef90_A0A0N9MR98     Acyl-CoA dehydrogenase n=1 Tax=Gordon
   8.5e-67  238.0   5.4    1.1e-66  237.7   5.4    1.1  1  UniRef90_A0A1C0SDI4     Acyl-CoA dehydrogenase n=14 Tax=Rhizo
     9e-67  238.0   5.0    1.1e-66  237.7   5.0    1.0  1  UniRef90_UPI00101C4084  acyl-CoA dehydrogenase n=1 Tax=Kocuri
     1e-66  237.8   2.7    1.2e-66  237.5   2.7    1.0  1  UniRef90_UPI000DDD0A38  acyl-CoA dehydrogenase n=1 Tax=Rhizob
     1e-66  237.8   5.6    1.3e-66  237.5   5.6    1.0  1  UniRef90_A0A1X6XJ50     Acyl-CoA dehydrogenase probable diben
     1e-66  237.8   5.0    1.3e-66  237.5   5.0    1.0  1  UniRef90_G7H5P9         Putative FMNH2-dependent monooxygenas
   1.1e-66  237.6   9.3    1.5e-66  237.2   9.3    1.2  1  UniRef90_A0A316AXD0     Alkylation response protein AidB-like
   1.1e-66  237.6   2.2    1.4e-66  237.3   2.2    1.0  1  UniRef90_A0A074WE33     Acyl-CoA dehydrogenase NM domain-like
   1.2e-66  237.6   6.6    1.4e-66  237.3   6.6    1.0  1  UniRef90_A0A0U5CP55     Uncharacterized protein n=1 Tax=Asper
   1.3e-66  237.4   6.0    1.6e-66  237.2   6.0    1.0  1  UniRef90_R4SKB1         FMNH2-dependent monooxygenase n=18 Ta
   1.4e-66  237.3   9.3    1.7e-66  237.1   9.3    1.0  1  UniRef90_A0A367Y827     Acyl-CoA dehydrogenase n=1 Tax=Microb
   1.4e-66  237.3   6.6    1.8e-66  237.0   6.6    1.0  1  UniRef90_A0A1X0DKZ4     Acyl-CoA dehydrogenase n=1 Tax=Mycoli
   1.5e-66  237.2  13.8    1.8e-66  237.0  13.8    1.0  1  UniRef90_A0A286GU30     Acyl-CoA dehydrogenase n=1 Tax=Blasto
   1.5e-66  237.2   6.7    1.8e-66  237.0   6.7    1.0  1  UniRef90_A0A1H4E9X5     Acyl-CoA dehydrogenase n=4 Tax=Microb
   1.5e-66  237.2  12.5    1.8e-66  237.0  12.5    1.0  1  UniRef90_A0A010YHQ5     Acyl-CoA dehydrogenase n=1 Tax=Crypto
   1.5e-66  237.2   5.2    1.9e-66  236.9   5.2    1.0  1  UniRef90_A4FH07         Alkylation response protein AidB-like
   1.6e-66  237.1   5.2    9.6e-41  152.2   1.0    2.0  2  UniRef90_A0A139GY24     Uncharacterized protein n=1 Tax=Pseud
   1.7e-66  237.1   2.2    2.1e-66  236.8   2.2    1.0  1  UniRef90_A0A366R252     Acyl-CoA_dh_2 domain-containing prote
     2e-66  236.8   3.2    2.6e-66  236.4   3.2    1.0  1  UniRef90_UPI00067E06F9  SfnB family sulfur acquisition oxidor
     2e-66  236.8  11.2    2.4e-66  236.5  11.2    1.1  1  UniRef90_UPI000412963A  monooxygenase n=1 Tax=Nocardioides al
   2.1e-66  236.8   9.4    2.4e-66  236.5   9.4    1.0  1  UniRef90_A0A1V4DV91     Uncharacterized protein n=2 Tax=Micro
   2.1e-66  236.8   3.9    2.7e-66  236.4   3.9    1.0  1  UniRef90_A0A2I2GHZ3     Acyl-CoA dehydrogenase NM domain-like
   2.2e-66  236.7   3.4    2.8e-66  236.4   3.4    1.1  1  UniRef90_A0A021XBK6     Dibenzothiophene desulfurization enzy
   2.4e-66  236.5   8.7    2.9e-66  236.3   8.7    1.1  1  UniRef90_B0RBU7         Putative dehydrogenase n=1 Tax=Clavib
   2.5e-66  236.5   2.7      3e-66  236.2   2.7    1.0  1  UniRef90_A0A1R3RVA4     Uncharacterized protein n=1 Tax=Asper
   2.5e-66  236.5   6.8      3e-66  236.2   6.8    1.0  1  UniRef90_A0A366LSW3     Acyl-CoA dehydrogenase n=1 Tax=Sphaer
   2.5e-66  236.5   3.7    3.6e-66  236.0   3.7    1.2  1  UniRef90_G7XVU0         Thermophilic desulfurizing enzyme fam
   2.8e-66  236.3   7.3    3.4e-66  236.1   7.3    1.0  1  UniRef90_A0A0Q5FB45     Acyl-CoA dehydrogenase n=8 Tax=Microb
   2.8e-66  236.3   1.6    3.8e-66  235.9   1.6    1.0  1  UniRef90_K1WV40         Thermophilic desulfurizing enzyme fam
     3e-66  236.2   9.2    3.7e-66  236.0   9.2    1.0  1  UniRef90_UPI000E65119D  acyl-CoA dehydrogenase n=1 Tax=Burkho
     3e-66  236.2   2.8      4e-66  235.8   2.8    1.0  1  UniRef90_A0A0N0NMS1     Dibenzothiophene desulfurization enzy
   3.1e-66  236.2   7.2    5.3e-41  153.1   1.8    2.0  2  UniRef90_A0A2G5I354     Dibenzothiophene desulfurization enzy
   3.5e-66  236.0   9.2    4.2e-66  235.8   9.2    1.0  1  UniRef90_UPI000E3452CD  acyl-CoA dehydrogenase n=1 Tax=Jiange
   3.7e-66  235.9   7.6    4.5e-66  235.6   7.6    1.0  1  UniRef90_A0A448GMY0     Acyl-CoA dehydrogenase type 2 n=2 Tax
   4.8e-66  235.6   6.5    5.7e-66  235.3   6.5    1.1  1  UniRef90_A0A167RW81     Acyl-CoA dehydrogenase domain-contain
   5.3e-66  235.4   8.9    6.8e-66  235.1   8.9    1.1  1  UniRef90_A0A4S4FQH5     Acyl-CoA dehydrogenase n=1 Tax=Naasia
   5.4e-66  235.4   7.9    6.3e-66  235.2   7.9    1.0  1  UniRef90_A0A3L7AIH0     Acyl-CoA dehydrogenase n=2 Tax=Myceto
   8.1e-66  234.8   4.3    9.8e-66  234.6   4.3    1.0  1  UniRef90_A0A319DW69     Thermophilic desulfurizing enzyme fam
   9.1e-66  234.7   2.5    1.1e-65  234.3   2.5    1.0  1  UniRef90_E6WJG0         Acyl-CoA dehydrogenase type 2 domain 
   9.4e-66  234.6   3.1    1.1e-65  234.3   3.1    1.1  1  UniRef90_A0A395KYU2     Dibenzothiophene desulfurization enzy
     1e-65  234.5   3.1    1.2e-65  234.2   3.1    1.0  1  UniRef90_A0A3D8QKP7     Putative thermophilic desulfurizing e
     1e-65  234.5   6.4    1.3e-65  234.2   6.4    1.1  1  UniRef90_A0A4R5BSR1     Monooxygenase n=3 Tax=Saccharopolyspo
   1.1e-65  234.4   8.0    1.3e-65  234.1   8.0    1.0  1  UniRef90_UPI001110035C  monooxygenase n=1 Tax=Plantibacter sp
   1.2e-65  234.2   2.8    1.5e-65  234.0   2.8    1.0  1  UniRef90_A0A1F5LN48     Uncharacterized protein n=2 Tax=Penic
   1.2e-65  234.2   5.1    1.5e-65  233.9   5.1    1.0  1  UniRef90_A0A1X0J8A0     Monooxygenase n=3 Tax=Mycobacteroides
   1.2e-65  234.2   2.4    1.5e-65  233.9   2.4    1.0  1  UniRef90_A0A2V1BYR0     Thermophilic desulfurizing enzyme fam
   1.3e-65  234.1   4.5    1.5e-65  233.9   4.5    1.0  1  UniRef90_A0A317WAI4     Thermophilic desulfurizing enzyme fam
   1.4e-65  234.1   6.1    1.6e-65  233.8   6.1    1.0  1  UniRef90_A7IED4         Acyl-CoA dehydrogenase type 2 domain 
   1.4e-65  234.1   3.0    1.7e-65  233.8   3.0    1.0  1  UniRef90_A0A370IY33     Acyl-CoA_dh_2 domain-containing prote
   1.6e-65  233.9   6.1      2e-65  233.5   6.1    1.0  1  UniRef90_A0A3S2B1A0     Monooxygenase n=5 Tax=Phyllobacteriac
   1.7e-65  233.8   1.5      2e-65  233.5   1.5    1.0  1  UniRef90_A0A0N9IHT7     Monooxygenase n=6 Tax=Pseudonocardiac
   1.8e-65  233.7   1.8    2.2e-65  233.4   1.8    1.0  1  UniRef90_UPI000B989450  hypothetical protein n=1 Tax=Vulcanoc
   1.9e-65  233.6   1.7    2.2e-65  233.4   1.7    1.0  1  UniRef90_A0A2J6Q859     Thermophilic desulfurizing enzyme fam
   1.9e-65  233.6   8.1    2.5e-65  233.2   8.1    1.0  1  UniRef90_A0A2U0YAZ3     Alkylation response protein AidB-like
   2.2e-65  233.4   2.8    2.6e-65  233.1   2.8    1.0  1  UniRef90_A0A4Y4DKK5     FMNH2-dependent monooxygenase n=1 Tax
   2.7e-65  233.1   1.8    3.6e-65  232.7   1.8    1.2  1  UniRef90_A0A2V1DUA4     Acyl-CoA dehydrogenase NM domain-like
   2.7e-65  233.1   5.4    3.2e-65  232.8   5.4    1.0  1  UniRef90_A0A4R8S3T2     Dibenzothiophene desulfurization enzy
     3e-65  233.0   6.9    3.7e-65  232.6   6.9    1.0  1  UniRef90_F8B0R4         Acyl-CoA dehydrogenase type 2 domain 
     3e-65  233.0   2.5    3.7e-65  232.6   2.5    1.1  1  UniRef90_A0A3M7LXN6     Acyl-dehydrogenase domain-containing 
   3.4e-65  232.8   7.0    4.2e-65  232.5   7.0    1.1  1  UniRef90_A0A0F0KBU9     Dibenzothiophene desulfurization enzy
   3.7e-65  232.6   3.9      5e-65  232.2   3.9    1.0  1  UniRef90_UPI00034A5BB6  SfnB family sulfur acquisition oxidor
   4.4e-65  232.4  12.9    5.4e-65  232.1  12.9    1.0  1  UniRef90_UPI0003828F02  hypothetical protein n=1 Tax=Actinoki
   4.9e-65  232.3   2.6    5.8e-65  232.0   2.6    1.0  1  UniRef90_A1C8V9         Thermophilic desulfurizing enzyme fam
   5.2e-65  232.2   3.4    8.6e-65  231.4   3.4    1.3  1  UniRef90_A0A1B2HDJ6     Acyl-CoA dehydrogenase n=2 Tax=Actino
   5.5e-65  232.1   3.3    6.5e-65  231.8   3.3    1.0  1  UniRef90_T0KE46         Acyl-CoA_dh_2 domain-containing prote
   5.7e-65  232.0   7.7    6.9e-65  231.8   7.7    1.0  1  UniRef90_UPI000D746768  monooxygenase n=1 Tax=Nocardioides da
     6e-65  232.0   4.3    7.9e-65  231.6   4.3    1.0  1  UniRef90_A0A2S4M279     SfnB family sulfur acquisition oxidor
   6.5e-65  231.8   6.2    7.8e-65  231.6   6.2    1.0  1  UniRef90_A0A0N1LYP3     Monooxygenase n=2 Tax=Mycobacteroides
   6.7e-65  231.8   0.3    7.9e-65  231.6   0.3    1.0  1  UniRef90_A0A4Q3Q908     Monooxygenase (Fragment) n=1 Tax=Coma
   7.3e-65  231.7   4.1      1e-64  231.2   4.1    1.1  1  UniRef90_E9EIS6         Endo-chitosanase n=8 Tax=Metarhizium 
   7.3e-65  231.7   8.9    8.9e-65  231.4   8.9    1.0  1  UniRef90_UPI000476EEF4  monooxygenase n=1 Tax=Pseudoclavibact
   7.4e-65  231.7   7.6    8.7e-65  231.4   7.6    1.0  1  UniRef90_A0A4Q7QFU9     Alkylation response protein AidB-like
   8.2e-65  231.5   8.9    1.2e-64  231.0   8.9    1.2  1  UniRef90_R4T2P5         Acyl-CoA dehydrogenase type 2 domain 
   9.9e-65  231.2   8.8    1.3e-64  230.8   8.8    1.0  1  UniRef90_A0A1I4S9S4     Sulfur acquisition oxidoreductase, Sf
     1e-64  231.2   5.5    1.2e-64  230.9   5.5    1.1  1  UniRef90_A0A2V5J0U2     Monooxygenase n=1 Tax=Arthrobacter ps
   1.1e-64  231.1   5.2    1.3e-64  230.8   5.2    1.0  1  UniRef90_N4V5N0         Dibenzothiophene desulfurization enzy
   1.3e-64  230.9   1.7    1.5e-64  230.7   1.7    1.0  1  UniRef90_A0A2N3N0U1     Uncharacterized protein n=1 Tax=Lomen
   1.3e-64  230.9   9.2    1.6e-64  230.6   9.2    1.0  1  UniRef90_UPI00114F3AAB  acyl-CoA dehydrogenase n=1 Tax=Homose
   1.4e-64  230.7   7.7    1.8e-64  230.4   7.7    1.0  1  UniRef90_A0A506Y8G7     Monooxygenase n=1 Tax=Schumannella sp
   1.6e-64  230.6  11.8    1.9e-64  230.3  11.8    1.0  1  UniRef90_A0A2I7YNE9     Acyl-CoA dehydrogenase n=1 Tax=Actino
   1.6e-64  230.5   7.6      2e-64  230.2   7.6    1.0  1  UniRef90_A0A1I2ATU8     Acyl-CoA dehydrogenase n=3 Tax=Saccha
   1.7e-64  230.4   5.7    2.1e-64  230.1   5.7    1.0  1  UniRef90_A0A171KX37     Acyl-CoA_dh_2 domain-containing prote
   2.1e-64  230.2   7.6    3.6e-64  229.4   7.1    1.5  1  UniRef90_A0A3P5XE12     Dibenzothiophene desulfurization enzy
   2.2e-64  230.1   2.6    2.7e-64  229.8   2.6    1.0  1  UniRef90_A0A4Z1PMW3     Thermophilic desulfurizing enzyme fam
   2.5e-64  229.9   6.9    3.4e-64  229.5   6.9    1.0  1  UniRef90_S5Y4X6         Acyl-CoA dehydrogenase n=1 Tax=Paraco
   2.6e-64  229.9   7.6    3.3e-64  229.5   7.6    1.0  1  UniRef90_A0A0D8BG82     Acyl-CoA dehydrogenase n=5 Tax=Franki
   2.6e-64  229.8   4.2    3.4e-64  229.5   4.2    1.0  1  UniRef90_A0A372JYM1     SfnB family sulfur acquisition oxidor
   2.7e-64  229.8   4.1    3.6e-64  229.4   4.1    1.0  1  UniRef90_A0A3N9F0N9     SfnB family sulfur acquisition oxidor
   2.7e-64  229.8   4.0    3.4e-64  229.5   4.0    1.0  1  UniRef90_A0A1C7NWN5     Acyl-CoA_dh_2 domain-containing prote
   2.8e-64  229.7   7.5    3.5e-64  229.4   7.5    1.0  1  UniRef90_UPI000527B69A  acyl-CoA dehydrogenase n=1 Tax=Strept
   3.3e-64  229.5   5.4    4.2e-64  229.2   5.4    1.1  1  UniRef90_A0A0T6YT08     Uncharacterized protein n=16 Tax=Rhiz
   3.4e-64  229.5   6.0    4.3e-64  229.1   6.0    1.1  1  UniRef90_A0A4U0HBH8     Acyl-CoA dehydrogenase n=2 Tax=Arthro
   3.6e-64  229.4   2.5    4.4e-64  229.1   2.5    1.0  1  UniRef90_A0A194X3E1     Thermophilic desulfurizing enzyme fam
   3.8e-64  229.3   7.8    4.5e-64  229.1   7.8    1.0  1  UniRef90_A0A3R2WQN2     Dibenzothiophene desulfurization enzy
   4.3e-64  229.1   6.3    5.3e-64  228.8   6.3    1.0  1  UniRef90_A0A3A5M2M5     Monooxygenase n=2 Tax=Micrococcales T
   4.4e-64  229.1   5.2    1.4e-40  151.6   2.0    2.1  2  UniRef90_A0A1V8SKA1     Acyl-CoA_dh_2 domain-containing prote
   4.6e-64  229.0   3.2    5.5e-64  228.8   3.2    1.0  1  UniRef90_B6H378         Pc13g05900 protein n=14 Tax=Penicilli
   5.2e-64  228.9   7.4    7.5e-64  228.3   7.4    1.3  1  UniRef90_A0A3D9TNR1     Alkylation response protein AidB-like
   5.2e-64  228.9   4.0    6.1e-64  228.6   4.0    1.0  1  UniRef90_A0A0N9JRZ2     Acyl-CoA dehydrogenase n=4 Tax=Microc
   5.4e-64  228.8   5.2    1.3e-63  227.6   5.2    1.5  1  UniRef90_UPI000CE20D71  uncharacterized protein LOC112018699 
   5.4e-64  228.8   3.1    6.5e-64  228.6   3.1    1.0  1  UniRef90_A0A2S8WUA8     Acyl-CoA dehydrogenase n=1 Tax=Arthro
   5.8e-64  228.7   4.1    7.7e-64  228.3   4.1    1.2  1  UniRef90_UPI000C781958  acyl-CoA dehydrogenase n=1 Tax=Brevib
   6.6e-64  228.5   7.4    8.5e-64  228.2   7.4    1.0  1  UniRef90_A0A3N4U0D5     SfnB family sulfur acquisition oxidor
   7.7e-64  228.3   7.8    9.3e-64  228.0   7.8    1.0  1  UniRef90_A0A378T6S3     Acyl-CoA dehydrogenase type 2 n=2 Tax
   8.7e-64  228.1   6.4      1e-63  227.9   6.4    1.0  1  UniRef90_A0A4Q2M9T9     Acyl-CoA dehydrogenase n=1 Tax=Agromy
     9e-64  228.1  11.6    1.1e-63  227.8  11.6    1.0  1  UniRef90_A0A3N1X255     Alkylation response protein AidB-like
   9.2e-64  228.0   9.6    1.1e-63  227.8   9.6    1.0  1  UniRef90_A0A166HJ84     Alkylation response protein AidB-like
   9.7e-64  228.0   2.8    1.1e-63  227.8   2.8    1.0  1  UniRef90_UPI000937FA5B  monooxygenase n=1 Tax=Pseudomonas aer
   9.9e-64  227.9   8.5    1.3e-63  227.6   8.5    1.0  1  UniRef90_K4RFD7         Acyl-CoA dehydrogenase type 2 domain-
     1e-63  227.9   6.6    1.3e-63  227.6   6.6    1.0  1  UniRef90_A0A1C7NWY6     Monooxygenase n=2 Tax=Pararhizobium p
   1.1e-63  227.8   4.1    1.5e-63  227.4   4.1    1.1  1  UniRef90_A0A0F0HBR6     Acyl-CoA dehydrogenase n=10 Tax=Pseud
   1.1e-63  227.8   5.3    1.1e-63  227.8   5.3    1.3  1  UniRef90_A0A1H9DGB9     Acyl-CoA dehydrogenase n=1 Tax=Giesbe
   1.1e-63  227.8   3.3    1.5e-63  227.4   3.3    1.0  1  UniRef90_D9WSI9         Dibenzothiophene desulfurization enzy
   1.2e-63  227.7   7.2    1.5e-63  227.4   7.2    1.1  1  UniRef90_A0A3E0W4D0     Monooxygenase n=3 Tax=Subtercola bore
   1.2e-63  227.6   2.5    1.5e-63  227.4   2.5    1.0  1  UniRef90_A0A2P5HJC5     Acyl-CoA dehydrogenase n=1 Tax=Diapor
   1.3e-63  227.5   6.4    1.6e-63  227.2   6.4    1.0  1  UniRef90_A0A1S1LA29     Monooxygenase n=3 Tax=Mycobacteroides
   1.3e-63  227.5   2.2    1.8e-63  227.1   2.2    1.1  1  UniRef90_A0A177DAJ1     Acyl-CoA dehydrogenase NM domain-like
   1.4e-63  227.4   8.2    1.8e-63  227.1   8.2    1.0  1  UniRef90_UPI0002F56027  SfnB family sulfur acquisition oxidor
   1.8e-63  227.1   0.9    1.9e-63  227.0   0.9    1.0  1  UniRef90_A0A3R4X831     Dibenzothiophene desulfurization enzy
   2.5e-63  226.6   4.5    3.1e-63  226.3   4.5    1.0  1  UniRef90_A0A3G8VMS7     Acyl-CoA dehydrogenase n=14 Tax=Micro
   2.5e-63  226.6   4.2      3e-63  226.4   4.2    1.0  1  UniRef90_A0A179IGM2     Acyl-CoA_dh_2 domain-containing prote
   2.6e-63  226.5   5.0    3.2e-63  226.3   5.0    1.0  1  UniRef90_A0A2M9CM33     Alkylation response protein AidB-like
   2.7e-63  226.5   2.4    3.2e-63  226.3   2.4    1.0  1  UniRef90_G3BDF1         FMNH2-dependent monooxygenase n=1 Tax
   2.9e-63  226.4   5.8    3.6e-63  226.1   5.8    1.0  1  UniRef90_UPI000A7A26C2  acyl-CoA dehydrogenase n=2 Tax=Parabu
     3e-63  226.4   4.8    3.9e-63  226.0   4.8    1.2  1  UniRef90_Q7S0J0         Thermophilic desulfurizing enzyme fam
   3.3e-63  226.2   3.2    4.3e-63  225.9   3.2    1.0  1  UniRef90_A0A3N7TIF4     SfnB family sulfur acquisition oxidor
   3.3e-63  226.2   7.2    4.2e-63  225.9   7.2    1.0  1  UniRef90_UPI0010415991  monooxygenase n=1 Tax=Actinomadura sp
   3.4e-63  226.2   1.7    4.2e-63  225.9   1.7    1.0  1  UniRef90_A0A081GNL4     Uncharacterized protein n=1 Tax=Cyano
   3.6e-63  226.1   1.9    4.4e-63  225.8   1.9    1.0  1  UniRef90_Q0V6U7         Acyl-CoA_dh_2 domain-containing prote
   3.6e-63  226.1   6.7    4.7e-63  225.7   6.7    1.0  1  UniRef90_UPI000A3C0A21  SfnB family sulfur acquisition oxidor
   3.9e-63  226.0  10.4    4.6e-63  225.8  10.4    1.0  1  UniRef90_UPI00037AF2D4  hypothetical protein n=1 Tax=Actinoal
   3.9e-63  226.0   7.1    5.2e-63  225.6   7.1    1.0  1  UniRef90_A0A0G3ARJ8     Monooxygenase n=6 Tax=Streptomyces Ta
   4.3e-63  225.8   1.1    5.2e-63  225.6   1.1    1.0  1  UniRef90_A0A2J6RGM9     Thermophilic desulfurizing enzyme fam
   4.4e-63  225.8   6.6    5.7e-63  225.4   6.6    1.1  1  UniRef90_A0A1I6U758     Acyl-CoA dehydrogenase n=2 Tax=Saccha
   4.7e-63  225.7   7.0    5.6e-63  225.5   7.0    1.0  1  UniRef90_A0A4R7GRQ6     Alkylation response protein AidB-like
   5.4e-63  225.5   6.8    6.5e-63  225.2   6.8    1.0  1  UniRef90_UPI000E70DF46  monooxygenase n=1 Tax=Nesterenkonia s
   5.4e-63  225.5   0.2    6.7e-63  225.2   0.2    1.1  1  UniRef90_A0A017S442     Thermophilic desulfurizing enzyme fam
   7.2e-63  225.1   5.0    7.9e-63  225.0   5.0    1.0  1  UniRef90_UPI000CD5550B  monooxygenase n=2 Tax=Streptomyces Ta
   7.5e-63  225.0   1.4    8.9e-63  224.8   1.4    1.1  1  UniRef90_A0A084GES6     Thermophilic desulfurizing enzyme fam
     8e-63  224.9   6.9      1e-62  224.6   6.9    1.0  1  UniRef90_UPI000561F662  SfnB family sulfur acquisition oxidor
   9.8e-63  224.7   6.2    1.2e-62  224.4   6.2    1.0  1  UniRef90_UPI00083434CC  hypothetical protein n=1 Tax=Labrys s
     1e-62  224.6   9.3    1.2e-62  224.3   9.3    1.0  1  UniRef90_A0A495WSS6     Alkylation response protein AidB-like
     1e-62  224.6   1.2    1.4e-62  224.2   1.2    1.0  1  UniRef90_UPI00047FD8B6  SfnB family sulfur acquisition oxidor
   1.2e-62  224.4   3.0    1.4e-62  224.1   3.0    1.0  1  UniRef90_UPI0010FD504C  acyl-CoA dehydrogenase n=1 Tax=Glutam
   1.2e-62  224.4   7.9    1.4e-62  224.1   7.9    1.0  1  UniRef90_UPI000627C690  acyl-CoA dehydrogenase n=1 Tax=Coryne
   1.2e-62  224.4   6.8    1.6e-62  224.0   6.8    1.0  1  UniRef90_A0A0F5VZP9     Monooxygenase n=21 Tax=Streptomyces T
   1.2e-62  224.4   6.6    1.5e-62  224.1   6.6    1.0  1  UniRef90_A0A0Q5FLS8     Monooxygenase n=4 Tax=Microbacterium 
   1.2e-62  224.3   6.9    1.6e-62  224.0   6.9    1.0  1  UniRef90_D5ZZJ8         Acyl-CoA dehydrogenase n=5 Tax=Strept
   1.3e-62  224.3   8.4    1.6e-62  223.9   8.4    1.0  1  UniRef90_A0A0Q5KXX9     SfnB family sulfur acquisition oxidor
   1.3e-62  224.2   3.8    1.6e-62  224.0   3.8    1.0  1  UniRef90_A0A2E9AL19     Monooxygenase n=1 Tax=Salinisphaera s
   1.4e-62  224.1   8.8    1.8e-62  223.8   8.8    1.1  1  UniRef90_UPI001118A61D  monooxygenase n=1 Tax=Streptomyces sp
   1.5e-62  224.1   6.6    1.9e-62  223.8   6.6    1.2  1  UniRef90_A0A0Q9DBA2     Monooxygenase n=11 Tax=Microbacterium
   1.6e-62  224.0   7.3    1.9e-62  223.7   7.3    1.0  1  UniRef90_A0A0L6I2V4     Acyl-CoA dehydrogenase n=1 Tax=Microb
   1.7e-62  223.9   7.1    2.1e-62  223.6   7.1    1.0  1  UniRef90_A0A387B7K3     Acyl-CoA dehydrogenase n=1 Tax=Lysini
   1.7e-62  223.9   8.7      2e-62  223.6   8.7    1.0  1  UniRef90_A0A1I2FFW9     Acyl-CoA dehydrogenase n=2 Tax=Comamo
   1.9e-62  223.7   5.0    2.3e-62  223.5   5.0    1.0  1  UniRef90_A0A1L9Q3D4     Uncharacterized protein n=1 Tax=Asper
   1.9e-62  223.7   6.5    2.5e-62  223.4   6.5    1.0  1  UniRef90_H1SD78         Acyl-CoA dehydrogenase n=1 Tax=Cupria
     2e-62  223.7   8.4    2.6e-62  223.3   8.4    1.0  1  UniRef90_A0A1Q5JTE7     Acyl-CoA dehydrogenase n=1 Tax=Strept
     2e-62  223.6   6.9    2.5e-62  223.3   6.9    1.1  1  UniRef90_A0A4Q7PXG7     Alkylation response protein AidB-like
   2.1e-62  223.6   6.4    2.5e-62  223.3   6.4    1.0  1  UniRef90_A0A1H4GIM8     Acyl-CoA dehydrogenase n=2 Tax=Leifso
   2.3e-62  223.5   3.4    2.8e-62  223.2   3.4    1.0  1  UniRef90_A0A0A1TF31     Putative Dibenzothiophene desulfuriza
   2.3e-62  223.5   6.7      3e-62  223.1   6.7    1.0  1  UniRef90_A0A367FDA8     SfnB family sulfur acquisition oxidor
   2.4e-62  223.4   3.3    2.9e-62  223.1   3.3    1.0  1  UniRef90_C9SY15         Dibenzothiophene desulfurization enzy
   2.5e-62  223.3   6.2    2.9e-62  223.1   6.2    1.0  1  UniRef90_A0A419HXR7     SfnB family sulfur acquisition oxidor
   2.6e-62  223.3   6.4    3.4e-62  222.9   6.4    1.0  1  UniRef90_A0A0M8TTT1     Monooxygenase n=1 Tax=Streptomyces sp
   3.2e-62  223.0   3.8    3.2e-62  223.0   3.8    1.2  1  UniRef90_UPI0010FDB0CE  acyl-CoA dehydrogenase n=1 Tax=Nester
   3.3e-62  222.9   6.7    4.1e-62  222.6   6.7    1.0  1  UniRef90_A0A1E4BGV9     Acyl-CoA dehydrogenase n=1 Tax=Microb
   3.5e-62  222.9   8.8    4.1e-62  222.6   8.8    1.0  1  UniRef90_S5YH48         Acyl-CoA dehydrogenase n=1 Tax=Paraco
   3.5e-62  222.8   8.8    4.4e-62  222.5   8.8    1.0  1  UniRef90_B0RHG0         Putative monooxygenase n=2 Tax=Clavib
   3.7e-62  222.8   5.3    4.3e-62  222.5   5.3    1.0  1  UniRef90_A0A1I6U7K3     Acyl-CoA dehydrogenase n=3 Tax=Saccha
   3.7e-62  222.8   7.7    4.9e-62  222.4   7.7    1.0  1  UniRef90_A0A3S9ZMZ3     SfnB family sulfur acquisition oxidor
     4e-62  222.7   1.5    5.3e-62  222.3   1.5    1.0  1  UniRef90_A0A1Y2MDA3     Uncharacterized protein n=1 Tax=Epico
   4.1e-62  222.6  10.2    5.4e-62  222.2  10.2    1.0  1  UniRef90_A0A1A9BT80     Acyl-CoA dehydrogenase n=1 Tax=Strept
   4.1e-62  222.6  12.7    4.9e-62  222.3  12.7    1.0  1  UniRef90_A0A1Q9LJ99     Acyl-CoA dehydrogenase n=1 Tax=Actino
   4.1e-62  222.6   0.0    4.9e-62  222.4   0.0    1.0  1  UniRef90_A0A407MHX5     Dibenzothiophene desulfurization enzy
   4.2e-62  222.6   7.6    5.4e-62  222.2   7.6    1.0  1  UniRef90_A0A4R3BSE9     SfnB family sulfur acquisition oxidor
   4.3e-62  222.5   6.2    5.6e-62  222.2   6.2    1.0  1  UniRef90_A0A1B1M2V7     Acyl-CoA dehydrogenase n=3 Tax=Strept
   4.5e-62  222.5   2.7    5.4e-62  222.2   2.7    1.0  1  UniRef90_A0A1L2ZN58     Acyl-CoA dehydrogenase n=1 Tax=Neomic
   4.5e-62  222.5   8.6    5.5e-62  222.2   8.6    1.1  1  UniRef90_A0A495WTG7     Alkylation response protein AidB-like
     6e-62  222.1   3.7      8e-62  221.7   3.7    1.0  1  UniRef90_A0A1I3EMR2     Sulfur acquisition oxidoreductase, Sf
   6.7e-62  221.9   6.6    8.7e-62  221.5   6.6    1.0  1  UniRef90_X0ND13         Monooxygenase n=5 Tax=Streptomyces Ta
   7.1e-62  221.8   4.4    9.2e-62  221.5   4.4    1.0  1  UniRef90_UPI000562F0C5  SfnB family sulfur acquisition oxidor
   7.2e-62  221.8   6.5    8.4e-62  221.6   6.5    1.0  1  UniRef90_A1UBB1         Acyl-CoA dehydrogenase, type 2, C-ter
   7.3e-62  221.8   1.7    9.2e-62  221.5   1.7    1.0  1  UniRef90_A0A3D9V9A4     Alkylation response protein AidB-like
   7.9e-62  221.7   6.2      1e-61  221.3   6.2    1.0  1  UniRef90_A0A4R7JUM8     SfnB family sulfur acquisition oxidor
   7.9e-62  221.7   4.4    8.6e-33  126.0   0.8    2.0  2  UniRef90_A0A0B4GVA6     Thermophilic desulfurizing enzyme fam
   7.9e-62  221.7  10.5      1e-61  221.3  10.5    1.1  1  UniRef90_A0A1X0HH46     Uncharacterized protein n=1 Tax=Mycol
     8e-62  221.7   4.5    9.6e-62  221.4   4.5    1.0  1  UniRef90_A0A0F2C5S9     Dibenzothiophene desulfurization enzy
   8.3e-62  221.6  10.2    1.1e-61  221.2  10.2    1.0  1  UniRef90_A0A1D7VPQ2     SfnB family sulfur acquisition oxidor
   8.4e-62  221.6   5.1    1.1e-61  221.2   5.1    1.0  1  UniRef90_U2RP86         Putative dibenzothiophene desulfuriza
   9.2e-62  221.5   4.1    1.2e-61  221.1   4.1    1.0  1  UniRef90_A0A4V5PIF1     SfnB family sulfur acquisition oxidor
   9.4e-62  221.4   2.5    1.2e-61  221.1   2.5    1.0  1  UniRef90_A0A1Y2E7Z0     Dibenzothiophene desulfurization enzy
   9.6e-62  221.4   7.5    1.2e-61  221.1   7.5    1.0  1  UniRef90_A0A448IHE0     Acyl-CoA dehydrogenase type 2 n=2 Tax
   9.8e-62  221.4   4.0    1.2e-61  221.1   4.0    1.1  1  UniRef90_UPI000CE56E7B  acyl-CoA dehydrogenase n=1 Tax=Arthro
     1e-61  221.3   2.6    1.3e-61  221.0   2.6    1.0  1  UniRef90_UPI0011115978  acyl-CoA dehydrogenase n=1 Tax=Arthro
   1.1e-61  221.2   2.5    1.5e-61  220.7   2.5    1.0  1  UniRef90_R1GJJ3         Putative thermophilic desulfurizing e
   1.1e-61  221.2   3.8    1.4e-61  220.8   3.8    1.0  1  UniRef90_A0A420GW76     SfnB family sulfur acquisition oxidor
   1.2e-61  221.1  10.0    1.4e-61  220.8  10.0    1.1  1  UniRef90_A0A506Y8Z1     Monooxygenase n=1 Tax=Schumannella sp
   1.3e-61  221.0   5.9    1.5e-61  220.7   5.9    1.1  1  UniRef90_A0A0F0LII7     Dibenzothiophene desulfurization enzy
   1.4e-61  220.9   7.8    1.8e-61  220.5   7.8    1.0  1  UniRef90_A0A3N4SBJ5     SfnB family sulfur acquisition oxidor
   1.4e-61  220.9   5.9    4.5e-40  150.0   2.9    2.0  2  UniRef90_A0A1J9SDX0     Thermophilic desulfurizing enzyme fam
   1.4e-61  220.8   6.5    1.9e-61  220.4   6.5    1.0  1  UniRef90_D9XBR8         Acyl-CoA dehydrogenase n=11 Tax=Strep
   1.5e-61  220.8   4.7    1.8e-61  220.5   4.7    1.1  1  UniRef90_UPI00111133C2  acyl-CoA dehydrogenase n=1 Tax=Arthro
   1.5e-61  220.8   7.4    1.9e-61  220.4   7.4    1.0  1  UniRef90_UPI000750DDB7  SfnB family sulfur acquisition oxidor
   1.6e-61  220.7   5.7      2e-61  220.3   5.7    1.0  1  UniRef90_A0A2N6J5Y8     SfnB family sulfur acquisition oxidor
   1.6e-61  220.6   5.5      2e-61  220.4   5.5    1.0  1  UniRef90_A0A1B1BIE7     Monooxygenase n=2 Tax=Cryobacterium T
   1.7e-61  220.6   3.6    1.9e-61  220.4   3.6    1.0  1  UniRef90_A0A1C3PAC8     Acyl-CoA dehydrogenase n=3 Tax=Franki
   1.7e-61  220.6   9.5    2.2e-61  220.2   9.5    1.0  1  UniRef90_A0A1C3JXB6     Acyl-CoA dehydrogenase probable diben
   1.7e-61  220.6   1.9    2.1e-61  220.3   1.9    1.0  1  UniRef90_A0A2L2TLI1     Acyl-CoA_dh_2 domain-containing prote
   1.9e-61  220.4   3.4    2.2e-61  220.2   3.4    1.0  1  UniRef90_A0A4Q8TKT0     Acyl-CoA dehydrogenase n=1 Tax=Arthro
     2e-61  220.4   2.7    2.3e-61  220.1   2.7    1.0  1  UniRef90_A0A3D8SFR7     Uncharacterized protein n=2 Tax=Coleo
     2e-61  220.4   1.0    1.4e-37  141.8   0.7    2.0  2  UniRef90_A0A2N6IM89     Acyl-CoA dehydrogenase n=1 Tax=Janthi
   2.1e-61  220.3   4.6    2.6e-61  220.0   4.6    1.0  1  UniRef90_A0A4Q7D8V4     Dibenzothiophene desulfurization enzy
   2.1e-61  220.3   8.5    2.5e-61  220.0   8.5    1.0  1  UniRef90_A0A021VVW0     Monooxygenase n=1 Tax=Actinotalea fer
   2.1e-61  220.3   8.2    2.8e-61  219.9   8.2    1.0  1  UniRef90_A0A2S4Z2V4     SfnB family sulfur acquisition oxidor
   2.2e-61  220.2   9.4    2.7e-61  219.9   9.4    1.0  1  UniRef90_A0A0N0AGG9     Acyl-CoA dehydrogenase n=3 Tax=Strept
   2.4e-61  220.1   6.7    2.9e-61  219.8   6.7    1.0  1  UniRef90_A0A2U2RK91     Monooxygenase n=1 Tax=Brachybacterium
   2.4e-61  220.1   9.8    3.1e-61  219.7   9.8    1.0  1  UniRef90_A0A1I1ZI10     Sulfur acquisition oxidoreductase, Sf
   2.5e-61  220.0   2.4    3.1e-61  219.7   2.4    1.0  1  UniRef90_A0A1H1HW41     Sulfur acquisition oxidoreductase, Sf
   2.7e-61  219.9   5.7    3.2e-61  219.7   5.7    1.1  1  UniRef90_UPI0003F5CBE1  acyl-CoA dehydrogenase n=1 Tax=Brevib
   2.7e-61  219.9   4.0    3.1e-61  219.7   4.0    1.0  1  UniRef90_A0A2A3Y5J6     Acyl-CoA dehydrogenase n=4 Tax=Microc
   2.8e-61  219.9   2.0    3.4e-61  219.6   2.0    1.0  1  UniRef90_A0A2W1HWQ8     CaiA, Acyl-CoA dehydrogenase n=5 Tax=
   2.9e-61  219.8   3.2    3.5e-61  219.5   3.2    1.0  1  UniRef90_E3QTS2         Acyl-CoA dehydrogenase domain-contain
     3e-61  219.8   5.7    3.8e-61  219.4   5.7    1.0  1  UniRef90_A0A3D9NS38     SfnB family sulfur acquisition oxidor
   3.1e-61  219.7   8.5    4.1e-61  219.3   8.5    1.0  1  UniRef90_A0A4Q6IAD7     Acyl-CoA dehydrogenase n=1 Tax=Strept
   3.2e-61  219.7   8.1    3.9e-61  219.4   8.1    1.0  1  UniRef90_A0A0Q5B9X1     Monooxygenase n=4 Tax=Rathayibacter T
   3.3e-61  219.6   5.7    4.4e-61  219.2   5.7    1.0  1  UniRef90_A0A239BB29     Sulfur acquisition oxidoreductase, Sf
   3.3e-61  219.6   8.2    4.4e-61  219.2   8.2    1.1  1  UniRef90_A0A251YEB7     Dibenzothiophene desulfurization enzy
   3.6e-61  219.5   0.1      4e-61  219.4   0.1    1.0  1  UniRef90_A0A406QJW3     Dibenzothiophene desulfurization enzy
   3.9e-61  219.4   5.8    5.1e-61  219.0   5.8    1.0  1  UniRef90_UPI000D0430D1  SfnB family sulfur acquisition oxidor
   4.1e-61  219.3   7.3    5.3e-61  219.0   7.3    1.0  1  UniRef90_A0A3G2JQ91     SfnB family sulfur acquisition oxidor
   4.1e-61  219.3   5.9    5.1e-61  219.0   5.9    1.0  1  UniRef90_X6HDT0         Acyl-CoA dehydrogenase n=5 Tax=Phyllo
   4.2e-61  219.3   8.3    5.3e-61  219.0   8.3    1.0  1  UniRef90_A0A1D8SMV7     SfnB family sulfur acquisition oxidor
   4.5e-61  219.2   7.0    5.3e-61  219.0   7.0    1.0  1  UniRef90_A0A0T1WFD8     Acyl-CoA dehydrogenase n=2 Tax=Mycoba
   4.9e-61  219.1   0.4    5.7e-61  218.9   0.4    1.0  1  UniRef90_A0A379IBR7     Putative dehydrogenase n=1 Tax=Pseudo
     5e-61  219.0   4.5    5.9e-61  218.8   4.5    1.0  1  UniRef90_A0A073B2C0     Monooxygenase n=2 Tax=Saccharopolyspo
   5.4e-61  218.9   6.1    7.3e-61  218.5   6.1    1.0  1  UniRef90_UPI0006E229F8  acyl-CoA dehydrogenase n=1 Tax=Strept
   5.8e-61  218.8   8.1    7.4e-61  218.5   8.1    1.0  1  UniRef90_UPI00115B1DCF  SfnB family sulfur acquisition oxidor
     6e-61  218.8   2.9    1.3e-60  217.7   2.9    1.4  1  UniRef90_M2SLC4         Acyl-CoA_dh_2 domain-containing prote
     6e-61  218.8   6.2    7.3e-61  218.5   6.2    1.0  1  UniRef90_A0A410YHU1     Monooxygenase n=2 Tax=Salinibacterium
   7.4e-61  218.5   4.6    8.9e-61  218.2   4.6    1.0  1  UniRef90_A0A3R4VDJ1     Dibenzothiophene desulfurization enzy
   7.5e-61  218.5   7.3    9.4e-61  218.1   7.3    1.0  1  UniRef90_A0A4V2YX97     SfnB family sulfur acquisition oxidor
   7.6e-61  218.4   8.6    9.3e-61  218.1   8.6    1.0  1  UniRef90_A0A3N1NJB1     Alkylation response protein AidB-like
   7.7e-61  218.4   4.8    9.9e-61  218.1   4.8    1.0  1  UniRef90_A0A505DQU9     Acyl-CoA dehydrogenase n=2 Tax=Strept
   7.9e-61  218.4   6.9      1e-60  218.0   6.9    1.0  1  UniRef90_A0A0L8LZY6     Monooxygenase n=2 Tax=Streptomyces re
   8.2e-61  218.3   6.6      1e-60  218.0   6.6    1.0  1  UniRef90_A9BUV8         Acyl-CoA dehydrogenase type 2 domain 
   8.9e-61  218.2   6.3      1e-60  218.0   6.3    1.0  1  UniRef90_A0A2E2L963     Acyl-CoA dehydrogenase n=1 Tax=Microb
   8.9e-61  218.2   8.3    1.1e-60  217.9   8.3    1.0  1  UniRef90_UPI0009BBE760  acyl-CoA dehydrogenase n=2 Tax=Clavib
   9.2e-61  218.2   6.6    1.2e-60  217.8   6.6    1.0  1  UniRef90_UPI0004BF161B  SfnB family sulfur acquisition oxidor
   1.1e-60  217.9   7.9    1.4e-60  217.5   7.9    1.0  1  UniRef90_A0A1J4NPI1     SfnB family sulfur acquisition oxidor
   1.1e-60  217.9   6.4    1.3e-60  217.7   6.4    1.0  1  UniRef90_UPI0008383E58  acyl-CoA dehydrogenase n=1 Tax=Paenig
   1.2e-60  217.8   0.5    1.4e-60  217.6   0.5    1.0  1  UniRef90_A0A158D3A5     Acyl-CoA dehydrogenase-like protein n
   1.2e-60  217.7   6.5    1.5e-60  217.4   6.5    1.0  1  UniRef90_A0A221Q719     Acyl-CoA dehydrogenase n=1 Tax=Arthro
   1.4e-60  217.6   4.7    1.7e-60  217.3   4.7    1.0  1  UniRef90_Q13NB9         Uncharacterized protein n=6 Tax=Burkh
   1.4e-60  217.6   2.9    1.7e-60  217.3   2.9    1.0  1  UniRef90_A0A0M4PSZ9     Monooxygenase n=12 Tax=Burkholderiace
   1.4e-60  217.5   7.0    1.7e-60  217.3   7.0    1.0  1  UniRef90_A0A1N6TB45     Acyl-CoA dehydrogenase n=3 Tax=Pseuda
   1.5e-60  217.5   7.8    1.9e-60  217.1   7.8    1.0  1  UniRef90_A0A1X7F241     Sulfur acquisition oxidoreductase, Sf
   1.5e-60  217.4   2.4    1.9e-60  217.2   2.4    1.0  1  UniRef90_A0A212QTA8     Sulfur acquisition oxidoreductase, Sf
   1.5e-60  217.4   8.3      2e-60  217.0   8.3    1.0  1  UniRef90_UPI000A3AF119  SfnB family sulfur acquisition oxidor
   1.6e-60  217.4   6.6    1.9e-60  217.1   6.6    1.1  1  UniRef90_UPI00082A9201  acyl-CoA dehydrogenase n=1 Tax=Arthro
   1.7e-60  217.3   8.2    2.2e-60  216.9   8.2    1.0  1  UniRef90_A0A4Q7KEF6     SfnB family sulfur acquisition oxidor
   1.8e-60  217.2   8.9    2.3e-60  216.9   8.9    1.0  1  UniRef90_A0A231PR84     Acyl-CoA dehydrogenase n=1 Tax=Strept
   1.8e-60  217.2   7.2    2.4e-60  216.8   7.2    1.0  1  UniRef90_UPI0006E418C1  SfnB family sulfur acquisition oxidor
   2.1e-60  217.0   4.6    2.6e-60  216.7   4.6    1.0  1  UniRef90_A0A381IE41     Flavin-dependent monooxygenase, oxyge
   2.2e-60  216.9   6.8    2.8e-60  216.6   6.8    1.0  1  UniRef90_A0A177HFL9     Dibenzothiophene desulfurization enzy
   2.2e-60  216.9   7.2    2.7e-60  216.6   7.2    1.0  1  UniRef90_A0A4Q2MCR0     Monooxygenase n=1 Tax=Agromyces atrin
   2.2e-60  216.9   0.4    2.7e-60  216.6   0.4    1.0  1  UniRef90_G3B872         FMNH2-dependent monooxygenase n=1 Tax
   2.2e-60  216.9   5.2    2.9e-60  216.5   5.2    1.0  1  UniRef90_A0A3N6Z4V6     SfnB family sulfur acquisition oxidor
   2.3e-60  216.9   6.1      3e-60  216.5   6.1    1.0  1  UniRef90_A0A0M7D7L5     Flavin-dependent monooxygenase, oxyge
   2.3e-60  216.9   4.3      3e-60  216.5   4.3    1.0  1  UniRef90_UPI0008390BAA  SfnB family sulfur acquisition oxidor
   2.4e-60  216.8   3.2    3.1e-60  216.4   3.2    1.0  1  UniRef90_D5WK71         Acyl-CoA dehydrogenase type 2 domain 
   2.5e-60  216.7   4.9    3.2e-60  216.4   4.9    1.0  1  UniRef90_A0A0C5K766     SfnB family sulfur acquisition oxidor
   2.6e-60  216.7   9.0    3.4e-60  216.3   9.0    1.0  1  UniRef90_A0A3M8TJ33     Acyl-CoA dehydrogenase n=4 Tax=Strept
   2.9e-60  216.5   3.5    7.9e-60  215.1   1.0    2.0  1  UniRef90_A0A507AW89     Uncharacterized protein n=1 Tax=Phial
   2.9e-60  216.5   4.7    3.8e-60  216.1   4.7    1.0  1  UniRef90_A0A370NDZ7     SfnB family sulfur acquisition oxidor
   2.9e-60  216.5   3.3    3.8e-60  216.1   3.3    1.0  1  UniRef90_A0A372KD21     SfnB family sulfur acquisition oxidor
   2.9e-60  216.5   4.5    3.5e-60  216.3   4.5    1.0  1  UniRef90_E1W0S0         Putative acyl-CoA dehydrogenase n=4 T
     3e-60  216.5   6.4    3.8e-60  216.1   6.4    1.0  1  UniRef90_A0A367F9T8     Acyl-CoA dehydrogenase n=1 Tax=Sphaer
     3e-60  216.5   1.8    3.7e-60  216.2   1.8    1.0  1  UniRef90_A0A1H1HVL9     Sulfur acquisition oxidoreductase, Sf
     3e-60  216.5   5.4    3.6e-60  216.2   5.4    1.0  1  UniRef90_A0A063BN99     Acyl-CoA dehydrogenase domain-contain
   3.1e-60  216.4   5.9    4.1e-60  216.0   5.9    1.0  1  UniRef90_A0A3E0VIX3     Uncharacterized protein n=1 Tax=Subte
   3.4e-60  216.3   3.0    4.3e-60  216.0   3.0    1.0  1  UniRef90_A0A1N6SNJ4     Sulfur acquisition oxidoreductase, Sf
   3.6e-60  216.2   2.4    4.8e-60  215.8   2.4    1.0  1  UniRef90_UPI000E474240  SfnB family sulfur acquisition oxidor
   3.9e-60  216.1   7.7    5.1e-60  215.7   7.7    1.0  1  UniRef90_A0A0N1GNH3     Sulfate-starvation-induced SfnB n=1 T
     4e-60  216.1   1.8      7e-60  215.3   1.8    1.3  1  UniRef90_A0A163DKI0     LCCL domain-containing protein n=1 Ta
     4e-60  216.1   8.9      5e-60  215.7   8.9    1.0  1  UniRef90_A0A1H3JL41     Acyl-CoA dehydrogenase n=2 Tax=Saccha
   4.1e-60  216.0   5.1    5.4e-60  215.6   5.1    1.0  1  UniRef90_A0A0E3YBB0     SfnB family sulfur acquisition oxidor
   4.2e-60  216.0   9.4    5.6e-60  215.6   9.4    1.1  1  UniRef90_A0A286HH68     Acyl-CoA dehydrogenase n=3 Tax=Strept
   4.7e-60  215.8  10.0    5.5e-60  215.6  10.0    1.0  1  UniRef90_A0A2A3XK36     Monooxygenase n=2 Tax=Micrococcaceae 
   4.7e-60  215.8   0.8    5.6e-60  215.6   0.8    1.0  1  UniRef90_A0A164W4T5     Acyl-CoA dehydrogenase NM domain-like
   4.9e-60  215.8   5.7    5.9e-60  215.5   5.7    1.0  1  UniRef90_UPI0002886810  monooxygenase n=1 Tax=Salinibacterium
   5.1e-60  215.7   6.5    6.7e-60  215.3   6.5    1.0  1  UniRef90_A0A1N6KB95     Sulfur acquisition oxidoreductase, Sf
   5.4e-60  215.6   2.8    7.2e-60  215.2   2.8    1.0  1  UniRef90_A0A103ECW7     SfnB family sulfur acquisition oxidor
   6.2e-60  215.4   3.0      8e-60  215.1   3.0    1.0  1  UniRef90_M8A2Z5         Acyl-CoA dehydrogenase n=12 Tax=root 
   6.6e-60  215.3   3.0    8.9e-60  214.9   3.0    1.0  1  UniRef90_A0A0N0IEA6     Monooxygenase n=4 Tax=Burkholderiacea
   6.6e-60  215.3   6.8    8.3e-60  215.0   6.8    1.0  1  UniRef90_A0A1I2FF98     Sulfur acquisition oxidoreductase, Sf
   6.7e-60  215.3   2.3    8.6e-60  215.0   2.3    1.0  1  UniRef90_A0A2W6TNS4     SfnB family sulfur acquisition oxidor
   7.4e-60  215.2   5.5    9.5e-60  214.8   5.5    1.0  1  UniRef90_D1AA16         Acyl-CoA dehydrogenase type 2 domain 
   7.5e-60  215.2   4.6      1e-59  214.7   4.6    1.0  1  UniRef90_A0A0B6S457     Dibenzothiophene desulfurization enzy
   7.6e-60  215.1   5.1    9.7e-60  214.8   5.1    1.1  1  UniRef90_UPI0011502650  acyl-CoA dehydrogenase n=1 Tax=Microb
   7.8e-60  215.1   6.0    9.9e-60  214.8   6.0    1.0  1  UniRef90_A0A1H7BDV3     Sulfur acquisition oxidoreductase, Sf
     8e-60  215.1   3.1      1e-59  214.7   3.1    1.0  1  UniRef90_D8IZ13         Acyl-CoA dehydrogenase protein n=15 T
   8.2e-60  215.0   6.1    1.1e-59  214.7   6.1    1.0  1  UniRef90_A0A1G7C315     Sulfur acquisition oxidoreductase, Sf
   9.2e-60  214.9   7.3    1.2e-59  214.5   7.3    1.0  1  UniRef90_D6KGP0         Acyl-CoA dehydrogenase n=3 Tax=Strept
   9.6e-60  214.8  10.7    1.2e-59  214.5  10.7    1.1  1  UniRef90_A0A1X1SEN2     Uncharacterized protein n=1 Tax=Mycol
   9.7e-60  214.8   6.4    1.3e-59  214.4   6.4    1.0  1  UniRef90_A0A0N1NS49     Sulfate-starvation-induced SfnB n=5 T
   9.8e-60  214.8   6.8    1.3e-59  214.4   6.8    1.0  1  UniRef90_A0A3R9UAV2     SfnB family sulfur acquisition oxidor
   9.9e-60  214.8   3.3    1.2e-59  214.5   3.3    1.0  1  UniRef90_UPI001110218B  acyl-CoA dehydrogenase n=1 Tax=Glutam
     1e-59  214.7   9.1    1.3e-59  214.4   9.1    1.0  1  UniRef90_V6JVF2         Uncharacterized protein n=4 Tax=Strep
   1.1e-59  214.6   6.7    1.5e-59  214.2   6.7    1.0  1  UniRef90_A0A2G9DEF4     SfnB family sulfur acquisition oxidor
   1.1e-59  214.6   2.3    1.1e-59  214.6   2.3    1.6  1  UniRef90_A0A0N0V4V4     Thermophilic desulfurizing enzyme fam
   1.1e-59  214.6   7.4    1.5e-59  214.2   7.4    1.0  1  UniRef90_A0A1D9HBR3     SfnB family sulfur acquisition oxidor
   1.2e-59  214.5   4.3    1.6e-59  214.1   4.3    1.0  1  UniRef90_A0A2X1GQ48     Acyl-CoA dehydrogenase n=172 Tax=Bact
   1.2e-59  214.5   7.1    1.6e-59  214.1   7.1    1.1  1  UniRef90_A0A2D3UFX4     Acyl-CoA dehydrogenase n=2 Tax=Strept
   1.2e-59  214.5   7.8    1.6e-59  214.1   7.8    1.0  1  UniRef90_A0A2S4LV73     SfnB family sulfur acquisition oxidor
   1.2e-59  214.5   7.1    1.6e-59  214.1   7.1    1.0  1  UniRef90_A0A1D7YKD6     Acyl-CoA dehydrogenase n=2 Tax=Strept
   1.3e-59  214.4  11.1    1.7e-59  214.0  11.1    1.0  1  UniRef90_A0A101SUX2     Acyl-CoA dehydrogenase n=1 Tax=Strept
   1.3e-59  214.3   8.2    1.8e-59  213.9   8.2    1.1  1  UniRef90_A0A0N9I5W2     Acyl-CoA dehydrogenase n=5 Tax=Kibdel
   1.3e-59  214.3  10.4    1.7e-59  214.0  10.4    1.0  1  UniRef90_A0A2K8RGR9     Dibenzothiophene desulfurization enzy
   1.4e-59  214.3   6.3    1.7e-59  214.0   6.3    1.0  1  UniRef90_D5WKH5         Acyl-CoA dehydrogenase type 2 domain 
   1.4e-59  214.3   5.1      2e-59  213.8   5.1    1.2  1  UniRef90_A0A1H9TTI6     Acyl-CoA dehydrogenase n=2 Tax=Lentze
   1.5e-59  214.2   5.3    1.8e-59  213.9   5.3    1.0  1  UniRef90_D8IZ12         Acyl-CoA dehydrogenase protein n=16 T
   1.5e-59  214.1   3.5      2e-59  213.7   3.5    1.0  1  UniRef90_A0A4R5L4F2     SfnB family sulfur acquisition oxidor
   1.6e-59  214.1   5.8      2e-59  213.8   5.8    1.0  1  UniRef90_A0A0D0X1X3     Acyl-CoA_dh_2 domain-containing prote
   1.6e-59  214.1   9.3    2.1e-59  213.7   9.3    1.0  1  UniRef90_A0A1A5P9H1     Acyl-CoA dehydrogenase n=7 Tax=Strept
   1.6e-59  214.1   9.4      2e-59  213.8   9.4    1.0  1  UniRef90_A0A089X0S9     Type 2 domain-containing Acyl-CoA deh
   1.7e-59  214.0   8.2    2.2e-59  213.6   8.2    1.0  1  UniRef90_A0A2T4N9B5     Acyl-CoA dehydrogenase n=2 Tax=Strept
   1.7e-59  214.0   5.4    2.3e-59  213.6   5.4    1.0  1  UniRef90_A0A2T8F8H4     SfnB family sulfur acquisition oxidor
   1.8e-59  213.9  10.3    2.4e-59  213.5  10.3    1.0  1  UniRef90_UPI0010417B3D  SfnB family sulfur acquisition oxidor
   1.9e-59  213.8   8.7    2.4e-59  213.5   8.7    1.0  1  UniRef90_UPI0006E427C0  acyl-CoA dehydrogenase n=1 Tax=Strept
     2e-59  213.8   3.3    4.5e-59  212.6   3.3    1.6  1  UniRef90_A0A0A2VGN9     Dibenzothiophene desulfurization enzy
     2e-59  213.8   5.7    2.6e-59  213.4   5.7    1.0  1  UniRef90_A0A0X3RV17     SfnB family sulfur acquisition oxidor
     2e-59  213.7   7.8    2.4e-59  213.5   7.8    1.0  1  UniRef90_A0A2W5T1D0     Monooxygenase n=1 Tax=Leifsonia xyli 
     2e-59  213.7   7.0    2.5e-59  213.5   7.0    1.0  1  UniRef90_UPI00056D3C8C  monooxygenase n=1 Tax=Microbacterium 
     2e-59  213.7   1.5    2.7e-59  213.4   1.5    1.0  1  UniRef90_A0A0K2VQD2     Putative acyl-CoA dehydrogenase n=2 T
   2.2e-59  213.6   6.1    2.8e-59  213.3   6.1    1.0  1  UniRef90_UPI000D5A1D45  SfnB family sulfur acquisition oxidor
   2.2e-59  213.6   4.4    2.7e-59  213.3   4.4    1.0  1  UniRef90_A0A0A6SWV9     Acyl-CoA dehydrogenase n=2 Tax=Parabu
   2.2e-59  213.6   6.5    2.9e-59  213.3   6.5    1.0  1  UniRef90_A0A0Q4S0D2     SfnB family sulfur acquisition oxidor
   2.3e-59  213.6   1.8    2.9e-59  213.2   1.8    1.0  1  UniRef90_G9AAD1         Acyl-CoA dehydrogenase n=9 Tax=Sinorh
   2.3e-59  213.6   8.7    2.8e-59  213.3   8.7    1.0  1  UniRef90_A0A4P6FHK8     Acyl-CoA dehydrogenase n=1 Tax=Agromy
   2.3e-59  213.6   8.9    3.1e-59  213.2   8.9    1.0  1  UniRef90_D3F9N4         Acyl-CoA dehydrogenase type 2 domain 
   2.4e-59  213.5   8.1    3.1e-59  213.1   8.1    1.0  1  UniRef90_A0A014MVY2     Monooxygenase n=18 Tax=Streptomyces T
   2.7e-59  213.3   8.8    3.6e-59  212.9   8.8    1.0  1  UniRef90_A0A345STY8     SfnB family sulfur acquisition oxidor
   2.8e-59  213.3   6.6    3.3e-59  213.0   6.6    1.0  1  UniRef90_A0A2T5WAP4     Alkylation response protein AidB-like
   2.8e-59  213.3   2.1    2.8e-59  213.3   2.1    1.9  1  UniRef90_A0A395RDW6     Thermophilic desulfurizing enzyme fam
   2.9e-59  213.2   7.6    3.9e-59  212.8   7.6    1.0  1  UniRef90_A0A1C4QGR9     Sulfur acquisition oxidoreductase, Sf
   2.9e-59  213.2   5.3    3.8e-59  212.9   5.3    1.0  1  UniRef90_K5BJH1         Acyl-CoA dehydrogenase, C-terminal do
   3.4e-59  213.0   0.9    4.5e-59  212.6   0.9    1.0  1  UniRef90_A0A1R3TRN3     Putative acyl-CoA dehydrogenase YdbM 
   3.7e-59  212.9   5.4    4.8e-59  212.5   5.4    1.0  1  UniRef90_UPI000D692264  SfnB family sulfur acquisition oxidor
     4e-59  212.8   7.6    5.1e-59  212.4   7.6    1.0  1  UniRef90_A0A4V3YWP5     SfnB family sulfur acquisition oxidor
   4.3e-59  212.7   6.8    8.4e-54  195.2   1.5    2.0  1  UniRef90_A0A427XKU0     Acyl-CoA_dh_2 domain-containing prote
   4.6e-59  212.6   3.6    5.7e-59  212.3   3.6    1.0  1  UniRef90_A0A494XG40     SfnB family sulfur acquisition oxidor
   5.1e-59  212.4   3.8    6.3e-59  212.1   3.8    1.0  1  UniRef90_A0A1I0FEA3     Sulfur acquisition oxidoreductase, Sf
   5.4e-59  212.4   7.5    6.9e-59  212.0   7.5    1.0  1  UniRef90_A0A160BXK7     Acyl-CoA dehydrogenase n=6 Tax=Ralsto
   5.6e-59  212.3   7.2    6.7e-59  212.0   7.2    1.0  1  UniRef90_A0A399JC01     Acyl-CoA dehydrogenase n=1 Tax=Arthro
   5.6e-59  212.3   5.1    7.5e-59  211.9   5.1    1.0  1  UniRef90_A0A132N8A8     Monooxygenase n=3 Tax=Streptomyces th
   5.9e-59  212.2   0.3    7.6e-59  211.9   0.3    1.0  1  UniRef90_UPI00034B242C  SfnB family sulfur acquisition oxidor
     6e-59  212.2   8.0    8.5e-59  211.7   8.0    1.1  1  UniRef90_A0A1V2Q8F3     Acyl-CoA dehydrogenase n=1 Tax=Actino
   6.1e-59  212.2   5.1    8.2e-59  211.7   5.1    1.0  1  UniRef90_A0A3G3LIS4     SfnB family sulfur acquisition oxidor
   6.1e-59  212.2   9.9    7.9e-59  211.8   9.9    1.0  1  UniRef90_A0A4R4SUW6     SfnB family sulfur acquisition oxidor
   6.2e-59  212.2   1.8    7.9e-59  211.8   1.8    1.0  1  UniRef90_A5EEW2         Putative acyl-CoA dehydrogenase n=2 T
   6.2e-59  212.1   4.2      8e-59  211.8   4.2    1.0  1  UniRef90_A0A1B9UPS3     SfnB family sulfur acquisition oxidor
   6.4e-59  212.1   6.3    8.3e-59  211.7   6.3    1.0  1  UniRef90_A0A3M6QXF0     SfnB family sulfur acquisition oxidor
   6.6e-59  212.1   3.9    8.7e-59  211.7   3.9    1.0  1  UniRef90_A0A158HI08     Acyl-CoA dehydrogenase domain-contain
   6.8e-59  212.0   1.4    8.8e-59  211.6   1.4    1.0  1  UniRef90_A0A178XSM3     SfnB family sulfur acquisition oxidor
   7.1e-59  212.0   7.9    9.3e-59  211.6   7.9    1.0  1  UniRef90_A0A101R4L6     SfnB family sulfur acquisition oxidor
   7.3e-59  211.9   5.7    9.1e-59  211.6   5.7    1.1  1  UniRef90_A0A3S4AV97     Acyl-CoA dehydrogenase n=5 Tax=Labede
   7.5e-59  211.9   6.0    9.2e-59  211.6   6.0    1.0  1  UniRef90_A0A1H1HVY0     Sulfur acquisition oxidoreductase, Sf
   7.5e-59  211.9   6.9      1e-58  211.4   6.9    1.0  1  UniRef90_A0A387HCR8     Dibenzothiophene desulfurization enzy
   8.3e-59  211.7   6.3    1.1e-58  211.4   6.3    1.0  1  UniRef90_A0A316EPJ7     SfnB family sulfur acquisition oxidor
   8.7e-59  211.7   8.3      1e-58  211.4   8.3    1.0  1  UniRef90_A0A1I6U7S1     Sulfur acquisition oxidoreductase, Sf
   8.8e-59  211.6   8.5    1.2e-58  211.2   8.5    1.0  1  UniRef90_A0A2S4XXX8     SfnB family sulfur acquisition oxidor
   8.9e-59  211.6   6.5    1.2e-58  211.3   6.5    1.0  1  UniRef90_UPI0010FEBBF0  SfnB family sulfur acquisition oxidor
   9.1e-59  211.6   1.2    1.2e-58  211.2   1.2    1.0  1  UniRef90_A0A2S6BL47     SfnB family sulfur acquisition oxidor
   9.4e-59  211.5   4.2    1.3e-58  211.1   4.2    1.0  1  UniRef90_UPI000404D83B  SfnB family sulfur acquisition oxidor
   9.5e-59  211.5   7.0    1.2e-58  211.2   7.0    1.0  1  UniRef90_UPI0002DE026E  SfnB family sulfur acquisition oxidor
   9.6e-59  211.5   7.3    1.3e-58  211.1   7.3    1.0  1  UniRef90_A0A0N0T6B6     Monooxygenase n=1 Tax=Nocardia sp. NR
     1e-58  211.4   7.3    1.4e-58  211.0   7.3    1.0  1  UniRef90_A0A3D9JMM3     SfnB family sulfur acquisition oxidor
     1e-58  211.4   2.5    1.4e-58  211.0   2.5    1.0  1  UniRef90_A0A2N7X4B4     SfnB family sulfur acquisition oxidor
     1e-58  211.4   6.4    1.2e-58  211.2   6.4    1.0  1  UniRef90_UPI00048C2438  acyl-CoA dehydrogenase n=1 Tax=Mycoba
   1.2e-58  211.2   8.3    1.5e-58  210.9   8.3    1.0  1  UniRef90_UPI001151D9EC  SfnB family sulfur acquisition oxidor
   1.2e-58  211.2   3.7    1.5e-58  210.9   3.7    1.0  1  UniRef90_A0A2S9C0I1     Acyl-CoA dehydrogenase n=2 Tax=Microc
   1.3e-58  211.1   6.3    1.7e-58  210.7   6.3    1.0  1  UniRef90_A0A0C2BE75     Monooxygenase n=2 Tax=Streptomyces sp
   1.3e-58  211.1   4.9    1.7e-58  210.7   4.9    1.0  1  UniRef90_A0A2J6MRB2     SfnB family sulfur acquisition oxidor
   1.3e-58  211.0   7.0    1.7e-58  210.7   7.0    1.0  1  UniRef90_A0A100J561     Dibenzothiophene desulfurization enzy
   1.4e-58  211.0   7.3    1.8e-58  210.6   7.3    1.0  1  UniRef90_A0A4D4LHU8     SfnB family sulfur acquisition oxidor
   1.4e-58  210.9   4.3    1.7e-58  210.7   4.3    1.0  1  UniRef90_A0A4Y4DJI9     Putative monooxygenase n=2 Tax=Glutam
   1.4e-58  210.9   2.3      2e-58  210.5   2.3    1.1  1  UniRef90_UPI00036033C8  SfnB family sulfur acquisition oxidor
   1.5e-58  210.9   5.5    1.8e-58  210.6   5.5    1.0  1  UniRef90_A0A1G6NWU7     Sulfur acquisition oxidoreductase, Sf
   1.5e-58  210.9   6.8    1.9e-58  210.6   6.8    1.0  1  UniRef90_A0A4R4ZDK3     SfnB family sulfur acquisition oxidor
   1.6e-58  210.8   8.5      2e-58  210.5   8.5    1.0  1  UniRef90_A0A1A5NV96     SfnB family sulfur acquisition oxidor
   1.6e-58  210.8   4.2    2.2e-58  210.4   4.2    1.0  1  UniRef90_A0A1H7FB71     Sulfur acquisition oxidoreductase, Sf
   1.7e-58  210.7   9.4    2.2e-58  210.3   9.4    1.0  1  UniRef90_A1TNQ4         Acyl-CoA dehydrogenase, type 2, C-ter
   1.7e-58  210.7   8.3    2.2e-58  210.3   8.3    1.0  1  UniRef90_A0A1H5E9X6     Sulfur acquisition oxidoreductase, Sf
   1.7e-58  210.7   7.8    1.9e-58  210.6   7.8    1.0  1  UniRef90_A0A1X1S4V5     Acyl-CoA dehydrogenase n=1 Tax=Mycoli
   1.8e-58  210.6   7.3    2.2e-58  210.4   7.3    1.0  1  UniRef90_M7MZT5         Acyl-CoA dehydrogenase n=1 Tax=Paenig
   1.8e-58  210.6   9.9    2.3e-58  210.3   9.9    1.0  1  UniRef90_A0A2T0UDK7     SfnB family sulfur acquisition oxidor
   1.9e-58  210.5   5.3    2.5e-58  210.1   5.3    1.0  1  UniRef90_A0A0M9X6K0     Acyl-CoA dehydrogenase n=1 Tax=Strept
     2e-58  210.5   8.3    2.6e-58  210.1   8.3    1.0  1  UniRef90_A0A0Q4GWI6     SfnB family sulfur acquisition oxidor
     2e-58  210.4   6.3    2.7e-58  210.0   6.3    1.0  1  UniRef90_L1KK35         Acyl-CoA dehydrogenase, C-terminal do
   2.1e-58  210.4  10.3    2.7e-58  210.1  10.3    1.0  1  UniRef90_L1KV98         Acyl-CoA dehydrogenase, C-terminal do
   2.2e-58  210.4   6.6    2.8e-58  210.0   6.6    1.0  1  UniRef90_A0A0M2GS76     Monooxygenase n=2 Tax=Streptomyces Ta
   2.3e-58  210.2   1.3    6.8e-38  142.8   0.3    2.0  2  UniRef90_A0A1B9SKX7     Monooxygenase n=1 Tax=Rhizobium sp. A
   2.6e-58  210.1   6.8    3.4e-58  209.7   6.8    1.0  1  UniRef90_A0A0C1XFF3     Monooxygenase n=3 Tax=Streptomyces Ta
   2.6e-58  210.1   5.4    3.4e-58  209.7   5.4    1.0  1  UniRef90_A0A1Q9AHP7     SfnB family sulfur acquisition oxidor
   2.6e-58  210.1   8.8    3.6e-58  209.6   8.8    1.2  1  UniRef90_A0A1H5QMM5     Acyl-CoA dehydrogenase n=2 Tax=Amycol
     3e-58  209.9   1.7    1.9e-55  200.7   0.8    2.0  1  UniRef90_UPI001050E190  monooxygenase n=3 Tax=Pseudomonas aer
   3.2e-58  209.8   6.9    4.1e-58  209.4   6.9    1.0  1  UniRef90_A0A1H5N0K7     Sulfur acquisition oxidoreductase, Sf
   3.3e-58  209.7   6.3    4.4e-58  209.3   6.3    1.0  1  UniRef90_J1SDX6         Acyl-CoA dehydrogenase n=1 Tax=Strept
   3.4e-58  209.7   4.1    4.2e-58  209.4   4.1    1.0  1  UniRef90_A0A1G8UM19     Sulfur acquisition oxidoreductase, Sf
   3.4e-58  209.7   6.2    4.4e-58  209.3   6.2    1.0  1  UniRef90_A0A1I7K3M0     Sulfur acquisition oxidoreductase, Sf
   3.5e-58  209.7   5.5    3.6e-37  140.5   3.2    2.0  2  UniRef90_UPI00099D7236  SfnB family sulfur acquisition oxidor
   3.6e-58  209.6   5.6    4.3e-58  209.4   5.6    1.1  1  UniRef90_A0A4T2C6M9     Monooxygenase n=1 Tax=Subtercola vila
   3.8e-58  209.5   5.3    4.9e-58  209.2   5.3    1.0  1  UniRef90_A0A4Q6WME2     SfnB family sulfur acquisition oxidor
   3.9e-58  209.5   8.3    4.9e-58  209.2   8.3    1.1  1  UniRef90_A0A495XFR2     Alkylation response protein AidB-like
   4.3e-58  209.4   6.8    5.6e-58  209.0   6.8    1.0  1  UniRef90_A0A4V4GR62     SfnB family sulfur acquisition oxidor
     5e-58  209.1   8.8    6.6e-58  208.8   8.8    1.0  1  UniRef90_UPI0005601C6B  SfnB family sulfur acquisition oxidor
   5.1e-58  209.1   6.1    6.7e-58  208.7   6.1    1.0  1  UniRef90_J4QMA7         DszC family monooxygenase n=3 Tax=Ach
   5.1e-58  209.1   3.8    6.2e-58  208.8   3.8    1.0  1  UniRef90_A0A365Y804     Acyl-CoA dehydrogenase n=2 Tax=Microc
   5.9e-58  208.9   7.5    7.7e-58  208.5   7.5    1.0  1  UniRef90_A0A2E9SGN4     SfnB family sulfur acquisition oxidor
     6e-58  208.9   5.9    7.2e-58  208.6   5.9    1.1  1  UniRef90_A0A0P7GTD8     Acyl-CoA dehydrogenase n=1 Tax=Arthro
   6.2e-58  208.9   4.9    8.6e-58  208.4   4.9    1.1  1  UniRef90_A0A4R2K790     Alkylation response protein AidB-like
   6.5e-58  208.8   7.6    8.6e-58  208.4   7.6    1.0  1  UniRef90_A0A2S6WI90     SfnB family sulfur acquisition oxidor
     8e-58  208.5   2.0    7.8e-56  201.9   2.0    2.0  1  UniRef90_A0A1D9PXN7     Acyl-CoA_dh_2 domain-containing prote
   8.1e-58  208.5   2.7      1e-57  208.1   2.7    1.0  1  UniRef90_A0A3S3RG92     SfnB family sulfur acquisition oxidor
   8.5e-58  208.4   5.3    1.7e-57  207.4   5.3    1.5  1  UniRef90_A0A1H9UQJ9     Acyl-CoA dehydrogenase n=1 Tax=Lechev
   9.1e-58  208.3   6.4    1.2e-57  207.9   6.4    1.0  1  UniRef90_A0A1M7ZQG1     Sulfur acquisition oxidoreductase, Sf
   9.3e-58  208.3   8.7    1.5e-57  207.6   8.7    1.2  1  UniRef90_A0A375YPC6     Acyl-Coa dehydrogenase type 2 domain-
     1e-57  208.1   6.6    1.3e-57  207.8   6.6    1.0  1  UniRef90_A0A2T3Y9D0     SfnB family sulfur acquisition oxidor
   1.1e-57  208.1   5.3    1.3e-57  207.8   5.3    1.0  1  UniRef90_UPI0008396C09  SfnB family sulfur acquisition oxidor
   1.1e-57  208.0   5.8    1.4e-57  207.7   5.8    1.0  1  UniRef90_J2VT87         Sulfur acquisition oxidoreductase, Sf
   1.1e-57  208.0   2.8    1.5e-57  207.6   2.8    1.0  1  UniRef90_A0A1H8VK91     Flavin-dependent monooxygenase, oxyge
   1.1e-57  208.0   1.8    1.5e-57  207.6   1.8    1.0  1  UniRef90_UPI000A0317D9  SfnB family sulfur acquisition oxidor
   1.2e-57  207.9   4.3    1.6e-57  207.5   4.3    1.0  1  UniRef90_A0A494Y2T0     SfnB family sulfur acquisition oxidor
   1.2e-57  207.9   6.8    1.5e-57  207.5   6.8    1.0  1  UniRef90_UPI00034AB815  SfnB family sulfur acquisition oxidor
   1.4e-57  207.7   0.0    1.5e-57  207.6   0.0    1.0  1  UniRef90_N9KWV7         Acyl-CoA_dh_2 domain-containing prote
   1.4e-57  207.7   4.4    1.7e-57  207.4   4.4    1.0  1  UniRef90_A0A3A6RPF6     SfnB family sulfur acquisition oxidor
   1.5e-57  207.6   1.5    1.9e-57  207.2   1.5    1.0  1  UniRef90_UPI0009DBB04F  SfnB family sulfur acquisition oxidor
   1.5e-57  207.6   8.5    1.9e-57  207.3   8.5    1.0  1  UniRef90_A0A2N5C7E4     SfnB family sulfur acquisition oxidor
   1.6e-57  207.5   9.2    2.2e-57  207.1   9.2    1.0  1  UniRef90_A0A401V9A7     SfnB family sulfur acquisition oxidor
   1.6e-57  207.5   2.8    2.1e-57  207.1   2.8    1.0  1  UniRef90_A0A317XMN8     Acyl-CoA dehydrogenase NM domain-like
   1.7e-57  207.4   6.5    2.1e-57  207.1   6.5    1.0  1  UniRef90_UPI0002DA7BE6  SfnB family sulfur acquisition oxidor
   1.8e-57  207.3   4.6    2.7e-56  203.5   4.6    1.9  1  UniRef90_A0A1S8BF20     Dibenzothiophene desulfurization enzy
   1.8e-57  207.3   1.9    2.4e-57  206.9   1.9    1.0  1  UniRef90_A0A292E1E4     SfnB family sulfur acquisition oxidor
   1.9e-57  207.3   5.8    2.4e-57  206.9   5.8    1.0  1  UniRef90_A0A246WNA8     SfnB family sulfur acquisition oxidor
   1.9e-57  207.2   6.5    2.6e-57  206.8   6.5    1.0  1  UniRef90_A0A426TXK9     Acyl-CoA dehydrogenase n=1 Tax=Strept
     2e-57  207.2   7.5    2.4e-57  206.9   7.5    1.0  1  UniRef90_A0A401MWE1     Acyl-CoA dehydrogenase n=5 Tax=Strept
   2.2e-57  207.1   4.4    4.6e-57  206.0   4.4    1.5  1  UniRef90_A0A1G7SQD3     Acyl-CoA dehydrogenase n=1 Tax=Lechev
   2.3e-57  207.0   9.0      3e-57  206.6   9.0    1.0  1  UniRef90_A0A0L8LGZ4     Monooxygenase n=3 Tax=Streptomyces Ta
   2.4e-57  206.9   9.3    2.9e-57  206.6   9.3    1.0  1  UniRef90_A0A3D9JKY9     Alkylation response protein AidB-like
   2.5e-57  206.9   3.2    4.5e-57  206.0   3.2    1.4  1  UniRef90_A0A0G2FNI1     Putative thermophilic desulfurizing e
   2.5e-57  206.9   2.4    3.3e-57  206.5   2.4    1.0  1  UniRef90_UPI000DD98CF0  SfnB family sulfur acquisition oxidor
   2.6e-57  206.8   6.0    3.4e-57  206.4   6.0    1.0  1  UniRef90_A0A426UPW7     SfnB family sulfur acquisition oxidor
   2.7e-57  206.8   6.4    3.4e-57  206.4   6.4    1.0  1  UniRef90_UPI0005A612A3  SfnB family sulfur acquisition oxidor
   2.7e-57  206.8   0.1    3.1e-57  206.6   0.1    1.0  1  UniRef90_A0A3U3C9B8     Monooxygenase (Fragment) n=1 Tax=Salm
   2.8e-57  206.7   3.5    3.5e-57  206.4   3.5    1.0  1  UniRef90_A0A4Q0T332     Acyl-CoA dehydrogenase n=1 Tax=Granul
   2.8e-57  206.7   4.6    3.6e-57  206.3   4.6    1.0  1  UniRef90_A0A1M6M0Z4     Sulfur acquisition oxidoreductase, Sf
     3e-57  206.6   8.2    3.9e-57  206.2   8.2    1.0  1  UniRef90_A0A2U8VWF5     SfnB family sulfur acquisition oxidor
     3e-57  206.6   7.1    3.9e-57  206.2   7.1    1.0  1  UniRef90_A0A286CA17     Acyl-CoA dehydrogenase n=3 Tax=Strept
     3e-57  206.6   3.9      4e-57  206.2   3.9    1.0  1  UniRef90_A0A212S3I0     Sulfur acquisition oxidoreductase, Sf
   3.1e-57  206.5   5.5    3.5e-57  206.4   5.5    1.0  1  UniRef90_A0A221Q387     Monooxygenase n=1 Tax=Arthrobacter sp
   3.2e-57  206.5   9.3    4.2e-57  206.1   9.3    1.0  1  UniRef90_A0A0X3S454     Acyl-CoA dehydrogenase n=2 Tax=Strept
   3.2e-57  206.5   7.5    4.2e-57  206.1   7.5    1.0  1  UniRef90_D9X7Q2         FMNH2-dependent monooxygenase n=1 Tax
   3.2e-57  206.5   5.3    4.1e-57  206.1   5.3    1.0  1  UniRef90_A0A4Q7SSI1     SfnB family sulfur acquisition oxidor
   3.3e-57  206.5   9.4    4.4e-57  206.1   9.4    1.0  1  UniRef90_A0A1B1AWJ4     Acyl-CoA dehydrogenase n=1 Tax=Strept
   3.4e-57  206.4   3.7    4.3e-57  206.1   3.7    1.0  1  UniRef90_J2KLQ9         Sulfur acquisition oxidoreductase, Sf
   3.6e-57  206.3   7.2    4.4e-57  206.0   7.2    1.0  1  UniRef90_A0A4U1I1U9     SfnB family sulfur acquisition oxidor
     4e-57  206.2   0.8    5.3e-57  205.8   0.8    1.0  1  UniRef90_S3JXI4         Flavin-dependent monooxygenase, oxyge
   4.1e-57  206.1   8.0    5.3e-57  205.8   8.0    1.0  1  UniRef90_A0A363RMI5     SfnB family sulfur acquisition oxidor
   4.2e-57  206.1   0.7    4.7e-57  206.0   0.7    1.0  1  UniRef90_A0A4Z1HH16     Uncharacterized protein n=1 Tax=Botry
   4.2e-57  206.1   4.7    7.7e-57  205.2   4.7    1.4  1  UniRef90_A0A0L0N5K5     Dibenzothiophene desulfurization enzy
   4.2e-57  206.1   6.4    5.4e-57  205.8   6.4    1.0  1  UniRef90_UPI000488C80C  SfnB family sulfur acquisition oxidor
   4.3e-57  206.1   5.3    5.2e-57  205.8   5.3    1.0  1  UniRef90_A0A367Y6Y9     Monooxygenase n=1 Tax=Microbacterium 
   5.1e-57  205.8   8.9    6.3e-57  205.5   8.9    1.1  1  UniRef90_UPI000CE9165C  monooxygenase n=3 Tax=Microbacteriace
   5.1e-57  205.8   2.0    6.4e-57  205.5   2.0    1.0  1  UniRef90_L8MJI2         Acyl-CoA dehydrogenase n=4 Tax=Pseudo
   5.6e-57  205.7   4.1    7.6e-57  205.3   4.1    1.0  1  UniRef90_G0A9F4         Acyl-CoA dehydrogenase putative diben
   5.6e-57  205.7   1.7    3.7e-56  203.0   1.7    1.8  1  UniRef90_A0A0P7BT51     Acyl-CoA_dh_2 domain-containing prote
   6.7e-57  205.4   6.0      8e-57  205.2   6.0    1.0  1  UniRef90_A0A0Q6DHA7     SfnB family sulfur acquisition oxidor
     7e-57  205.4  11.8      1e-56  204.9  11.8    1.2  1  UniRef90_A0A495VU22     Alkylation response protein AidB-like
   7.3e-57  205.3   8.1    8.8e-57  205.1   8.1    1.0  1  UniRef90_A0A1S2GN30     Acyl-CoA dehydrogenase n=2 Tax=Arthro
   7.4e-57  205.3   4.5    9.2e-57  205.0   4.5    1.0  1  UniRef90_A0A0K2VQG0     Acyl-CoA dehydrogenase type 2 domain 
   8.2e-57  205.2   6.7    1.1e-56  204.8   6.7    1.0  1  UniRef90_A0A327VVP4     SfnB family sulfur acquisition oxidor
   8.3e-57  205.1   6.8    1.1e-56  204.8   6.8    1.0  1  UniRef90_B3RAR5         Acyl-CoA dehydrogenase, putative DBT 
   8.3e-57  205.1   6.5    1.1e-56  204.8   6.5    1.0  1  UniRef90_A0A0C5FYF8     Monooxygenase n=4 Tax=Streptomyces Ta
   8.9e-57  205.0   3.7    1.1e-56  204.7   3.7    1.0  1  UniRef90_W0P9H5         Sulfur acquisition oxidoreductase, Sf
     9e-57  205.0   2.2    1.1e-56  204.7   2.2    1.0  1  UniRef90_A0A1V3YIS6     SfnB family sulfur acquisition oxidor
   9.1e-57  205.0   7.0    1.2e-56  204.6   7.0    1.0  1  UniRef90_A0A1V9K4C7     SfnB family sulfur acquisition oxidor
   9.1e-57  205.0   7.8    1.2e-56  204.6   7.8    1.0  1  UniRef90_A0A0M2GJG7     Acyl-CoA dehydrogenase n=1 Tax=Strept
   9.3e-57  205.0   4.3    1.1e-56  204.7   4.3    1.0  1  UniRef90_A0A098SQ38     Acyl-CoA dehydrogenase n=8 Tax=Pseudo
   9.3e-57  205.0   9.0    1.2e-56  204.6   9.0    1.0  1  UniRef90_H2JUZ0         Acyl-CoA dehydrogenase n=2 Tax=Strept
     1e-56  204.9   2.5    3.4e-56  203.1   2.5    1.7  1  UniRef90_A0A086T960     Dibenzothiophene desulfurization enzy
     1e-56  204.8   6.7    1.3e-56  204.5   6.7    1.0  1  UniRef90_A0A1H4QLC1     Sulfur acquisition oxidoreductase, Sf
     1e-56  204.8   5.3    1.4e-56  204.4   5.3    1.0  1  UniRef90_A0A0Q8BMI8     SfnB family sulfur acquisition oxidor
   1.1e-56  204.7   2.5    1.4e-56  204.4   2.5    1.0  1  UniRef90_A0A2X4ANU7     Acyl-CoA dehydrogenase, C-terminal n=
   1.1e-56  204.7   6.9    1.4e-56  204.4   6.9    1.0  1  UniRef90_A0A250VK96     SfnB family sulfur acquisition oxidor
   1.1e-56  204.7   3.3    1.4e-56  204.4   3.3    1.0  1  UniRef90_A0A1X1DXJ3     SfnB family sulfur acquisition oxidor
   1.2e-56  204.6   8.1    1.4e-56  204.3   8.1    1.0  1  UniRef90_UPI0004CDA3D0  acyl-CoA dehydrogenase n=1 Tax=Strept
   1.2e-56  204.6   2.8    1.5e-56  204.3   2.8    1.0  1  UniRef90_I2INI3         Sulfur acquisition oxidoreductase, Sf
   1.2e-56  204.6   7.5    1.6e-56  204.2   7.5    1.0  1  UniRef90_UPI0004234212  acyl-CoA dehydrogenase n=1 Tax=Strept
   1.2e-56  204.6   9.6    1.6e-56  204.2   9.6    1.0  1  UniRef90_A0A1A1XA69     Acyl-CoA dehydrogenase n=2 Tax=Mycoba
   1.2e-56  204.6   4.9    1.6e-56  204.2   4.9    1.0  1  UniRef90_J3HYF9         Sulfur acquisition oxidoreductase, Sf
   1.3e-56  204.5   8.0    1.6e-56  204.2   8.0    1.0  1  UniRef90_A0A2N9B169     Putative acyl-CoA dehydrogenase YdbM 
   1.3e-56  204.5   0.6    1.6e-56  204.2   0.6    1.0  1  UniRef90_A0A1D2PCQ5     SfnB family sulfur acquisition oxidor
   1.3e-56  204.4   4.5    1.8e-56  204.1   4.5    1.0  1  UniRef90_A0A4R3IVC5     SfnB family sulfur acquisition oxidor
   1.4e-56  204.4   7.7    1.8e-56  204.0   7.7    1.0  1  UniRef90_A0A1H6D938     Sulfur acquisition oxidoreductase, Sf
   1.4e-56  204.4   2.1    1.9e-56  204.0   2.1    1.0  1  UniRef90_A0A0B1R1X2     Acyl-CoA dehydrogenase n=2 Tax=Entero
   1.4e-56  204.4  10.8    1.9e-56  203.9  10.8    1.1  1  UniRef90_UPI0010419982  SfnB family sulfur acquisition oxidor
   1.5e-56  204.3   1.0    1.6e-56  204.2   1.0    1.0  1  UniRef90_G2QGD4         Acyl-CoA_dh_2 domain-containing prote
   1.5e-56  204.3   2.9    1.9e-56  203.9   2.9    1.0  1  UniRef90_E6WKL7         Acyl-CoA dehydrogenase type 2 domain 
   1.5e-56  204.3   3.5      2e-56  203.9   3.5    1.0  1  UniRef90_UPI000E24AF69  SfnB family sulfur acquisition oxidor
   1.5e-56  204.3   7.0      2e-56  203.9   7.0    1.0  1  UniRef90_A0A1Q5D4Y0     Monooxygenase n=2 Tax=Streptomyces sp
   1.5e-56  204.3   7.1      2e-56  203.9   7.1    1.0  1  UniRef90_A0A4R7B2M2     SfnB family sulfur acquisition oxidor
   1.5e-56  204.3   4.5      2e-56  203.9   4.5    1.0  1  UniRef90_A0A443IKT3     SfnB family sulfur acquisition oxidor
   1.5e-56  204.2   6.5      2e-56  203.9   6.5    1.0  1  UniRef90_A0A138AE20     SfnB family sulfur acquisition oxidor
   1.6e-56  204.2   3.5      2e-56  203.9   3.5    1.0  1  UniRef90_A0A365SNX9     SfnB family sulfur acquisition oxidor
   1.7e-56  204.1   2.3    2.2e-56  203.8   2.3    1.0  1  UniRef90_A0A246WL15     SfnB family sulfur acquisition oxidor
   1.7e-56  204.1   3.6    2.2e-56  203.7   3.6    1.0  1  UniRef90_A0A427Q7P6     SfnB family sulfur acquisition oxidor
   1.7e-56  204.1   1.8    2.3e-56  203.7   1.8    1.0  1  UniRef90_A0A409QMC1     Dibenzothiophene desulfurization enzy
   1.9e-56  204.0   1.8    2.4e-56  203.6   1.8    1.0  1  UniRef90_A0A3D0KY05     SfnB family sulfur acquisition oxidor
   1.9e-56  204.0   7.5    2.4e-56  203.6   7.5    1.0  1  UniRef90_UPI0002F7C1C6  SfnB family sulfur acquisition oxidor
     2e-56  203.9   6.9    2.6e-56  203.5   6.9    1.0  1  UniRef90_A0A0N1K612     Monooxygenase n=4 Tax=Streptomyces Ta
   2.2e-56  203.8   2.0    2.7e-56  203.4   2.0    1.1  1  UniRef90_A0A316VMF5     Acyl-CoA dehydrogenase NM domain-like
   2.2e-56  203.8   0.6    2.9e-56  203.4   0.6    1.0  1  UniRef90_A0A2U3MV52     Dibenzothiophene desulfurization enzy
   2.3e-56  203.7   5.9    2.9e-56  203.3   5.9    1.0  1  UniRef90_A0A1H6B0H8     Sulfur acquisition oxidoreductase, Sf
   2.4e-56  203.6   5.6      3e-56  203.3   5.6    1.0  1  UniRef90_A0A3S4QWZ1     Acyl-CoA dehydrogenase type 2 n=3 Tax
   2.4e-56  203.6   2.9    2.9e-56  203.3   2.9    1.0  1  UniRef90_B9JJ07         FMNH2-dependent monooxygenase protein
   2.5e-56  203.6   3.0    3.1e-56  203.2   3.0    1.0  1  UniRef90_A0A387AGB4     SfnB family sulfur acquisition oxidor
     3e-56  203.3   1.3    3.9e-56  202.9   1.3    1.0  1  UniRef90_J2U6U9         Sulfur acquisition oxidoreductase, Sf
     3e-56  203.3   7.3    3.9e-56  202.9   7.3    1.0  1  UniRef90_A0A1G6RYH5     Sulfur acquisition oxidoreductase, Sf
     3e-56  203.3   6.7    5.7e-56  202.4   6.7    1.3  1  UniRef90_A0A1C5BX57     Sulfur acquisition oxidoreductase, Sf
   3.1e-56  203.2  13.2      4e-56  202.9  13.2    1.0  1  UniRef90_A0A2S1ILS7     Acyl-CoA dehydrogenase n=6 Tax=Strept
   3.1e-56  203.2   3.1    3.9e-56  202.9   3.1    1.0  1  UniRef90_A0A2S3W768     SfnB family sulfur acquisition oxidor
   3.2e-56  203.2   8.0      4e-56  202.9   8.0    1.0  1  UniRef90_A0A484YHW5     Acyl-CoA dehydrogenase probable diben
   3.2e-56  203.2   7.9    4.2e-56  202.8   7.9    1.0  1  UniRef90_A0A3M8W340     SfnB family sulfur acquisition oxidor
   3.2e-56  203.2   4.1    3.8e-56  203.0   4.1    1.0  1  UniRef90_A0A2P7AD23     Monooxygenase n=1 Tax=Gulosibacter mo
   3.3e-56  203.2   1.8    4.3e-56  202.8   1.8    1.0  1  UniRef90_A0A250AXN8     SfnB family sulfur acquisition oxidor
   3.5e-56  203.1   8.7    4.5e-56  202.7   8.7    1.0  1  UniRef90_A0A2P8Q379     SfnB family sulfur acquisition oxidor
   3.5e-56  203.1   6.6    4.3e-56  202.8   6.6    1.0  1  UniRef90_UPI000BFEB6AE  SfnB family sulfur acquisition oxidor
   3.6e-56  203.0   0.5    4.9e-56  202.6   0.5    1.0  1  UniRef90_A0A1Y3C605     SfnB family sulfur acquisition oxidor
   3.9e-56  202.9  10.3    5.2e-56  202.5  10.3    1.1  1  UniRef90_A0A3N1H6G9     Alkylation response protein AidB-like
   3.9e-56  202.9   0.3    5.2e-56  202.5   0.3    1.0  1  UniRef90_UPI000FD68A9E  SfnB family sulfur acquisition oxidor
     4e-56  202.9  10.1    5.1e-56  202.5  10.1    1.0  1  UniRef90_X5KXN6         Acyl-CoA dehydrogenase n=2 Tax=Mycoba
   4.5e-56  202.7   5.8    5.8e-56  202.4   5.8    1.0  1  UniRef90_A0A3R5AZB8     Dibenzothiophene desulfurization enzy
   4.8e-56  202.6   7.9    6.4e-56  202.2   7.9    1.1  1  UniRef90_A0A0N0AUQ4     Acyl-CoA dehydrogenase n=5 Tax=Saccha
     5e-56  202.6   5.2    6.7e-56  202.2   5.2    1.0  1  UniRef90_A0A1H8YCU1     Sulfur acquisition oxidoreductase, Sf
     5e-56  202.6   1.8    7.6e-56  202.0   1.8    1.1  1  UniRef90_A0A1I4EWP9     Sulfur acquisition oxidoreductase, Sf
   5.1e-56  202.5   6.9    6.4e-56  202.2   6.9    1.0  1  UniRef90_A0A3N1XCA2     SfnB family sulfur acquisition oxidor
   5.1e-56  202.5   0.8    6.8e-56  202.1   0.8    1.0  1  UniRef90_A0A1X1D5L7     SfnB family sulfur acquisition oxidor
   5.1e-56  202.5   4.6      6e-56  202.3   4.6    1.0  1  UniRef90_A0A171KNN2     Acyl-CoA dehydrogenase n=3 Tax=Alcali
   5.3e-56  202.5   7.8    6.9e-56  202.1   7.8    1.0  1  UniRef90_UPI0004C29276  acyl-CoA dehydrogenase n=2 Tax=Strept
   5.3e-56  202.5   1.0    6.1e-56  202.3   1.0    1.0  1  UniRef90_A0A0U1DCL9     Acyl-CoA dehydrogenase type 2 n=1 Tax
   5.4e-56  202.5   0.9    6.9e-56  202.1   0.9    1.0  1  UniRef90_A0A427M339     SfnB family sulfur acquisition oxidor
   5.6e-56  202.4   5.1    6.9e-56  202.1   5.1    1.0  1  UniRef90_D5UWX6         Acyl-CoA dehydrogenase type 2 domain 
   5.7e-56  202.4   6.6    7.2e-56  202.0   6.6    1.0  1  UniRef90_A0A2S0P8A9     SfnB family sulfur acquisition oxidor
   5.8e-56  202.4   7.3    7.1e-56  202.1   7.3    1.0  1  UniRef90_A0A4R5M7Q9     SfnB family sulfur acquisition oxidor
     6e-56  202.3   5.9    7.4e-56  202.0   5.9    1.0  1  UniRef90_S2ZHP5         Uncharacterized protein n=1 Tax=Strep
     6e-56  202.3   3.8    7.5e-56  202.0   3.8    1.0  1  UniRef90_UPI000BA317A1  SfnB family sulfur acquisition oxidor
   6.4e-56  202.2   2.7    8.3e-56  201.8   2.7    1.0  1  UniRef90_A0A3G6HCZ6     SfnB family sulfur acquisition oxidor
   6.9e-56  202.1   3.3      8e-56  201.9   3.3    1.0  1  UniRef90_A0A1M7NPE6     Sulfur acquisition oxidoreductase, Sf
     7e-56  202.1   3.4    8.6e-56  201.8   3.4    1.0  1  UniRef90_A0A329J0R7     SfnB family sulfur acquisition oxidor
   7.1e-56  202.1   3.7    9.3e-56  201.7   3.7    1.0  1  UniRef90_G0A9F3         Acyl-CoA dehydrogenase putative diben
   7.2e-56  202.1   7.1    8.6e-56  201.8   7.1    1.0  1  UniRef90_A0A166E4M8     FMNH2-dependent monooxygenase n=1 Tax
   7.2e-56  202.1   4.3    9.1e-56  201.7   4.3    1.0  1  UniRef90_A0A1N6ZV29     Sulfur acquisition oxidoreductase, Sf
   7.5e-56  202.0   4.3    9.5e-56  201.6   4.3    1.0  1  UniRef90_A0A2S9Q4L9     SfnB family sulfur acquisition oxidor
   7.9e-56  201.9   2.3      1e-55  201.5   2.3    1.0  1  UniRef90_A0A2D2M6T9     SfnB family sulfur acquisition oxidor
   8.2e-56  201.9   3.7      1e-55  201.5   3.7    1.0  1  UniRef90_A0A120G4Y7     Dibenzothiophene desulfurization enzy
   8.4e-56  201.8   6.6      1e-55  201.5   6.6    1.0  1  UniRef90_A0A495NRW1     SfnB family sulfur acquisition oxidor
   8.8e-56  201.8   8.3    1.2e-55  201.4   8.3    1.0  1  UniRef90_UPI000E529B32  SfnB family sulfur acquisition oxidor
   8.9e-56  201.7   4.3    1.1e-55  201.4   4.3    1.0  1  UniRef90_A0A1G8D3G3     Sulfur acquisition oxidoreductase, Sf
     9e-56  201.7   3.8    1.1e-55  201.4   3.8    1.0  1  UniRef90_A0A0S4I8J5     Dibenzothiophene desulfurization enzy
   9.2e-56  201.7   6.4    1.2e-55  201.4   6.4    1.0  1  UniRef90_A0A177HPU4     Dibenzothiophene desulfurization enzy
   9.4e-56  201.7  11.4    1.1e-55  201.4  11.4    1.0  1  UniRef90_A0A124G774     Acyl-CoA dehydrogenase n=2 Tax=Strept
   9.4e-56  201.7   2.4    1.2e-55  201.3   2.4    1.0  1  UniRef90_A0A4R3YZW8     SfnB family sulfur acquisition oxidor
   9.9e-56  201.6   7.4    1.4e-55  201.1   7.4    1.1  1  UniRef90_A0A2I0SV41     Acyl-CoA dehydrogenase n=2 Tax=Strept
     1e-55  201.6   7.3    1.3e-55  201.2   7.3    1.0  1  UniRef90_A0A1Y5P5M2     Acyl-CoA dehydrogenase type 2 n=2 Tax
     1e-55  201.6   2.8    1.3e-55  201.2   2.8    1.0  1  UniRef90_A0A408YC48     Dibenzothiophene desulfurization enzy
   1.1e-55  201.5   1.2    1.4e-55  201.0   1.2    1.0  1  UniRef90_A0A2T6FBS0     SfnB family sulfur acquisition oxidor
   1.1e-55  201.5   2.0    1.4e-55  201.1   2.0    1.0  1  UniRef90_A0A238ZK58     Sulfur acquisition oxidoreductase, Sf
   1.1e-55  201.4   2.6    1.4e-55  201.1   2.6    1.0  1  UniRef90_W0I368         Putative acyl-CoA dehydrogenase n=1 T
   1.1e-55  201.4   9.1    2.6e-55  200.2   9.1    1.5  1  UniRef90_A0A1V9K3A5     Acyl-CoA dehydrogenase n=1 Tax=Strept
   1.2e-55  201.3   3.5    1.6e-55  200.9   3.5    1.0  1  UniRef90_A0A061H652     Uncharacterized protein n=1 Tax=Anthr
   1.2e-55  201.3   5.9    1.5e-55  201.0   5.9    1.0  1  UniRef90_A0A1H2PQD3     Sulfur acquisition oxidoreductase, Sf
   1.3e-55  201.2   3.6    1.6e-55  200.9   3.6    1.0  1  UniRef90_A0A1B8V5E8     SfnB family sulfur acquisition oxidor
   1.3e-55  201.2   1.1    1.6e-55  200.9   1.1    1.0  1  UniRef90_A0A1X1EG44     SfnB family sulfur acquisition oxidor
   1.3e-55  201.2   0.3    1.6e-55  200.9   0.3    1.0  1  UniRef90_A0A2R7TGZ9     Monooxygenase (Fragment) n=1 Tax=Pseu
   1.4e-55  201.1   3.0    1.7e-55  200.8   3.0    1.0  1  UniRef90_C1DFU0         Acyl-CoA dehydrogenase n=11 Tax=Azoto
   1.4e-55  201.1   1.2    1.8e-55  200.7   1.2    1.0  1  UniRef90_A0A0F5F1X5     Acyl-CoA dehydrogenase n=5 Tax=Entero
   1.5e-55  201.0   4.2    1.8e-55  200.7   4.2    1.0  1  UniRef90_A0A385CWK7     SfnB family sulfur acquisition oxidor
   1.6e-55  200.9   5.3      2e-55  200.6   5.3    1.0  1  UniRef90_UPI00036E5ECB  SfnB family sulfur acquisition oxidor
   1.6e-55  200.9  11.6      2e-55  200.6  11.6    1.0  1  UniRef90_UPI0004E1C9B0  acyl-CoA dehydrogenase n=1 Tax=Strept
   1.6e-55  200.9   8.1    2.1e-55  200.5   8.1    1.0  1  UniRef90_D9XG69         Acyl-CoA dehydrogenase type 2 domain-
   1.6e-55  200.9   3.1      2e-55  200.6   3.1    1.0  1  UniRef90_A0A432AFD8     SfnB family sulfur acquisition oxidor
   1.6e-55  200.9   8.8    2.2e-55  200.5   8.8    1.0  1  UniRef90_A0A419XYR9     SfnB family sulfur acquisition oxidor
   1.7e-55  200.8   7.6    2.3e-55  200.4   7.6    1.0  1  UniRef90_A0A0U3NYT9     Acyl-CoA dehydrogenase n=1 Tax=Strept
   1.7e-55  200.8   1.7    4.5e-46  169.8   0.2    2.1  2  UniRef90_A7E6Z6         Acyl-CoA_dh_2 domain-containing prote
   1.8e-55  200.7   3.4    2.4e-55  200.3   3.4    1.1  1  UniRef90_UPI001153AF94  SfnB family sulfur acquisition oxidor
   1.8e-55  200.7   2.1    2.3e-55  200.4   2.1    1.0  1  UniRef90_B2IFB0         Acyl-CoA dehydrogenase type 2 domain 
   1.8e-55  200.7   3.6      3e-55  200.0   3.6    1.3  1  UniRef90_A0A395I072     Acyl-CoA dehydrogenase NM domain-like
   1.8e-55  200.7   7.3    2.3e-55  200.4   7.3    1.0  1  UniRef90_A0A166KTR8     Monooxygenase n=6 Tax=Ralstonia TaxID
   1.9e-55  200.7   4.0    2.4e-55  200.3   4.0    1.0  1  UniRef90_A0A1U9PFU2     SfnB family sulfur acquisition oxidor
   1.9e-55  200.6  12.7    2.2e-55  200.4  12.7    1.0  1  UniRef90_A0A0J7ZMF1     Acyl-CoA dehydrogenase n=1 Tax=Strept
   2.1e-55  200.5   8.7    2.6e-55  200.2   8.7    1.0  1  UniRef90_A0A345SB35     SfnB family sulfur acquisition oxidor
   2.1e-55  200.5   3.3    2.6e-55  200.2   3.3    1.0  1  UniRef90_A0A2A2EBM5     SfnB family sulfur acquisition oxidor
   2.2e-55  200.5   6.8    2.6e-55  200.2   6.8    1.0  1  UniRef90_A0A062VNK2     Monooxygenase n=1 Tax=Microbacterium 
   2.2e-55  200.5   2.1    2.8e-55  200.1   2.1    1.0  1  UniRef90_A0A060ICH2     Sulfur acquisition oxidoreductase Sfn
   2.3e-55  200.4   3.4    2.6e-55  200.2   3.4    1.0  1  UniRef90_A0A0R2ZD66     Acyl-CoA dehydrogenase n=10 Tax=Pseud
   2.3e-55  200.4   2.4    2.9e-55  200.0   2.4    1.0  1  UniRef90_A0A1C7ZAS2     Acyl-CoA dehydrogenase n=3 Tax=Pseudo
   2.3e-55  200.4   6.2      3e-55  200.0   6.2    1.0  1  UniRef90_A0A231HDD3     Dibenzothiophene desulfurization enzy
   2.5e-55  200.3   1.7      3e-55  200.0   1.7    1.0  1  UniRef90_A0A1Y2FAB8     Putative acyl-CoA dehydrogenase n=1 T
   2.6e-55  200.2   4.3    3.3e-55  199.9   4.3    1.0  1  UniRef90_A0A4Q9QRE9     SfnB family sulfur acquisition oxidor
   2.7e-55  200.2   3.3    3.4e-55  199.8   3.3    1.0  1  UniRef90_A0A440KRI3     SfnB family sulfur acquisition oxidor
   2.9e-55  200.1   4.5    3.7e-55  199.7   4.5    1.0  1  UniRef90_A0A3D9VL03     SfnB family sulfur acquisition oxidor
   2.9e-55  200.0   8.7    3.8e-55  199.7   8.7    1.0  1  UniRef90_A0A101BIK3     Acyl-CoA dehydrogenase n=7 Tax=Mycoba
   3.1e-55  200.0   5.6    3.9e-55  199.6   5.6    1.0  1  UniRef90_UPI0003474D14  SfnB family sulfur acquisition oxidor
   3.1e-55  200.0   3.4      4e-55  199.6   3.4    1.0  1  UniRef90_A0A240C273     Crotonobetainyl-CoA dehydrogenase n=1
   3.2e-55  199.9   1.8    4.3e-55  199.5   1.8    1.0  1  UniRef90_A0A0D9A638     Monooxygenase n=121 Tax=root TaxID=1 
   3.4e-55  199.8   4.7    4.4e-55  199.5   4.7    1.0  1  UniRef90_A0A1H4Z8T9     Sulfur acquisition oxidoreductase, Sf
   3.5e-55  199.8   0.4    4.6e-55  199.4   0.4    1.0  1  UniRef90_A0A317DVB6     Dehydrogenase n=1 Tax=Zavarzinia comp
   3.5e-55  199.8  10.6    6.1e-55  199.0  10.6    1.3  1  UniRef90_UPI00068EB5C1  acyl-CoA dehydrogenase n=1 Tax=Saccha
   3.5e-55  199.8   4.5    4.5e-55  199.4   4.5    1.0  1  UniRef90_UPI00117A3C1E  SfnB family sulfur acquisition oxidor
   3.6e-55  199.7  10.4    1.1e-54  198.2  10.4    1.6  1  UniRef90_K0JRQ2         Acyl-CoA dehydrogenase type 2 domain 
   3.6e-55  199.7   3.6    4.5e-55  199.4   3.6    1.0  1  UniRef90_A0A1Q9YA87     SfnB family sulfur acquisition oxidor
   3.7e-55  199.7   1.9      5e-55  199.3   1.9    1.0  1  UniRef90_Q65YX2         Acyl-CoA dehydrogenase-family protein
   3.8e-55  199.7   3.6    5.2e-55  199.2   3.6    1.0  1  UniRef90_A0A127QH94     Sulfur acquisition oxidoreductase, Sf
   3.8e-55  199.7   6.3    6.1e-55  199.0   6.3    1.2  1  UniRef90_A0A2T0SPB0     Alkylation response protein AidB-like
   3.8e-55  199.7   1.2    5.1e-55  199.2   1.2    1.0  1  UniRef90_A0A2L0WGD6     Sulfur acquisition oxidoreductase Sfn
     4e-55  199.6   4.7    4.9e-55  199.3   4.7    1.0  1  UniRef90_A0A4V2KCW2     SfnB family sulfur acquisition oxidor
   4.1e-55  199.6   1.6    5.1e-55  199.2   1.6    1.0  1  UniRef90_A0A377PJG4     Flavin-dependent monooxygenase, oxyge
   4.1e-55  199.6   4.7    5.2e-55  199.2   4.7    1.0  1  UniRef90_A0A3G2N7B9     SfnB family sulfur acquisition oxidor
   4.1e-55  199.6   8.4    5.5e-55  199.1   8.4    1.0  1  UniRef90_UPI00099E4F82  SfnB family sulfur acquisition oxidor
   4.1e-55  199.5   7.6      5e-55  199.3   7.6    1.0  1  UniRef90_UPI00099D282B  acyl-CoA dehydrogenase n=1 Tax=Strept
   4.2e-55  199.5   2.5    5.4e-55  199.2   2.5    1.0  1  UniRef90_A0A172YDE3     SfnB family sulfur acquisition oxidor
   4.3e-55  199.5   8.2    5.5e-55  199.1   8.2    1.0  1  UniRef90_UPI0007836539  SfnB family sulfur acquisition oxidor
   4.5e-55  199.4   6.2    5.8e-55  199.1   6.2    1.0  1  UniRef90_A0A2V1JUZ7     SfnB family sulfur acquisition oxidor
   4.6e-55  199.4   8.2      6e-55  199.0   8.2    1.0  1  UniRef90_A0A449GWQ4     Flavin-dependent monooxygenase, oxyge
   5.3e-55  199.2   9.1    6.7e-55  198.8   9.1    1.0  1  UniRef90_A4FH06         Acyl-CoA dehydrogenase, type 2-like n
   5.6e-55  199.1   4.0    7.4e-55  198.7   4.0    1.0  1  UniRef90_A0A2W7FWG7     SfnB family sulfur acquisition oxidor
   5.7e-55  199.1   2.0    7.3e-55  198.7   2.0    1.0  1  UniRef90_A0A4V0G0S7     Acyl-CoA dehydrogenase n=4 Tax=Entero
     6e-55  199.0   8.8    7.8e-55  198.6   8.8    1.0  1  UniRef90_A0A101N1T0     Acyl-CoA dehydrogenase n=3 Tax=Strept
     6e-55  199.0   4.2    7.7e-55  198.7   4.2    1.0  1  UniRef90_UPI000E0A0B00  SfnB family sulfur acquisition oxidor
   6.5e-55  198.9   6.9      8e-55  198.6   6.9    1.0  1  UniRef90_UPI00030E6A8C  SfnB family sulfur acquisition oxidor
   6.5e-55  198.9   5.3    7.9e-55  198.6   5.3    1.0  1  UniRef90_A0A3G6HIH6     SfnB family sulfur acquisition oxidor
   6.7e-55  198.9   1.9    7.7e-55  198.7   1.9    1.0  1  UniRef90_A0A2V5D4J4     SfnB family sulfur acquisition oxidor
   6.7e-55  198.9   6.7    8.7e-55  198.5   6.7    1.0  1  UniRef90_A0A370I531     SfnB family sulfur acquisition oxidor
   6.9e-55  198.8   9.1    8.6e-55  198.5   9.1    1.0  1  UniRef90_A0A1Q9LKD5     Acyl-CoA dehydrogenase n=1 Tax=Actino
     7e-55  198.8   2.9    9.3e-55  198.4   2.9    1.0  1  UniRef90_A0A3N4NVC0     SfnB family sulfur acquisition oxidor
   7.2e-55  198.8  10.7    9.6e-55  198.3  10.7    1.0  1  UniRef90_X5M1Q7         Acyl-CoA dehydrogenase n=8 Tax=Mycoba
   7.2e-55  198.8   4.1      1e-54  198.3   4.1    1.1  1  UniRef90_M7SXA4         Putative fmnh2-dependent monooxygenas
   7.3e-55  198.7   9.7    9.3e-55  198.4   9.7    1.0  1  UniRef90_A0A509EJL0     Dibenzothiophene desulfurization enzy
   7.6e-55  198.7   0.3      1e-54  198.3   0.3    1.0  1  UniRef90_A0A143G6T0     SfnB family sulfur acquisition oxidor
   7.6e-55  198.7   2.8      1e-54  198.3   2.8    1.0  1  UniRef90_A0A212S391     Sulfur acquisition oxidoreductase, Sf
   7.7e-55  198.6   2.8      1e-54  198.3   2.8    1.0  1  UniRef90_A0A4R7WCJ5     SfnB family sulfur acquisition oxidor
   7.8e-55  198.6  11.1      1e-54  198.3  11.1    1.0  1  UniRef90_A0A0M8VLE5     Acyl-CoA dehydrogenase n=2 Tax=Strept
   7.8e-55  198.6   4.4      1e-54  198.3   4.4    1.0  1  UniRef90_A0A2A4HLA2     SfnB family sulfur acquisition oxidor
   7.9e-55  198.6   2.5      1e-54  198.3   2.5    1.0  1  UniRef90_A0A0J6I9I8     Acyl-CoA dehydrogenase n=5 Tax=Pseudo
   8.1e-55  198.6   1.6    1.1e-54  198.2   1.6    1.0  1  UniRef90_A0A149TRH8     Monooxygenase n=5 Tax=Acetobacter tro
   8.3e-55  198.5   8.9    9.5e-55  198.3   8.9    1.0  1  UniRef90_UPI0008402D46  SfnB family sulfur acquisition oxidor
   8.6e-55  198.5   2.1    1.1e-54  198.1   2.1    1.0  1  UniRef90_A0A1V9DHR5     SfnB family sulfur acquisition oxidor
   8.9e-55  198.4   3.7    1.2e-54  198.0   3.7    1.0  1  UniRef90_UPI000830D4D3  SfnB family sulfur acquisition oxidor
   9.2e-55  198.4   3.6    1.2e-54  198.0   3.6    1.0  1  UniRef90_UPI000DD66995  SfnB family sulfur acquisition oxidor
   9.8e-55  198.3   3.6    1.2e-54  198.0   3.6    1.0  1  UniRef90_A0A089YSV9     Acyl-CoA dehydrogenase n=10 Tax=Prote
     1e-54  198.3   3.7    1.3e-54  197.9   3.7    1.0  1  UniRef90_UPI000C07EA17  hypothetical protein n=1 Tax=Gluconob
     1e-54  198.2   8.0    1.3e-54  197.9   8.0    1.0  1  UniRef90_L7KUD3         Putative FMNH2-dependent monooxygenas
   1.1e-54  198.2   1.3    1.4e-54  197.8   1.3    1.0  1  UniRef90_A0A3N0UVG0     SfnB family sulfur acquisition oxidor
   1.1e-54  198.2   8.3    1.3e-54  197.9   8.3    1.0  1  UniRef90_A1UIT7         Acyl-CoA dehydrogenase, type 2, C-ter
   1.2e-54  198.0   2.5    1.6e-54  197.6   2.5    1.0  1  UniRef90_UPI000DE5393E  SfnB family sulfur acquisition oxidor
   1.2e-54  198.0   7.6    1.6e-54  197.6   7.6    1.0  1  UniRef90_A0A0D6FKV4     Acyl-CoA dehydrogenase, short-chain s
   1.2e-54  198.0  10.3    1.6e-54  197.6  10.3    1.0  1  UniRef90_UPI00099E3240  SfnB family sulfur acquisition oxidor
   1.3e-54  197.9   7.2    1.6e-54  197.6   7.2    1.0  1  UniRef90_UPI000417BD87  SfnB family sulfur acquisition oxidor
   1.3e-54  197.9   0.9    1.7e-54  197.5   0.9    1.0  1  UniRef90_A0A2U1DL22     SfnB family sulfur acquisition oxidor
   1.3e-54  197.9   0.1    1.6e-54  197.6   0.1    1.0  1  UniRef90_N8QY14         SfnB family sulfur acquisition oxidor
   1.3e-54  197.9   5.8    1.8e-54  197.5   5.8    1.0  1  UniRef90_M0QE77         Putative FMNH2-dependent monooxygenas
   1.3e-54  197.9   0.3    1.8e-54  197.5   0.3    1.0  1  UniRef90_L8MXY5         Acyl-CoA dehydrogenase type 2 domain 
   1.4e-54  197.8   7.6    1.7e-54  197.5   7.6    1.0  1  UniRef90_F6EHI5         Acyl-CoA dehydrogenase type 2 domain 
   1.4e-54  197.8   2.9    1.8e-54  197.4   2.9    1.0  1  UniRef90_A0A081CGG5     FMNH2-dependent monooxygenase n=3 Tax
   1.5e-54  197.7   3.4    1.7e-54  197.5   3.4    1.0  1  UniRef90_A0A0W0H5C6     Acyl-CoA dehydrogenase n=45 Tax=Pseud
   1.7e-54  197.5   7.5    2.2e-54  197.2   7.5    1.0  1  UniRef90_A0A370G9F4     SfnB family sulfur acquisition oxidor
   1.7e-54  197.5   7.7      2e-54  197.3   7.7    1.0  1  UniRef90_A0A0F7VT40     Dibenzothiophene desulfurization enzy
   1.8e-54  197.4   4.5    2.2e-54  197.2   4.5    1.0  1  UniRef90_A0A2S9Q4N8     SfnB family sulfur acquisition oxidor
   1.8e-54  197.4   5.7    2.4e-54  197.1   5.7    1.0  1  UniRef90_A0A0S2EU14     Uncharacterized protein n=3 Tax=Aurei
   1.9e-54  197.4   1.9    2.4e-54  197.0   1.9    1.0  1  UniRef90_A0A368NZY7     SfnB family sulfur acquisition oxidor
   1.9e-54  197.4   2.1    2.4e-54  197.0   2.1    1.0  1  UniRef90_A0A1X0W1E3     SfnB family sulfur acquisition oxidor
     2e-54  197.3   0.6    2.4e-54  197.0   0.6    1.0  1  UniRef90_A0A404HCR0     Dibenzothiophene desulfurization enzy
     2e-54  197.3   6.7    2.5e-54  197.0   6.7    1.0  1  UniRef90_A0A386ZD52     SfnB family sulfur acquisition oxidor
     2e-54  197.3   7.3    2.5e-54  197.0   7.3    1.0  1  UniRef90_A0A401MWF0     Acyl-CoA dehydrogenase n=2 Tax=Strept
     2e-54  197.3   1.3    2.5e-54  197.0   1.3    1.0  1  UniRef90_A0A1B1KRG9     Dibenzothiophene desulfurization enzy
     2e-54  197.3   0.6    2.5e-54  196.9   0.6    1.0  1  UniRef90_A0A371YTU9     SfnB family sulfur acquisition oxidor
   2.1e-54  197.2   3.0    2.6e-54  196.9   3.0    1.0  1  UniRef90_UPI000F04F060  SfnB family sulfur acquisition oxidor
   2.1e-54  197.2   3.9    2.7e-54  196.9   3.9    1.0  1  UniRef90_L7HA03         Putative acyl-CoA dehydrogenase n=2 T
   2.1e-54  197.2   4.5    2.7e-54  196.9   4.5    1.0  1  UniRef90_A0A2D2MCJ6     SfnB family sulfur acquisition oxidor
   2.1e-54  197.2   3.7    2.8e-54  196.8   3.7    1.0  1  UniRef90_A0A2V4UAY5     SfnB family sulfur acquisition oxidor
   2.1e-54  197.2   3.6    2.6e-54  196.9   3.6    1.0  1  UniRef90_A0A1G9NRE3     Sulfur acquisition oxidoreductase, Sf
   2.1e-54  197.2   6.1    2.7e-54  196.9   6.1    1.0  1  UniRef90_A0A318FCV1     SfnB family sulfur acquisition oxidor
   2.1e-54  197.2   3.9    2.8e-54  196.8   3.9    1.0  1  UniRef90_M9MLC0         Acyl-CoA dehydrogenase n=2 Tax=Glucon
   2.2e-54  197.2   4.4    2.8e-54  196.8   4.4    1.0  1  UniRef90_A5EEW4         Putative acyl-CoA dehydrogenase n=1 T
   2.2e-54  197.2   4.8    2.8e-54  196.8   4.8    1.0  1  UniRef90_A0A316EP07     SfnB family sulfur acquisition oxidor
   2.3e-54  197.1   3.1    2.8e-54  196.8   3.1    1.0  1  UniRef90_A0A248WFI4     SfnB family sulfur acquisition oxidor
   2.4e-54  197.0   1.5    3.2e-54  196.6   1.5    1.0  1  UniRef90_A0A4C1SBJ4     Dibenzothiophene desulfurization enzy
   2.4e-54  197.0   2.9    3.1e-54  196.7   2.9    1.0  1  UniRef90_A0A3M4RHN6     Acyl-CoA dehydrogenase protein n=8 Ta
   2.4e-54  197.0   1.1    2.9e-54  196.8   1.1    1.0  1  UniRef90_A0A1L3L8S0     Acyl-CoA dehydrogenase family protein
   2.5e-54  197.0   8.3    3.1e-54  196.7   8.3    1.0  1  UniRef90_A0A0Q4Z379     SfnB family sulfur acquisition oxidor
   2.5e-54  197.0   5.9    3.2e-54  196.6   5.9    1.0  1  UniRef90_A0A4R7H238     SfnB family sulfur acquisition oxidor
   2.5e-54  197.0   1.1    3.2e-54  196.6   1.1    1.0  1  UniRef90_A0A4R1NCF9     SfnB family sulfur acquisition oxidor
   2.6e-54  196.9   0.4    3.3e-54  196.6   0.4    1.0  1  UniRef90_A0A139X2L5     SfnB family sulfur acquisition oxidor
   2.6e-54  196.9   6.0    2.1e-39  147.8   3.2    2.0  2  UniRef90_UPI001154C477  SfnB family sulfur acquisition oxidor
   2.8e-54  196.8   0.3    3.5e-54  196.5   0.3    1.0  1  UniRef90_Q6FEY9         Putative acyl-CoA dehydrogenase n=2 T
   2.9e-54  196.8   4.4    3.4e-54  196.5   4.4    1.0  1  UniRef90_A0A171BAY0     Acyl-CoA dehydrogenase n=3 Tax=Strept
   2.9e-54  196.7   1.5    3.7e-54  196.4   1.5    1.0  1  UniRef90_L0LW68         Acyl-CoA dehydrogenase n=12 Tax=Rhizo
     3e-54  196.7  10.0    3.9e-54  196.3  10.0    1.0  1  UniRef90_A0A1Q4VSK9     SfnB family sulfur acquisition oxidor
     3e-54  196.7   3.3    3.8e-54  196.4   3.3    1.0  1  UniRef90_A0A2V4SL74     SfnB family sulfur acquisition oxidor
     3e-54  196.7   2.2      4e-54  196.3   2.2    1.0  1  UniRef90_A0A427NVN7     SfnB family sulfur acquisition oxidor
   3.1e-54  196.7   8.5    3.6e-54  196.5   8.5    1.0  1  UniRef90_A0A124ESP0     Acyl-CoA dehydrogenase n=2 Tax=Mycoba
   3.1e-54  196.6   7.1    3.9e-54  196.4   7.1    1.0  1  UniRef90_A0A509EH92     Dibenzothiophene desulfurization enzy
   3.3e-54  196.6   0.4    4.3e-54  196.2   0.4    1.0  1  UniRef90_A0A433VW98     SfnB family sulfur acquisition oxidor
   3.3e-54  196.6   7.4    4.6e-54  196.1   7.4    1.1  1  UniRef90_A0A0U3RLU4     Acyl-CoA dehydrogenase n=13 Tax=Actin
   3.3e-54  196.6   2.6    4.2e-54  196.2   2.6    1.0  1  UniRef90_A0A2P7BFG6     SfnB family sulfur acquisition oxidor
   3.4e-54  196.5   4.8    4.3e-54  196.2   4.8    1.0  1  UniRef90_A0A1A5XDI3     SfnB family sulfur acquisition oxidor
   3.4e-54  196.5   0.5    4.2e-54  196.2   0.5    1.0  1  UniRef90_A0A1G6IIN9     Sulfur acquisition oxidoreductase, Sf
   3.4e-54  196.5   7.5    4.5e-54  196.1   7.5    1.0  1  UniRef90_UPI0004BDEB69  acyl-CoA dehydrogenase n=2 Tax=Strept
   3.5e-54  196.5   4.5    4.4e-54  196.2   4.5    1.0  1  UniRef90_UPI000BA39DA4  SfnB family sulfur acquisition oxidor
   3.6e-54  196.5   9.1    4.6e-54  196.1   9.1    1.0  1  UniRef90_A0A1I1RIG2     Sulfur acquisition oxidoreductase, Sf
   3.6e-54  196.5   0.8    4.4e-54  196.2   0.8    1.0  1  UniRef90_A0A0M0STZ9     Acyl-CoA dehydrogenase n=6 Tax=Nostoc
   3.8e-54  196.4   0.0      5e-54  196.0   0.0    1.0  1  UniRef90_A0A496WYV2     Uncharacterized protein n=1 Tax=Gamma
     4e-54  196.3  10.0    5.2e-54  195.9  10.0    1.1  1  UniRef90_A0A1X4HVW2     Acyl-CoA dehydrogenase n=1 Tax=Strept
     4e-54  196.3   5.1    5.1e-54  196.0   5.1    1.0  1  UniRef90_A0A158HAL3     Acyl-CoA dehydrogenase, central regio
     4e-54  196.3   5.8    5.4e-54  195.9   5.8    1.0  1  UniRef90_UPI000A175193  SfnB family sulfur acquisition oxidor
   4.1e-54  196.3   2.4    5.1e-54  195.9   2.4    1.0  1  UniRef90_W0GZ95         Acyl-CoA dehydrogenase n=4 Tax=Pseudo
   4.1e-54  196.3  10.5    5.3e-54  195.9  10.5    1.0  1  UniRef90_C6WNM1         Acyl-CoA dehydrogenase type 2 domain 
   4.1e-54  196.3   7.8    5.6e-54  195.8   7.8    1.0  1  UniRef90_A0A1J0U3G5     SfnB family sulfur acquisition oxidor
   4.1e-54  196.2   5.2    5.5e-54  195.8   5.2    1.0  1  UniRef90_UPI000A9EEBCE  acyl-CoA dehydrogenase n=1 Tax=Burkho
   4.3e-54  196.2   0.5    5.5e-54  195.8   0.5    1.0  1  UniRef90_A0A4R0Y3D6     SfnB family sulfur acquisition oxidor
   4.5e-54  196.1   1.4      6e-54  195.7   1.4    1.0  1  UniRef90_A0A022IJU2     Sulfur acquisition oxidoreductase, Sf
   4.6e-54  196.1   6.9    6.3e-54  195.7   6.9    1.0  1  UniRef90_A0A4Y8QHU6     SfnB family sulfur acquisition oxidor
   4.7e-54  196.1   1.1    5.8e-54  195.8   1.1    1.0  1  UniRef90_UPI0005C9C69E  SfnB family sulfur acquisition oxidor
     5e-54  196.0   1.0    9.3e-54  195.1   1.0    1.3  1  UniRef90_A0A0U2VZG1     Monooxygenase n=5 Tax=Paenibacillus T
   5.4e-54  195.9   7.6    6.9e-54  195.5   7.6    1.0  1  UniRef90_A0A1X0HHV0     Acyl-CoA dehydrogenase n=1 Tax=Mycoli
   5.7e-54  195.8   2.8    7.6e-54  195.4   2.8    1.0  1  UniRef90_A0A423DHR0     SfnB family sulfur acquisition oxidor
   5.9e-54  195.8   5.9    7.4e-54  195.4   5.9    1.0  1  UniRef90_A0A1G6NVD0     Sulfur acquisition oxidoreductase, Sf
   5.9e-54  195.7   4.1    7.8e-54  195.3   4.1    1.0  1  UniRef90_U6ZM91         Acyl-CoA dehydrogenase n=8 Tax=Pseudo
   5.9e-54  195.7   8.1    7.7e-54  195.4   8.1    1.0  1  UniRef90_A0A0S9QS86     SfnB family sulfur acquisition oxidor
   6.4e-54  195.6   7.7      8e-54  195.3   7.7    1.0  1  UniRef90_UPI000829E369  SfnB family sulfur acquisition oxidor
   6.6e-54  195.6   3.6    8.4e-54  195.2   3.6    1.0  1  UniRef90_A0A365VYQ0     SfnB family sulfur acquisition oxidor
   6.8e-54  195.5   1.1    8.1e-54  195.3   1.1    1.0  1  UniRef90_UPI001141CE51  SfnB family sulfur acquisition oxidor
     7e-54  195.5   4.5      9e-54  195.1   4.5    1.0  1  UniRef90_J3CYH9         Sulfur acquisition oxidoreductase, Sf
   7.1e-54  195.5   2.9    8.1e-54  195.3   2.9    1.0  1  UniRef90_A0A0F0EHX1     Acyl-CoA dehydrogenase n=13 Tax=root 
   7.1e-54  195.5   4.0    9.3e-54  195.1   4.0    1.0  1  UniRef90_A0A1X1D3R8     SfnB family sulfur acquisition oxidor
   7.2e-54  195.5   3.8    9.1e-54  195.1   3.8    1.0  1  UniRef90_A0A315WRY2     SfnB family sulfur acquisition oxidor
   7.2e-54  195.5   0.7    9.1e-54  195.1   0.7    1.0  1  UniRef90_A0A1T1GV50     SfnB family sulfur acquisition oxidor
   7.3e-54  195.4  11.0    8.7e-54  195.2  11.0    1.0  1  UniRef90_A0A3S9MIV9     Acyl-CoA dehydrogenase n=2 Tax=Strept
   7.3e-54  195.4   2.6    9.4e-54  195.1   2.6    1.0  1  UniRef90_A0A1L5NRG0     Sulfur acquisition oxidoreductase Sfn
   7.5e-54  195.4   1.8    9.4e-54  195.1   1.8    1.0  1  UniRef90_A0A1H6LUF0     Sulfur acquisition oxidoreductase, Sf
   7.5e-54  195.4   8.8    9.9e-54  195.0   8.8    1.0  1  UniRef90_A0A484S4J4     Acyl-CoA dehydrogenase probable diben
   7.6e-54  195.4   0.9      1e-53  195.0   0.9    1.0  1  UniRef90_A0A3A8FCS4     SfnB family sulfur acquisition oxidor
   7.9e-54  195.3   1.6    1.1e-53  194.9   1.6    1.0  1  UniRef90_A0A0A3Z9V4     Acyl-CoA dehydrogenase n=1 Tax=Erwini
   7.9e-54  195.3   4.0      1e-53  195.0   4.0    1.0  1  UniRef90_A0A318J6D5     SfnB family sulfur acquisition oxidor
     8e-54  195.3   6.9    9.7e-54  195.0   6.9    1.0  1  UniRef90_A0A1H1DDM8     Sulfur acquisition oxidoreductase, Sf
   8.2e-54  195.3   0.2      1e-53  194.9   0.2    1.0  1  UniRef90_A0A241VWE8     SfnB family sulfur acquisition oxidor
   8.3e-54  195.2   2.7    1.2e-53  194.8   2.7    1.0  1  UniRef90_A0A2V4SRK3     SfnB family sulfur acquisition oxidor
   8.5e-54  195.2   8.7    1.2e-53  194.8   8.7    1.1  1  UniRef90_A0A066YCS6     Acyl-CoA dehydrogenase n=2 Tax=Strept
   9.3e-54  195.1   5.1    1.2e-53  194.7   5.1    1.0  1  UniRef90_A0A1I3EM90     Sulfur acquisition oxidoreductase, Sf
   9.3e-54  195.1   3.9    1.2e-53  194.7   3.9    1.0  1  UniRef90_A0A2M9WEF9     SfnB family sulfur acquisition oxidor
   9.6e-54  195.0   4.5    1.2e-53  194.7   4.5    1.0  1  UniRef90_A0A0Q6CGG3     SfnB family sulfur acquisition oxidor
     1e-53  195.0   2.8    1.3e-53  194.6   2.8    1.0  1  UniRef90_A0A387GYB4     SfnB family sulfur acquisition oxidor
   1.1e-53  194.9   0.2    1.4e-53  194.5   0.2    1.0  1  UniRef90_D7DP37         Acyl-CoA dehydrogenase type 2 domain 
   1.1e-53  194.9   0.5    1.3e-53  194.6   0.5    1.0  1  UniRef90_C8VI66         Thermophilic desulfurizing enzyme fam
   1.1e-53  194.9   3.1    1.3e-53  194.6   3.1    1.0  1  UniRef90_A0A387BY06     SfnB family sulfur acquisition oxidor
   1.2e-53  194.7   5.1    1.5e-53  194.4   5.1    1.0  1  UniRef90_A0A0J1CXD8     Acyl-CoA dehydrogenase n=2 Tax=Caball
   1.2e-53  194.7  10.3    1.6e-53  194.3  10.3    1.0  1  UniRef90_A1T9X5         Acyl-CoA dehydrogenase, type 2, C-ter
   1.3e-53  194.7  10.9    1.7e-53  194.2  10.9    1.0  1  UniRef90_A0A117I4M4     Acyl-CoA dehydrogenase, type 2, C-ter
   1.3e-53  194.6   4.2    1.6e-53  194.3   4.2    1.0  1  UniRef90_A0A177SGK9     SfnB family sulfur acquisition oxidor
   1.4e-53  194.6   3.9    1.8e-53  194.2   3.9    1.0  1  UniRef90_UPI000E647B4A  SfnB family sulfur acquisition oxidor
   1.4e-53  194.5   5.8    1.9e-53  194.0   5.8    1.1  1  UniRef90_A0A3Q8TUA5     Monooxygenase n=3 Tax=Pseudomonas Tax
   1.4e-53  194.5   1.3    1.9e-53  194.1   1.3    1.0  1  UniRef90_A0A2T3CUT4     SfnB family sulfur acquisition oxidor
   1.4e-53  194.5   3.8    1.8e-53  194.1   3.8    1.0  1  UniRef90_A0A3S0IV79     SfnB family sulfur acquisition oxidor
   1.5e-53  194.5   6.3    1.9e-53  194.1   6.3    1.0  1  UniRef90_J4YE01         DszC family monooxygenase n=3 Tax=Ach
   1.5e-53  194.4   4.0    2.1e-53  193.9   4.0    1.0  1  UniRef90_A0A024KBW1     Acyl-CoA dehydrogenase probable diben
   1.7e-53  194.3   8.4    2.2e-53  193.9   8.4    1.0  1  UniRef90_A0A1P9Y5V1     SfnB family sulfur acquisition oxidor
   1.7e-53  194.2   2.4    2.2e-53  193.8   2.4    1.0  1  UniRef90_A0A2T2Y2V2     SfnB family sulfur acquisition oxidor
   1.7e-53  194.2  15.0    2.1e-53  193.9  15.0    1.0  1  UniRef90_UPI00083509E8  SfnB family sulfur acquisition oxidor
   1.7e-53  194.2   3.7    2.2e-53  193.8   3.7    1.0  1  UniRef90_A0A397M3F2     SfnB family sulfur acquisition oxidor
   1.8e-53  194.2   7.0    2.3e-53  193.8   7.0    1.0  1  UniRef90_A0A429NZE8     Acyl-CoA dehydrogenase n=7 Tax=Strept
   1.9e-53  194.1   3.2    2.4e-53  193.7   3.2    1.0  1  UniRef90_A0A0K2VQD3     Acyl-CoA dehydrogenase, type 2, C-ter
   1.9e-53  194.1   2.1    2.6e-53  193.6   2.1    1.0  1  UniRef90_A0A3R1ER14     Dibenzothiophene desulfurization enzy
     2e-53  194.0   7.1    2.7e-53  193.6   7.1    1.0  1  UniRef90_A0A0A6Q9W8     Monooxygenase n=17 Tax=Burkholderiace
     2e-53  194.0   3.6    2.7e-53  193.6   3.6    1.0  1  UniRef90_J1SZV6         Sulfur acquisition oxidoreductase, Sf
     2e-53  194.0   1.6    7.3e-53  192.2   0.6    1.9  1  UniRef90_B8N467         Thermophilic desulfurizing enzyme fam
   2.1e-53  193.9   5.1    2.8e-53  193.5   5.1    1.0  1  UniRef90_UPI000F094EAD  SfnB family sulfur acquisition oxidor
   2.2e-53  193.9  12.6    2.7e-53  193.6  12.6    1.0  1  UniRef90_A0A1H5BSC2     Acyl-CoA dehydrogenase n=5 Tax=Strept
   2.2e-53  193.9   4.4    2.8e-53  193.5   4.4    1.0  1  UniRef90_K0PY74         Putative acyl-CoA dehydrogenase, puta
   2.3e-53  193.8   0.4    3.1e-53  193.4   0.4    1.0  1  UniRef90_A0A031LYG2     Acyl-CoA dehydrogenase n=2 Tax=Acinet
   2.3e-53  193.8   5.5      3e-53  193.4   5.5    1.0  1  UniRef90_A0A1G8MSM3     Sulfur acquisition oxidoreductase, Sf
   2.3e-53  193.8   7.5    2.9e-53  193.5   7.5    1.0  1  UniRef90_A0A0Q7ZGF0     SfnB family sulfur acquisition oxidor
   2.5e-53  193.7   1.3    3.4e-53  193.2   1.3    1.0  1  UniRef90_A0A0T6UY82     SfnB family sulfur acquisition oxidor
   2.5e-53  193.7   7.1    3.2e-53  193.3   7.1    1.0  1  UniRef90_A0A1H6EZ48     Sulfur acquisition oxidoreductase, Sf
   2.5e-53  193.7   7.3    3.3e-53  193.3   7.3    1.0  1  UniRef90_M0QEI0         Putative FMNH2-dependent monooxygenas
   2.6e-53  193.6   1.9    3.2e-53  193.3   1.9    1.0  1  UniRef90_A0A0F5F1S1     Acyl-CoA dehydrogenase n=5 Tax=Entero
   2.6e-53  193.6   3.8    3.5e-53  193.2   3.8    1.0  1  UniRef90_A0A2L0WNH2     Sulfur acquisition oxidoreductase Sfn
   2.7e-53  193.6   2.7    3.5e-53  193.2   2.7    1.0  1  UniRef90_A0A077R9D6     Related to Dibenzothiophene desulfuri
   2.7e-53  193.6   4.8    3.5e-53  193.2   4.8    1.0  1  UniRef90_A0A0C5K202     SfnB family sulfur acquisition oxidor
   2.8e-53  193.5   9.0    3.6e-53  193.1   9.0    1.0  1  UniRef90_A0A3N1DBU1     SfnB family sulfur acquisition oxidor
   2.8e-53  193.5   9.7    3.6e-53  193.2   9.7    1.0  1  UniRef90_A0A1H4KHA5     Sulfur acquisition oxidoreductase, Sf
   2.8e-53  193.5   9.8      4e-53  193.0   9.8    1.1  1  UniRef90_A0A0Q9A755     Acyl-CoA dehydrogenase n=1 Tax=Strept
   2.8e-53  193.5   2.3    3.6e-53  193.1   2.3    1.0  1  UniRef90_A0A1H0UXU2     Sulfur acquisition oxidoreductase, Sf
   2.8e-53  193.5   3.8    3.1e-40  150.6   0.2    2.0  2  UniRef90_A0A2J6S7V0     Thermophilic desulfurizing enzyme fam
     3e-53  193.4   6.9    3.8e-53  193.1   6.9    1.0  1  UniRef90_UPI00034DF09A  SfnB family sulfur acquisition oxidor
     3e-53  193.4   4.2    3.9e-53  193.1   4.2    1.0  1  UniRef90_A0A379I755     Acyl-CoA dehydrogenase n=14 Tax=Pseud
   3.1e-53  193.4   1.5    3.9e-53  193.0   1.5    1.0  1  UniRef90_A0A0Q6BS73     SfnB family sulfur acquisition oxidor
   3.2e-53  193.3   0.1    4.3e-53  192.9   0.1    1.0  1  UniRef90_A0A2T8HL53     SfnB family sulfur acquisition oxidor
   3.4e-53  193.3   4.1    4.3e-53  192.9   4.1    1.0  1  UniRef90_A0A3R3DBF3     Dibenzothiophene desulfurization enzy
   3.4e-53  193.2   5.6    4.6e-53  192.8   5.6    1.0  1  UniRef90_UPI0010F820B5  SfnB family sulfur acquisition oxidor
   3.5e-53  193.2   3.0    4.4e-53  192.9   3.0    1.0  1  UniRef90_E7A1M7         Related to Dibenzothiophene desulfuri
   3.6e-53  193.1   4.5    4.4e-53  192.9   4.5    1.0  1  UniRef90_A0A0E3YF71     SfnB family sulfur acquisition oxidor
   3.7e-53  193.1   6.4    4.9e-53  192.7   6.4    1.1  1  UniRef90_A0A417Y5T3     SfnB family sulfur acquisition oxidor
   3.8e-53  193.1  12.1    4.6e-53  192.8  12.1    1.0  1  UniRef90_G2GHJ9         Acyl-CoA dehydrogenase type 2 domain 
   3.8e-53  193.1   1.6    4.9e-53  192.7   1.6    1.0  1  UniRef90_A0A066WMA6     Acyl-CoA dehydrogenase NM domain-like
   4.2e-53  192.9   7.9    5.1e-53  192.7   7.9    1.0  1  UniRef90_UPI0002E82A4A  SfnB family sulfur acquisition oxidor
   4.2e-53  192.9   2.9    5.5e-53  192.5   2.9    1.0  1  UniRef90_A0A2L1CM60     Sulfur acquisition oxidoreductase, Sf
   4.4e-53  192.9   7.7    5.6e-53  192.5   7.7    1.0  1  UniRef90_A0A0C6FU26     Monooxygenase n=9 Tax=Methylobacteriu
   4.5e-53  192.8   5.7      6e-53  192.4   5.7    1.0  1  UniRef90_UPI000FDB666C  SfnB family sulfur acquisition oxidor
   4.5e-53  192.8   6.9    5.7e-53  192.5   6.9    1.0  1  UniRef90_A0A1W0B908     SfnB family sulfur acquisition oxidor
   4.6e-53  192.8   8.7    5.9e-53  192.5   8.7    1.0  1  UniRef90_A0A4R1DHG0     Acyl-CoA dehydrogenase n=2 Tax=Strept
   4.6e-53  192.8   6.1    5.6e-53  192.5   6.1    1.0  1  UniRef90_A0A0Q4XSU1     SfnB family sulfur acquisition oxidor
   4.6e-53  192.8   2.8    5.9e-53  192.4   2.8    1.0  1  UniRef90_A0A0Q6SVH7     SfnB family sulfur acquisition oxidor
   4.6e-53  192.8   0.9    5.7e-53  192.5   0.9    1.0  1  UniRef90_A0A2A4HN47     SfnB family sulfur acquisition oxidor
   4.8e-53  192.7   2.3    6.2e-53  192.4   2.3    1.0  1  UniRef90_UPI000472705E  hypothetical protein n=1 Tax=Acetobac
   5.7e-53  192.5   0.5    7.5e-53  192.1   0.5    1.0  1  UniRef90_A0A241W4E1     SfnB family sulfur acquisition oxidor
   5.9e-53  192.4  10.6    1.8e-37  141.5   4.9    2.0  2  UniRef90_A0A366DMQ9     Alkylation response protein AidB-like
     6e-53  192.4   8.6    7.3e-53  192.1   8.6    1.0  1  UniRef90_UPI0009EBCA7C  SfnB family sulfur acquisition oxidor
     6e-53  192.4   9.0    7.8e-53  192.0   9.0    1.0  1  UniRef90_A0A1C7LDR9     Monooxygenase n=25 Tax=Burkholderiale
   6.1e-53  192.4  10.2    1.4e-52  191.2  10.2    1.5  1  UniRef90_A0A139VJG8     Uncharacterized protein n=3 Tax=Mycob
   6.1e-53  192.4   0.8      8e-53  192.0   0.8    1.0  1  UniRef90_A0A4Q7HB72     SfnB family sulfur acquisition oxidor
   6.2e-53  192.4   2.9    7.8e-53  192.0   2.9    1.0  1  UniRef90_A0A0D1E394     Chromosome 7, whole genome shotgun se
   6.4e-53  192.3   3.1    8.3e-53  192.0   3.1    1.0  1  UniRef90_A0A0J6IBV1     Acyl-CoA dehydrogenase n=7 Tax=Pseudo
   6.5e-53  192.3   3.8    8.2e-53  192.0   3.8    1.0  1  UniRef90_A0A0F6RSM8     Acyl-CoA dehydrogenase n=237 Tax=Gamm
   6.7e-53  192.3   2.9    8.5e-53  191.9   2.9    1.0  1  UniRef90_A0A3M5WNX0     Acyl-CoA dehydrogenase, C-terminal n=
   6.8e-53  192.3   5.5      3e-37  140.7   0.5    2.1  2  UniRef90_A0A1I3H766     Acyl-CoA dehydrogenase n=1 Tax=Nocard
   6.8e-53  192.2   8.1    8.8e-53  191.9   8.1    1.0  1  UniRef90_UPI0003054970  acyl-CoA dehydrogenase n=1 Tax=Nocard
   6.8e-53  192.2   4.1    7.9e-53  192.0   4.1    1.0  1  UniRef90_UPI000BA456AC  SfnB family sulfur acquisition oxidor
   6.9e-53  192.2   7.9    9.3e-53  191.8   7.9    1.0  1  UniRef90_A0A372JYE5     SfnB family sulfur acquisition oxidor
   7.4e-53  192.1  12.9    8.1e-53  192.0  12.9    1.0  1  UniRef90_A0A117PGR3     Acyl-CoA dehydrogenase n=2 Tax=Strept
   7.7e-53  192.1   5.1    9.4e-53  191.8   5.1    1.0  1  UniRef90_A0A2W4YGU9     SfnB family sulfur acquisition oxidor
   7.8e-53  192.0   8.3      1e-52  191.7   8.3    1.0  1  UniRef90_A0A378USJ1     Acyl-CoA dehydrogenase n=1 Tax=Mycoli
   7.9e-53  192.0   2.5      1e-52  191.7   2.5    1.0  1  UniRef90_A0A372N880     SfnB family sulfur acquisition oxidor
   8.3e-53  192.0   3.4    1.1e-52  191.6   3.4    1.0  1  UniRef90_UPI0006906822  SfnB family sulfur acquisition oxidor
   8.3e-53  192.0   0.3      1e-52  191.6   0.3    1.0  1  UniRef90_A0A0G4QPN7     Acyl-CoA dehydrogenase n=300 Tax=root
   8.6e-53  191.9   1.0    1.1e-52  191.6   1.0    1.0  1  UniRef90_C6X748         Acyl-CoA dehydrogenase type 2 domain 
   8.7e-53  191.9   3.0    1.2e-52  191.5   3.0    1.0  1  UniRef90_B9JLF9         FMNH2-dependent monooxygenase protein
   8.7e-53  191.9   3.0    1.2e-52  191.5   3.0    1.0  1  UniRef90_UPI00055C2E39  SfnB family sulfur acquisition oxidor
   8.8e-53  191.9   2.3    1.2e-52  191.5   2.3    1.0  1  UniRef90_J2IQY7         Sulfur acquisition oxidoreductase, Sf
   8.9e-53  191.9   4.9    1.1e-52  191.6   4.9    1.0  1  UniRef90_A0A0M5LM10     Acyl-CoA dehydrogenase n=5 Tax=Burkho
     9e-53  191.8   7.5    1.1e-52  191.6   7.5    1.0  1  UniRef90_A0A1H0D3P9     Sulfur acquisition oxidoreductase, Sf
   9.2e-53  191.8   8.1    1.2e-52  191.5   8.1    1.0  1  UniRef90_A0A0Q9TB15     SfnB family sulfur acquisition oxidor
   9.4e-53  191.8   2.4    1.2e-52  191.4   2.4    1.0  1  UniRef90_M8B7Q3         Acyl-CoA dehydrogenase n=12 Tax=root 
   9.6e-53  191.8   5.8    1.2e-52  191.4   5.8    1.0  1  UniRef90_UPI00105DAFAD  SfnB family sulfur acquisition oxidor
   9.7e-53  191.7   2.8    1.3e-52  191.3   2.8    1.0  1  UniRef90_A0A252B1T5     Uncharacterized protein n=3 Tax=Aceto
     1e-52  191.7   9.3    1.4e-52  191.3   9.3    1.0  1  UniRef90_A0A0B5D7K8     Acyl-CoA dehydrogenase n=1 Tax=Strept
     1e-52  191.7   1.8    1.3e-52  191.3   1.8    1.0  1  UniRef90_A0A172YDD7     SfnB family sulfur acquisition oxidor
   1.1e-52  191.6  10.9    1.5e-52  191.2  10.9    1.0  1  UniRef90_I7GBV6         Acyl-CoA dehydrogenase, type 2, C-ter
   1.1e-52  191.6   2.5    1.3e-52  191.4   2.5    1.0  1  UniRef90_A0A0D9B4Q7     Acyl-CoA dehydrogenase n=67 Tax=root 
   1.1e-52  191.5   2.9    1.3e-52  191.3   2.9    1.0  1  UniRef90_UPI000F0753D1  SfnB family sulfur acquisition oxidor
   1.2e-52  191.5  10.8    1.5e-52  191.2  10.8    1.0  1  UniRef90_A0A239N0N0     Acyl-CoA dehydrogenase n=2 Tax=Strept
   1.2e-52  191.5   0.2    1.5e-52  191.1   0.2    1.0  1  UniRef90_A0A1Z9YWQ1     SfnB family sulfur acquisition oxidor
   1.2e-52  191.5   1.9    1.5e-52  191.1   1.9    1.1  1  UniRef90_A0A0N1BPQ0     Monooxygenase n=2 Tax=Alphaproteobact
   1.2e-52  191.4   7.4    1.6e-52  191.0   7.4    1.0  1  UniRef90_A0A1H0PP25     Sulfur acquisition oxidoreductase, Sf
   1.2e-52  191.4   2.8    1.5e-52  191.1   2.8    1.0  1  UniRef90_J2Y003         Sulfur acquisition oxidoreductase, Sf
   1.3e-52  191.4  10.0    1.5e-52  191.1  10.0    1.0  1  UniRef90_A0A2T0R7Q0     SfnB family sulfur acquisition oxidor
   1.3e-52  191.3   1.0    1.7e-52  190.9   1.0    1.0  1  UniRef90_A0A081MT14     Monooxygenase n=3 Tax=Rhizobiales Tax
   1.3e-52  191.3  10.6    1.7e-52  190.9  10.6    1.0  1  UniRef90_A0A2N3VME2     Alkylation response protein AidB-like
   1.4e-52  191.3   3.1    1.8e-52  190.9   3.1    1.0  1  UniRef90_A0A4Y8QGE1     SfnB family sulfur acquisition oxidor
   1.4e-52  191.3   2.2    1.8e-52  190.9   2.2    1.0  1  UniRef90_A0A454JMK2     SfnB family sulfur acquisition oxidor
   1.4e-52  191.2  11.3    1.8e-52  190.9  11.3    1.0  1  UniRef90_UPI0011503B5B  SfnB family sulfur acquisition oxidor
   1.4e-52  191.2   3.6    1.9e-52  190.8   3.6    1.0  1  UniRef90_UPI0005B9E931  SfnB family sulfur acquisition oxidor
   1.5e-52  191.1   0.0    1.9e-52  190.7   0.0    1.0  1  UniRef90_A0A1Y5FU94     Uncharacterized protein n=1 Tax=Gamma
   1.5e-52  191.1   4.2    1.9e-52  190.8   4.2    1.0  1  UniRef90_A0A4Q9R792     SfnB family sulfur acquisition oxidor
   1.5e-52  191.1   4.2    1.7e-52  190.9   4.2    1.0  1  UniRef90_A0A0D6RXU5     Acyl-CoA dehydrogenase n=6 Tax=Pseudo
   1.5e-52  191.1   3.0      2e-52  190.7   3.0    1.0  1  UniRef90_A0A1N7AQH9     Sulfur acquisition oxidoreductase, Sf
   1.5e-52  191.1   7.0    1.9e-52  190.8   7.0    1.0  1  UniRef90_A0A3A5JAI0     SfnB family sulfur acquisition oxidor
   1.5e-52  191.1   4.5    1.9e-52  190.8   4.5    1.0  1  UniRef90_A0A4Q9RCK6     SfnB family sulfur acquisition oxidor
   1.6e-52  191.1  13.6      2e-52  190.7  13.6    1.0  1  UniRef90_A0A117RSE3     Acyl-CoA dehydrogenase n=1 Tax=Strept
   1.6e-52  191.1   2.0      2e-52  190.7   2.0    1.0  1  UniRef90_A0A292E1K2     SfnB family sulfur acquisition oxidor
   1.6e-52  191.0   6.6      2e-52  190.7   6.6    1.0  1  UniRef90_W5T6W3         Acyl-CoA dehydrogenase n=1 Tax=Nocard
   1.8e-52  190.9   2.8    2.4e-52  190.4   2.8    1.0  1  UniRef90_A0A365SNS7     SfnB family sulfur acquisition oxidor
   1.8e-52  190.8   2.2    2.3e-52  190.5   2.2    1.0  1  UniRef90_UPI000DDDC04E  SfnB family sulfur acquisition oxidor
   1.9e-52  190.8   9.2    2.5e-52  190.4   9.2    1.0  1  UniRef90_D5ZYC4         Acyl-CoA dehydrogenase type 2 domain-
     2e-52  190.7   0.2    2.6e-52  190.3   0.2    1.0  1  UniRef90_V2URW8         SfnB family sulfur acquisition oxidor
   2.1e-52  190.6   8.1    2.8e-52  190.2   8.1    1.0  1  UniRef90_A0A255DFL0     Acyl-CoA dehydrogenase n=1 Tax=Mycoli
   2.1e-52  190.6   1.7    2.8e-52  190.2   1.7    1.0  1  UniRef90_A0A0F3K6S7     Monooxygenase n=4 Tax=Aquitalea TaxID
   2.1e-52  190.6   3.2    2.9e-52  190.2   3.2    1.0  1  UniRef90_A0A387BX81     SfnB family sulfur acquisition oxidor
   2.2e-52  190.6   3.0    2.8e-52  190.2   3.0    1.0  1  UniRef90_UPI000558B906  SfnB family sulfur acquisition oxidor
   2.3e-52  190.5   0.5      3e-52  190.1   0.5    1.0  1  UniRef90_B2J9A2         Acyl-CoA dehydrogenase, type 2, C-ter
   2.3e-52  190.5  13.2    2.9e-52  190.1  13.2    1.0  1  UniRef90_A0A1G6ZN03     Sulfur acquisition oxidoreductase, Sf
   2.4e-52  190.5   2.5    3.1e-52  190.1   2.5    1.0  1  UniRef90_L0M470         Sulfur acquisition oxidoreductase, Sf
   2.5e-52  190.4   6.9    3.2e-52  190.0   6.9    1.0  1  UniRef90_UPI0007A42339  SfnB family sulfur acquisition oxidor
   2.7e-52  190.3   6.0    3.5e-52  189.9   6.0    1.0  1  UniRef90_A0A3N1CXG1     Alkylation response protein AidB-like
   2.7e-52  190.3  11.7    3.6e-52  189.9  11.7    1.0  1  UniRef90_UPI001151D4DD  acyl-CoA dehydrogenase n=2 Tax=Strept
   2.7e-52  190.3   7.4    1.4e-34  131.9   4.0    2.0  2  UniRef90_A0A1H6B2L1     Sulfur acquisition oxidoreductase, Sf
   2.7e-52  190.3  10.7    3.4e-52  189.9  10.7    1.0  1  UniRef90_UPI000DD41980  SfnB family sulfur acquisition oxidor
   2.8e-52  190.2   3.3    3.5e-52  189.9   3.3    1.0  1  UniRef90_A0A286BZD0     Sulfur acquisition oxidoreductase, Sf
   2.8e-52  190.2   8.0    3.8e-52  189.8   8.0    1.0  1  UniRef90_H8L204         Sulfur acquisition oxidoreductase, Sf
   2.9e-52  190.2   2.0    3.3e-52  190.0   2.0    1.0  1  UniRef90_E1PKF2         Uncharacterized protein n=7 Tax=Panto
     3e-52  190.1   7.6    3.7e-52  189.8   7.6    1.0  1  UniRef90_A0A379A5H8     Flavin-dependent monooxygenase, oxyge
     3e-52  190.1  11.4    4.1e-52  189.7  11.4    1.1  1  UniRef90_A0A0J6W7R9     Dibenzothiophene desulfurization enzy
   3.2e-52  190.0   0.6    3.5e-52  189.9   0.6    1.0  1  UniRef90_A0A3R4KZV6     Dibenzothiophene desulfurization enzy
   3.3e-52  190.0   4.3    4.2e-52  189.7   4.3    1.0  1  UniRef90_F3KR23         Uncharacterized protein n=1 Tax=Hylem
   3.3e-52  190.0   8.8    4.1e-52  189.7   8.8    1.0  1  UniRef90_A0A3M8W3E2     SfnB family sulfur acquisition oxidor
   3.5e-52  189.9   9.3    4.6e-52  189.5   9.3    1.0  1  UniRef90_A0A4U9SNG1     Acyl-CoA dehydrogenase domain-contain
   3.5e-52  189.9   3.6    4.7e-52  189.5   3.6    1.0  1  UniRef90_UPI000FD995F3  SfnB family sulfur acquisition oxidor
   3.6e-52  189.9   2.1    4.8e-52  189.4   2.1    1.0  1  UniRef90_J2VR35         Sulfur acquisition oxidoreductase, Sf
   3.7e-52  189.8   7.2      5e-52  189.4   7.2    1.0  1  UniRef90_A0A0M7D6C5     Flavin-dependent monooxygenase, oxyge
   3.7e-52  189.8   3.0    4.9e-52  189.4   3.0    1.0  1  UniRef90_A0A316YZ24     Acyl-CoA dehydrogenase NM domain-like
   3.7e-52  189.8   7.0    4.9e-52  189.4   7.0    1.0  1  UniRef90_A0A1B1M342     Putative acyl-CoA dehydrogenase n=2 T
   3.7e-52  189.8   6.7      5e-52  189.4   6.7    1.0  1  UniRef90_A0A1N6KBB6     Sulfur acquisition oxidoreductase, Sf
   3.7e-52  189.8   6.1    5.1e-52  189.4   6.1    1.0  1  UniRef90_A0A2D0AXE6     Acyl-CoA_dh_2 domain-containing prote
   3.8e-52  189.8   3.5    5.1e-52  189.4   3.5    1.0  1  UniRef90_W9SZ03         Acyl-CoA dehydrogenase n=1 Tax=Pseudo
   4.1e-52  189.7   0.2    5.4e-52  189.3   0.2    1.0  1  UniRef90_K9WM39         Acyl-CoA dehydrogenase n=1 Tax=Microc
   4.1e-52  189.7   0.2    5.2e-52  189.3   0.2    1.0  1  UniRef90_A0A031LUS8     Acyl-CoA dehydrogenase n=2 Tax=Acinet
   4.2e-52  189.6   4.0    5.5e-52  189.3   4.0    1.0  1  UniRef90_A0A1H7Y108     Sulfur acquisition oxidoreductase, Sf
   4.3e-52  189.6   1.6    5.8e-52  189.2   1.6    1.0  1  UniRef90_K0Q555         Acyl-CoA dehydrogenase type 2 domain 
   4.3e-52  189.6   3.0    4.9e-52  189.4   3.0    1.0  1  UniRef90_UPI0010A64CB7  SfnB family sulfur acquisition oxidor
   4.5e-52  189.6   1.3      6e-52  189.1   1.3    1.0  1  UniRef90_UPI00055333DC  SfnB family sulfur acquisition oxidor
   4.7e-52  189.5  11.4    9.2e-52  188.5  11.4    1.4  1  UniRef90_UPI000365172B  SfnB family sulfur acquisition oxidor
   4.9e-52  189.4   4.0    6.5e-52  189.0   4.0    1.0  1  UniRef90_A0A1G6HFV1     Sulfur acquisition oxidoreductase, Sf
     5e-52  189.4   4.5    6.4e-52  189.0   4.5    1.0  1  UniRef90_A0A2V2TDQ6     SfnB family sulfur acquisition oxidor
   5.1e-52  189.4   0.5    6.3e-52  189.1   0.5    1.0  1  UniRef90_A0A178GJX9     SfnB family sulfur acquisition oxidor
   5.3e-52  189.3   1.7    8.3e-52  188.7   1.7    1.2  1  UniRef90_A0A1I3QKJ8     Sulfur acquisition oxidoreductase, Sf
   5.4e-52  189.3   6.4    6.5e-52  189.0   6.4    1.0  1  UniRef90_A0A446CIE8     Dibenzothiophene desulfurization enzy
   5.6e-52  189.2   0.1      7e-52  188.9   0.1    1.0  1  UniRef90_A0A0N9VFZ7     Acyl-CoA dehydrogenase n=1 Tax=Acinet
   5.7e-52  189.2   2.9    6.9e-52  188.9   2.9    1.0  1  UniRef90_A0A0T6UVZ3     SfnB family sulfur acquisition oxidor
   5.7e-52  189.2   0.7      7e-52  188.9   0.7    1.0  1  UniRef90_UPI001023C6B3  SfnB family sulfur acquisition oxidor
   5.7e-52  189.2   2.6    7.7e-52  188.8   2.6    1.0  1  UniRef90_A0A2P7B6P8     SfnB family sulfur acquisition oxidor
   5.8e-52  189.2   3.2    7.2e-52  188.9   3.2    1.0  1  UniRef90_A0A1X1A7N7     SfnB family sulfur acquisition oxidor
   5.9e-52  189.1   8.6    7.7e-52  188.8   8.6    1.0  1  UniRef90_B3RAR4         Acyl-CoA dehydrogenase, putative DBT 
     6e-52  189.1   6.3    7.8e-52  188.8   6.3    1.0  1  UniRef90_A0A1M7ZQR4     Sulfur acquisition oxidoreductase, Sf
   6.1e-52  189.1   2.3    8.1e-52  188.7   2.3    1.0  1  UniRef90_A0A1C7P2N2     Uncharacterized protein n=1 Tax=Parar
   6.2e-52  189.1   6.9      8e-52  188.7   6.9    1.0  1  UniRef90_A0A2Z4PE13     SfnB family sulfur acquisition oxidor
   6.3e-52  189.1   4.3    8.4e-52  188.7   4.3    1.0  1  UniRef90_A0A2H6BFC6     Acyl-CoA dehydrogenase n=3 Tax=Methyl
   6.4e-52  189.0   2.0    8.6e-52  188.6   2.0    1.0  1  UniRef90_UPI000FDB53C6  SfnB family sulfur acquisition oxidor
   6.4e-52  189.0   1.3    8.4e-52  188.7   1.3    1.0  1  UniRef90_A0A3B7M6Q3     SfnB family sulfur acquisition oxidor
   6.6e-52  189.0   3.0    8.5e-52  188.6   3.0    1.0  1  UniRef90_UPI000E651874  SfnB family sulfur acquisition oxidor
   6.6e-52  189.0  12.5    9.9e-52  188.4  12.5    1.1  1  UniRef90_A0A370AUQ8     SfnB family sulfur acquisition oxidor
   6.6e-52  189.0   3.0    8.2e-52  188.7   3.0    1.0  1  UniRef90_Q1IGN1         Putative acyl-CoA dehydrogenase n=19 
   6.7e-52  189.0   6.1    8.7e-52  188.6   6.1    1.0  1  UniRef90_A0A1H0RWB0     Sulfur acquisition oxidoreductase, Sf
   6.8e-52  189.0   7.7      9e-52  188.6   7.7    1.0  1  UniRef90_A0A0U5LU30     Dibenzothiophene desulfurization enzy
   6.9e-52  188.9   6.0    8.5e-52  188.6   6.0    1.0  1  UniRef90_A0A3N7HIU8     SfnB family sulfur acquisition oxidor
   7.2e-52  188.9   4.0    9.3e-52  188.5   4.0    1.0  1  UniRef90_E6UX32         Acyl-CoA dehydrogenase type 2 domain 
   7.3e-52  188.8   1.5    9.9e-52  188.4   1.5    1.0  1  UniRef90_A0A2V5JZ57     SfnB family sulfur acquisition oxidor
   7.5e-52  188.8   2.5    9.9e-52  188.4   2.5    1.0  1  UniRef90_A0A437T013     SfnB family sulfur acquisition oxidor
   7.8e-52  188.8   2.7      1e-51  188.4   2.7    1.0  1  UniRef90_A0A409ND94     Dibenzothiophene desulfurization enzy
   7.9e-52  188.7   8.6      1e-51  188.4   8.6    1.0  1  UniRef90_H6R7C6         Putative acyl-CoA dehydrogenase n=1 T
   8.1e-52  188.7   3.9    9.9e-52  188.4   3.9    1.0  1  UniRef90_F6ADZ3         Acyl-CoA dehydrogenase type 2 domain 
   8.9e-52  188.6   0.5    1.2e-51  188.2   0.5    1.0  1  UniRef90_N8ZJH0         SfnB family sulfur acquisition oxidor
   9.1e-52  188.5   9.0    1.2e-51  188.1   9.0    1.0  1  UniRef90_A0A1S1QJN6     SfnB family sulfur acquisition oxidor
   9.1e-52  188.5   2.3    1.2e-51  188.1   2.3    1.0  1  UniRef90_A0A170MKZ4     Acyl-CoA dehydrogenase n=35 Tax=Enter
   9.3e-52  188.5   2.1    1.2e-51  188.1   2.1    1.0  1  UniRef90_A0A1R3TMX2     Putative acyl-CoA dehydrogenase YdbM 
   9.6e-52  188.5   3.9    1.2e-51  188.1   3.9    1.0  1  UniRef90_UPI00036A8F85  SfnB family sulfur acquisition oxidor
   9.9e-52  188.4   2.5    1.3e-51  188.0   2.5    1.0  1  UniRef90_A0A1H2NR57     Sulfur acquisition oxidoreductase, Sf
     1e-51  188.4   2.1    1.6e-51  187.7   2.1    1.2  1  UniRef90_R9PHI0         Uncharacterized protein n=1 Tax=Pseud
   1.1e-51  188.3   2.9    1.3e-51  188.0   2.9    1.0  1  UniRef90_A0A379KSI3     DszC family monooxygenase n=114 Tax=r
   1.1e-51  188.3   8.7    1.4e-51  187.9   8.7    1.0  1  UniRef90_A0A0D0LAF1     Contig_36, whole genome shotgun seque
   1.2e-51  188.2   8.3    1.6e-51  187.7   8.3    1.1  1  UniRef90_H5TJT7         Putative FMNH2-dependent monooxygenas
   1.2e-51  188.2   2.5    1.6e-51  187.8   2.5    1.0  1  UniRef90_A0A010SD83     Monooxygenase n=8 Tax=Pseudomonadacea
   1.2e-51  188.1   0.4    1.6e-51  187.7   0.4    1.0  1  UniRef90_A0A217ED58     Sulfur acquisition oxidoreductase, Sf
   1.2e-51  188.1   6.3    1.5e-51  187.8   6.3    1.0  1  UniRef90_A0A0Q9RFJ7     SfnB family sulfur acquisition oxidor
   1.2e-51  188.1   5.9    1.6e-51  187.8   5.9    1.0  1  UniRef90_A0A4P8SQU5     SfnB family sulfur acquisition oxidor
   1.3e-51  188.0   2.9    1.7e-51  187.6   2.9    1.0  1  UniRef90_UPI000E64A179  SfnB family sulfur acquisition oxidor
   1.4e-51  187.9   2.9    1.8e-51  187.6   2.9    1.0  1  UniRef90_UPI0010F50932  SfnB family sulfur acquisition oxidor
   1.4e-51  187.9   7.0      2e-51  187.4   7.0    1.1  1  UniRef90_A0A4P9U999     SfnB family sulfur acquisition oxidor
   1.4e-51  187.9   2.1    1.8e-51  187.5   2.1    1.0  1  UniRef90_A0A0Q6G3Z2     SfnB family sulfur acquisition oxidor
   1.5e-51  187.9  14.2    2.8e-29  114.5   6.6    2.0  2  UniRef90_A0A498DNP8     Acyl-CoA dehydrogenase n=1 Tax=Strept
   1.5e-51  187.8   6.1      2e-51  187.4   6.1    1.0  1  UniRef90_A0A2N9AM92     Acyl-CoA dehydrogenase n=20 Tax=Methy
   1.5e-51  187.8   5.4    1.8e-51  187.5   5.4    1.0  1  UniRef90_A0A1I1ZIG3     Sulfur acquisition oxidoreductase, Sf
   1.6e-51  187.7   0.6    2.2e-51  187.3   0.6    1.0  1  UniRef90_UPI000DDE52D6  SfnB family sulfur acquisition oxidor
   1.6e-51  187.7   5.8      2e-51  187.4   5.8    1.0  1  UniRef90_A0A3N1XEY2     SfnB family sulfur acquisition oxidor
   1.6e-51  187.7   4.0    2.2e-51  187.3   4.0    1.0  1  UniRef90_A0A0G5HLX2     Dibenzothiophene desulfurization enzy
   1.8e-51  187.6   0.5    2.3e-51  187.2   0.5    1.0  1  UniRef90_A0A2S1F9Y8     SfnB family sulfur acquisition oxidor
   1.9e-51  187.5   3.0    2.4e-51  187.2   3.0    1.0  1  UniRef90_UPI000F03D53F  SfnB family sulfur acquisition oxidor
   1.9e-51  187.5   3.2    2.5e-51  187.1   3.2    1.0  1  UniRef90_A0A3R3NBT0     Dibenzothiophene desulfurization enzy
   1.9e-51  187.5   0.3    2.6e-51  187.0   0.3    1.0  1  UniRef90_A0A1E7R1S6     SfnB family sulfur acquisition oxidor
     2e-51  187.4   7.0    2.6e-51  187.0   7.0    1.0  1  UniRef90_A0A117R1G9     Acyl-CoA dehydrogenase n=5 Tax=Strept
     2e-51  187.4   9.2    2.7e-51  187.0   9.2    1.0  1  UniRef90_M7A9R5         Acyl-CoA dehydrogenase n=2 Tax=Gordon
   2.1e-51  187.3   6.4    2.7e-51  187.0   6.4    1.0  1  UniRef90_A0A4V2FK16     SfnB family sulfur acquisition oxidor
   2.2e-51  187.3   8.3    2.7e-51  187.0   8.3    1.0  1  UniRef90_L8EFG8         Acyl-CoA dehydrogenase n=5 Tax=Strept
   2.2e-51  187.3   0.7    2.9e-51  186.9   0.7    1.0  1  UniRef90_A0A385C2T9     SfnB family sulfur acquisition oxidor
   2.3e-51  187.2   3.7    2.9e-51  186.9   3.7    1.0  1  UniRef90_UPI0010FD14ED  SfnB family sulfur acquisition oxidor
   2.3e-51  187.2   3.9    3.1e-51  186.8   3.9    1.0  1  UniRef90_A0A316Z937     Acyl-CoA dehydrogenase NM domain-like
   2.4e-51  187.2   9.9    3.3e-51  186.7   9.9    1.1  1  UniRef90_UPI000A03E25A  SfnB family sulfur acquisition oxidor
   2.4e-51  187.1   3.9    3.2e-51  186.8   3.9    1.0  1  UniRef90_UPI00055A1387  SfnB family sulfur acquisition oxidor
   2.5e-51  187.1   2.5    3.3e-51  186.7   2.5    1.0  1  UniRef90_A0A1H4YVD0     Sulfur acquisition oxidoreductase, Sf
   2.6e-51  187.0   6.6    3.2e-51  186.7   6.6    1.0  1  UniRef90_UPI0002EE2128  SfnB family sulfur acquisition oxidor
   2.7e-51  187.0   0.2    3.4e-51  186.6   0.2    1.0  1  UniRef90_A0A0E2GKM1     SfnB family sulfur acquisition oxidor
   2.8e-51  186.9   6.0    3.7e-51  186.5   6.0    1.0  1  UniRef90_A0A3Q8H6Q3     SfnB family sulfur acquisition oxidor
   2.8e-51  186.9   6.7    3.6e-51  186.6   6.7    1.0  1  UniRef90_UPI0010417A70  acyl-CoA dehydrogenase n=1 Tax=Actino
   2.9e-51  186.9   5.8    3.6e-51  186.6   5.8    1.0  1  UniRef90_A0A1Q9ADA7     SfnB family sulfur acquisition oxidor
     3e-51  186.8   6.6    3.9e-51  186.5   6.6    1.0  1  UniRef90_UPI00035C5DC1  SfnB family sulfur acquisition oxidor
     3e-51  186.8   8.6    3.9e-51  186.5   8.6    1.0  1  UniRef90_A0A1I4HCT8     Sulfur acquisition oxidoreductase, Sf
     3e-51  186.8   8.6    3.9e-51  186.5   8.6    1.0  1  UniRef90_A0A0J6VQN4     Dibenzothiophene desulfurization enzy
     3e-51  186.8   2.7    3.8e-51  186.5   2.7    1.0  1  UniRef90_A0A2T6FBT9     SfnB family sulfur acquisition oxidor
   3.1e-51  186.8   2.8    4.1e-51  186.4   2.8    1.0  1  UniRef90_A0A1Q9A7J0     SfnB family sulfur acquisition oxidor
   3.1e-51  186.8   6.9    4.1e-51  186.4   6.9    1.0  1  UniRef90_L7KNV0         Putative FMNH2-dependent monooxygenas
   3.1e-51  186.8   7.6    4.1e-51  186.4   7.6    1.0  1  UniRef90_A0A3A5JAK8     SfnB family sulfur acquisition oxidor
   3.2e-51  186.7   7.7      4e-51  186.4   7.7    1.0  1  UniRef90_UPI0003140590  SfnB family sulfur acquisition oxidor
   3.3e-51  186.7   7.0    4.2e-51  186.4   7.0    1.0  1  UniRef90_A0A0D6FJV1     Flavin-dependent monooxygenase, oxyge
   3.4e-51  186.7   1.9    4.7e-51  186.2   1.9    1.0  1  UniRef90_J2F5E4         Acyl-CoA dehydrogenase family protein
   3.4e-51  186.6   3.9    4.2e-51  186.3   3.9    1.0  1  UniRef90_A0A0Q6C3F5     SfnB family sulfur acquisition oxidor
   3.5e-51  186.6   2.9    4.6e-51  186.2   2.9    1.0  1  UniRef90_A0A1R3U3L1     Putative acyl-CoA dehydrogenase YdbM 
   3.5e-51  186.6   1.4    4.5e-51  186.3   1.4    1.0  1  UniRef90_A0A1B9TDQ8     SfnB family sulfur acquisition oxidor
   3.5e-51  186.6   3.7    4.7e-51  186.2   3.7    1.0  1  UniRef90_J2ER37         Acyl-CoA dehydrogenase family protein
   3.5e-51  186.6   7.3    4.7e-51  186.2   7.3    1.0  1  UniRef90_A0A248VQT2     SfnB family sulfur acquisition oxidor
   3.5e-51  186.6   3.6    4.5e-51  186.3   3.6    1.0  1  UniRef90_A0A0Q4XBP4     SfnB family sulfur acquisition oxidor
   3.6e-51  186.6   7.1    4.3e-51  186.3   7.1    1.0  1  UniRef90_A5EEY4         Putative acyl-CoA dehydrogenase n=2 T
   3.7e-51  186.5  11.1    4.9e-51  186.1  11.1    1.0  1  UniRef90_A0A1Q4SKU7     Acyl-CoA dehydrogenase n=2 Tax=Mycoba
   3.7e-51  186.5   7.9    4.9e-51  186.1   7.9    1.0  1  UniRef90_A0A4R3IHW8     Alkylation response protein AidB-like
   3.8e-51  186.5   8.8      5e-51  186.1   8.8    1.0  1  UniRef90_A0A2S7NKH0     Acyl-CoA dehydrogenase n=2 Tax=Mycoba
   3.8e-51  186.5   3.0    5.2e-51  186.1   3.0    1.0  1  UniRef90_W8PCY6         Monooxygenase n=44 Tax=Pseudomonadace
   3.8e-51  186.5   3.1    5.2e-51  186.1   3.1    1.0  1  UniRef90_A0A176NMW3     SfnB family sulfur acquisition oxidor
     4e-51  186.4   7.0    5.2e-51  186.0   7.0    1.1  1  UniRef90_A0A316TDE5     SfnB family sulfur acquisition oxidor
   4.2e-51  186.4   2.9    5.5e-51  186.0   2.9    1.0  1  UniRef90_UPI0009A4D8E4  SfnB family sulfur acquisition oxidor
   4.3e-51  186.3   5.5    5.6e-51  185.9   5.5    1.0  1  UniRef90_A0A4Z0NBI0     SfnB family sulfur acquisition oxidor
   4.3e-51  186.3   4.0    5.5e-51  186.0   4.0    1.0  1  UniRef90_A0A2V5A4Y8     SfnB family sulfur acquisition oxidor
   4.3e-51  186.3   7.4    5.7e-51  185.9   7.4    1.0  1  UniRef90_A0A1I2QPQ9     Sulfur acquisition oxidoreductase, Sf
   4.3e-51  186.3   9.2    5.4e-51  186.0   9.2    1.0  1  UniRef90_A0A3A5H7F3     SfnB family sulfur acquisition oxidor
   4.4e-51  186.3   3.7    5.9e-51  185.9   3.7    1.0  1  UniRef90_A0A4Q9QW76     SfnB family sulfur acquisition oxidor
   4.4e-51  186.3   8.5    5.7e-51  185.9   8.5    1.0  1  UniRef90_A0A3A4L340     SfnB family sulfur acquisition oxidor
   4.5e-51  186.3   2.9    6.1e-51  185.8   2.9    1.0  1  UniRef90_A0A170USQ3     Acyl-CoA dehydrogenase n=25 Tax=Enter
   4.7e-51  186.2  12.4    5.9e-51  185.9  12.4    1.0  1  UniRef90_A0A1G9DGA8     Sulfur acquisition oxidoreductase, Sf
   4.7e-51  186.2   4.2    6.5e-51  185.7   4.2    1.1  1  UniRef90_Q1I855         Putative acyl-CoA dehydrogenase n=3 T
   4.7e-51  186.2   8.2      6e-51  185.8   8.2    1.0  1  UniRef90_M0QFC2         Putative FMNH2-dependent monooxygenas
   4.7e-51  186.2   2.5    6.2e-51  185.8   2.5    1.0  1  UniRef90_G7LVX9         Acyl-CoA dehydrogenase type 2 domain 
   5.1e-51  186.1   8.7    6.6e-51  185.7   8.7    1.0  1  UniRef90_A0A399GLM7     Dibenzothiophene desulfurization enzy
   5.1e-51  186.1   5.5    6.6e-51  185.7   5.5    1.0  1  UniRef90_A0A399M128     SfnB family sulfur acquisition oxidor
   5.1e-51  186.1   0.1    6.2e-51  185.8   0.1    1.0  1  UniRef90_A0A2U3MY32     Dibenzothiophene desulfurization enzy
   5.4e-51  186.0   1.0      6e-51  185.8   1.0    1.0  1  UniRef90_A0A0M8NTL9     Acyl-CoA_dh_2 domain-containing prote
   5.4e-51  186.0   3.5    6.8e-51  185.7   3.5    1.0  1  UniRef90_A0A4V3AI15     SfnB family sulfur acquisition oxidor
   5.4e-51  186.0   3.3    7.3e-51  185.6   3.3    1.0  1  UniRef90_UPI00036BBFB0  SfnB family sulfur acquisition oxidor
   5.4e-51  186.0   0.2    7.4e-51  185.5   0.2    1.1  1  UniRef90_A0A2A2R9Y9     SfnB family sulfur acquisition oxidor
   5.7e-51  185.9   6.4    7.4e-51  185.5   6.4    1.0  1  UniRef90_A0A160FN52     SfnB family sulfur acquisition oxidor
   5.7e-51  185.9   2.3    7.3e-51  185.5   2.3    1.0  1  UniRef90_A0A328VYX8     SfnB family sulfur acquisition oxidor
   5.9e-51  185.9   2.3    6.8e-51  185.7   2.3    1.0  1  UniRef90_A0A0D1LBP8     Monooxygenase n=6 Tax=Pseudomonas Tax
   5.9e-51  185.9   0.8    7.4e-51  185.5   0.8    1.0  1  UniRef90_A0A1Y3C6T3     SfnB family sulfur acquisition oxidor
     6e-51  185.8   9.0    7.8e-51  185.5   9.0    1.0  1  UniRef90_M3TR34         Putative FMNH2-dependent monooxygenas
   6.1e-51  185.8   3.5    7.8e-51  185.5   3.5    1.0  1  UniRef90_A0A083UKR2     Acyl-CoA dehydrogenase n=5 Tax=Pseudo
   6.2e-51  185.8   3.5    7.9e-51  185.5   3.5    1.0  1  UniRef90_UPI000F04280B  SfnB family sulfur acquisition oxidor
   6.2e-51  185.8   2.6    8.3e-51  185.4   2.6    1.0  1  UniRef90_A0A127Q326     Sulfur acquisition oxidoreductase, Sf
   6.4e-51  185.7   0.3    8.6e-51  185.3   0.3    1.0  1  UniRef90_A0A127DSE5     Acyl-CoA dehydrogenase n=285 Tax=root
   6.6e-51  185.7   6.6    8.5e-51  185.3   6.6    1.0  1  UniRef90_A0A0Q4XBR8     SfnB family sulfur acquisition oxidor
   6.6e-51  185.7   8.8    8.8e-51  185.3   8.8    1.0  1  UniRef90_A0A0Q9AXU1     Acyl-CoA dehydrogenase n=4 Tax=Mycoba
   6.7e-51  185.7   8.6    9.7e-51  185.2   8.6    1.1  1  UniRef90_UPI000D6D1B61  SfnB family sulfur acquisition oxidor
     7e-51  185.6   2.7    9.1e-51  185.2   2.7    1.0  1  UniRef90_A0A387FXR1     SfnB family sulfur acquisition oxidor
   7.3e-51  185.6   7.0    9.8e-51  185.1   7.0    1.0  1  UniRef90_A0A0B5ENI7     Acyl-CoA dehydrogenase type 2 domain-
   7.7e-51  185.5   3.8      1e-50  185.0   3.8    1.0  1  UniRef90_A0A2V1JZG3     SfnB family sulfur acquisition oxidor
     8e-51  185.4   3.0      1e-50  185.1   3.0    1.0  1  UniRef90_UPI00037311DC  SfnB family sulfur acquisition oxidor
     8e-51  185.4   0.2      1e-50  185.1   0.2    1.0  1  UniRef90_C8Q0F5         Sulfur acquisition oxidoreductase, Sf
     8e-51  185.4   5.4    1.1e-50  185.0   5.4    1.0  1  UniRef90_A0A0Q8C0G4     SfnB family sulfur acquisition oxidor
     8e-51  185.4   1.7      1e-50  185.1   1.7    1.0  1  UniRef90_A0A0Q6G369     SfnB family sulfur acquisition oxidor
   8.2e-51  185.4  10.4    1.1e-50  185.0  10.4    1.0  1  UniRef90_A0A1D7VL07     Acyl-CoA dehydrogenase n=5 Tax=Strept
   8.2e-51  185.4   5.6      1e-50  185.0   5.6    1.0  1  UniRef90_A0A1X7LP74     Sulfur acquisition oxidoreductase, Sf
   8.2e-51  185.4   7.1    1.1e-50  185.0   7.1    1.0  1  UniRef90_UPI000E53F01A  SfnB family sulfur acquisition oxidor
   8.8e-51  185.3   9.5    1.1e-50  185.0   9.5    1.0  1  UniRef90_UPI000373A9F5  SfnB family sulfur acquisition oxidor
     9e-51  185.3   3.2    1.2e-50  184.9   3.2    1.0  1  UniRef90_A0A1C7NZI7     Acyl-CoA dehydrogenase n=10 Tax=Rhizo
   9.6e-51  185.2   3.4    1.3e-50  184.8   3.4    1.0  1  UniRef90_UPI000DD5CCA4  SfnB family sulfur acquisition oxidor
   9.9e-51  185.1   7.8    1.3e-50  184.7   7.8    1.0  1  UniRef90_A0A0S9Q1Y9     SfnB family sulfur acquisition oxidor
     1e-50  185.1   6.8    1.3e-50  184.8   6.8    1.0  1  UniRef90_A0A0Q4S2N9     SfnB family sulfur acquisition oxidor
     1e-50  185.1   5.5    1.3e-50  184.7   5.5    1.0  1  UniRef90_UPI000FDB5E8B  SfnB family sulfur acquisition oxidor
   1.1e-50  185.0   1.8    3.6e-24   97.6   0.2    2.1  2  UniRef90_M3BCR2         Acyl-CoA_dh_2 domain-containing prote
   1.1e-50  185.0   2.6    1.4e-50  184.6   2.6    1.0  1  UniRef90_A0A2S9I537     SfnB family sulfur acquisition oxidor
   1.1e-50  184.9   8.8    1.5e-50  184.5   8.8    1.0  1  UniRef90_A0A0Q6DTY1     SfnB family sulfur acquisition oxidor
   1.2e-50  184.9   3.7    1.5e-50  184.5   3.7    1.0  1  UniRef90_A0A0D0JEF1     Acyl-CoA dehydrogenase n=3 Tax=Pseudo
   1.2e-50  184.9   2.7    1.5e-50  184.5   2.7    1.0  1  UniRef90_A0A2S8YLW7     SfnB family sulfur acquisition oxidor
   1.2e-50  184.9   6.5    1.5e-50  184.6   6.5    1.0  1  UniRef90_A0A4U1I1V0     SfnB family sulfur acquisition oxidor
   1.2e-50  184.9   2.8    1.5e-50  184.5   2.8    1.0  1  UniRef90_A0A2X3E671     Crotonobetainyl-CoA dehydrogenase n=2
   1.2e-50  184.9   4.5    1.6e-50  184.5   4.5    1.0  1  UniRef90_A0A1H8YEL2     Sulfur acquisition oxidoreductase, Sf
   1.2e-50  184.8   3.8    1.6e-50  184.4   3.8    1.0  1  UniRef90_A0A3R8UVT3     SfnB family sulfur acquisition oxidor
   1.3e-50  184.8   7.4    1.6e-50  184.4   7.4    1.0  1  UniRef90_A0A0Q6CQG0     SfnB family sulfur acquisition oxidor
   1.3e-50  184.7   2.7    1.8e-50  184.3   2.7    1.0  1  UniRef90_A0A1B5CN25     Flavin-dependent monooxygenase, oxyge
   1.3e-50  184.7   5.8    1.7e-50  184.4   5.8    1.0  1  UniRef90_A0A4R6PII9     SfnB family sulfur acquisition oxidor
   1.3e-50  184.7   2.6    1.7e-50  184.3   2.6    1.0  1  UniRef90_A0A378GMJ5     Crotonobetainyl-CoA dehydrogenase n=4
   1.4e-50  184.7   3.4    1.8e-50  184.2   3.4    1.0  1  UniRef90_A0A2R7SEQ1     SfnB family sulfur acquisition oxidor
   1.4e-50  184.7   3.8    1.8e-50  184.2   3.8    1.0  1  UniRef90_A0A315WRF5     SfnB family sulfur acquisition oxidor
   1.4e-50  184.6   2.9    1.8e-50  184.3   2.9    1.0  1  UniRef90_A0A4R1RZ07     SfnB family sulfur acquisition oxidor
   1.4e-50  184.6   2.3    1.8e-50  184.3   2.3    1.0  1  UniRef90_A0A3R3BXH8     Dibenzothiophene desulfurization enzy
   1.5e-50  184.6   1.2    1.9e-50  184.2   1.2    1.0  1  UniRef90_A0A316VDR9     Acyl-CoA dehydrogenase NM domain-like
   1.5e-50  184.5   2.9      2e-50  184.1   2.9    1.0  1  UniRef90_A0A1C7ZD18     Monooxygenase n=4 Tax=Pseudomonas Tax
   1.5e-50  184.5   4.8    1.9e-50  184.2   4.8    1.0  1  UniRef90_A0A433X9K3     SfnB family sulfur acquisition oxidor
   1.5e-50  184.5   5.5    1.9e-50  184.2   5.5    1.0  1  UniRef90_A0A0Q5R0G8     SfnB family sulfur acquisition oxidor
   1.6e-50  184.5   2.9      2e-50  184.1   2.9    1.0  1  UniRef90_S3H7X0         FMNH2-dependent monooxygenase n=3 Tax
   1.6e-50  184.4   6.6    2.1e-50  184.1   6.6    1.0  1  UniRef90_A0A1N7CB33     Sulfur acquisition oxidoreductase, Sf
   1.7e-50  184.4   5.1    2.1e-50  184.0   5.1    1.0  1  UniRef90_A0A3D0KXW5     SfnB family sulfur acquisition oxidor
   1.7e-50  184.4   4.2    1.9e-50  184.2   4.2    1.0  1  UniRef90_A0A1V9DHK0     SfnB family sulfur acquisition oxidor
   1.7e-50  184.3   6.5    2.2e-50  184.0   6.5    1.0  1  UniRef90_UPI000314D4F3  SfnB family sulfur acquisition oxidor
   1.7e-50  184.3   4.6    2.2e-50  184.0   4.6    1.0  1  UniRef90_A0A095UQV2     Acyl-CoA dehydrogenase n=2 Tax=Tatume
   1.7e-50  184.3  11.4    2.3e-50  183.9  11.4    1.1  1  UniRef90_A0A0X3X4V6     Acyl-CoA dehydrogenase n=4 Tax=Strept
   1.7e-50  184.3   3.4    2.3e-50  183.9   3.4    1.0  1  UniRef90_A0A2D0AGE0     SfnB family sulfur acquisition oxidor
   1.7e-50  184.3   4.0    2.2e-50  184.0   4.0    1.0  1  UniRef90_A0A3N8Z5U9     SfnB family sulfur acquisition oxidor
   1.7e-50  184.3   2.4    2.2e-50  184.0   2.4    1.0  1  UniRef90_A0A0B1R269     Acyl-CoA dehydrogenase n=2 Tax=Entero
   1.9e-50  184.2   2.8    2.5e-50  183.8   2.8    1.0  1  UniRef90_A0A3M4LMH5     Acyl-CoA dehydrogenase protein n=8 Ta
   1.9e-50  184.2   4.4    2.4e-50  183.8   4.4    1.0  1  UniRef90_A0A0Q4Y9G8     SfnB family sulfur acquisition oxidor
   1.9e-50  184.2   4.5    2.6e-50  183.7   4.5    1.0  1  UniRef90_I4NAE7         Acyl-CoA dehydrogenase n=2 Tax=Gammap
   1.9e-50  184.2   2.8    2.6e-50  183.8   2.8    1.0  1  UniRef90_A0A1H2P9Q0     SfnB family sulfur acquisition oxidor
     2e-50  184.1   2.9    2.5e-50  183.8   2.9    1.0  1  UniRef90_UPI00082A9B35  SfnB family sulfur acquisition oxidor
     2e-50  184.1   6.8    2.8e-50  183.7   6.8    1.1  1  UniRef90_A0A0G3INP0     Monooxygenase n=1 Tax=Mycobacterium s
   2.1e-50  184.1   1.9    2.6e-50  183.7   1.9    1.0  1  UniRef90_A0A2N9VY98     SfnB family sulfur acquisition oxidor
   2.1e-50  184.1   7.2    2.6e-50  183.7   7.2    1.0  1  UniRef90_A0A2S0P8I8     SfnB family sulfur acquisition oxidor
   2.1e-50  184.1   6.8    2.5e-50  183.8   6.8    1.0  1  UniRef90_A0A3N7SG94     SfnB family sulfur acquisition oxidor
   2.1e-50  184.0   3.6    2.8e-50  183.6   3.6    1.0  1  UniRef90_A0A252ASN9     Monooxygenase n=8 Tax=Acetobacter Tax
   2.3e-50  183.9   6.0      3e-50  183.5   6.0    1.0  1  UniRef90_A0AC97         Putative acyl-CoA dehydrogenase n=2 T
   2.3e-50  183.9   3.4    3.1e-50  183.5   3.4    1.0  1  UniRef90_B8III8         Acyl-CoA dehydrogenase type 2 domain 
   2.4e-50  183.8   6.8    3.1e-50  183.5   6.8    1.0  1  UniRef90_A0A372GPX4     SfnB family sulfur acquisition oxidor
   2.4e-50  183.8   3.6    3.2e-50  183.4   3.6    1.0  1  UniRef90_A0A1Q9R1H5     Dibenzothiophene desulfurization enzy
   2.5e-50  183.8   0.4    3.2e-50  183.5   0.4    1.0  1  UniRef90_A0A3R2C712     Dibenzothiophene desulfurization enzy
   2.5e-50  183.8   3.5    3.4e-50  183.3   3.5    1.0  1  UniRef90_A0A365W8W8     SfnB family sulfur acquisition oxidor
   2.6e-50  183.8   4.4    3.4e-50  183.3   4.4    1.0  1  UniRef90_A0A365SYZ9     SfnB family sulfur acquisition oxidor
   2.6e-50  183.8   1.6    3.5e-50  183.3   1.6    1.0  1  UniRef90_A0A3S1CYS0     SfnB family sulfur acquisition oxidor
   2.6e-50  183.7   5.6    3.5e-50  183.3   5.6    1.0  1  UniRef90_A0A1I5XSQ5     Sulfur acquisition oxidoreductase, Sf
   2.7e-50  183.7   2.6    3.6e-50  183.3   2.6    1.0  1  UniRef90_A0A3S4IGK3     Flavin-dependent monooxygenase, oxyge
   2.7e-50  183.7   5.8    3.6e-50  183.3   5.8    1.0  1  UniRef90_A0A4Y8QGZ5     SfnB family sulfur acquisition oxidor
   2.8e-50  183.6   4.2    3.6e-50  183.3   4.2    1.0  1  UniRef90_A0A1M4Z5M6     Sulfur acquisition oxidoreductase, Sf
   2.8e-50  183.6   3.3    3.6e-50  183.3   3.3    1.0  1  UniRef90_A0A1M5F7T3     Sulfur acquisition oxidoreductase, Sf
   2.8e-50  183.6   8.2    3.7e-50  183.2   8.2    1.0  1  UniRef90_A0A2E9SGP2     SfnB family sulfur acquisition oxidor
   2.8e-50  183.6   3.7    3.8e-50  183.2   3.7    1.0  1  UniRef90_A0A0A7JT13     Monooxygenase n=2 Tax=Pseudomonas par
   2.8e-50  183.6   0.3    7.5e-50  182.2   0.3    1.6  1  UniRef90_A0A4Z1KS96     Uncharacterized protein n=1 Tax=Botry
   2.8e-50  183.6   6.9    3.6e-50  183.3   6.9    1.0  1  UniRef90_A0A2S4LV57     SfnB family sulfur acquisition oxidor
     3e-50  183.5   0.9    3.8e-50  183.2   0.9    1.0  1  UniRef90_A0A151XZ98     SfnB family sulfur acquisition oxidor
   3.1e-50  183.5   8.8    3.8e-50  183.2   8.8    1.0  1  UniRef90_UPI00082954A7  SfnB family sulfur acquisition oxidor
   3.2e-50  183.4   0.2    3.8e-50  183.2   0.2    1.0  1  UniRef90_A0A1E7R565     SfnB family sulfur acquisition oxidor
   3.2e-50  183.4  10.8    7.2e-37  139.5   7.4    2.4  2  UniRef90_A0A2N3VBI5     Alkylation response protein AidB-like
   3.3e-50  183.4   2.0    4.5e-50  182.9   2.0    1.0  1  UniRef90_UPI000558635A  SfnB family sulfur acquisition oxidor
   3.4e-50  183.3   3.5    4.5e-50  183.0   3.5    1.0  1  UniRef90_A0A1N6ZUS1     Sulfur acquisition oxidoreductase, Sf
   3.5e-50  183.3   0.5    4.6e-50  182.9   0.5    1.0  1  UniRef90_A0A009Z6F0     Sulfur acquisition oxidoreductase, Sf
   3.6e-50  183.3   4.1    4.8e-50  182.9   4.1    1.0  1  UniRef90_A0A0U5EX78     Dibenzothiophene monooxygenase DszC n
   3.6e-50  183.3   8.4    4.6e-50  182.9   8.4    1.0  1  UniRef90_A0A4Q2SXR8     SfnB family sulfur acquisition oxidor
   3.7e-50  183.2   3.8    7.8e-49  178.9   3.8    2.0  1  UniRef90_UPI000A022519  SfnB family sulfur acquisition oxidor
   3.8e-50  183.2   2.8    4.7e-50  182.9   2.8    1.0  1  UniRef90_A0A437T006     SfnB family sulfur acquisition oxidor
   3.8e-50  183.2   7.1    4.9e-50  182.8   7.1    1.0  1  UniRef90_A0A446CIG9     Dibenzothiophene desulfurization enzy
   3.8e-50  183.2   3.5    4.9e-50  182.8   3.5    1.0  1  UniRef90_A0A1A9GCQ6     SfnB family sulfur acquisition oxidor
     4e-50  183.1   6.7    5.2e-50  182.8   6.7    1.0  1  UniRef90_A0A1B9R6D8     SfnB family sulfur acquisition oxidor
   4.1e-50  183.1   0.2    5.1e-50  182.8   0.2    1.0  1  UniRef90_A0A380UJS3     Acyl-CoA dehydrogenase n=83 Tax=Gamma
   4.1e-50  183.1   2.7    5.6e-50  182.6   2.7    1.0  1  UniRef90_UPI000B9802D5  SfnB family sulfur acquisition oxidor
   4.1e-50  183.1   7.1    5.2e-50  182.7   7.1    1.0  1  UniRef90_A0A1N6JFW6     Sulfur acquisition oxidoreductase, Sf
   4.1e-50  183.1   4.4    5.1e-50  182.8   4.4    1.0  1  UniRef90_A0A0D0KHA0     Acyl-CoA dehydrogenase n=3 Tax=Pseudo
   4.1e-50  183.1   3.8    5.6e-50  182.7   3.8    1.0  1  UniRef90_UPI000F054760  SfnB family sulfur acquisition oxidor
   4.2e-50  183.1   4.3    5.7e-50  182.6   4.3    1.0  1  UniRef90_A0A063BFA6     Sulfate-starvation-induced SfnB n=1 T
   4.3e-50  183.0   4.2    5.6e-50  182.6   4.2    1.0  1  UniRef90_A0A4S5BMQ2     SfnB family sulfur acquisition oxidor
   4.4e-50  183.0   3.1    5.8e-50  182.6   3.1    1.0  1  UniRef90_A0A2V4UXR6     SfnB family sulfur acquisition oxidor
   4.5e-50  183.0   1.5    5.8e-50  182.6   1.5    1.0  1  UniRef90_A0A4V3EFG1     SfnB family sulfur acquisition oxidor
   4.5e-50  183.0   4.9    5.8e-50  182.6   4.9    1.0  1  UniRef90_A0A444LBK4     SfnB family sulfur acquisition oxidor
   4.5e-50  183.0   0.1    5.9e-50  182.6   0.1    1.0  1  UniRef90_V2TV71         SfnB family sulfur acquisition oxidor
   4.5e-50  182.9   8.8    5.8e-50  182.6   8.8    1.0  1  UniRef90_A0A0F5MZD0     Monooxygenase n=4 Tax=Mycobacteriacea
   4.6e-50  182.9   6.1    5.8e-50  182.6   6.1    1.0  1  UniRef90_A0A495JXD6     SfnB family sulfur acquisition oxidor
   4.6e-50  182.9   4.1    6.6e-50  182.4   4.1    1.1  1  UniRef90_A0A2N8F8V5     Monooxygenase n=39 Tax=root TaxID=1 R
   4.6e-50  182.9   6.2    5.7e-50  182.6   6.2    1.0  1  UniRef90_F0Q7I2         Acyl-CoA dehydrogenase type 2 domain 
   4.6e-50  182.9   5.5    6.3e-50  182.5   5.5    1.0  1  UniRef90_A0A1P9Y676     SfnB family sulfur acquisition oxidor
   4.7e-50  182.9   4.8    6.1e-50  182.5   4.8    1.0  1  UniRef90_Q0BUG0         Dibenzothiophene monooxygenase dszC n
   4.7e-50  182.9   0.4    6.2e-50  182.5   0.4    1.0  1  UniRef90_A0A1W9JD54     SfnB family sulfur acquisition oxidor
   4.8e-50  182.9   7.6    5.9e-50  182.6   7.6    1.0  1  UniRef90_A0A4P7UFB1     SfnB family sulfur acquisition oxidor
   4.8e-50  182.9   9.7    6.3e-50  182.5   9.7    1.0  1  UniRef90_A0A1E3RMT5     Acyl-CoA dehydrogenase n=1 Tax=Mycoba
     5e-50  182.8   9.3    3.5e-48  176.7   9.3    2.0  1  UniRef90_A0A2L2JPB7     SfnB family sulfur acquisition oxidor
   5.2e-50  182.7   1.0    6.4e-50  182.4   1.0    1.0  1  UniRef90_A0A3N0UW44     SfnB family sulfur acquisition oxidor
   5.8e-50  182.6   2.6    7.6e-50  182.2   2.6    1.0  1  UniRef90_A0A3M4RHQ7     Acyl-CoA dehydrogenase n=7 Tax=Pseudo
   5.8e-50  182.6   4.3    7.6e-50  182.2   4.3    1.0  1  UniRef90_A0A0J1FZ36     Monooxygenase n=2 Tax=Caballeronia Ta
   5.9e-50  182.6   8.7    7.4e-50  182.2   8.7    1.0  1  UniRef90_A0A2W4Q8N5     SfnB family sulfur acquisition oxidor
   5.9e-50  182.6   1.9      8e-50  182.1   1.9    1.0  1  UniRef90_UPI00073D4DFC  SfnB family sulfur acquisition oxidor
   6.2e-50  182.5   1.7    7.9e-50  182.1   1.7    1.0  1  UniRef90_A0A212QTN7     Sulfur acquisition oxidoreductase, Sf
   6.3e-50  182.5   1.5    8.3e-50  182.1   1.5    1.0  1  UniRef90_A0A2S3VJ03     SfnB family sulfur acquisition oxidor
   6.3e-50  182.5   3.1    7.8e-50  182.2   3.1    1.0  1  UniRef90_UPI00115C6392  acyl-CoA dehydrogenase n=1 Tax=Rhizob
   6.3e-50  182.5   9.5    8.1e-50  182.1   9.5    1.0  1  UniRef90_A0A1I0VUF6     Sulfur acquisition oxidoreductase, Sf
   6.4e-50  182.5   8.7    8.5e-50  182.0   8.7    1.0  1  UniRef90_UPI0007509037  SfnB family sulfur acquisition oxidor
   6.8e-50  182.4   1.9    8.3e-50  182.1   1.9    1.0  1  UniRef90_A0A397M6Q9     SfnB family sulfur acquisition oxidor
   6.8e-50  182.4   3.9      9e-50  182.0   3.9    1.0  1  UniRef90_UPI0004853828  SfnB family sulfur acquisition oxidor
   6.9e-50  182.3   2.1    8.4e-50  182.1   2.1    1.0  1  UniRef90_A0A1X1D5Q5     SfnB family sulfur acquisition oxidor
     7e-50  182.3   1.4    9.1e-50  181.9   1.4    1.0  1  UniRef90_UPI0010F4ED18  SfnB family sulfur acquisition oxidor
   7.1e-50  182.3   4.3    9.1e-50  182.0   4.3    1.0  1  UniRef90_A0A4Y8QG75     SfnB family sulfur acquisition oxidor
   7.1e-50  182.3   8.1    8.8e-50  182.0   8.1    1.0  1  UniRef90_UPI0002D5CB0C  SfnB family sulfur acquisition oxidor
   7.1e-50  182.3   6.6      9e-50  182.0   6.6    1.0  1  UniRef90_UPI0005A86030  SfnB family sulfur acquisition oxidor
   7.3e-50  182.3   8.7    9.4e-50  181.9   8.7    1.0  1  UniRef90_A0A4R4ZHP2     SfnB family sulfur acquisition oxidor
   7.4e-50  182.2   3.0    9.9e-50  181.8   3.0    1.0  1  UniRef90_A0A2W4DFZ9     SfnB family sulfur acquisition oxidor
   7.8e-50  182.2   2.7    9.9e-50  181.8   2.7    1.0  1  UniRef90_Q4K924         Monooxygenase, DszC family n=42 Tax=P
   7.8e-50  182.2   2.0    9.7e-50  181.9   2.0    1.0  1  UniRef90_A0A2W6TNS2     SfnB family sulfur acquisition oxidor
   7.8e-50  182.2   1.6      1e-49  181.8   1.6    1.0  1  UniRef90_W0PKN2         Putative acyl-CoA dehydrogenase n=1 T
     8e-50  182.1   5.8      1e-49  181.8   5.8    1.0  1  UniRef90_A0A1Q9AR53     SfnB family sulfur acquisition oxidor
   8.1e-50  182.1   3.0    9.9e-50  181.8   3.0    1.0  1  UniRef90_A0A446CI46     Dibenzothiophene desulfurization enzy
   8.2e-50  182.1   7.0      1e-49  181.8   7.0    1.0  1  UniRef90_A0A0B1QB22     Monooxygenase n=3 Tax=Aureimonas alta
   8.2e-50  182.1   3.8      1e-49  181.8   3.8    1.0  1  UniRef90_A0A1X0WHM9     SfnB family sulfur acquisition oxidor
   8.7e-50  182.0   1.3    9.7e-50  181.9   1.3    1.0  1  UniRef90_A0A251XI20     Dibenzothiophene desulfurization enzy
     9e-50  182.0  10.1    1.1e-49  181.6  10.1    1.0  1  UniRef90_UPI000A04CAC1  SfnB family sulfur acquisition oxidor
   9.1e-50  182.0   7.0    1.1e-49  181.7   7.0    1.0  1  UniRef90_A0A3S0F8H8     Uncharacterized protein n=2 Tax=Rhodo
   9.2e-50  181.9   1.8    1.3e-49  181.5   1.8    1.0  1  UniRef90_UPI000BA365A9  SfnB family sulfur acquisition oxidor
   9.4e-50  181.9   1.9    1.2e-49  181.5   1.9    1.0  1  UniRef90_A0A239MT95     Sulfur acquisition oxidoreductase, Sf
   9.5e-50  181.9   1.4    1.2e-49  181.6   1.4    1.0  1  UniRef90_UPI000A1F7E83  SfnB family sulfur acquisition oxidor
   9.7e-50  181.9   2.6    1.2e-49  181.5   2.6    1.0  1  UniRef90_UPI000DD8C04A  SfnB family sulfur acquisition oxidor
   9.8e-50  181.8   4.2    1.3e-49  181.4   4.2    1.0  1  UniRef90_A0A0J6I7C9     Monooxygenase n=5 Tax=Pseudomonas Tax
     1e-49  181.8   6.8    1.3e-49  181.5   6.8    1.0  1  UniRef90_A0A3G2V047     SfnB family sulfur acquisition oxidor
     1e-49  181.8  13.1    1.3e-49  181.4  13.1    1.0  1  UniRef90_A0A2P4UQN8     Dibenzothiophene desulfurization enzy
     1e-49  181.8   4.8    1.3e-49  181.4   4.8    1.0  1  UniRef90_A0A4R7GZ45     SfnB family sulfur acquisition oxidor
   1.1e-49  181.7   4.4    1.3e-49  181.4   4.4    1.0  1  UniRef90_U3H264         Acyl-CoA dehydrogenase n=3 Tax=Pseudo
   1.1e-49  181.7   4.7    1.4e-49  181.3   4.7    1.0  1  UniRef90_A0A1N6Z7H9     Sulfur acquisition oxidoreductase, Sf
   1.1e-49  181.7   3.0    1.5e-49  181.3   3.0    1.0  1  UniRef90_A0A0J6KLC0     Monooxygenase n=17 Tax=Pseudomonas Ta
   1.1e-49  181.6   7.8    1.5e-49  181.3   7.8    1.0  1  UniRef90_A0A1X7LNG5     Sulfur acquisition oxidoreductase, Sf
   1.1e-49  181.6   2.5    1.5e-49  181.2   2.5    1.0  1  UniRef90_A0A1B9S6P0     SfnB family sulfur acquisition oxidor
   1.2e-49  181.6   6.2    1.5e-49  181.2   6.2    1.0  1  UniRef90_Q88J94         Sulfur acquisition oxidoreductase, Sf
   1.2e-49  181.6   9.0    1.5e-49  181.3   9.0    1.0  1  UniRef90_UPI000D74945D  SfnB family sulfur acquisition oxidor
   1.2e-49  181.5   2.0    1.6e-49  181.2   2.0    1.0  1  UniRef90_A0A0D6PF92     Acyl-CoA dehydrogenase n=1 Tax=Acidoc
   1.3e-49  181.4   9.5    1.7e-49  181.0   9.5    1.0  1  UniRef90_B1M2F5         Acyl-CoA dehydrogenase type 2 domain 
   1.4e-49  181.3   1.3    1.9e-49  180.9   1.3    1.0  1  UniRef90_A0A0F3K6Y1     Acyl-CoA dehydrogenase n=4 Tax=Aquita
   1.5e-49  181.3   0.4    1.8e-49  180.9   0.4    1.0  1  UniRef90_A0A2U1DL27     SfnB family sulfur acquisition oxidor
   1.5e-49  181.2   0.8    1.9e-49  180.9   0.8    1.0  1  UniRef90_V2UWD6         SfnB family sulfur acquisition oxidor
   1.5e-49  181.2   0.4    1.9e-49  180.9   0.4    1.0  1  UniRef90_A0A3A8FEE4     SfnB family sulfur acquisition oxidor
   1.5e-49  181.2   9.6    2.1e-49  180.8   9.6    1.0  1  UniRef90_A0A0J6WI46     Dibenzothiophene desulfurization enzy
   1.6e-49  181.1   9.9      2e-49  180.9   9.9    1.0  1  UniRef90_G7GWJ4         Putative FMNH2-dependent monooxygenas
   1.6e-49  181.1   3.0    2.2e-49  180.7   3.0    1.0  1  UniRef90_A0A2N1ILI7     SfnB family sulfur acquisition oxidor
   1.7e-49  181.1   2.6      2e-49  180.9   2.6    1.0  1  UniRef90_A0A0F3LX46     Acyl-CoA dehydrogenase n=3 Tax=Entero
   1.7e-49  181.0   3.9    2.2e-49  180.7   3.9    1.0  1  UniRef90_UPI000DDDB17A  SfnB family sulfur acquisition oxidor
   1.7e-49  181.0   4.1    2.2e-49  180.7   4.1    1.0  1  UniRef90_A0A3N4NIS3     SfnB family sulfur acquisition oxidor
   1.7e-49  181.0   2.7    2.3e-49  180.6   2.7    1.0  1  UniRef90_A0A318KGZ5     SfnB family sulfur acquisition oxidor
   1.8e-49  181.0   2.8    2.4e-49  180.6   2.8    1.0  1  UniRef90_A0A0Q0DCD3     Acyl-CoA dehydrogenase n=57 Tax=Pseud
   1.8e-49  181.0   0.2    2.4e-49  180.6   0.2    1.0  1  UniRef90_A0A2Z4YPY4     SfnB family sulfur acquisition oxidor
   1.9e-49  180.9   4.1    2.6e-49  180.5   4.1    1.1  1  UniRef90_A0A3R9CYU6     Monooxygenase n=4 Tax=Pseudomonadacea
   1.9e-49  180.9   2.5    2.5e-49  180.5   2.5    1.0  1  UniRef90_A0A0Q7PCS2     SfnB family sulfur acquisition oxidor
   1.9e-49  180.9   3.2    2.7e-49  180.4   3.2    1.0  1  UniRef90_A0A2X4B0Z2     Acyl-CoA dehydrogenase n=2 Tax=Proteo
     2e-49  180.9   7.0    2.5e-49  180.5   7.0    1.0  1  UniRef90_UPI00110B8E36  SfnB family sulfur acquisition oxidor
     2e-49  180.8   8.8    2.6e-49  180.5   8.8    1.0  1  UniRef90_A0A0Q5LCU2     SfnB family sulfur acquisition oxidor
     2e-49  180.8   1.9    2.7e-49  180.4   1.9    1.0  1  UniRef90_A0A3R1XJ49     Dibenzothiophene desulfurization enzy
   2.1e-49  180.8   0.6    2.6e-49  180.4   0.6    1.0  1  UniRef90_A0A398CIX9     Uncharacterized protein n=1 Tax=Cohne
   2.1e-49  180.8   1.9    2.8e-49  180.3   1.9    1.1  1  UniRef90_A0A077LGZ3     Type 2 acyl-CoA dehydrogenase n=3 Tax
   2.1e-49  180.8   7.1    2.7e-49  180.4   7.1    1.0  1  UniRef90_A1TKI7         Acyl-CoA dehydrogenase, type 2, C-ter
   2.1e-49  180.7   3.4    2.8e-49  180.4   3.4    1.0  1  UniRef90_N6XH42         AcyL-CoA dehydrogenase, type 2 domain
   2.1e-49  180.7   2.0    2.7e-49  180.4   2.0    1.0  1  UniRef90_S6HBT4         Acyl-CoA dehydrogenase domain-contain
   2.2e-49  180.7   4.7    2.9e-49  180.3   4.7    1.0  1  UniRef90_A0A0B1Q9Q3     Acyl-CoA dehydrogenase n=3 Tax=Aureim
   2.3e-49  180.7   1.8    2.9e-49  180.3   1.8    1.0  1  UniRef90_A0A1B9UPR9     SfnB family sulfur acquisition oxidor
   2.3e-49  180.6   2.0    3.2e-49  180.1   2.0    1.0  1  UniRef90_A0A0A4GR77     Monooxygenase n=2 Tax=Pseudomonas med
   2.4e-49  180.5   2.1      3e-49  180.2   2.1    1.0  1  UniRef90_A0A1X0WHJ6     SfnB family sulfur acquisition oxidor
   2.5e-49  180.5   6.0    3.1e-49  180.2   6.0    1.0  1  UniRef90_A0A363RMP3     SfnB family sulfur acquisition oxidor
   2.5e-49  180.5   7.3    3.2e-49  180.2   7.3    1.0  1  UniRef90_A0A0Q6VVS8     SfnB family sulfur acquisition oxidor
   2.5e-49  180.5  10.7    3.2e-49  180.1  10.7    1.0  1  UniRef90_UPI001041B737  SfnB family sulfur acquisition oxidor
   2.6e-49  180.5  14.4    3.3e-49  180.1  14.4    1.0  1  UniRef90_UPI0010412FAF  SfnB family sulfur acquisition oxidor
   2.6e-49  180.4   9.8    3.3e-49  180.1   9.8    1.0  1  UniRef90_A0A4V3F7T3     Sulfur acquisition oxidoreductase, Sf
   2.6e-49  180.4   4.1    1.7e-33  128.4   0.6    2.1  2  UniRef90_A0A0P7C3S9     Uncharacterized protein n=1 Tax=Neone
   2.7e-49  180.4   3.0    3.2e-49  180.1   3.0    1.0  1  UniRef90_A0A4R3A8W7     SfnB family sulfur acquisition oxidor
   2.7e-49  180.4   2.4    3.4e-49  180.1   2.4    1.0  1  UniRef90_A0A427NW84     SfnB family sulfur acquisition oxidor
   2.8e-49  180.3   3.2    3.7e-49  180.0   3.2    1.0  1  UniRef90_UPI00054F57EC  SfnB family sulfur acquisition oxidor
   2.9e-49  180.3   6.7    3.9e-49  179.9   6.7    1.0  1  UniRef90_UPI000486C56E  SfnB family sulfur acquisition oxidor
     3e-49  180.2   3.2      4e-49  179.8   3.2    1.0  1  UniRef90_B3PJR0         Acyl-CoA dehydrogenase family protein
     3e-49  180.2   2.6      4e-49  179.8   2.6    1.0  1  UniRef90_A0A2U2DMW3     SfnB family sulfur acquisition oxidor
     3e-49  180.2   7.2      4e-49  179.8   7.2    1.0  1  UniRef90_D7C7Q2         Type 2 domain-containing Acyl-CoA deh
   3.1e-49  180.2   2.2    3.9e-49  179.8   2.2    1.0  1  UniRef90_A0A2V4U062     SfnB family sulfur acquisition oxidor
   3.1e-49  180.2   7.7    4.1e-49  179.8   7.7    1.0  1  UniRef90_A0A261CTJ3     SfnB family sulfur acquisition oxidor
   3.2e-49  180.1   7.4    3.8e-49  179.9   7.4    1.0  1  UniRef90_UPI001159E696  SfnB family sulfur acquisition oxidor
   3.2e-49  180.1   8.7    4.6e-47  173.0   8.7    2.0  1  UniRef90_A0A318K1H0     Alkylation response protein AidB-like
   3.2e-49  180.1   1.8    4.1e-49  179.8   1.8    1.0  1  UniRef90_UPI0005522091  SfnB family sulfur acquisition oxidor
   3.2e-49  180.1   4.4    3.9e-49  179.9   4.4    1.0  1  UniRef90_A0A366M0W8     Acyl-CoA dehydrogenase n=1 Tax=Sphaer
   3.3e-49  180.1   2.9    4.4e-49  179.7   2.9    1.0  1  UniRef90_A0A4R3ZB96     SfnB family sulfur acquisition oxidor
   3.8e-49  179.9  12.0      5e-49  179.5  12.0    1.0  1  UniRef90_A0A345HQX1     SfnB family sulfur acquisition oxidor
   3.9e-49  179.9   5.5    5.1e-49  179.5   5.5    1.0  1  UniRef90_A0A1Q9AHL9     SfnB family sulfur acquisition oxidor
   3.9e-49  179.9   4.6    5.2e-49  179.5   4.6    1.0  1  UniRef90_A0A0C4WSC2     Sulfur acquisition oxidoreductase, Sf
   3.9e-49  179.9   3.5    5.1e-49  179.5   3.5    1.0  1  UniRef90_A0A0P9K962     Acyl-CoA dehydrogenase family protein
   3.9e-49  179.9   7.0    5.1e-49  179.5   7.0    1.0  1  UniRef90_A0A1A9GC15     SfnB family sulfur acquisition oxidor
     4e-49  179.8   6.1      5e-49  179.5   6.1    1.0  1  UniRef90_C1DNV9         Acyl-CoA dehydrogenase family protein
   4.1e-49  179.8   6.6    5.3e-49  179.4   6.6    1.0  1  UniRef90_UPI000E25C650  SfnB family sulfur acquisition oxidor
   4.2e-49  179.8  11.9    5.3e-49  179.4  11.9    1.0  1  UniRef90_A0A1E3SPI0     SfnB family sulfur acquisition oxidor
   4.2e-49  179.8   3.5    5.5e-49  179.4   3.5    1.0  1  UniRef90_A0A1B3MLQ7     Sulfur acquisition oxidoreductase, Sf
   4.2e-49  179.8   3.4    5.2e-49  179.4   3.4    1.0  1  UniRef90_A0A2S5K7Z1     SfnB family sulfur acquisition oxidor
   4.4e-49  179.7   8.8    5.6e-49  179.4   8.8    1.0  1  UniRef90_A0A147KIH3     Monooxygenase n=1 Tax=Thermobifida ce
   4.4e-49  179.7   4.6    5.9e-49  179.3   4.6    1.1  1  UniRef90_T0HM88         Uncharacterized protein n=1 Tax=Sphin
   4.5e-49  179.7   2.8    6.1e-49  179.2   2.8    1.0  1  UniRef90_Q4KK42         Acyl-CoA dehydrogenase family protein
   4.5e-49  179.7   8.5    6.6e-49  179.1   8.5    1.2  1  UniRef90_UPI000D693545  SfnB family sulfur acquisition oxidor
   4.6e-49  179.6   1.2    5.6e-49  179.3   1.2    1.0  1  UniRef90_A0A2W4CUD3     SfnB family sulfur acquisition oxidor
   4.9e-49  179.6   9.2    6.4e-47  172.6   9.2    2.0  1  UniRef90_A0A4P7H4N3     SfnB family sulfur acquisition oxidor
   4.9e-49  179.5   9.7    2.3e-27  108.1   5.0    2.0  2  UniRef90_A0A4Q9CUV4     SfnB family sulfur acquisition oxidor
     5e-49  179.5   3.2    6.6e-49  179.1   3.2    1.0  1  UniRef90_A0A250B658     SfnB family sulfur acquisition oxidor
     5e-49  179.5   8.1    6.3e-49  179.2   8.1    1.0  1  UniRef90_A0A4R0G0R5     SfnB family sulfur acquisition oxidor
   5.1e-49  179.5   1.9    6.7e-49  179.1   1.9    1.0  1  UniRef90_A0A454JMK5     SfnB family sulfur acquisition oxidor
   5.2e-49  179.5   3.9    6.6e-49  179.1   3.9    1.0  1  UniRef90_I2B913         Acyl-CoA dehydrogenase domain protein
   5.2e-49  179.5   0.8    6.4e-49  179.2   0.8    1.0  1  UniRef90_UPI000DD4609D  SfnB family sulfur acquisition oxidor
   5.3e-49  179.4   2.8      8e-49  178.8   2.8    1.1  1  UniRef90_S6AFH8         Putative oxidoreductase n=1 Tax=Pseud
   5.4e-49  179.4   3.3    7.1e-49  179.0   3.3    1.0  1  UniRef90_A0A4R2X2F7     SfnB family sulfur acquisition oxidor
   5.6e-49  179.4   7.9    7.2e-49  179.0   7.9    1.0  1  UniRef90_A0A1N7FDI3     Acyl-CoA dehydrogenase n=1 Tax=Willia
   5.7e-49  179.3   3.0    7.5e-49  178.9   3.0    1.0  1  UniRef90_A0A1Q9B1B7     SfnB family sulfur acquisition oxidor
   5.8e-49  179.3   8.7    7.5e-49  178.9   8.7    1.0  1  UniRef90_A0A428ZT04     Acyl-CoA dehydrogenase n=2 Tax=Strept
   5.9e-49  179.3   0.2    7.3e-49  179.0   0.2    1.0  1  UniRef90_A0A143G4D8     SfnB family sulfur acquisition oxidor
     6e-49  179.3   4.4    7.9e-49  178.8   4.4    1.0  1  UniRef90_A0A0N0E1M9     Sulfur acquisition oxidoreductase, Sf
     6e-49  179.2   0.5      7e-49  179.0   0.5    1.0  1  UniRef90_A0A4Z0M5E2     Acyl-CoA dehydrogenase n=1 Tax=Haliea
   6.1e-49  179.2   3.1    7.4e-49  179.0   3.1    1.0  1  UniRef90_A0A3R3D4V5     Dibenzothiophene desulfurization enzy
   6.3e-49  179.2   2.1    7.8e-49  178.9   2.1    1.0  1  UniRef90_UPI0006850C81  SfnB family sulfur acquisition oxidor
   6.5e-49  179.1   2.7    8.7e-49  178.7   2.7    1.0  1  UniRef90_A0A105T367     Flavin-dependent monooxygenase, oxyge
   6.7e-49  179.1   5.6    8.4e-49  178.8   5.6    1.0  1  UniRef90_A0A0S2EU89     Uncharacterized protein n=3 Tax=Aurei
     7e-49  179.0   3.1    9.8e-49  178.6   3.1    1.1  1  UniRef90_A0A2K1F9S8     Monooxygenase n=14 Tax=Pseudomonas Ta
   7.1e-49  179.0   2.4    8.2e-49  178.8   2.4    1.0  1  UniRef90_A0A387FPI0     SfnB family sulfur acquisition oxidor
   7.6e-49  178.9   1.6    9.9e-49  178.5   1.6    1.0  1  UniRef90_A0A3P5W8X6     Dibenzothiophene desulfurization enzy
   8.1e-49  178.8   9.0      1e-48  178.5   9.0    1.0  1  UniRef90_A0A1G6VXU6     Sulfur acquisition oxidoreductase, Sf
   8.7e-49  178.7   6.4    1.1e-48  178.4   6.4    1.0  1  UniRef90_A0A4V2FK15     SfnB family sulfur acquisition oxidor
   8.8e-49  178.7   2.1    1.1e-48  178.3   2.1    1.0  1  UniRef90_UPI0003642A31  SfnB family sulfur acquisition oxidor
     9e-49  178.7   3.9    1.2e-48  178.2   3.9    1.0  1  UniRef90_UPI000DE01E79  SfnB family sulfur acquisition oxidor
     9e-49  178.7   9.3    1.2e-48  178.2   9.3    1.1  1  UniRef90_A0A136PIE4     SfnB family sulfur acquisition oxidor
   9.1e-49  178.7   4.1    1.1e-48  178.4   4.1    1.0  1  UniRef90_A0A432BM12     SfnB family sulfur acquisition oxidor
   9.4e-49  178.6   0.9    1.2e-48  178.2   0.9    1.0  1  UniRef90_S3I2D2         FMNH2-dependent monooxygenase n=4 Tax
   9.4e-49  178.6   1.6    1.2e-48  178.3   1.6    1.0  1  UniRef90_A0A4V2UA06     SfnB family sulfur acquisition oxidor
   9.7e-49  178.6   3.4    1.3e-48  178.2   3.4    1.0  1  UniRef90_UPI000BA329EF  monooxygenase n=1 Tax=Pseudomonas sp.
   9.9e-49  178.5  12.0    1.5e-46  171.3  12.0    2.0  1  UniRef90_U5EG17         Putative FMNH2-dependent monooxygenas
   9.9e-49  178.5   3.1    1.3e-48  178.1   3.1    1.0  1  UniRef90_UPI0009D92D3E  hypothetical protein n=2 Tax=Sphingom
     1e-48  178.5   3.4    1.4e-48  178.0   3.4    1.0  1  UniRef90_A0A3S5DWV8     Butyryl-CoA dehydrogenase n=13 Tax=ro
   1.1e-48  178.4   4.1    1.2e-48  178.2   4.1    1.0  1  UniRef90_A0A1B1KRI0     Dibenzothiophene desulfurization enzy
   1.1e-48  178.4   8.5    1.4e-48  178.0   8.5    1.0  1  UniRef90_D0L770         Acyl-CoA dehydrogenase type 2 domain 
   1.1e-48  178.4   7.4    1.4e-48  178.1   7.4    1.1  1  UniRef90_A0A101QGK8     Acyl-CoA dehydrogenase n=1 Tax=Strept
   1.1e-48  178.4   1.2    1.4e-48  178.1   1.2    1.0  1  UniRef90_UPI000F0909EF  SfnB family sulfur acquisition oxidor
   1.1e-48  178.3   4.1    1.5e-48  177.9   4.1    1.0  1  UniRef90_A0A2U1XF45     Monooxygenase n=6 Tax=Azospirillum Ta
   1.1e-48  178.3   4.4    1.5e-48  177.9   4.4    1.0  1  UniRef90_A0A431VA91     SfnB family sulfur acquisition oxidor
   1.2e-48  178.3   7.6    1.5e-48  178.0   7.6    1.0  1  UniRef90_A0A1Q9XHE8     SfnB family sulfur acquisition oxidor
   1.2e-48  178.3   3.2    1.5e-48  177.9   3.2    1.0  1  UniRef90_A0A1C3Q9G5     Acyl-CoA dehydrogenase n=84 Tax=Enter
   1.2e-48  178.3   5.0    1.6e-48  177.8   5.0    1.0  1  UniRef90_C1DNV8         Acyl-CoA dehydrogenase family protein
   1.2e-48  178.3   6.3    1.6e-48  177.9   6.3    1.0  1  UniRef90_D5WKH6         Acyl-CoA dehydrogenase type 2 domain 
   1.2e-48  178.2   3.4    1.6e-48  177.8   3.4    1.0  1  UniRef90_A0A454JMM3     SfnB family sulfur acquisition oxidor
   1.3e-48  178.2   2.6    1.6e-48  177.8   2.6    1.0  1  UniRef90_UPI000DDBF3F9  SfnB family sulfur acquisition oxidor
   1.4e-48  178.1   7.0    1.7e-48  177.7   7.0    1.0  1  UniRef90_UPI0007387F31  SfnB family sulfur acquisition oxidor
   1.5e-48  178.0   1.9    1.9e-48  177.6   1.9    1.0  1  UniRef90_A0A3G2N8E7     SfnB family sulfur acquisition oxidor
   1.5e-48  178.0   8.9    1.8e-48  177.7   8.9    1.0  1  UniRef90_M7AB68         Monooxygenase n=2 Tax=Gordonia TaxID=
   1.6e-48  177.9   1.1    2.1e-48  177.5   1.1    1.0  1  UniRef90_A0A1H7TPF2     Sulfur acquisition oxidoreductase, Sf
   1.6e-48  177.8   2.3    2.2e-48  177.4   2.3    1.0  1  UniRef90_A0A404WC67     Dibenzothiophene desulfurization enzy
   1.6e-48  177.8   2.0    2.1e-48  177.4   2.0    1.0  1  UniRef90_A0A1I7NQ54     Sulfur acquisition oxidoreductase, Sf
   1.7e-48  177.8   7.0    2.2e-48  177.4   7.0    1.0  1  UniRef90_A0A375IUQ3     Putative Acyl-CoA dehydrogenase, DBT 
   1.7e-48  177.7   9.2    2.2e-48  177.4   9.2    1.0  1  UniRef90_A0A4R1CCW5     SfnB family sulfur acquisition oxidor
   1.8e-48  177.7   4.2    2.3e-48  177.3   4.2    1.0  1  UniRef90_A0A1G8IFZ1     Sulfur acquisition oxidoreductase, Sf
   1.8e-48  177.7   2.6    2.4e-48  177.3   2.6    1.0  1  UniRef90_A0A0F7XZ51     Monooxygenase n=50 Tax=root TaxID=1 R
   1.9e-48  177.6   3.0    3.2e-48  176.9   3.0    1.2  1  UniRef90_G9AAD4         Acyl-CoA dehydrogenase family protein
   1.9e-48  177.6   0.2    2.4e-48  177.3   0.2    1.0  1  UniRef90_A0A4R1XBW3     SfnB family sulfur acquisition oxidor
   1.9e-48  177.6  10.4    2.8e-35  134.2   5.7    2.2  2  UniRef90_A0A164HJF5     SfnB family sulfur acquisition oxidor
     2e-48  177.6   2.9    2.5e-48  177.2   2.9    1.0  1  UniRef90_UPI0004890AE9  SfnB family sulfur acquisition oxidor
     2e-48  177.5   8.5    2.6e-48  177.1   8.5    1.0  1  UniRef90_UPI0002FC2572  SfnB family sulfur acquisition oxidor
   2.1e-48  177.5   2.5    2.4e-48  177.3   2.5    1.0  1  UniRef90_A0A1X0WHI4     SfnB family sulfur acquisition oxidor
   2.2e-48  177.4   2.7    2.9e-48  177.0   2.7    1.0  1  UniRef90_A0A386Y8H6     SfnB family sulfur acquisition oxidor
   2.2e-48  177.4   2.2    2.7e-48  177.1   2.2    1.0  1  UniRef90_G9AAD2         Acyl-CoA dehydrogenase family protein
   2.4e-48  177.3   4.3      3e-48  176.9   4.3    1.0  1  UniRef90_I4NAE6         Putative acyl-CoA dehydrogenase n=2 T
   2.5e-48  177.2   0.0    3.3e-48  176.8   0.0    1.0  1  UniRef90_A0A2A5C078     Uncharacterized protein n=1 Tax=Cellv
   2.5e-48  177.2   3.4    3.4e-48  176.8   3.4    1.0  1  UniRef90_A0A372N885     SfnB family sulfur acquisition oxidor
   2.6e-48  177.1   8.7    3.4e-48  176.7   8.7    1.1  1  UniRef90_A0A0Q7MXQ3     SfnB family sulfur acquisition oxidor
   2.6e-48  177.1   1.7    3.4e-48  176.8   1.7    1.0  1  UniRef90_A0A387AF32     SfnB family sulfur acquisition oxidor
   2.6e-48  177.1   0.1    3.4e-48  176.8   0.1    1.0  1  UniRef90_A0A380TWV0     Acyl-CoA dehydrogenase n=23 Tax=root 
   2.7e-48  177.1   2.8    3.4e-48  176.8   2.8    1.0  1  UniRef90_A0A119A0U1     Putative acyl-CoA dehydrogenase YdbM 
   2.7e-48  177.1   0.1    3.5e-48  176.7   0.1    1.0  1  UniRef90_S3N6Q4         SfnB family sulfur acquisition oxidor
   2.8e-48  177.1   5.2    3.7e-48  176.7   5.2    1.0  1  UniRef90_A0A1H2PRC5     Sulfur acquisition oxidoreductase, Sf
   2.8e-48  177.0   4.5    3.7e-48  176.7   4.5    1.0  1  UniRef90_A0A372N961     SfnB family sulfur acquisition oxidor
   2.9e-48  177.0  10.9    5.2e-47  172.9  10.9    2.0  1  UniRef90_A0A4R1G2G8     SfnB family sulfur acquisition oxidor
     3e-48  177.0   3.1    3.9e-48  176.6   3.1    1.0  1  UniRef90_A0A316U644     Acyl-CoA dehydrogenase NM domain-like
     3e-48  177.0   6.6    3.8e-48  176.6   6.6    1.0  1  UniRef90_A0A0Q5Z7M6     SfnB family sulfur acquisition oxidor
     3e-48  177.0   3.3    9.4e-36  135.8   1.6    2.0  2  UniRef90_W1MK77         Acyl-CoA dehydrogenase n=4 Tax=Pseudo
   3.1e-48  176.9  12.1    3.9e-48  176.6  12.1    1.0  1  UniRef90_A0A3N0CQG0     SfnB family sulfur acquisition oxidor
   3.1e-48  176.9   6.1    4.2e-48  176.5   6.1    1.0  1  UniRef90_A0A328VVD9     SfnB family sulfur acquisition oxidor
   3.4e-48  176.8   3.9    4.6e-48  176.3   3.9    1.1  1  UniRef90_A0A3N7CFE3     Monooxygenase n=2 Tax=Pseudomonas Tax
   3.4e-48  176.8   2.9    4.8e-48  176.3   2.9    1.1  1  UniRef90_A0A1C3GKM4     Acyl-CoA dehydrogenase n=16 Tax=Pseud
   3.4e-48  176.8   4.2    4.5e-48  176.4   4.2    1.0  1  UniRef90_UPI000DA6BCF1  hypothetical protein n=1 Tax=Pseudomo
   3.4e-48  176.8   3.2    4.6e-48  176.3   3.2    1.0  1  UniRef90_A0A1S7TD50     Acyl-CoA dehydrogenase n=60 Tax=Alpha
   3.5e-48  176.7   3.6    4.2e-48  176.5   3.6    1.0  1  UniRef90_A0A370XI40     SfnB family sulfur acquisition oxidor
   3.5e-48  176.7   3.4    4.5e-48  176.4   3.4    1.0  1  UniRef90_UPI000DE20D9B  SfnB family sulfur acquisition oxidor
   3.6e-48  176.7  11.8    4.5e-48  176.4  11.8    1.0  1  UniRef90_A0A1M7TZD9     Sulfur acquisition oxidoreductase, Sf
   3.6e-48  176.7   3.6    4.9e-48  176.3   3.6    1.0  1  UniRef90_UPI000BA2FDB7  SfnB family sulfur acquisition oxidor
   3.7e-48  176.6   2.6    5.1e-48  176.2   2.6    1.0  1  UniRef90_A0A444KE06     SfnB family sulfur acquisition oxidor
   3.8e-48  176.6   1.1    4.7e-48  176.3   1.1    1.0  1  UniRef90_A0A0Q4MHL7     SfnB family sulfur acquisition oxidor
   3.8e-48  176.6   3.6    5.2e-48  176.2   3.6    1.0  1  UniRef90_A0A0J6GJ85     Monooxygenase n=1 Tax=Pseudomonas tae
   3.8e-48  176.6   7.7    5.3e-48  176.1   7.7    1.1  1  UniRef90_A0A1U2J240     Acyl-CoA dehydrogenase n=6 Tax=Coryne
   3.9e-48  176.6   2.6    5.1e-48  176.2   2.6    1.0  1  UniRef90_A0A0F0E0L1     Monooxygenase n=10 Tax=Pseudomonas Ta
     4e-48  176.5   5.6      5e-48  176.2   5.6    1.0  1  UniRef90_E9UY38         Acyl-CoA dehydrogenase family protein
   4.2e-48  176.5   9.3    5.4e-48  176.1   9.3    1.0  1  UniRef90_UPI000487498E  SfnB family sulfur acquisition oxidor
   4.3e-48  176.4   2.8    5.7e-48  176.0   2.8    1.0  1  UniRef90_A0A3M8R5D2     SfnB family sulfur acquisition oxidor
   4.5e-48  176.4   3.9    5.8e-48  176.0   3.9    1.0  1  UniRef90_W0N1G9         Monooxygenase n=22 Tax=Pseudomonas Ta
   4.6e-48  176.3   5.3    5.7e-48  176.0   5.3    1.0  1  UniRef90_A0A4S8F101     SfnB family sulfur acquisition oxidor
   4.6e-48  176.3   8.8    7.3e-48  175.7   8.8    1.2  1  UniRef90_A0A484RAF8     Acyl-CoA dehydrogenase probable diben
   4.7e-48  176.3   4.1    6.1e-48  175.9   4.1    1.0  1  UniRef90_A0A095VQ19     Monooxygenase n=2 Tax=Tatumella TaxID
   4.7e-48  176.3   5.0    5.9e-48  176.0   5.0    1.0  1  UniRef90_D8J0R8         Dibenzothiophene desulfurization flav
   4.8e-48  176.3   9.0    6.3e-48  175.9   9.0    1.0  1  UniRef90_A0A329H337     SfnB family sulfur acquisition oxidor
   4.8e-48  176.3   5.9    6.2e-48  175.9   5.9    1.0  1  UniRef90_A0A251ZNE6     Crotonobetainyl-CoA dehydrogenase n=8
   4.8e-48  176.3   2.7    6.5e-48  175.8   2.7    1.0  1  UniRef90_A0A098SQR4     Monooxygenase n=11 Tax=Pseudomonas Ta
   4.9e-48  176.2   0.3    5.7e-48  176.0   0.3    1.0  1  UniRef90_A0A009YTJ2     Sulfur acquisition oxidoreductase, Sf
   5.1e-48  176.2   7.5    6.4e-48  175.9   7.5    1.0  1  UniRef90_UPI0002E8B7DC  acyl-CoA dehydrogenase n=2 Tax=Nocard
   5.2e-48  176.2  10.6    6.5e-48  175.8  10.6    1.0  1  UniRef90_UPI001158C7B9  SfnB family sulfur acquisition oxidor
   5.3e-48  176.1   2.6    6.4e-48  175.9   2.6    1.0  1  UniRef90_A0A1H8MYC0     Putative acyl-CoA dehydrogenase YdbM 
   5.4e-48  176.1   8.6    1.1e-23   96.0   1.3    2.0  2  UniRef90_A0A0U1ADI1     Putative acyl-CoA dehydrogenase n=1 T
   5.5e-48  176.1   1.6    7.3e-48  175.7   1.6    1.0  1  UniRef90_UPI000DD99EBF  SfnB family sulfur acquisition oxidor
   5.6e-48  176.1   7.6    7.2e-48  175.7   7.6    1.0  1  UniRef90_A0A4R5M6N2     SfnB family sulfur acquisition oxidor
   5.8e-48  176.0   7.5    7.4e-48  175.7   7.5    1.0  1  UniRef90_V5X8D9         Acyl-CoA dehydrogenase n=3 Tax=Mycoba
   5.8e-48  176.0   3.3    7.9e-48  175.6   3.3    1.0  1  UniRef90_A0A0P9YS98     Acyl-CoA dehydrogenase family protein
   5.9e-48  176.0   5.6    7.8e-48  175.6   5.6    1.0  1  UniRef90_A0A175RQ75     Monooxygenase n=6 Tax=Aurantimonadace
     6e-48  175.9   4.4    7.6e-48  175.6   4.4    1.0  1  UniRef90_A0A3N6I1N0     Dibenzothiophene desulfurization enzy
   6.1e-48  175.9   2.0    7.7e-48  175.6   2.0    1.0  1  UniRef90_A0A3N2A4P1     SfnB family sulfur acquisition oxidor
   6.1e-48  175.9   7.5    7.9e-48  175.6   7.5    1.0  1  UniRef90_A0A223SBJ5     SfnB family sulfur acquisition oxidor
   6.3e-48  175.9   5.8    8.1e-48  175.5   5.8    1.0  1  UniRef90_A0A250B5W9     SfnB family sulfur acquisition oxidor
   6.3e-48  175.9   8.4    7.8e-48  175.6   8.4    1.0  1  UniRef90_A0A1M3BID6     SfnB family sulfur acquisition oxidor
   6.4e-48  175.9   5.8    8.4e-48  175.5   5.8    1.0  1  UniRef90_UPI000782AC5D  SfnB family sulfur acquisition oxidor
   6.5e-48  175.8   3.6    8.1e-48  175.5   3.6    1.0  1  UniRef90_UPI000832A9C0  SfnB family sulfur acquisition oxidor
     7e-48  175.7   3.7    9.2e-48  175.3   3.7    1.0  1  UniRef90_A0A0Q5WSU2     SfnB family sulfur acquisition oxidor
   7.1e-48  175.7   3.0    9.5e-48  175.3   3.0    1.0  1  UniRef90_A0A1Q9AK18     SfnB family sulfur acquisition oxidor
   7.4e-48  175.7   3.2    9.9e-48  175.2   3.2    1.0  1  UniRef90_A0A4P6L467     SfnB family sulfur acquisition oxidor
   7.4e-48  175.7   1.7    1.2e-47  175.0   1.7    1.2  1  UniRef90_A0A238FK15     BQ2448_3096 protein n=1 Tax=Microbotr
   7.4e-48  175.7   5.4    9.5e-48  175.3   5.4    1.0  1  UniRef90_A0A3S3VT18     SfnB family sulfur acquisition oxidor
   7.5e-48  175.6   4.5      1e-47  175.2   4.5    1.0  1  UniRef90_UPI000493D7FE  SfnB family sulfur acquisition oxidor
   7.5e-48  175.6  10.5    5.5e-34  130.0   5.4    2.1  2  UniRef90_A0A317NLX4     Alkylation response protein AidB-like
   7.8e-48  175.6   6.5      1e-47  175.2   6.5    1.0  1  UniRef90_A0A0A7JNE0     Acyl-CoA dehydrogenase n=2 Tax=Pseudo
   7.8e-48  175.6   6.1    9.9e-48  175.2   6.1    1.0  1  UniRef90_UPI0011523C6F  SfnB family sulfur acquisition oxidor
   8.1e-48  175.5   9.5      1e-47  175.2   9.5    1.0  1  UniRef90_G7H5Q0         Putative FMNH2-dependent monooxygenas
   8.3e-48  175.5   2.2    1.1e-47  175.0   2.2    1.0  1  UniRef90_UPI00056E2C2F  SfnB family sulfur acquisition oxidor
   8.8e-48  175.4   2.6    1.2e-47  175.0   2.6    1.0  1  UniRef90_UPI000DD2ECD1  SfnB family sulfur acquisition oxidor
   8.9e-48  175.4   3.3    1.1e-47  175.1   3.3    1.0  1  UniRef90_A0A0J8YDM7     Acyl-CoA dehydrogenase n=4 Tax=Entero
   9.2e-48  175.3   1.4    1.1e-47  175.0   1.4    1.0  1  UniRef90_A0A4Q7AV92     SfnB family sulfur acquisition oxidor
   9.2e-48  175.3   4.7    1.1e-47  175.1   4.7    1.0  1  UniRef90_UPI0003B4D436  SfnB family sulfur acquisition oxidor
   9.3e-48  175.3   5.2    1.2e-47  175.0   5.2    1.0  1  UniRef90_UPI0007816BBE  SfnB family sulfur acquisition oxidor
   9.5e-48  175.3   0.7    1.2e-47  174.9   0.7    1.0  1  UniRef90_A0A379SLW0     Flavin-dependent monooxygenase, oxyge
   9.5e-48  175.3   2.3    1.1e-47  175.0   2.3    1.0  1  UniRef90_J1STL2         Acyl-CoA dehydrogenase (Fragment) n=1
   9.6e-48  175.3   4.4    1.2e-47  175.0   4.4    1.0  1  UniRef90_A0A068SXU4     Sulfur acquisition oxidoreductase, Sf
   9.7e-48  175.3   4.1    1.3e-47  174.9   4.1    1.0  1  UniRef90_A0A1C3K8L5     Acyl-CoA dehydrogenase probable diben
   9.8e-48  175.3   1.0    1.2e-47  174.9   1.0    1.0  1  UniRef90_N9DP54         SfnB family sulfur acquisition oxidor
     1e-47  175.2   2.8    1.4e-47  174.7   2.8    1.0  1  UniRef90_F8J5U0         Acyl-CoA dehydrogenase n=1 Tax=Hyphom
     1e-47  175.2   8.0    1.4e-47  174.8   8.0    1.0  1  UniRef90_A0A1X1VTZ5     Acyl-CoA dehydrogenase n=3 Tax=Mycoba
     1e-47  175.2   0.1    1.4e-47  174.8   0.1    1.0  1  UniRef90_N8ZKN6         SfnB family sulfur acquisition oxidor
   1.1e-47  175.1   3.7    1.3e-47  174.8   3.7    1.0  1  UniRef90_A0A0F5BW64     Acyl-CoA dehydrogenase n=2 Tax=Tatume
   1.1e-47  175.1   1.1    1.4e-47  174.7   1.1    1.0  1  UniRef90_B2IFB1         Acyl-CoA dehydrogenase type 2 domain 
   1.1e-47  175.1   7.8    1.3e-47  174.8   7.8    1.0  1  UniRef90_A0A103ED03     SfnB family sulfur acquisition oxidor
   1.1e-47  175.1   8.0    1.5e-47  174.7   8.0    1.0  1  UniRef90_A0A1G7C3K6     Sulfur acquisition oxidoreductase, Sf
   1.1e-47  175.1   3.3    1.5e-47  174.6   3.3    1.0  1  UniRef90_A0A143WJI1     Dibenzothiophene desulfurization enzy
   1.2e-47  175.0   1.6    1.6e-47  174.6   1.6    1.0  1  UniRef90_A0A3N8PXC5     SfnB family sulfur acquisition oxidor
   1.2e-47  175.0   6.3    1.5e-47  174.6   6.3    1.0  1  UniRef90_A5EEW3         Putative acyl-CoA dehydrogenase n=1 T
   1.2e-47  174.9   5.9    1.5e-47  174.6   5.9    1.0  1  UniRef90_A0A448GH55     Acyl-CoA dehydrogenase type 2 n=4 Tax
   1.3e-47  174.9   0.4    1.4e-47  174.7   0.4    1.0  1  UniRef90_R9AWP7         SfnB family sulfur acquisition oxidor
   1.3e-47  174.9   2.5    1.6e-47  174.5   2.5    1.0  1  UniRef90_UPI00067C56BA  SfnB family sulfur acquisition oxidor
   1.4e-47  174.8   3.4    1.8e-47  174.4   3.4    1.0  1  UniRef90_UPI000225F22B  SfnB family sulfur acquisition oxidor
   1.4e-47  174.8   0.2    1.8e-47  174.4   0.2    1.0  1  UniRef90_A0A241W0T5     SfnB family sulfur acquisition oxidor
   1.4e-47  174.8   9.5    1.9e-47  174.3   9.5    1.0  1  UniRef90_A0A1W9YSU7     Acyl-CoA dehydrogenase n=1 Tax=Mycoli
   1.4e-47  174.7   2.7    1.9e-47  174.3   2.7    1.0  1  UniRef90_A0A494X477     SfnB family sulfur acquisition oxidor
   1.4e-47  174.7   3.7    1.9e-47  174.3   3.7    1.0  1  UniRef90_A0A317ED90     SfnB family sulfur acquisition oxidor
   1.4e-47  174.7  10.2    1.9e-47  174.3  10.2    1.1  1  UniRef90_UPI0004CBFE91  acyl-CoA dehydrogenase n=1 Tax=Strept
   1.5e-47  174.7   3.3      2e-47  174.3   3.3    1.0  1  UniRef90_A0A1V9V1U1     SfnB family sulfur acquisition oxidor
   1.5e-47  174.6   7.3      2e-47  174.2   7.3    1.0  1  UniRef90_F6ADZ2         Acyl-CoA dehydrogenase type 2 domain 
   1.6e-47  174.5   2.7    2.1e-47  174.1   2.7    1.0  1  UniRef90_A0A2D2M7N2     SfnB family sulfur acquisition oxidor
   1.6e-47  174.5   1.7    2.4e-47  174.0   1.7    1.1  1  UniRef90_A0A327N1J1     Monooxygenase n=14 Tax=root TaxID=1 R
   1.7e-47  174.5   9.8    2.1e-47  174.2   9.8    1.0  1  UniRef90_A0A0N8HB65     Monooxygenase n=3 Tax=Frankia TaxID=1
   1.8e-47  174.4   6.7    2.3e-47  174.0   6.7    1.0  1  UniRef90_A0A1I5KBS7     Sulfur acquisition oxidoreductase, Sf
   1.8e-47  174.4   4.3    2.3e-47  174.0   4.3    1.0  1  UniRef90_A0A1A9GA68     SfnB family sulfur acquisition oxidor
   1.8e-47  174.4  10.6    2.2e-47  174.1  10.6    1.0  1  UniRef90_UPI0004790BD0  monooxygenase n=1 Tax=Conexibacter wo
   1.8e-47  174.4   8.2    2.4e-47  174.0   8.2    1.0  1  UniRef90_A0A285BKW7     Alkylation response protein AidB-like
   1.8e-47  174.4   8.2    2.3e-47  174.1   8.2    1.0  1  UniRef90_A0A4V1FH32     SfnB family sulfur acquisition oxidor
   1.8e-47  174.4   4.3    2.3e-47  174.0   4.3    1.0  1  UniRef90_K5BHL8         Sulfur acquisition oxidoreductase, Sf
     2e-47  174.3   4.3    2.5e-47  173.9   4.3    1.0  1  UniRef90_A0A1H3ZIF9     Sulfur acquisition oxidoreductase, Sf
     2e-47  174.2   4.2    2.7e-47  173.8   4.2    1.0  1  UniRef90_A0A421BKG0     SfnB family sulfur acquisition oxidor
     2e-47  174.2   8.4    2.6e-47  173.8   8.4    1.0  1  UniRef90_A0A1G6RZ33     Sulfur acquisition oxidoreductase, Sf
   2.1e-47  174.2   6.2    2.5e-47  173.9   6.2    1.0  1  UniRef90_A0A443KHV9     SfnB family sulfur acquisition oxidor
   2.1e-47  174.2   6.1    2.7e-47  173.8   6.1    1.0  1  UniRef90_A0A1H1JF93     Acyl-CoA dehydrogenase n=1 Tax=Parabu
   2.1e-47  174.1   3.7    2.6e-47  173.9   3.7    1.0  1  UniRef90_UPI0005CAB9FD  SfnB family sulfur acquisition oxidor
   2.2e-47  174.1   8.7    2.9e-47  173.7   8.7    1.0  1  UniRef90_A0A3N1CVS4     SfnB family sulfur acquisition oxidor
   2.3e-47  174.1   4.2      3e-47  173.7   4.2    1.0  1  UniRef90_A0A0Q6D3L2     SfnB family sulfur acquisition oxidor
   2.3e-47  174.0   3.5      3e-47  173.6   3.5    1.0  1  UniRef90_A0A3R2ACT4     Dibenzothiophene desulfurization enzy
   2.4e-47  174.0   0.3    3.2e-47  173.5   0.3    1.0  1  UniRef90_A0A2U3MXI3     Dibenzothiophene desulfurization enzy
   2.4e-47  173.9   1.7    3.1e-47  173.6   1.7    1.0  1  UniRef90_A0A1N6SNC8     Sulfur acquisition oxidoreductase, Sf
   2.5e-47  173.9   7.0    3.4e-47  173.5   7.0    1.0  1  UniRef90_UPI0004C0D551  acyl-CoA dehydrogenase n=2 Tax=Strept
   2.5e-47  173.9   9.3    9.2e-35  132.5   5.9    2.1  2  UniRef90_A0A370GE10     Alkylation response protein AidB-like
   2.6e-47  173.8   9.7    3.4e-47  173.5   9.7    1.0  1  UniRef90_A0A1S1QTX0     SfnB family sulfur acquisition oxidor
   2.7e-47  173.8  10.8    3.6e-47  173.4  10.8    1.0  1  UniRef90_A0A1G4WQM1     Acyl-CoA dehydrogenase n=1 Tax=Mycoba
   2.7e-47  173.8   7.3    3.6e-47  173.4   7.3    1.0  1  UniRef90_A0A246NLT1     SfnB family sulfur acquisition oxidor
   2.7e-47  173.8   3.8    3.4e-47  173.5   3.8    1.0  1  UniRef90_A0A4R1RXL1     SfnB family sulfur acquisition oxidor
   2.7e-47  173.8   0.3    3.4e-47  173.5   0.3    1.0  1  UniRef90_S3N3S9         SfnB family sulfur acquisition oxidor
   2.8e-47  173.8   2.5    3.7e-47  173.4   2.5    1.0  1  UniRef90_A0A368NY17     SfnB family sulfur acquisition oxidor
   2.8e-47  173.8   9.1    3.6e-47  173.4   9.1    1.0  1  UniRef90_A0A401Y9S5     SfnB family sulfur acquisition oxidor
   2.8e-47  173.7   0.3    3.6e-47  173.4   0.3    1.0  1  UniRef90_UPI0010320250  SfnB family sulfur acquisition oxidor
   2.8e-47  173.7   2.1    3.9e-47  173.3   2.1    1.1  1  UniRef90_A0A2C9EMZ5     Dibenzothiophene desulfurization enzy
   2.9e-47  173.7   2.8    3.8e-47  173.3   2.8    1.0  1  UniRef90_A0A3M5XCA3     Acyl-CoA dehydrogenase n=2 Tax=Pseudo
   2.9e-47  173.7   8.5    3.7e-47  173.4   8.5    1.0  1  UniRef90_A0A3N7GIU0     SfnB family sulfur acquisition oxidor
     3e-47  173.7  12.4    3.7e-47  173.3  12.4    1.0  1  UniRef90_UPI0005F816D1  SfnB family sulfur acquisition oxidor
     3e-47  173.7  12.6    3.8e-47  173.3  12.6    1.0  1  UniRef90_A0A162JUV9     Sulfur acquisition oxidoreductase, Sf
   3.2e-47  173.6   8.3    4.2e-47  173.2   8.3    1.0  1  UniRef90_A0A0Q7Q4M8     SfnB family sulfur acquisition oxidor
   3.2e-47  173.5   5.1    4.1e-47  173.2   5.1    1.0  1  UniRef90_A0A3R8W1T5     SfnB family sulfur acquisition oxidor
   3.3e-47  173.5   2.3    4.3e-47  173.1   2.3    1.0  1  UniRef90_A0A3R9DDK5     SfnB family sulfur acquisition oxidor
   3.5e-47  173.4   2.7    4.5e-47  173.1   2.7    1.0  1  UniRef90_A0A418VSP7     SfnB family sulfur acquisition oxidor
   3.6e-47  173.4   0.8    4.7e-47  173.0   0.8    1.0  1  UniRef90_V8QM97         Acyl-CoA dehydrogenase n=1 Tax=Advene
   3.8e-47  173.3   1.3    4.6e-47  173.1   1.3    1.0  1  UniRef90_B5I5J0         Acyl-CoA dehydrogenase (Fragment) n=1
   3.9e-47  173.3   4.0      5e-47  172.9   4.0    1.0  1  UniRef90_A0A0P9Q7X2     Acyl-CoA dehydrogenase family protein
     4e-47  173.3   8.6    5.2e-47  172.9   8.6    1.0  1  UniRef90_UPI000F4C9216  SfnB family sulfur acquisition oxidor
     4e-47  173.2  10.4      6e-27  106.8   5.7    2.0  2  UniRef90_A0A418MTC6     SfnB family sulfur acquisition oxidor
   4.1e-47  173.2   0.4    5.5e-47  172.8   0.4    1.0  1  UniRef90_A0A241VXY8     Uncharacterized protein n=1 Tax=Acine
   4.1e-47  173.2   7.1    5.1e-47  172.9   7.1    1.0  1  UniRef90_A0A448I8J4     Acyl-CoA dehydrogenase n=2 Tax=Mycoba
   4.2e-47  173.2   5.0    5.3e-47  172.8   5.0    1.0  1  UniRef90_UPI00067D8F14  hypothetical protein n=1 Tax=Herbaspi
   4.3e-47  173.2   7.4    5.6e-47  172.8   7.4    1.0  1  UniRef90_A0A1V0GUC4     SfnB family sulfur acquisition oxidor
   4.3e-47  173.1   8.1    5.1e-47  172.9   8.1    1.0  1  UniRef90_A0A0Q6JDB5     SfnB family sulfur acquisition oxidor
   4.3e-47  173.1   1.3    4.9e-47  173.0   1.3    1.0  1  UniRef90_UPI000F071C68  dehydrogenase n=1 Tax=Pseudomonas sp.
   4.3e-47  173.1   6.7    5.5e-47  172.8   6.7    1.0  1  UniRef90_A0A4U0NWB4     Acyl-CoA dehydrogenase n=1 Tax=Strept
   4.4e-47  173.1   7.4    5.9e-47  172.7   7.4    1.0  1  UniRef90_UPI000480F26E  SfnB family sulfur acquisition oxidor
   4.6e-47  173.0   0.5    5.8e-47  172.7   0.5    1.0  1  UniRef90_A0A149RXU8     Uncharacterized protein n=6 Tax=Gluco
   4.6e-47  173.0   2.8    6.4e-47  172.6   2.8    1.0  1  UniRef90_A0A318QE07     Acyl-CoA dehydrogenase n=3 Tax=Komaga
   4.9e-47  173.0   3.8    6.1e-47  172.6   3.8    1.0  1  UniRef90_F3KR24         Uncharacterized protein n=1 Tax=Hylem
   4.9e-47  173.0   6.4    6.2e-47  172.6   6.4    1.0  1  UniRef90_UPI00040D4EEC  SfnB family sulfur acquisition oxidor
     5e-47  172.9   1.1    6.2e-47  172.6   1.1    1.0  1  UniRef90_A0A1T1GQU1     SfnB family sulfur acquisition oxidor
     5e-47  172.9   2.5      7e-47  172.4   2.5    1.1  1  UniRef90_UPI000471B231  monooxygenase n=1 Tax=Methylobacillus
   5.1e-47  172.9   3.3    6.2e-47  172.6   3.3    1.0  1  UniRef90_A0A1L5NRE3     Sulfur acquisition oxidoreductase Sfn
   5.1e-47  172.9   1.3    7.8e-47  172.3   1.3    1.2  1  UniRef90_A0A2X0P321     BQ5605_C007g04588 protein n=1 Tax=Mic
   5.2e-47  172.9   1.9    6.7e-47  172.5   1.9    1.0  1  UniRef90_UPI000561114B  SfnB family sulfur acquisition oxidor
   5.2e-47  172.9   4.2    7.1e-47  172.4   4.2    1.1  1  UniRef90_A0A2K4X1R6     Monooxygenase n=228 Tax=Pseudomonadac
   5.6e-47  172.8   9.2    7.1e-47  172.4   9.2    1.0  1  UniRef90_A0A448IHZ4     Acyl-CoA dehydrogenase type 2 n=1 Tax
   5.6e-47  172.8  10.5      7e-47  172.4  10.5    1.0  1  UniRef90_A0A1X1VCJ9     SfnB family sulfur acquisition oxidor
   5.7e-47  172.7   2.7    7.5e-47  172.3   2.7    1.0  1  UniRef90_UPI0010A5FCDB  SfnB family sulfur acquisition oxidor
   5.7e-47  172.7   3.1    7.3e-47  172.4   3.1    1.0  1  UniRef90_A1VJP6         Acyl-CoA dehydrogenase, type 2, C-ter
   6.2e-47  172.6   7.1    8.2e-47  172.2   7.1    1.0  1  UniRef90_A0A1C3K6H9     Acyl-CoA dehydrogenase probable diben
   6.5e-47  172.6   3.6    7.7e-47  172.3   3.6    1.0  1  UniRef90_UPI000CFA0B83  SfnB family sulfur acquisition oxidor
   6.9e-47  172.5   5.5    8.9e-47  172.1   5.5    1.0  1  UniRef90_A0A1E4LZ97     SfnB family sulfur acquisition oxidor
   7.1e-47  172.4   0.5    1.1e-46  171.8   0.5    1.2  1  UniRef90_UPI000FDC1FC9  SfnB family sulfur acquisition oxidor
   7.3e-47  172.4   3.2    9.4e-47  172.0   3.2    1.0  1  UniRef90_A0A0T6YT04     Acyl-CoA dehydrogenase n=17 Tax=Rhizo
   7.7e-47  172.3   1.4      1e-46  171.9   1.4    1.0  1  UniRef90_A0A4P7CRB2     SfnB family sulfur acquisition oxidor
   7.7e-47  172.3   1.5    8.9e-47  172.1   1.5    1.0  1  UniRef90_A0A077LPQ2     Putative dehydrogenase n=1 Tax=Pseudo
   8.3e-47  172.2   9.1    1.8e-41  154.6   6.6    2.0  1  UniRef90_UPI000690A5F2  hypothetical protein n=1 Tax=Massilia
   8.9e-47  172.1   4.2      1e-46  171.9   4.2    1.0  1  UniRef90_A0A1X1EG00     SfnB family sulfur acquisition oxidor
   9.1e-47  172.1  10.7    1.2e-46  171.7  10.7    1.0  1  UniRef90_A0A0A1DQ34     Acyl-CoA dehydrogenase n=1 Tax=Nocard
   9.8e-47  172.0   0.3    1.2e-46  171.6   0.3    1.0  1  UniRef90_A0A345P7S8     SfnB family sulfur acquisition oxidor
     1e-46  171.9   1.8    1.3e-46  171.5   1.8    1.0  1  UniRef90_UPI0011521D77  acyl-CoA dehydrogenase n=1 Tax=Strept
   1.1e-46  171.8   5.2    1.3e-46  171.6   5.2    1.0  1  UniRef90_A0A177Y7B2     Uncharacterized protein n=3 Tax=Rhodo
   1.1e-46  171.8   4.9    1.3e-46  171.5   4.9    1.0  1  UniRef90_A0A0U3K028     Acyl-CoA_dh_2 domain-containing prote
   1.1e-46  171.8   1.3    1.4e-46  171.4   1.3    1.0  1  UniRef90_W8I6S1         Putative FMNH2-dependent monooxygenas
   1.1e-46  171.8   0.0    1.4e-46  171.4   0.0    1.1  1  UniRef90_V9GHB6         Acyl-CoA dehydrogenase n=1 Tax=Paenib
   1.1e-46  171.8   3.0    1.4e-46  171.4   3.0    1.0  1  UniRef90_A0A1Q8ZQ67     SfnB family sulfur acquisition oxidor
   1.1e-46  171.8   7.6    1.4e-46  171.4   7.6    1.0  1  UniRef90_A0A2W4ZV08     SfnB family sulfur acquisition oxidor
   1.1e-46  171.8   0.7      5e-21   87.3   0.2    2.1  2  UniRef90_A0A1V8V380     Acyl-CoA_dh_2 domain-containing prote
   1.2e-46  171.6   2.9    1.6e-46  171.3   2.9    1.0  1  UniRef90_A0A317EE23     SfnB family sulfur acquisition oxidor
   1.2e-46  171.6   3.5    1.6e-46  171.2   3.5    1.0  1  UniRef90_A0A406NLF1     Dibenzothiophene desulfurization enzy
   1.3e-46  171.6   5.3    1.6e-46  171.2   5.3    1.0  1  UniRef90_A0A177UZZ1     Uncharacterized protein n=4 Tax=Tille
   1.3e-46  171.6   7.6    1.6e-46  171.2   7.6    1.0  1  UniRef90_J7LI06         Sulfur acquisition oxidoreductase, Sf
   1.3e-46  171.5   2.1    1.8e-46  171.1   2.1    1.0  1  UniRef90_A0A3A6RGL3     SfnB family sulfur acquisition oxidor
   1.3e-46  171.5   3.2    1.7e-46  171.2   3.2    1.0  1  UniRef90_UPI000DA63229  SfnB family sulfur acquisition oxidor
   1.4e-46  171.5  11.9    1.7e-46  171.2  11.9    1.0  1  UniRef90_UPI00048C9B72  SfnB family sulfur acquisition oxidor
   1.4e-46  171.5   1.0    1.7e-46  171.1   1.0    1.0  1  UniRef90_A0A1Y3C3W6     SfnB family sulfur acquisition oxidor
   1.4e-46  171.5   5.0    1.7e-46  171.2   5.0    1.0  1  UniRef90_A0A1H0N938     Sulfur acquisition oxidoreductase, Sf
   1.4e-46  171.4   0.4    1.9e-46  171.0   0.4    1.0  1  UniRef90_A0A3R2D3A5     Dibenzothiophene desulfurization enzy
   1.4e-46  171.4   3.6    1.7e-46  171.2   3.6    1.0  1  UniRef90_A0A1S1QIT3     Acyl-CoA dehydrogenase n=1 Tax=Franki
   1.4e-46  171.4   3.9    1.8e-46  171.1   3.9    1.0  1  UniRef90_A0A4R7BLW4     SfnB family sulfur acquisition oxidor
   1.4e-46  171.4   0.0    1.8e-46  171.1   0.0    1.0  1  UniRef90_A0A217EE10     Sulfur acquisition oxidoreductase, Sf
   1.4e-46  171.4   0.5    1.8e-46  171.1   0.5    1.0  1  UniRef90_UPI000F08E622  SfnB family sulfur acquisition oxidor
   1.5e-46  171.4   5.0    1.9e-46  171.0   5.0    1.0  1  UniRef90_A0A0M3B6R8     Acyl-CoA dehydrogenase n=3 Tax=Rhizob
   1.5e-46  171.4   7.1      2e-46  170.9   7.1    1.0  1  UniRef90_A0A3M6QYK7     SfnB family sulfur acquisition oxidor
   1.5e-46  171.3   7.8      2e-46  170.9   7.8    1.0  1  UniRef90_A0A1I7K3I0     Sulfur acquisition oxidoreductase, Sf
   1.6e-46  171.3   6.8      2e-46  170.9   6.8    1.0  1  UniRef90_A0A1A1XFC3     SfnB family sulfur acquisition oxidor
   1.6e-46  171.3   4.1      2e-46  170.9   4.1    1.0  1  UniRef90_J2XRR6         Sulfur acquisition oxidoreductase, Sf
   1.6e-46  171.2   6.8    2.2e-46  170.8   6.8    1.0  1  UniRef90_A0A2Z5EFW4     Monooxygenase n=2 Tax=Novosphingobium
   1.7e-46  171.2   7.1    2.1e-46  170.9   7.1    1.0  1  UniRef90_A0A1M7KCK1     Sulfur acquisition oxidoreductase, Sf
   1.7e-46  171.1   2.7    2.3e-46  170.7   2.7    1.0  1  UniRef90_A0A4D6XHL0     SfnB family sulfur acquisition oxidor
   1.7e-46  171.1   3.6    2.2e-46  170.8   3.6    1.0  1  UniRef90_A0A1X7DU87     Sulfur acquisition oxidoreductase, Sf
   1.8e-46  171.1   2.7    2.1e-46  170.8   2.7    1.0  1  UniRef90_A0A0E4CWT1     Uncharacterized protein n=1 Tax=Paeni
   1.8e-46  171.1   4.0    2.3e-46  170.7   4.0    1.0  1  UniRef90_A0A1Y3LBR0     SfnB family sulfur acquisition oxidor
   1.8e-46  171.1   2.4    2.3e-46  170.7   2.4    1.0  1  UniRef90_UPI0005D3531A  SfnB family sulfur acquisition oxidor
   1.9e-46  171.0   7.7    2.4e-46  170.7   7.7    1.0  1  UniRef90_A0A1A2VNN3     Acyl-CoA dehydrogenase n=2 Tax=Mycoli
   1.9e-46  171.0  11.1    2.5e-46  170.6  11.1    1.0  1  UniRef90_A0A1M6HCN2     Sulfur acquisition oxidoreductase, Sf
     2e-46  171.0   3.5    2.5e-46  170.6   3.5    1.0  1  UniRef90_J3HYV7         Acyl-CoA dehydrogenase n=1 Tax=Herbas
     2e-46  170.9   1.1    2.4e-46  170.7   1.1    1.1  1  UniRef90_A0A377PJM7     Flavin-dependent monooxygenase, oxyge
   2.1e-46  170.9   4.7    2.6e-46  170.6   4.7    1.0  1  UniRef90_A0A0L8MGJ1     Acyl-CoA dehydrogenase n=3 Tax=Strept
   2.1e-46  170.9   6.0    2.8e-46  170.5   6.0    1.0  1  UniRef90_W0PAR3         Sulfur acquisition oxidoreductase, Sf
   2.1e-46  170.9   0.4    2.6e-46  170.6   0.4    1.0  1  UniRef90_A0A3T1DBU5     SfnB family sulfur acquisition oxidor
   2.2e-46  170.8   3.6    2.9e-46  170.4   3.6    1.0  1  UniRef90_A0A4U9GXC6     SfnB family sulfur acquisition oxidor
   2.2e-46  170.8   9.9    2.9e-46  170.4   9.9    1.0  1  UniRef90_W9AI24         Acyl-CoA dehydrogenase n=1 Tax=Mycoli
   2.3e-46  170.8   9.4    2.9e-46  170.4   9.4    1.0  1  UniRef90_A0A2T5WAM0     SfnB family sulfur acquisition oxidor
   2.5e-46  170.6   8.6    3.2e-46  170.3   8.6    1.0  1  UniRef90_L7K5C5         Putative FMNH2-dependent monooxygenas
   2.6e-46  170.6   2.9    3.5e-46  170.1   2.9    1.0  1  UniRef90_A0A427N952     SfnB family sulfur acquisition oxidor
   2.7e-46  170.5   1.2    3.5e-46  170.1   1.2    1.0  1  UniRef90_A0A3S3T328     SfnB family sulfur acquisition oxidor
   2.8e-46  170.5   5.6    3.3e-46  170.2   5.6    1.0  1  UniRef90_A0A1A1Y300     SfnB family sulfur acquisition oxidor
   2.8e-46  170.5  12.0    3.7e-46  170.1  12.0    1.0  1  UniRef90_A0A366LQW5     SfnB family sulfur acquisition oxidor
   2.8e-46  170.5   2.7    3.7e-46  170.1   2.7    1.0  1  UniRef90_UPI000715929A  SfnB family sulfur acquisition oxidor
     3e-46  170.4  10.7    3.8e-46  170.0  10.7    1.0  1  UniRef90_A0A0S9Q8Q4     SfnB family sulfur acquisition oxidor
     3e-46  170.4   5.6    3.8e-46  170.0   5.6    1.0  1  UniRef90_UPI00067B598B  hypothetical protein n=1 Tax=Herbaspi
   3.2e-46  170.3   8.1    4.2e-46  169.9   8.1    1.0  1  UniRef90_A0A371P4T8     SfnB family sulfur acquisition oxidor
   3.4e-46  170.2   7.3    4.2e-46  169.9   7.3    1.0  1  UniRef90_A0A1A0TEF6     SfnB family sulfur acquisition oxidor
   3.4e-46  170.2   9.3    4.4e-46  169.8   9.3    1.0  1  UniRef90_F8B0R3         Acyl-CoA dehydrogenase type 2 domain 
   3.5e-46  170.1   0.2    4.4e-46  169.8   0.2    1.0  1  UniRef90_A0A3M9Z8E8     Acyl-CoA_dh_2 domain-containing prote
   3.5e-46  170.1   2.0    4.6e-46  169.7   2.0    1.0  1  UniRef90_A0A0P9LXW5     Acyl-CoA dehydrogenase family protein
   3.6e-46  170.1   4.1    4.4e-46  169.8   4.1    1.0  1  UniRef90_A0A2R7SG95     SfnB family sulfur acquisition oxidor
   3.8e-46  170.0   3.2    4.7e-46  169.7   3.2    1.0  1  UniRef90_W6W4M1         Sulfate-starvation-induced SfnB n=4 T
   3.8e-46  170.0   1.5    4.8e-46  169.7   1.5    1.0  1  UniRef90_A0A317EDD5     SfnB family sulfur acquisition oxidor
   3.8e-46  170.0   8.5    4.5e-46  169.8   8.5    1.0  1  UniRef90_A0A1X0DLE9     SfnB family sulfur acquisition oxidor
   3.9e-46  170.0   9.9    5.2e-46  169.6   9.9    1.0  1  UniRef90_UPI000FE3C171  SfnB family sulfur acquisition oxidor
     4e-46  170.0   1.9    4.7e-46  169.7   1.9    1.1  1  UniRef90_A0A399RBC2     Acyl-CoA dehydrogenase (Fragment) n=1
   4.1e-46  169.9   7.5    5.2e-46  169.6   7.5    1.0  1  UniRef90_A0A3G8JRH0     Dibenzothiophene desulfurization enzy
   4.3e-46  169.8   4.2    5.6e-46  169.5   4.2    1.0  1  UniRef90_A0A1L5NRH6     Sulfur acquisition oxidoreductase Sfn
   4.3e-46  169.8   7.8    5.4e-46  169.5   7.8    1.0  1  UniRef90_A1UBB2         Acyl-CoA dehydrogenase, type 2, C-ter
   4.4e-46  169.8   0.3    5.6e-46  169.5   0.3    1.0  1  UniRef90_UPI00111CD0A3  SfnB family sulfur acquisition oxidor
   4.5e-46  169.8   8.4    3.5e-44  163.5   8.4    2.0  1  UniRef90_UPI0004673FBD  monooxygenase n=1 Tax=Nocardia sp. BM
   4.6e-46  169.7   7.7    6.3e-46  169.3   7.7    1.0  1  UniRef90_M7Y531         Acyl-CoA dehydrogenase type 2 n=22 Ta
   4.7e-46  169.7   4.3    6.4e-46  169.3   4.3    1.0  1  UniRef90_A0A329J0K2     SfnB family sulfur acquisition oxidor
   4.9e-46  169.7  10.7    2.1e-44  164.3  10.7    2.0  1  UniRef90_UPI000309F469  monooxygenase n=1 Tax=Nocardia takede
   5.2e-46  169.6   9.5    6.7e-46  169.2   9.5    1.0  1  UniRef90_UPI0002F48429  SfnB family sulfur acquisition oxidor
   5.3e-46  169.6  11.2    8.7e-46  168.8  11.2    1.2  1  UniRef90_A0A3N4GSR3     SfnB family sulfur acquisition oxidor
   5.9e-46  169.4   4.4    7.9e-46  169.0   4.4    1.1  1  UniRef90_G2I611         Acyl-CoA dehydrogenase n=1 Tax=Komaga
   6.5e-46  169.3   5.1    8.1e-46  168.9   5.1    1.0  1  UniRef90_A0A1H4ZAY0     Sulfur acquisition oxidoreductase, Sf
   6.9e-46  169.2   8.2    9.1e-46  168.8   8.2    1.0  1  UniRef90_UPI000405057B  SfnB family sulfur acquisition oxidor
     7e-46  169.2   1.4    9.3e-46  168.7   1.4    1.0  1  UniRef90_A0A407T4P4     Dibenzothiophene desulfurization enzy
     7e-46  169.1   5.7    9.4e-46  168.7   5.7    1.0  1  UniRef90_A0A0C9N320     DNA, contig: SP630 n=1 Tax=Sphingomon
   7.3e-46  169.1   3.9    8.4e-46  168.9   3.9    1.0  1  UniRef90_A0A250AYG0     SfnB family sulfur acquisition oxidor
   7.4e-46  169.1   3.3    9.9e-46  168.7   3.3    1.0  1  UniRef90_A0A2D2MCL0     SfnB family sulfur acquisition oxidor
   7.6e-46  169.0   5.6    9.6e-46  168.7   5.6    1.0  1  UniRef90_A0A2N5EHG9     SfnB family sulfur acquisition oxidor
   8.2e-46  168.9   4.5    1.1e-45  168.5   4.5    1.0  1  UniRef90_UPI0005CFDA33  SfnB family sulfur acquisition oxidor
   8.3e-46  168.9   2.7      1e-45  168.6   2.7    1.0  1  UniRef90_UPI0005D317DC  SfnB family sulfur acquisition oxidor
     9e-46  168.8   2.4    1.2e-45  168.4   2.4    1.0  1  UniRef90_A0A370L2L1     Dehydrogenase n=1 Tax=Bosea sp. RCAM0
     9e-46  168.8   7.3    1.1e-45  168.5   7.3    1.0  1  UniRef90_UPI00048A64B0  SfnB family sulfur acquisition oxidor
   9.2e-46  168.8   4.9    1.2e-45  168.3   4.9    1.1  1  UniRef90_A0A0L0AIX7     Monooxygenase n=9 Tax=Pseudomonas Tax
   9.2e-46  168.8   1.2    1.2e-45  168.4   1.2    1.0  1  UniRef90_A0A2A4HNA1     SfnB family sulfur acquisition oxidor
   9.3e-46  168.7   4.3    1.2e-45  168.4   4.3    1.1  1  UniRef90_A0A443K4K8     Dehydrogenase n=1 Tax=Sinirhodobacter
   9.4e-46  168.7   3.3    1.2e-45  168.4   3.3    1.0  1  UniRef90_A0A3R4E4N1     Dibenzothiophene desulfurization enzy
   9.7e-46  168.7   1.1    1.2e-45  168.4   1.1    1.0  1  UniRef90_A0A2G8MGG9     Acyl-CoA_dh_2 domain-containing prote
   9.7e-46  168.7   0.8    1.1e-45  168.5   0.8    1.0  1  UniRef90_A0A1Q9R8I1     Dibenzothiophene desulfurization enzy
   9.8e-46  168.7   8.7    1.2e-45  168.4   8.7    1.0  1  UniRef90_A0A2E8YXZ1     SfnB family sulfur acquisition oxidor
     1e-45  168.6   8.3    1.3e-45  168.3   8.3    1.0  1  UniRef90_A0A1X2B348     SfnB family sulfur acquisition oxidor
     1e-45  168.6   8.6    1.2e-45  168.4   8.6    1.0  1  UniRef90_A0A1N0NI67     Acyl-CoA dehydrogenase type 2 n=13 Ta
     1e-45  168.6   4.6    1.4e-45  168.2   4.6    1.0  1  UniRef90_A0A1W6MSA7     SfnB family sulfur acquisition oxidor
   1.1e-45  168.5   5.0    1.4e-45  168.2   5.0    1.0  1  UniRef90_L0LW29         Acyl-CoA dehydrogenase type 2 domain-
   1.1e-45  168.5   4.0    1.3e-45  168.2   4.0    1.0  1  UniRef90_A0A378T9I7     Acyl-CoA dehydrogenase n=3 Tax=Mycoba
   1.1e-45  168.5   4.9    1.4e-45  168.2   4.9    1.0  1  UniRef90_A0A2W5N1D1     SfnB family sulfur acquisition oxidor
   1.1e-45  168.5   8.9    1.4e-45  168.2   8.9    1.1  1  UniRef90_A0A4R1HUE4     SfnB family sulfur acquisition oxidor
   1.1e-45  168.5   8.0    1.5e-45  168.1   8.0    1.0  1  UniRef90_A0A0Q9I256     SfnB family sulfur acquisition oxidor
   1.1e-45  168.5   1.4    1.3e-45  168.2   1.4    1.0  1  UniRef90_A0A3B7Q426     SfnB family sulfur acquisition oxidor
   1.1e-45  168.5   4.7    1.5e-45  168.0   4.7    1.1  1  UniRef90_F5R9Q0         Monooxygenase, DszC family n=2 Tax=Me
   1.1e-45  168.4   8.6    1.5e-45  168.1   8.6    1.0  1  UniRef90_A0A1H0D3M0     Sulfur acquisition oxidoreductase, Sf
   1.2e-45  168.4   6.5    1.7e-45  167.9   6.5    1.1  1  UniRef90_A0A2R7Z185     SfnB family sulfur acquisition oxidor
   1.2e-45  168.4   3.1    1.6e-45  168.0   3.1    1.0  1  UniRef90_A0A3S3JII2     SfnB family sulfur acquisition oxidor
   1.2e-45  168.3   4.9    1.6e-45  167.9   4.9    1.0  1  UniRef90_A0A2U0YI44     SfnB family sulfur acquisition oxidor
   1.2e-45  168.3   3.6    1.6e-45  168.0   3.6    1.0  1  UniRef90_A0A317E8M3     SfnB family sulfur acquisition oxidor
   1.2e-45  168.3   5.5    1.6e-45  168.0   5.5    1.0  1  UniRef90_A0A1H7BMT0     Sulfur acquisition oxidoreductase, Sf
   1.3e-45  168.3   4.5    1.7e-45  167.9   4.5    1.0  1  UniRef90_A0A4V3BSG5     SfnB family sulfur acquisition oxidor
   1.3e-45  168.3   4.3    1.6e-45  168.0   4.3    1.0  1  UniRef90_A0A1P8XGK8     SfnB family sulfur acquisition oxidor
   1.3e-45  168.3   2.2    1.7e-45  167.9   2.2    1.0  1  UniRef90_A0A443J4F6     SfnB family sulfur acquisition oxidor
   1.3e-45  168.3   7.2    1.6e-45  168.0   7.2    1.0  1  UniRef90_A0A101AMN9     SfnB family sulfur acquisition oxidor
   1.3e-45  168.3   8.3    1.8e-45  167.8   8.3    1.0  1  UniRef90_A0A1I2ASI9     Sulfur acquisition oxidoreductase, Sf
   1.3e-45  168.2   2.6    1.8e-45  167.8   2.6    1.0  1  UniRef90_A0A2S8Z036     SfnB family sulfur acquisition oxidor
   1.4e-45  168.1  10.1    1.9e-45  167.7  10.1    1.0  1  UniRef90_UPI000684DC9E  SfnB family sulfur acquisition oxidor
   1.5e-45  168.1   3.6      2e-45  167.6   3.6    1.0  1  UniRef90_A0A239B1R6     Sulfur acquisition oxidoreductase, Sf
   1.5e-45  168.0   3.7    1.9e-45  167.7   3.7    1.0  1  UniRef90_A0A0A4ADF4     Acyl-CoA dehydrogenase n=1 Tax=Erwini
   1.6e-45  168.0   6.8      2e-45  167.7   6.8    1.0  1  UniRef90_A0A1D9H960     SfnB family sulfur acquisition oxidor
   1.7e-45  167.9   0.1    2.1e-45  167.6   0.1    1.0  1  UniRef90_A0A1G6J987     Sulfur acquisition oxidoreductase, Sf
   1.7e-45  167.9   1.1    2.1e-45  167.6   1.1    1.0  1  UniRef90_A0A1N5Z845     Probable monooxygenase n=2 Tax=Mycoba
   1.7e-45  167.9   9.1    2.1e-45  167.6   9.1    1.0  1  UniRef90_A0A069BBX6     Acyl-CoA dehydrogenase n=78 Tax=Burkh
   1.7e-45  167.8   5.9    2.1e-45  167.6   5.9    1.0  1  UniRef90_A0A3R5AU70     Dibenzothiophene desulfurization enzy
   1.8e-45  167.8   8.6    2.4e-45  167.4   8.6    1.0  1  UniRef90_A0A0Q8HVP4     SfnB family sulfur acquisition oxidor
   1.8e-45  167.8   2.4    2.5e-45  167.3   2.4    1.1  1  UniRef90_U3H762         Monooxygenase n=3 Tax=Pseudomonas Tax
   1.9e-45  167.7   0.6    2.1e-45  167.5   0.6    1.0  1  UniRef90_W0H651         Putative dehydrogenase n=6 Tax=Pseudo
   1.9e-45  167.7   3.0    2.5e-45  167.3   3.0    1.0  1  UniRef90_A0A158HAK8     Acyl-CoA dehydrogenase domain-contain
   1.9e-45  167.7   5.6    2.5e-45  167.3   5.6    1.0  1  UniRef90_A0A2D2M632     SfnB family sulfur acquisition oxidor
   1.9e-45  167.7  12.9    2.4e-45  167.4  12.9    1.0  1  UniRef90_A0A4S8NB17     SfnB family sulfur acquisition oxidor
     2e-45  167.6   4.8    2.3e-45  167.4   4.8    1.0  1  UniRef90_UPI000646ED7C  SfnB family sulfur acquisition oxidor
     2e-45  167.6   2.0    2.8e-45  167.2   2.0    1.0  1  UniRef90_A0A3S0T8U4     SfnB family sulfur acquisition oxidor
   2.1e-45  167.6   2.9    2.7e-45  167.2   2.9    1.0  1  UniRef90_A0A383RZJ9     Dibenzothiophene desulfurization enzy
   2.1e-45  167.6   3.2    2.7e-45  167.2   3.2    1.0  1  UniRef90_A0A4S5JC94     SfnB family sulfur acquisition oxidor
   2.1e-45  167.5   2.3    2.9e-45  167.1   2.3    1.0  1  UniRef90_A0A3S8US23     SfnB family sulfur acquisition oxidor
   2.3e-45  167.4   2.0    2.9e-45  167.1   2.0    1.0  1  UniRef90_A0A4U9H319     SfnB family sulfur acquisition oxidor
   2.4e-45  167.4   5.0    3.2e-45  167.0   5.0    1.0  1  UniRef90_L8MMJ1         Acyl-CoA dehydrogenase n=4 Tax=Pseudo
   2.4e-45  167.4   4.1    3.3e-45  166.9   4.1    1.0  1  UniRef90_A0A0S4I8G8     Dibenzothiophene desulfurization enzy
   2.4e-45  167.4   7.5    3.2e-45  167.0   7.5    1.0  1  UniRef90_F1YP20         FMNH2-dependent monooxygenase n=1 Tax
   2.4e-45  167.4   2.3      3e-45  167.0   2.3    1.0  1  UniRef90_A0A1H2PMA5     Acyl-CoA dehydrogenase n=2 Tax=Burkho
   2.5e-45  167.4   6.8    3.1e-45  167.0   6.8    1.0  1  UniRef90_A0A124EZB0     SfnB family sulfur acquisition oxidor
   2.6e-45  167.3   3.8    3.4e-45  166.9   3.8    1.0  1  UniRef90_A0A411MBM4     SfnB family sulfur acquisition oxidor
   2.6e-45  167.3   4.3    3.6e-45  166.8   4.3    1.0  1  UniRef90_A0A2Z4PB69     SfnB family sulfur acquisition oxidor
   2.7e-45  167.2  10.8    3.3e-45  166.9  10.8    1.0  1  UniRef90_A0A0U4B6L5     Monooxygenase n=2 Tax=Aeromicrobium e
   2.7e-45  167.2   9.9    3.5e-45  166.8   9.9    1.0  1  UniRef90_A0A1C6UK43     Sulfur acquisition oxidoreductase, Sf
   2.9e-45  167.1  10.4    3.6e-45  166.8  10.4    1.0  1  UniRef90_A0A1H1HCY5     Sulfur acquisition oxidoreductase, Sf
   2.9e-45  167.1   3.2    5.3e-45  166.2   3.2    1.3  1  UniRef90_A0A441IP60     SfnB family sulfur acquisition oxidor
   2.9e-45  167.1   1.1    3.2e-45  167.0   1.1    1.0  1  UniRef90_A0A3D5DGW8     SfnB family sulfur acquisition oxidor
   3.1e-45  167.0  14.3    3.7e-45  166.8  14.3    1.0  1  UniRef90_A0A482TSB9     SfnB family sulfur acquisition oxidor
   3.1e-45  167.0   9.3      6e-45  166.1   9.3    1.3  1  UniRef90_A0A2W2CL14     SfnB family sulfur acquisition oxidor
   3.1e-45  167.0   6.9    4.2e-45  166.6   6.9    1.0  1  UniRef90_A0A1C3JYH4     Acyl-CoA dehydrogenase probable diben
   3.3e-45  166.9   8.7    4.2e-45  166.6   8.7    1.0  1  UniRef90_A0A0I9TJX9     Monooxygenase n=1 Tax=Mycolicibacter 
   3.4e-45  166.9   2.1    4.3e-45  166.5   2.1    1.0  1  UniRef90_A0A0M4QH88     Monooxygenase n=4 Tax=Pseudomonas Tax
   3.6e-45  166.8   9.0    4.2e-45  166.6   9.0    1.0  1  UniRef90_A0A0Q8UT74     SfnB family sulfur acquisition oxidor
   3.7e-45  166.8   4.3    5.3e-45  166.3   4.3    1.1  1  UniRef90_UPI000E1C31D9  SfnB family sulfur acquisition oxidor
   3.7e-45  166.8   2.5    4.7e-45  166.4   2.5    1.0  1  UniRef90_A0A1I0W6F3     Sulfur acquisition oxidoreductase, Sf
     4e-45  166.7   7.8      5e-45  166.3   7.8    1.0  1  UniRef90_A0A502E7H4     SfnB family sulfur acquisition oxidor
   4.3e-45  166.6   3.0    5.6e-45  166.2   3.0    1.0  1  UniRef90_A0A120CWA5     Acyl-CoA dehydrogenase n=1 Tax=Hyphom
   4.8e-45  166.4   1.9    6.4e-45  166.0   1.9    1.0  1  UniRef90_A0A2S6N975     SfnB family sulfur acquisition oxidor
   4.8e-45  166.4   2.8    5.7e-45  166.1   2.8    1.0  1  UniRef90_UPI0011198ED7  SfnB family sulfur acquisition oxidor
     5e-45  166.3   6.7    6.5e-45  166.0   6.7    1.0  1  UniRef90_A0A443K4L8     Dehydrogenase n=1 Tax=Sinirhodobacter
   5.5e-45  166.2   1.2    7.3e-45  165.8   1.2    1.0  1  UniRef90_A0A433ZWR1     SfnB family sulfur acquisition oxidor
   5.6e-45  166.2   6.7      7e-45  165.9   6.7    1.0  1  UniRef90_A0A378T6L0     Acyl-CoA dehydrogenase n=7 Tax=Mycoli
   5.9e-45  166.1   9.3    7.5e-45  165.8   9.3    1.0  1  UniRef90_A0A1A2HWA3     Acyl-CoA dehydrogenase n=26 Tax=Mycob
   6.1e-45  166.1   1.3    7.4e-45  165.8   1.3    1.0  1  UniRef90_UPI0010C113DE  acyl-CoA dehydrogenase n=1 Tax=Rhizob
   6.4e-45  166.0   3.6    8.6e-45  165.6   3.6    1.0  1  UniRef90_UPI000478510D  SfnB family sulfur acquisition oxidor
   6.4e-45  166.0   1.7    8.3e-45  165.6   1.7    1.0  1  UniRef90_A0A3R3CEN9     Dibenzothiophene desulfurization enzy
   6.4e-45  166.0   1.9      8e-45  165.7   1.9    1.0  1  UniRef90_A0A1Q3L7X6     SfnB family sulfur acquisition oxidor
   6.5e-45  166.0   6.0    8.1e-45  165.6   6.0    1.0  1  UniRef90_A0A317MEU6     SfnB family sulfur acquisition oxidor
   6.8e-45  165.9   0.1    8.4e-45  165.6   0.1    1.0  1  UniRef90_A0A1B2M3W6     SfnB family sulfur acquisition oxidor
   6.8e-45  165.9   3.6    9.1e-45  165.5   3.6    1.0  1  UniRef90_A0A1B2FED6     Dibenzothiophene desulfurization enzy
   6.8e-45  165.9   6.8    8.6e-45  165.6   6.8    1.0  1  UniRef90_UPI000B34EC0C  SfnB family sulfur acquisition oxidor
   7.1e-45  165.8   2.2    9.4e-45  165.4   2.2    1.0  1  UniRef90_A0A4V3FVV6     SfnB family sulfur acquisition oxidor
   7.2e-45  165.8   0.7    9.7e-45  165.4   0.7    1.1  1  UniRef90_A0A149T988     Uncharacterized protein n=2 Tax=Gluco
   7.3e-45  165.8   7.3    9.5e-45  165.4   7.3    1.0  1  UniRef90_A0A171KNN3     Monooxygenase n=5 Tax=Burkholderiales
   7.3e-45  165.8   0.4    9.3e-45  165.4   0.4    1.0  1  UniRef90_A0A241VUI8     Monooxygenase n=1 Tax=Acinetobacter s
   7.6e-45  165.7   4.6    9.3e-45  165.4   4.6    1.0  1  UniRef90_A0A1V2I759     Acyl-CoA dehydrogenase n=2 Tax=Franki
   8.1e-45  165.6   3.2      2e-44  164.3   3.2    1.5  1  UniRef90_A0A1L7XW93     Related to thermophilic desulfurizing
   8.3e-45  165.6   4.9    1.1e-44  165.2   4.9    1.0  1  UniRef90_UPI00082D421E  SfnB family sulfur acquisition oxidor
   8.7e-45  165.5   7.9    1.2e-44  165.1   7.9    1.0  1  UniRef90_A0A1I4QDP9     Sulfur acquisition oxidoreductase, Sf
   9.3e-45  165.4   7.6    1.2e-44  165.1   7.6    1.0  1  UniRef90_UPI000E2479F4  SfnB family sulfur acquisition oxidor
     1e-44  165.3  12.3    1.3e-44  164.9  12.3    1.0  1  UniRef90_A0A0Q8WQR1     SfnB family sulfur acquisition oxidor
   1.1e-44  165.2   8.8    1.5e-44  164.8   8.8    1.0  1  UniRef90_A0A1Q4TQL8     Monooxygenase n=5 Tax=Mycobacteriacea
   1.1e-44  165.2   8.5    1.5e-44  164.8   8.5    1.0  1  UniRef90_A0A2S8LWX5     Acyl-CoA dehydrogenase n=1 Tax=Mycoba
   1.1e-44  165.1   7.1    1.5e-44  164.8   7.1    1.0  1  UniRef90_A0A2S7NII5     SfnB family sulfur acquisition oxidor
   1.2e-44  165.1   0.9    1.3e-44  165.0   0.9    1.0  1  UniRef90_A0A4Q3NPS4     Acyl-CoA dehydrogenase (Fragment) n=1
   1.3e-44  165.0   5.8    1.7e-44  164.6   5.8    1.1  1  UniRef90_A0A172YIU8     SfnB family sulfur acquisition oxidor
   1.3e-44  164.9   3.1    1.7e-44  164.6   3.1    1.0  1  UniRef90_A0A4Y8QLD7     SfnB family sulfur acquisition oxidor
   1.3e-44  164.9   7.7    1.7e-44  164.6   7.7    1.0  1  UniRef90_UPI0010FD3589  SfnB family sulfur acquisition oxidor
   1.5e-44  164.7   4.7    2.3e-44  164.1   4.7    1.1  1  UniRef90_G8MHN7         Putative acyl-CoA dehydrogenase n=5 T
   1.6e-44  164.6   1.3      2e-44  164.3   1.3    1.0  1  UniRef90_UPI00068B6470  hypothetical protein n=1 Tax=Erwinia 
   1.7e-44  164.6   1.7    2.2e-44  164.2   1.7    1.0  1  UniRef90_A0A260EGT6     Uncharacterized protein n=5 Tax=Rhodo
   1.7e-44  164.6   5.2    3.5e-44  163.5   5.2    1.4  1  UniRef90_A0A385HRA2     Monooxygenase n=1 Tax=Rhodococcus rub
   1.8e-44  164.5   3.4    2.2e-44  164.2   3.4    1.0  1  UniRef90_U3H436         Monooxygenase n=10 Tax=Pseudomonas Ta
     2e-44  164.3   1.3    2.6e-44  164.0   1.3    1.0  1  UniRef90_UPI00111843A0  hypothetical protein n=1 Tax=Paenibac
   2.1e-44  164.3   8.8      3e-44  163.8   8.8    1.1  1  UniRef90_UPI00034B7A6D  SfnB family sulfur acquisition oxidor
   2.3e-44  164.1   3.3      3e-44  163.8   3.3    1.0  1  UniRef90_A0A2S8XX19     SfnB family sulfur acquisition oxidor
   2.5e-44  164.0   4.2    3.2e-44  163.7   4.2    1.0  1  UniRef90_A0A257GRW4     SfnB family sulfur acquisition oxidor
   2.5e-44  164.0   7.8    3.2e-44  163.7   7.8    1.0  1  UniRef90_C5CVA3         Acyl-CoA dehydrogenase type 2 domain 
   2.5e-44  164.0   2.9    3.2e-44  163.7   2.9    1.0  1  UniRef90_A0A4Q1HMS4     SfnB family sulfur acquisition oxidor
   2.7e-44  163.9   3.2    3.3e-44  163.6   3.2    1.0  1  UniRef90_A0A2N8QE64     SfnB family sulfur acquisition oxidor
   2.7e-44  163.9   6.2    3.4e-44  163.6   6.2    1.0  1  UniRef90_A0A3N1XE95     SfnB family sulfur acquisition oxidor
   2.9e-44  163.8  11.5    3.4e-44  163.6  11.5    1.0  1  UniRef90_L7LF05         Putative FMNH2-dependent monooxygenas
   2.9e-44  163.8   4.4    3.9e-44  163.4   4.4    1.0  1  UniRef90_A0A086XWQ4     Monooxygenase n=1 Tax=Paenirhodobacte
     3e-44  163.8   4.2      4e-44  163.4   4.2    1.0  1  UniRef90_UPI000F042D38  SfnB family sulfur acquisition oxidor
     3e-44  163.8   2.4    3.9e-44  163.4   2.4    1.0  1  UniRef90_A0A1C7BFR5     SfnB family sulfur acquisition oxidor
     3e-44  163.8   8.3    4.1e-44  163.3   8.3    1.0  1  UniRef90_A0A328X8V3     SfnB family sulfur acquisition oxidor
   3.3e-44  163.6  10.6    4.2e-44  163.3  10.6    1.0  1  UniRef90_A0A449GPN1     Flavin-dependent monooxygenase, oxyge
   3.5e-44  163.5   3.8    4.8e-44  163.1   3.8    1.0  1  UniRef90_A0A411WXL2     SfnB family sulfur acquisition oxidor
   3.6e-44  163.5   5.9    4.2e-44  163.3   5.9    1.0  1  UniRef90_UPI0004B429A4  SfnB family sulfur acquisition oxidor
   3.6e-44  163.5   7.4    4.9e-44  163.1   7.4    1.1  1  UniRef90_E3J4G4         Acyl-CoA dehydrogenase type 2 domain 
   3.9e-44  163.4   9.3    5.2e-44  163.0   9.3    1.0  1  UniRef90_UPI000A3C2A11  acyl-CoA dehydrogenase n=1 Tax=Strept
   4.3e-44  163.2   5.4    7.9e-44  162.4   5.4    1.3  1  UniRef90_A0A0K2VR71     Acyl-CoA dehydrogenase type 2 domain 
   4.5e-44  163.2  11.5    5.6e-44  162.9  11.5    1.0  1  UniRef90_UPI0004B6DBE7  SfnB family sulfur acquisition oxidor
   4.8e-44  163.1   5.7    6.4e-44  162.7   5.7    1.1  1  UniRef90_UPI00055E5CC7  SfnB family sulfur acquisition oxidor
   4.9e-44  163.1   8.7    6.3e-44  162.7   8.7    1.0  1  UniRef90_A0A385LDC8     SfnB family sulfur acquisition oxidor
     5e-44  163.0   2.3    6.8e-44  162.6   2.3    1.1  1  UniRef90_A0A0F0F3W9     Monooxygenase n=29 Tax=root TaxID=1 R
   5.4e-44  162.9   6.1    6.8e-44  162.6   6.1    1.0  1  UniRef90_A0A117I554     Acyl-CoA dehydrogenase n=3 Tax=Mycoba
   5.6e-44  162.9   7.9    7.2e-44  162.5   7.9    1.0  1  UniRef90_A0A0T1WIC1     SfnB family sulfur acquisition oxidor
   5.6e-44  162.9   5.7    7.2e-44  162.5   5.7    1.0  1  UniRef90_A0A1Q4HG84     SfnB family sulfur acquisition oxidor
   5.6e-44  162.9   7.4    7.1e-44  162.5   7.4    1.0  1  UniRef90_UPI000365EB0C  SfnB family sulfur acquisition oxidor
   5.7e-44  162.9   7.6      7e-44  162.6   7.6    1.0  1  UniRef90_A0A1Q4U0N2     Monooxygenase n=1 Tax=Mycobacterium s
     6e-44  162.8   3.7    7.6e-44  162.4   3.7    1.0  1  UniRef90_A0A1X7Q9N6     Acyl-CoA dehydrogenase n=4 Tax=Azospi
     6e-44  162.8   0.6    7.5e-44  162.5   0.6    1.0  1  UniRef90_F0KP77         Acyl-CoA dehydrogenase n=80 Tax=Morax
   6.1e-44  162.8   1.3      7e-44  162.6   1.3    1.0  1  UniRef90_A0A0W0NYD1     SfnB family sulfur acquisition oxidor
   6.8e-44  162.6   6.7    8.9e-44  162.2   6.7    1.0  1  UniRef90_X1GAH1         Uncharacterized protein (Fragment) n=
     7e-44  162.6   7.3    8.7e-44  162.3   7.3    1.0  1  UniRef90_A0A329MEC7     SfnB family sulfur acquisition oxidor
     7e-44  162.6   0.6    8.1e-44  162.4   0.6    1.0  1  UniRef90_A0A0J6IC67     Dehydrogenase n=4 Tax=Pseudomonas Tax
   7.1e-44  162.5   8.0    8.8e-44  162.2   8.0    1.0  1  UniRef90_A0A371Q784     Acyl-CoA dehydrogenase n=1 Tax=Strept
   7.2e-44  162.5   0.0      8e-44  162.4   0.0    1.0  1  UniRef90_UPI000FD89593  hypothetical protein n=1 Tax=Paenibac
   7.4e-44  162.5   4.0    9.9e-44  162.1   4.0    1.0  1  UniRef90_A0A2M9JM39     SfnB family sulfur acquisition oxidor
   7.5e-44  162.5   4.8    9.7e-44  162.1   4.8    1.1  1  UniRef90_A0A0N1FBM0     Acyl-CoA dehydrogenase n=6 Tax=Komaga
   8.1e-44  162.4   7.1      1e-43  162.0   7.1    1.0  1  UniRef90_A0A4Q2KF43     SfnB family sulfur acquisition oxidor
   8.1e-44  162.3   7.5    1.1e-43  161.9   7.5    1.1  1  UniRef90_A0A1U9RJP4     Acyl-CoA dehydrogenase n=4 Tax=Komaga
   8.4e-44  162.3  11.4    1.1e-43  161.9  11.4    1.0  1  UniRef90_A0A0S9R8M8     SfnB family sulfur acquisition oxidor
   8.4e-44  162.3   7.6    1.1e-43  161.9   7.6    1.0  1  UniRef90_A0A1I2IGX1     Sulfur acquisition oxidoreductase, Sf
   8.8e-44  162.2   2.1    1.2e-43  161.8   2.1    1.0  1  UniRef90_A0A3M3BEA2     Acyl-CoA dehydrogenase protein n=7 Ta
     1e-43  162.0   0.2    1.3e-43  161.7   0.2    1.0  1  UniRef90_N8Y3Q7         SfnB family sulfur acquisition oxidor
     1e-43  162.0   3.3    1.3e-43  161.6   3.3    1.0  1  UniRef90_A0A0G2H5D6     Putative thermophilic desulfurizing e
   1.1e-43  162.0   0.2    1.3e-43  161.7   0.2    1.0  1  UniRef90_A0A3R9ARQ0     SfnB family sulfur acquisition oxidor
   1.1e-43  161.9   4.2    1.4e-43  161.6   4.2    1.0  1  UniRef90_A0A1E3LYT0     SfnB family sulfur acquisition oxidor
   1.1e-43  161.9  11.8    1.5e-43  161.5  11.8    1.0  1  UniRef90_A0A1X1YBI5     SfnB family sulfur acquisition oxidor
   1.2e-43  161.8   2.6    1.6e-43  161.4   2.6    1.0  1  UniRef90_A0A335EYK0     Acyl-CoA dehydrogenase n=180 Tax=Gamm
   1.2e-43  161.8   5.4    1.6e-43  161.4   5.4    1.1  1  UniRef90_A0A347WCB9     Dibenzothiophene desulfurization enzy
   1.3e-43  161.7   0.9    1.7e-43  161.3   0.9    1.0  1  UniRef90_A0A3R2UBC5     Dibenzothiophene desulfurization enzy
   1.3e-43  161.7   5.6      1e-41  155.5   4.2    2.0  1  UniRef90_A0A1G6SYD5     Acyl-CoA dehydrogenase n=1 Tax=Massil
   1.3e-43  161.6   2.4    1.7e-43  161.3   2.4    1.0  1  UniRef90_A0A3S3XL38     SfnB family sulfur acquisition oxidor
   1.3e-43  161.6   6.0    1.7e-43  161.3   6.0    1.0  1  UniRef90_UPI000A037D40  SfnB family sulfur acquisition oxidor
   1.4e-43  161.6   4.4      2e-43  161.1   4.4    1.1  1  UniRef90_A0A0M0ELS7     Dibenzothiophene desulfurization enzy
   1.4e-43  161.5   2.9    1.9e-43  161.1   2.9    1.0  1  UniRef90_W5Y4A2         Dibenzothiophene monooxygenase dszC n
   1.7e-43  161.3   6.6    2.1e-43  161.0   6.6    1.0  1  UniRef90_A0A1H1JF72     Acyl-CoA dehydrogenase n=3 Tax=Parabu
   1.7e-43  161.3   7.8    2.2e-43  160.9   7.8    1.0  1  UniRef90_UPI0010448F7F  SfnB family sulfur acquisition oxidor
   1.7e-43  161.3   9.5    2.2e-43  160.9   9.5    1.0  1  UniRef90_A0A143Q4B2     Dibenzothiophene desulfurization enzy
   1.8e-43  161.2   2.0    2.3e-43  160.9   2.0    1.0  1  UniRef90_A0A292EE62     Acyl-CoA dehydrogenase n=1 Tax=Rhizob
   1.9e-43  161.2   7.2    2.4e-43  160.8   7.2    1.0  1  UniRef90_A0A0P4RBA6     Putative FMNH2-dependent monooxygenas
     2e-43  161.1   2.9    2.7e-43  160.6   2.9    1.1  1  UniRef90_A0A1A9HJD8     Monooxygenase n=3 Tax=Burkholderiales
     2e-43  161.1   3.4    2.4e-43  160.8   3.4    1.0  1  UniRef90_C3JN81         Sulfur acquisition oxidoreductase, Sf
   2.1e-43  161.0   7.0    2.6e-43  160.7   7.0    1.0  1  UniRef90_A0A132PIL4     Monooxygenase n=2 Tax=Mycolicibacteri
   2.2e-43  160.9   5.0    2.8e-43  160.6   5.0    1.0  1  UniRef90_J2WH16         Sulfur acquisition oxidoreductase, Sf
   2.3e-43  160.8  10.8    2.9e-43  160.5  10.8    1.0  1  UniRef90_A0A368SZ92     SfnB family sulfur acquisition oxidor
   2.4e-43  160.8   5.9      3e-43  160.5   5.9    1.0  1  UniRef90_A0A3S9YLQ1     Acyl-CoA dehydrogenase n=4 Tax=Strept
   2.4e-43  160.8   6.1    2.4e-43  160.8   6.1    1.4  1  UniRef90_D3F9N9         Acyl-CoA dehydrogenase type 2 domain 
   2.4e-43  160.8   6.1    3.1e-43  160.4   6.1    1.0  1  UniRef90_A0A1H7Y1G6     Sulfur acquisition oxidoreductase, Sf
   2.5e-43  160.7   4.6    3.4e-43  160.3   4.6    1.1  1  UniRef90_F3SC69         Dibenzothiophene desulfurization enzy
   2.5e-43  160.7   5.1    3.2e-43  160.4   5.1    1.0  1  UniRef90_A0A3N1XET9     Alkylation response protein AidB-like
   2.9e-43  160.5   4.0    6.5e-23   93.5   0.3    2.1  2  UniRef90_H0EVM9         Putative Dibenzothiophene desulfuriza
   3.4e-43  160.3   5.6    4.1e-43  160.0   5.6    1.0  1  UniRef90_A0A0B5E8W3     Acyl-CoA dehydrogenase n=1 Tax=Celeri
   3.6e-43  160.2   0.2    4.2e-43  160.0   0.2    1.0  1  UniRef90_A0A0D2GTB2     Acyl-CoA_dh_2 domain-containing prote
   3.6e-43  160.2   2.6    4.4e-43  159.9   2.6    1.0  1  UniRef90_A0A2J6MQC1     SfnB family sulfur acquisition oxidor
   3.6e-43  160.2   2.0    4.3e-43  160.0   2.0    1.0  1  UniRef90_A0A1I2GQH3     Acyl-CoA dehydrogenase n=5 Tax=Paenib
   3.7e-43  160.2   7.6    4.7e-43  159.8   7.6    1.0  1  UniRef90_A0A2T6F6L2     Dehydrogenase n=1 Tax=Glaciimonas sp.
   3.8e-43  160.2   6.8    4.9e-43  159.8   6.8    1.0  1  UniRef90_A5EEY3         Putative acyl-CoA dehydrogenase n=2 T
   4.1e-43  160.0   2.0    5.3e-43  159.7   2.0    1.0  1  UniRef90_A0A386E624     Acyl-CoA dehydrogenase n=1 Tax=Neorhi
   4.2e-43  160.0   7.6    5.4e-43  159.6   7.6    1.0  1  UniRef90_Q47PT8         Uncharacterized protein n=3 Tax=Therm
   4.9e-43  159.8   3.9    6.4e-43  159.4   3.9    1.0  1  UniRef90_B9JJ06         FMNH2-dependent monooxygenase protein
   4.9e-43  159.8   8.1    6.3e-43  159.4   8.1    1.0  1  UniRef90_J2JR42         Type 2 domain-containing Acyl-CoA deh
     5e-43  159.8   4.2    6.1e-43  159.5   4.2    1.0  1  UniRef90_A0A1C5FIV5     Sulfur acquisition oxidoreductase, Sf
     5e-43  159.7   0.9    6.3e-43  159.4   0.9    1.0  1  UniRef90_A0A1X7PPN6     Acyl-CoA dehydrogenase n=3 Tax=Mesorh
   5.1e-43  159.7   4.8    6.6e-43  159.3   4.8    1.0  1  UniRef90_A0A060I8Q9     Sulfur acquisition oxidoreductase Sfn
   5.3e-43  159.7   4.5    6.2e-43  159.4   4.5    1.0  1  UniRef90_I2B912         Acyl-CoA dehydrogenase type 2 domain 
   5.3e-43  159.7   4.7    7.2e-43  159.2   4.7    1.0  1  UniRef90_A0A329YCM8     SfnB family sulfur acquisition oxidor
   5.5e-43  159.6   4.3    7.3e-43  159.2   4.3    1.0  1  UniRef90_UPI00117A7B61  SfnB family sulfur acquisition oxidor
   5.9e-43  159.5   3.4    7.9e-43  159.1   3.4    1.0  1  UniRef90_A0A0M0EJH1     Dibenzothiophene desulfurization enzy
     6e-43  159.5   8.9    7.8e-43  159.1   8.9    1.0  1  UniRef90_H0R242         Putative FMNH2-dependent monooxygenas
   6.2e-43  159.4   8.2      8e-43  159.1   8.2    1.0  1  UniRef90_UPI00082A7DBA  SfnB family sulfur acquisition oxidor
   6.3e-43  159.4   3.3    8.4e-43  159.0   3.3    1.0  1  UniRef90_A0A316UIL8     Acyl-CoA dehydrogenase NM domain-like
   6.5e-43  159.4   6.3    8.6e-43  159.0   6.3    1.0  1  UniRef90_A0A494XNX1     SfnB family sulfur acquisition oxidor
   6.6e-43  159.4   3.8    8.5e-43  159.0   3.8    1.0  1  UniRef90_A0A387ADF2     SfnB family sulfur acquisition oxidor
   7.2e-43  159.2   3.4    8.9e-43  158.9   3.4    1.0  1  UniRef90_A0A371Z2S8     Acyl-CoA dehydrogenase n=1 Tax=Komaga
   7.2e-43  159.2   3.7    9.1e-43  158.9   3.7    1.0  1  UniRef90_A0A240C1E0     Putative acyl-CoA dehydrogenase n=3 T
   8.2e-43  159.0   2.9    1.1e-42  158.6   2.9    1.1  1  UniRef90_A0A038GLF7     Acyl-CoA dehydrogenase n=1 Tax=Caball
   8.6e-43  159.0   2.4    1.1e-42  158.6   2.4    1.0  1  UniRef90_UPI00104813EE  SfnB family sulfur acquisition oxidor
   8.7e-43  159.0  11.4      1e-42  158.7  11.4    1.0  1  UniRef90_A0A3L8P827     SfnB family sulfur acquisition oxidor
   8.7e-43  158.9   1.5    9.9e-43  158.8   1.5    1.0  1  UniRef90_A0A3R1QFG0     Dibenzothiophene desulfurization enzy
   8.8e-43  158.9   0.5    1.1e-42  158.6   0.5    1.0  1  UniRef90_A0A3A8ESD3     SfnB family sulfur acquisition oxidor
   9.1e-43  158.9   3.6    1.2e-42  158.4   3.6    1.0  1  UniRef90_A0A366FWR2     SfnB family sulfur acquisition oxidor
   9.5e-43  158.8   7.7    1.3e-42  158.4   7.7    1.0  1  UniRef90_UPI00110AE4D4  SfnB family sulfur acquisition oxidor
   9.6e-43  158.8   1.6    1.1e-42  158.6   1.6    1.0  1  UniRef90_W9SX92         Acyl-CoA dehydrogenase type 2 n=2 Tax
   9.9e-43  158.8   0.0    1.1e-42  158.6   0.0    1.0  1  UniRef90_A0A404X4H5     Dibenzothiophene desulfurization enzy
   9.9e-43  158.8   7.2    1.2e-42  158.5   7.2    1.0  1  UniRef90_A0A371PFC7     SfnB family sulfur acquisition oxidor
     1e-42  158.7   0.4    1.4e-42  158.3   0.4    1.0  1  UniRef90_A0A241W089     SfnB family sulfur acquisition oxidor
     1e-42  158.7   9.0    1.4e-42  158.3   9.0    1.0  1  UniRef90_A0A328X8L2     SfnB family sulfur acquisition oxidor
   1.1e-42  158.7   5.8    1.4e-42  158.2   5.8    1.0  1  UniRef90_UPI000366319B  SfnB family sulfur acquisition oxidor
   1.2e-42  158.5   0.1    1.4e-42  158.3   0.1    1.0  1  UniRef90_A0A404D1L9     Dibenzothiophene desulfurization enzy
   1.2e-42  158.4   1.5    1.7e-42  158.0   1.5    1.0  1  UniRef90_A6SUJ4         Acyl-CoA dehydrogenase family protein
   1.3e-42  158.4   3.9    1.7e-42  158.0   3.9    1.0  1  UniRef90_A0A0D5XWJ6     DszC family monooxygenase n=7 Tax=Pse
   1.3e-42  158.4   5.0    1.9e-42  157.9   5.0    1.1  1  UniRef90_A0A158CQB8     Acyl-CoA dehydrogenase, central regio
   1.4e-42  158.3   3.9      4e-30  117.2   0.4    2.0  2  UniRef90_K2RCE0         Acyl-CoA_dh_2 domain-containing prote
   1.4e-42  158.3   1.8    1.8e-42  157.9   1.8    1.0  1  UniRef90_A0A240EB02     Acyl-CoA dehydrogenase n=1 Tax=Acinet
   1.4e-42  158.3   2.6    1.6e-42  158.0   2.6    1.0  1  UniRef90_UPI000BFEB38F  SfnB family sulfur acquisition oxidor
   1.4e-42  158.3   4.2    1.9e-42  157.9   4.2    1.0  1  UniRef90_A0A239JVW2     Sulfur acquisition oxidoreductase, Sf
   1.5e-42  158.2   0.2    1.6e-42  158.1   0.2    1.0  1  UniRef90_A0A405RC79     Dibenzothiophene desulfurization enzy
   1.7e-42  158.0   5.0      2e-42  157.7   5.0    1.0  1  UniRef90_A0A420GWP8     SfnB family sulfur acquisition oxidor
   1.7e-42  158.0   7.9    2.1e-42  157.7   7.9    1.0  1  UniRef90_A0A1E3RLW9     SfnB family sulfur acquisition oxidor
   1.7e-42  158.0   7.2    2.1e-42  157.7   7.2    1.0  1  UniRef90_A0A2N5EHG8     SfnB family sulfur acquisition oxidor
   1.9e-42  157.8  11.9    2.4e-42  157.5  11.9    1.0  1  UniRef90_UPI000565E021  monooxygenase n=1 Tax=Solirubrobacter
     2e-42  157.7   0.2    2.6e-42  157.4   0.2    1.0  1  UniRef90_Q6FAN6         Uncharacterized protein n=4 Tax=Acine
     2e-42  157.7   9.0    2.7e-42  157.4   9.0    1.0  1  UniRef90_UPI001154298F  SfnB family sulfur acquisition oxidor
   2.1e-42  157.7   5.3    2.6e-42  157.4   5.3    1.0  1  UniRef90_A0A1A0QM88     SfnB family sulfur acquisition oxidor
   2.2e-42  157.6   7.7    2.7e-42  157.3   7.7    1.0  1  UniRef90_A0A1R0V477     SfnB family sulfur acquisition oxidor
   2.4e-42  157.5   0.2    2.9e-42  157.2   0.2    1.0  1  UniRef90_A0A3A8EYC4     SfnB family sulfur acquisition oxidor
   2.5e-42  157.4   0.8    3.1e-42  157.1   0.8    1.0  1  UniRef90_A0A1C5DWA6     Acyl-CoA dehydrogenase, C-terminal do
   2.7e-42  157.4   1.7    3.2e-42  157.1   1.7    1.0  1  UniRef90_K0Q3F4         FMNH2-dependent monooxygenase protein
   2.8e-42  157.3   2.1    3.5e-42  157.0   2.1    1.0  1  UniRef90_UPI000FC9CCFF  SfnB family sulfur acquisition oxidor
   3.2e-42  157.1   0.3      4e-42  156.8   0.3    1.0  1  UniRef90_L9LVU3         Sulfur acquisition oxidoreductase, Sf
   3.2e-42  157.1  11.3    4.9e-42  156.5  11.3    1.2  1  UniRef90_UPI001009C272  acyl-CoA dehydrogenase n=1 Tax=Strept
   3.2e-42  157.1   7.5    3.8e-42  156.8   7.5    1.0  1  UniRef90_UPI00073F8823  SfnB family sulfur acquisition oxidor
   3.2e-42  157.1  10.6      4e-42  156.8  10.6    1.0  1  UniRef90_A0A0Q0Y4E9     Monooxygenase n=3 Tax=Frankia TaxID=1
   3.2e-42  157.1  11.3    4.2e-42  156.7  11.3    1.0  1  UniRef90_A0A2T6A528     SfnB family sulfur acquisition oxidor
   3.6e-42  156.9   0.6    4.1e-42  156.7   0.6    1.0  1  UniRef90_A0A3N7GQ69     Acyl-CoA dehydrogenase (Fragment) n=1
   3.8e-42  156.9   3.8    4.6e-42  156.6   3.8    1.0  1  UniRef90_UPI0010C0291C  hypothetical protein n=1 Tax=Paenibac
   4.3e-42  156.7   8.5    5.3e-42  156.4   8.5    1.0  1  UniRef90_A0A509EGN9     Dibenzothiophene desulfurization enzy
   4.3e-42  156.7   6.4    5.4e-42  156.3   6.4    1.0  1  UniRef90_A0A1X0UBA8     SfnB family sulfur acquisition oxidor
   4.6e-42  156.6   3.8    6.1e-42  156.2   3.8    1.0  1  UniRef90_UPI0009FE21E7  acyl-CoA dehydrogenase n=1 Tax=Rhodoc
   4.6e-42  156.6   4.4    6.5e-42  156.1   4.4    1.1  1  UniRef90_A0A158DW01     Acyl-CoA dehydrogenase, central regio
   5.6e-42  156.3   6.0    7.5e-42  155.9   6.0    1.0  1  UniRef90_A0A2V4UM78     SfnB family sulfur acquisition oxidor
   6.2e-42  156.1   3.9    8.4e-42  155.7   3.9    1.0  1  UniRef90_A0A2V5CT33     SfnB family sulfur acquisition oxidor
   6.5e-42  156.1   1.6    8.1e-42  155.8   1.6    1.0  1  UniRef90_A0A1R1BSP1     Uncharacterized protein n=2 Tax=Paeni
   6.8e-42  156.0  11.3    8.2e-42  155.7  11.3    1.0  1  UniRef90_A0A0C1XAF3     Acyl-CoA dehydrogenase n=1 Tax=Strept
   8.3e-42  155.7   5.9    1.1e-41  155.3   5.9    1.0  1  UniRef90_W0HXL6         Putative acyl-CoA dehydrogenase n=1 T
   8.7e-42  155.7   0.1    1.1e-41  155.3   0.1    1.0  1  UniRef90_UPI0007D07E61  SfnB family sulfur acquisition oxidor
   8.8e-42  155.6  10.9    1.2e-41  155.3  10.9    1.0  1  UniRef90_B1M2F4         Acyl-CoA dehydrogenase type 2 domain 
   9.3e-42  155.6  11.0    1.2e-41  155.2  11.0    1.0  1  UniRef90_A0A1E8Q5C7     SfnB family sulfur acquisition oxidor
   9.3e-42  155.6  12.9    1.2e-41  155.2  12.9    1.0  1  UniRef90_A0A0Q8PX28     SfnB family sulfur acquisition oxidor
   9.8e-42  155.5  10.4    1.2e-41  155.2  10.4    1.0  1  UniRef90_M3VDI6         Putative acyl-CoA dehydrogenase n=1 T
     1e-41  155.4   3.2    1.9e-41  154.5   3.2    1.3  1  UniRef90_UPI00055416C1  hypothetical protein n=1 Tax=Acetobac
     1e-41  155.4   8.7    1.4e-41  155.0   8.7    1.0  1  UniRef90_A0A076EU63     Monooxygenase n=23 Tax=Rhodococcus Ta
   1.1e-41  155.4   5.3    1.4e-41  155.0   5.3    1.0  1  UniRef90_A0A2Z5EFN7     Monooxygenase n=2 Tax=Novosphingobium
   1.1e-41  155.3   3.2    1.3e-41  155.1   3.2    1.0  1  UniRef90_A0A4Q2LX73     Uncharacterized protein n=1 Tax=Paeni
   1.1e-41  155.3   5.7    1.5e-41  154.9   5.7    1.0  1  UniRef90_H8L203         Sulfur acquisition oxidoreductase, Sf
   1.2e-41  155.2   9.0    1.6e-41  154.8   9.0    1.2  1  UniRef90_UPI00069924BF  acyl-CoA dehydrogenase n=1 Tax=Franki
   1.2e-41  155.2   0.0    1.5e-41  154.9   0.0    1.0  1  UniRef90_V2URT1         SfnB family sulfur acquisition oxidor
   1.2e-41  155.2   7.7    1.5e-41  154.8   7.7    1.0  1  UniRef90_V5XAP7         Acyl-CoA dehydrogenase n=7 Tax=Mycoba
   1.3e-41  155.1   7.9    2.2e-41  154.3   7.9    1.3  1  UniRef90_A0A0S9M269     SfnB family sulfur acquisition oxidor
   1.4e-41  154.9   1.4    1.9e-41  154.5   1.4    1.0  1  UniRef90_A0A0A3ZAL4     Uncharacterized protein n=2 Tax=Erwin
   1.5e-41  154.9   2.5    1.9e-41  154.6   2.5    1.0  1  UniRef90_A0A4S4C3B5     Uncharacterized protein n=1 Tax=Cohne
   1.6e-41  154.8   4.5    2.2e-41  154.4   4.5    1.0  1  UniRef90_A0A4U9GRG0     Acyl-CoA dehydrogenase type 2 domain 
     2e-41  154.5  11.6    2.6e-41  154.1  11.6    1.0  1  UniRef90_A0A1B8SBM3     Monooxygenase n=10 Tax=Mycobacteriace
   2.1e-41  154.4  12.2    2.6e-41  154.1  12.2    1.0  1  UniRef90_E3IZ88         Acyl-CoA dehydrogenase type 2 domain 
   2.3e-41  154.2   2.6    3.2e-41  153.8   2.6    1.0  1  UniRef90_A0A1H4ZLB2     Sulfur acquisition oxidoreductase, Sf
   2.4e-41  154.2   0.0    2.5e-41  154.2   0.0    1.0  1  UniRef90_S3JXJ0         Sulfur acquisition oxidoreductase, Sf
   2.4e-41  154.2   0.9      3e-41  153.9   0.9    1.1  1  UniRef90_A0A424N9D9     Acyl-CoA dehydrogenase n=1 Tax=Gammap
   2.4e-41  154.2   0.2      3e-41  153.9   0.2    1.0  1  UniRef90_A0A4Q4H0Q2     SfnB family sulfur acquisition oxidor
   2.5e-41  154.2   5.4    3.3e-41  153.7   5.4    1.0  1  UniRef90_A0A1M3LUE3     SfnB family sulfur acquisition oxidor
   2.9e-41  153.9  10.4    3.7e-41  153.6  10.4    1.0  1  UniRef90_A0A239B9P8     Sulfur acquisition oxidoreductase, Sf
   2.9e-41  153.9   2.7    3.8e-41  153.6   2.7    1.0  1  UniRef90_UPI0011430375  hypothetical protein n=2 Tax=Paenibac
   2.9e-41  153.9   0.2    3.4e-41  153.7   0.2    1.0  1  UniRef90_A0A3R4D5U7     Dibenzothiophene desulfurization enzy
   3.5e-41  153.7   1.7    4.5e-41  153.3   1.7    1.0  1  UniRef90_A0A0B5E6Y9     Putative acyl-CoA dehydrogenase n=1 T
   3.6e-41  153.6   0.0    4.4e-41  153.3   0.0    1.0  1  UniRef90_C8Q0F6         Sulfur acquisition oxidoreductase, Sf
   3.7e-41  153.6   7.0    4.8e-41  153.2   7.0    1.0  1  UniRef90_A0A2S2C1G5     SfnB family sulfur acquisition oxidor
   3.9e-41  153.5  12.3    5.1e-41  153.1  12.3    1.1  1  UniRef90_A0A0X3UZH8     Acyl-CoA dehydrogenase n=1 Tax=Strept
   3.9e-41  153.5   6.8    4.9e-41  153.2   6.8    1.1  1  UniRef90_A0A1A2LCZ1     SfnB family sulfur acquisition oxidor
   4.1e-41  153.5   7.2    5.3e-41  153.1   7.2    1.0  1  UniRef90_M0QF36         Putative FMNH2-dependent monooxygenas
   4.2e-41  153.4  12.8    3.9e-27  107.4   4.4    2.0  2  UniRef90_A0A0D4DZG0     Acyl-CoA dehydrogenase n=2 Tax=Strept
   4.3e-41  153.4   3.3    5.9e-41  152.9   3.3    1.0  1  UniRef90_A0A158AWF5     Acyl-CoA dehydrogenase, central regio
   4.4e-41  153.3   1.2    5.7e-41  153.0   1.2    1.0  1  UniRef90_UPI0006A77DEA  SfnB family sulfur acquisition oxidor
   4.6e-41  153.3   9.3    5.3e-41  153.1   9.3    1.0  1  UniRef90_A0A239AG27     Sulfur acquisition oxidoreductase, Sf
   5.2e-41  153.1   5.4    6.6e-41  152.8   5.4    1.0  1  UniRef90_UPI000FD80186  SfnB family sulfur acquisition oxidor
   5.5e-41  153.0   3.3    4.5e-39  146.7   3.3    2.0  1  UniRef90_U5GYZ6         Uncharacterized protein n=2 Tax=Micro
   5.6e-41  153.0   2.2    6.7e-41  152.7   2.2    1.0  1  UniRef90_A0A4R4FV59     SfnB family sulfur acquisition oxidor
   5.9e-41  152.9   6.7    7.4e-41  152.6   6.7    1.0  1  UniRef90_A0A0H4VXQ8     Acyl-CoA dehydrogenase n=4 Tax=Bordet
   7.3e-41  152.6   3.6    9.2e-41  152.3   3.6    1.1  1  UniRef90_D5WKJ5         Acyl-CoA dehydrogenase type 2 domain 
   7.3e-41  152.6  11.0    9.2e-41  152.3  11.0    1.0  1  UniRef90_K0VIT4         Acyl-CoA dehydrogenase type 2 n=2 Tax
   7.7e-41  152.5   4.5    9.3e-41  152.3   4.5    1.0  1  UniRef90_UPI000A03805E  SfnB family sulfur acquisition oxidor
   7.8e-41  152.5  12.7    3.2e-39  147.2   5.2    2.3  1  UniRef90_UPI0006966F2E  hypothetical protein n=1 Tax=Devosia 
   8.5e-41  152.4   9.0    1.1e-40  152.0   9.0    1.0  1  UniRef90_UPI00084209C5  SfnB family sulfur acquisition oxidor
   8.7e-41  152.4   5.7    1.3e-40  151.8   5.7    1.1  1  UniRef90_A0A2J6MQB9     SfnB family sulfur acquisition oxidor
   8.9e-41  152.3  10.0    1.2e-40  151.9  10.0    1.2  1  UniRef90_A0A0S9NY12     SfnB family sulfur acquisition oxidor
   9.1e-41  152.3   0.3    1.2e-40  151.9   0.3    1.0  1  UniRef90_A0A1Y0LH40     Dehydrogenase n=1 Tax=Tatumella citre
   1.1e-40  152.1   0.4    1.2e-40  151.9   0.4    1.0  1  UniRef90_A0A2V3GBA7     SfnB family sulfur acquisition oxidor
   1.4e-40  151.7   5.0    1.9e-40  151.3   5.0    1.0  1  UniRef90_A0A2V2T438     SfnB family sulfur acquisition oxidor
   1.6e-40  151.5   6.1      2e-40  151.2   6.1    1.0  1  UniRef90_G7CDF7         Acyl-CoA dehydrogenase n=3 Tax=Mycoba
   1.6e-40  151.5   3.8      2e-40  151.2   3.8    1.0  1  UniRef90_A0A4D4KW35     Acyl-CoA_dh_2 domain-containing prote
   1.6e-40  151.5   9.4    2.1e-40  151.1   9.4    1.0  1  UniRef90_A0A172UVG2     SfnB family sulfur acquisition oxidor
   1.7e-40  151.4   1.2    1.9e-40  151.3   1.2    1.0  1  UniRef90_UPI000DF2179A  hypothetical protein n=1 Tax=Nocardio
   1.9e-40  151.3   5.9    2.3e-40  151.0   5.9    1.0  1  UniRef90_A0A0H4WHP4     Acyl-CoA dehydrogenase n=2 Tax=Bordet
   1.9e-40  151.2   5.4    2.4e-40  150.9   5.4    1.0  1  UniRef90_UPI0005A787EE  SfnB family sulfur acquisition oxidor
   2.2e-40  151.0   1.2    2.7e-40  150.8   1.2    1.0  1  UniRef90_UPI0008112B29  dibenzothiophene desulfurization enzy
   2.4e-40  150.9   0.1    3.1e-40  150.6   0.1    1.0  1  UniRef90_A0A345P7S7     SfnB family sulfur acquisition oxidor
   2.4e-40  150.9   3.5      3e-40  150.6   3.5    1.0  1  UniRef90_A0A1R1DFJ8     Uncharacterized protein n=1 Tax=Paeni
   2.5e-40  150.9  11.4    3.3e-40  150.5  11.4    1.0  1  UniRef90_R4LDM5         Acyl-CoA dehydrogenase type 2 domain 
   2.6e-40  150.8   8.7    3.4e-40  150.4   8.7    1.0  1  UniRef90_A0A059MK02     Monooxygenase n=11 Tax=Bacteria TaxID
   3.1e-40  150.6  11.5    3.7e-40  150.3  11.5    1.0  1  UniRef90_A0A022L907     Monooxygenase n=2 Tax=Dietzia TaxID=3
   3.5e-40  150.4   0.5    3.8e-40  150.3   0.5    1.0  1  UniRef90_A0A409TH15     Dibenzothiophene desulfurization enzy
   3.8e-40  150.3   5.6    4.7e-40  150.0   5.6    1.0  1  UniRef90_A0A0D6I040     Acyl-CoA dehydrogenase n=4 Tax=Mycoba
   4.1e-40  150.2   9.3    5.2e-40  149.8   9.3    1.0  1  UniRef90_A0A1B2GK34     Type 2 domain-containing Acyl-CoA deh
   4.4e-40  150.1   4.9    5.9e-40  149.6   4.9    1.1  1  UniRef90_A0A4Q5S2T0     SfnB family sulfur acquisition oxidor
     5e-40  149.9  10.6    5.9e-40  149.6  10.6    1.0  1  UniRef90_A0A3N0GHR5     SfnB family sulfur acquisition oxidor
   5.3e-40  149.8  10.2    6.1e-40  149.6  10.2    1.0  1  UniRef90_A0A2S8KNX8     SfnB family sulfur acquisition oxidor
   5.3e-40  149.8  10.5      7e-40  149.4  10.5    1.0  1  UniRef90_A0A0D7CJ13     Acyl-CoA dehydrogenase n=2 Tax=Strept
   5.5e-40  149.7   8.7      2e-39  147.9   8.7    1.7  1  UniRef90_A0A1S1PLC5     SfnB family sulfur acquisition oxidor
   6.8e-40  149.4   0.1    7.5e-40  149.3   0.1    1.0  1  UniRef90_S3JF52         Sulfur acquisition oxidoreductase, Sf
   9.1e-40  149.0   5.1    1.1e-39  148.7   5.1    1.1  1  UniRef90_K8RCM0         Putative acyl-CoA dehydrogenase n=4 T
   9.2e-40  149.0   0.4      1e-39  148.9   0.4    1.0  1  UniRef90_A0A1H1KPL3     Acyl-CoA dehydrogenase n=4 Tax=unclas
   9.3e-40  149.0  10.1    1.2e-39  148.6  10.1    1.0  1  UniRef90_UPI00110FBA82  acyl-CoA dehydrogenase n=3 Tax=Strept
     1e-39  148.9   0.3    1.4e-39  148.4   0.3    1.0  1  UniRef90_A0A1L7XKS3     Related to thermophilic desulfurizing
   1.1e-39  148.7   8.7    1.6e-39  148.2   8.7    1.1  1  UniRef90_UPI001129F277  SfnB family sulfur acquisition oxidor
   1.1e-39  148.7   0.2    1.4e-39  148.4   0.2    1.0  1  UniRef90_A0A333EIS1     Acyl-CoA dehydrogenase n=3 Tax=Acinet
   1.3e-39  148.5   0.4    1.5e-39  148.3   0.4    1.0  1  UniRef90_A0A3R3NMS3     Dibenzothiophene desulfurization enzy
   1.3e-39  148.4   5.3    1.5e-39  148.3   5.3    1.0  1  UniRef90_A0A2W4CJF3     SfnB family sulfur acquisition oxidor
   1.5e-39  148.3   9.4    1.9e-39  147.9   9.4    1.0  1  UniRef90_B5WJV8         Acyl-CoA dehydrogenase type 2 domain 
   1.6e-39  148.2   0.3    1.9e-39  148.0   0.3    1.0  1  UniRef90_A0A4S8UTJ8     Thermophilic desulfurizing enzyme fam
     2e-39  147.9   9.0    2.4e-39  147.6   9.0    1.0  1  UniRef90_W9B6P6         Acyl-CoA dehydrogenase n=3 Tax=Mycoba
   2.3e-39  147.7   6.1    2.8e-39  147.4   6.1    1.0  1  UniRef90_A0A2A7N4G4     Acyl-CoA dehydrogenase n=1 Tax=Mycoba
   2.3e-39  147.7   8.4      3e-39  147.3   8.4    1.0  1  UniRef90_A0A0Q4GPP1     SfnB family sulfur acquisition oxidor
   2.3e-39  147.7   0.5    2.8e-39  147.4   0.5    1.0  1  UniRef90_A0A2J7TN62     SfnB family sulfur acquisition oxidor
   2.5e-39  147.5   0.5    3.2e-39  147.2   0.5    1.0  1  UniRef90_A0A385C356     SfnB family sulfur acquisition oxidor
   2.5e-39  147.5   0.1    3.2e-39  147.2   0.1    1.0  1  UniRef90_A0A151XZ71     SfnB family sulfur acquisition oxidor
   2.6e-39  147.5  13.8    3.1e-39  147.2  13.8    1.0  1  UniRef90_UPI000660D02B  hypothetical protein n=1 Tax=Coryneba
   2.7e-39  147.4   8.9    3.4e-39  147.1   8.9    1.0  1  UniRef90_A0A0Q9AI50     SfnB family sulfur acquisition oxidor
   2.8e-39  147.4   6.7    3.4e-39  147.1   6.7    1.0  1  UniRef90_A0A3L7AIA2     SfnB family sulfur acquisition oxidor
     3e-39  147.3  10.1    3.7e-39  147.0  10.1    1.0  1  UniRef90_A0A2S0KGM3     SfnB family sulfur acquisition oxidor
   3.2e-39  147.2   4.2    4.2e-39  146.8   4.2    1.0  1  UniRef90_A0A1H4HR77     Sulfur acquisition oxidoreductase, Sf
   3.6e-39  147.0   9.2    4.7e-39  146.6   9.2    1.0  1  UniRef90_UPI000F0A84AA  SfnB family sulfur acquisition oxidor
   3.7e-39  147.0   2.9    4.4e-39  146.8   2.9    1.0  1  UniRef90_UPI000933D1FE  acyl-CoA dehydrogenase n=1 Tax=Rhodoc
     4e-39  146.9   6.8    5.4e-39  146.5   6.8    1.0  1  UniRef90_A0A0K0X7Q6     Acyl-CoA dehydrogenase n=1 Tax=Mycoba
   4.1e-39  146.9   4.4    5.7e-39  146.4   4.4    1.1  1  UniRef90_A0A149Q2C3     SfnB family sulfur acquisition oxidor
   4.1e-39  146.9   5.3    5.3e-39  146.5   5.3    1.1  1  UniRef90_A0A1H1JFE3     Sulfur acquisition oxidoreductase, Sf
   4.3e-39  146.8  10.3    5.6e-39  146.4  10.3    1.0  1  UniRef90_A0A0A6UL83     Monooxygenase n=1 Tax=Actinoplanes ut
   4.4e-39  146.8   7.2    5.2e-39  146.5   7.2    1.0  1  UniRef90_A0A221AID1     Dibenzothiophene desulfurization enzy
   4.5e-39  146.7   9.8    5.9e-39  146.3   9.8    1.0  1  UniRef90_A0A1E5PFQ5     Acyl-CoA dehydrogenase n=2 Tax=Strept
     5e-39  146.6   5.7    6.6e-39  146.2   5.7    1.0  1  UniRef90_UPI0002630D19  SfnB family sulfur acquisition oxidor
   5.6e-39  146.4   7.0    6.7e-39  146.2   7.0    1.0  1  UniRef90_A0A0N1FLJ3     Acyl-CoA dehydrogenase type 2 domain-
   5.7e-39  146.4   5.2    7.2e-39  146.1   5.2    1.0  1  UniRef90_A0A1A1Y2V0     Acyl-CoA dehydrogenase n=1 Tax=Mycoba
   6.1e-39  146.3   0.1      8e-39  145.9   0.1    1.0  1  UniRef90_A0A405RC72     Dibenzothiophene desulfurization enzy
   6.3e-39  146.2   6.9    8.4e-39  145.8   6.9    1.0  1  UniRef90_A0A1A3C8S5     SfnB family sulfur acquisition oxidor
   6.4e-39  146.2  11.0    8.5e-39  145.8  11.0    1.0  1  UniRef90_UPI00068A0502  acyl-CoA dehydrogenase n=2 Tax=Strept
     7e-39  146.1   0.4    8.6e-39  145.8   0.4    1.0  1  UniRef90_A0A1G8ACY1     Sulfur acquisition oxidoreductase, Sf
   7.4e-39  146.0   9.0      1e-38  145.5   9.0    1.1  1  UniRef90_A0A1G9N5F8     Sulfur acquisition oxidoreductase, Sf
   7.7e-39  146.0   9.6    9.7e-39  145.6   9.6    1.0  1  UniRef90_U5W226         Putative acyl-CoA dehydrogenase n=1 T
   8.7e-39  145.8   1.8    1.1e-38  145.4   1.8    1.0  1  UniRef90_A0A3R4SFB1     Dibenzothiophene desulfurization enzy
   9.2e-39  145.7   2.7    1.2e-38  145.3   2.7    1.0  1  UniRef90_UPI0011585FB4  acyl-CoA dehydrogenase n=1 Tax=Paraco
   9.5e-39  145.7   9.9    1.2e-38  145.3   9.9    1.0  1  UniRef90_A0A117MRL9     SfnB family sulfur acquisition oxidor
   9.6e-39  145.6   9.9    1.2e-38  145.3   9.9    1.0  1  UniRef90_UPI00069AD4E5  acyl-CoA dehydrogenase n=1 Tax=Strept
   1.3e-38  145.2   0.1    1.7e-38  144.8   0.1    1.0  1  UniRef90_A0A1G6JA87     Sulfur acquisition oxidoreductase, Sf
   1.4e-38  145.1   4.3    1.7e-38  144.8   4.3    1.0  1  UniRef90_A0A3T1B541     Acyl-CoA dehydrogenase n=2 Tax=Actino
   1.7e-38  144.8   8.9    2.1e-38  144.5   8.9    1.0  1  UniRef90_A0A1G4W4S2     Sulfur acquisition oxidoreductase, Sf
   1.7e-38  144.8   8.3    2.2e-38  144.5   8.3    1.0  1  UniRef90_A0A0Q4XUT6     SfnB family sulfur acquisition oxidor
   1.8e-38  144.7  11.4    2.4e-38  144.4  11.4    1.0  1  UniRef90_UPI0005F2B30C  monooxygenase n=1 Tax=Actinoplanes re
   2.2e-38  144.4  10.0    2.9e-38  144.1  10.0    1.0  1  UniRef90_A0A0N9NCZ0     Monooxygenase n=1 Tax=Gordonia phthal
   2.2e-38  144.4   6.0    3.1e-38  144.0   6.0    1.1  1  UniRef90_A0A0D6IR53     Acyl-CoA dehydrogenase n=4 Tax=Mycoba
   2.4e-38  144.3   4.3      3e-38  144.0   4.3    1.0  1  UniRef90_UPI000478E0F3  SfnB family sulfur acquisition oxidor
   2.4e-38  144.3   9.8    3.6e-38  143.7   9.8    1.2  1  UniRef90_UPI0009FF896A  SfnB family sulfur acquisition oxidor
   2.6e-38  144.2   4.2    3.1e-38  144.0   4.2    1.0  1  UniRef90_UPI001082ECD3  SfnB family sulfur acquisition oxidor
   2.7e-38  144.2  10.5    3.4e-38  143.8  10.5    1.0  1  UniRef90_A0A1H5L3M6     Sulfur acquisition oxidoreductase, Sf
   2.8e-38  144.1   0.1    3.6e-38  143.8   0.1    1.0  1  UniRef90_A0A1L6KN27     SfnB family sulfur acquisition oxidor
   2.8e-38  144.1   9.2    3.6e-38  143.8   9.2    1.0  1  UniRef90_A0A1I2CI04     Sulfur acquisition oxidoreductase, Sf
   2.8e-38  144.1   6.1    3.3e-38  143.9   6.1    1.0  1  UniRef90_A0A1A0ISG0     Acyl-CoA dehydrogenase n=5 Tax=Coryne
   2.9e-38  144.1   0.8    3.5e-38  143.8   0.8    1.0  1  UniRef90_B9K2H2         Acyl-CoA dehydrogenase n=1 Tax=Agroba
   2.9e-38  144.1   5.0    3.8e-38  143.7   5.0    1.0  1  UniRef90_A0A3N1XD35     SfnB family sulfur acquisition oxidor
   3.1e-38  144.0   9.0    3.9e-38  143.6   9.0    1.0  1  UniRef90_A0A1W9Z0G7     SfnB family sulfur acquisition oxidor
   3.2e-38  143.9   9.2    4.1e-38  143.6   9.2    1.0  1  UniRef90_UPI000477AB18  acyl-CoA dehydrogenase n=1 Tax=Strept
   3.3e-38  143.9   5.6    3.5e-37  140.5   5.6    1.9  1  UniRef90_A0A0Q7XGN2     Acyl-CoA_dh_N domain-containing prote
   3.3e-38  143.9  10.0    4.1e-38  143.5  10.0    1.0  1  UniRef90_A0A327ZB08     Alkylation response protein AidB-like
   3.4e-38  143.8   0.1    4.4e-38  143.4   0.1    1.0  1  UniRef90_A0A241WKZ7     SfnB family sulfur acquisition oxidor
   3.6e-38  143.8   9.0    1.2e-36  138.8   9.0    2.0  1  UniRef90_A0A397PFG1     Alkylation response protein AidB-like
   3.8e-38  143.7   0.1    4.8e-38  143.3   0.1    1.0  1  UniRef90_B3Q421         Putative acy-CoA dehydrogenase protei
     4e-38  143.6   0.1    5.3e-38  143.2   0.1    1.1  1  UniRef90_A0A3R2GSC3     Dibenzothiophene desulfurization enzy
   4.2e-38  143.5   7.1    5.4e-38  143.2   7.1    1.0  1  UniRef90_A0A1E3RL54     Acyl-CoA dehydrogenase n=2 Tax=Mycoba
   4.5e-38  143.4   0.1    5.8e-38  143.1   0.1    1.0  1  UniRef90_A0A315WDC4     SfnB family sulfur acquisition oxidor
   4.7e-38  143.4   4.7    6.2e-38  143.0   4.7    1.0  1  UniRef90_A0A267RT89     Uncharacterized protein n=2 Tax=Enter
   5.3e-38  143.2   3.9    6.5e-38  142.9   3.9    1.0  1  UniRef90_A0A1D9HBF2     Acyl-CoA dehydrogenase n=4 Tax=Cupria
   5.3e-38  143.2   0.4    6.3e-38  142.9   0.4    1.0  1  UniRef90_A0A067Z5L2     Putative acyl-CoA dehydrogenase n=3 T
   6.1e-38  143.0   0.0    8.1e-38  142.6   0.0    1.0  1  UniRef90_A0A0E2GYZ6     SfnB family sulfur acquisition oxidor
   6.4e-38  142.9   9.5    8.2e-38  142.6   9.5    1.0  1  UniRef90_A0A2S4XY58     Acyl-CoA dehydrogenase n=1 Tax=Strept
   6.4e-38  142.9   4.3    7.5e-38  142.7   4.3    1.0  1  UniRef90_A0A4V1VLW5     Monooxygenase (Fragment) n=1 Tax=Acti
   6.6e-38  142.9   0.3    8.8e-38  142.5   0.3    1.0  1  UniRef90_A0A372MNT4     SfnB family sulfur acquisition oxidor
   6.8e-38  142.8   0.1    7.9e-38  142.6   0.1    1.0  1  UniRef90_A0A3D2ST88     SfnB family sulfur acquisition oxidor
   7.5e-38  142.7  10.2    9.8e-38  142.3  10.2    1.0  1  UniRef90_A0A1G8ARI5     Sulfur acquisition oxidoreductase, Sf
   7.8e-38  142.6   8.4      1e-37  142.2   8.4    1.0  1  UniRef90_UPI000831B12F  SfnB family sulfur acquisition oxidor
   9.7e-38  142.3   5.1    1.2e-37  142.0   5.1    1.0  1  UniRef90_W9ATP5         Acyl-CoA dehydrogenase n=2 Tax=Mycoba
     1e-37  142.3   2.3    1.2e-37  142.0   2.3    1.0  1  UniRef90_K0UVJ8         Acyl-CoA dehydrogenase n=1 Tax=Mycoli
     1e-37  142.2   0.4    1.4e-37  141.8   0.4    1.1  1  UniRef90_UPI0009ECB6F1  SfnB family sulfur acquisition oxidor
   1.2e-37  142.1   0.0    1.5e-37  141.7   0.0    1.0  1  UniRef90_A0A3A8FJR0     SfnB family sulfur acquisition oxidor
   1.2e-37  142.1   0.0    1.5e-37  141.7   0.0    1.0  1  UniRef90_Q6FAN7         Uncharacterized protein n=3 Tax=Acine
   1.2e-37  142.1   5.2    1.5e-37  141.7   5.2    1.0  1  UniRef90_UPI0009F1C48E  hypothetical protein n=1 Tax=Mycolici
   1.2e-37  142.0   6.6    1.6e-37  141.6   6.6    1.0  1  UniRef90_A0A132PKZ7     Acyl-CoA dehydrogenase n=2 Tax=Mycoli
   1.3e-37  142.0   0.5    1.7e-37  141.5   0.5    1.1  1  UniRef90_UPI0004B6DF3A  acyl-CoA dehydrogenase n=1 Tax=Arthro
   1.3e-37  141.9   1.0    1.6e-37  141.6   1.0    1.0  1  UniRef90_A0A4Q3PSQ5     SfnB family sulfur acquisition oxidor
   1.3e-37  141.9   1.0    2.3e-37  141.1   1.0    1.3  1  UniRef90_UPI0006ACCA5D  SfnB family sulfur acquisition oxidor
   1.4e-37  141.8   6.5    1.8e-37  141.4   6.5    1.0  1  UniRef90_UPI0008302DBA  acyl-CoA dehydrogenase n=1 Tax=Millis
   1.5e-37  141.7  12.2    2.1e-37  141.3  12.2    1.0  1  UniRef90_A0A370FF52     Alkylation response protein AidB-like
   1.6e-37  141.6   1.1    1.9e-37  141.4   1.1    1.1  1  UniRef90_A0A252B2V7     Dehydrogenase n=2 Tax=Acetobacter Tax
   1.6e-37  141.6   4.6    2.2e-37  141.2   4.6    1.0  1  UniRef90_A0A2U0YAW2     SfnB family sulfur acquisition oxidor
   1.7e-37  141.5   5.8    2.2e-37  141.2   5.8    1.0  1  UniRef90_A0A1A0SK72     Acyl-CoA dehydrogenase n=4 Tax=Mycoba
   1.8e-37  141.5   1.7    2.2e-37  141.2   1.7    1.0  1  UniRef90_A0A2E9S9L6     Acyl-CoA dehydrogenase n=3 Tax=Burkho
   1.8e-37  141.4   3.6    2.4e-37  141.0   3.6    1.0  1  UniRef90_A0A1I5KB37     Sulfur acquisition oxidoreductase, Sf
   1.8e-37  141.4   4.5    2.2e-37  141.1   4.5    1.0  1  UniRef90_A0A448GGB3     Acyl-CoA dehydrogenase n=3 Tax=Mycoba
   1.9e-37  141.4   0.0    2.4e-37  141.1   0.0    1.0  1  UniRef90_V2TPR5         SfnB family sulfur acquisition oxidor
     2e-37  141.3   0.1    2.6e-37  140.9   0.1    1.0  1  UniRef90_UPI0007D073DE  SfnB family sulfur acquisition oxidor
   2.1e-37  141.2  10.8    2.7e-37  140.9  10.8    1.0  1  UniRef90_UPI0004C6623B  acyl-CoA dehydrogenase n=1 Tax=Strept
   2.2e-37  141.2  10.3    2.8e-37  140.8  10.3    1.0  1  UniRef90_I0HAG2         Putative acyl-CoA dehydrogenase n=1 T
   2.2e-37  141.1   9.1    2.9e-37  140.8   9.1    1.0  1  UniRef90_G8S6Q4         Uncharacterized protein n=1 Tax=Actin
   2.4e-37  141.0  14.1    4.9e-24   97.2   5.8    2.1  2  UniRef90_A0A1B6ATP4     Putative FMNH2-dependent monooxygenas
   2.5e-37  141.0   1.1      3e-37  140.7   1.1    1.0  1  UniRef90_A0A440ZF66     SfnB family sulfur acquisition oxidor
   2.6e-37  140.9  14.2    3.4e-37  140.5  14.2    1.0  1  UniRef90_A0A2K8QX36     Dibenzothiophene desulfurization enzy
   2.8e-37  140.8   0.1    3.4e-37  140.5   0.1    1.0  1  UniRef90_A0A241WCS0     SfnB family sulfur acquisition oxidor
   2.8e-37  140.8   3.1    3.4e-37  140.5   3.1    1.0  1  UniRef90_Q92UK8         Acyl-CoA dehydrogenase n=35 Tax=Rhizo
   2.9e-37  140.7   6.9    3.5e-37  140.5   6.9    1.0  1  UniRef90_A0A2Z4V8J1     Acyl-CoA dehydrogenase n=1 Tax=Strept
   2.9e-37  140.7   3.5    3.8e-37  140.4   3.5    1.0  1  UniRef90_W0I407         Acyl-CoA dehydrogenase n=1 Tax=Sodali
   3.3e-37  140.6   8.0    4.2e-37  140.2   8.0    1.0  1  UniRef90_A0A1H1R6N3     Acyl-CoA dehydrogenase n=1 Tax=Actino
   3.5e-37  140.5   4.1    4.2e-37  140.2   4.1    1.0  1  UniRef90_A0A1H2PJH3     Acyl-CoA dehydrogenase n=2 Tax=Burkho
   3.6e-37  140.4   3.1    4.8e-37  140.0   3.1    1.0  1  UniRef90_A0A3S0JAW8     SfnB family sulfur acquisition oxidor
   3.8e-37  140.4   9.3    4.6e-37  140.1   9.3    1.0  1  UniRef90_A0A059WK09     Acyl-CoA dehydrogenase type 2 domain 
   3.9e-37  140.3   3.7    4.5e-37  140.1   3.7    1.0  1  UniRef90_A0A0D0JT99     Monooxygenase (Fragment) n=2 Tax=Pseu
   4.2e-37  140.2   7.5    5.4e-37  139.9   7.5    1.0  1  UniRef90_A0A1H6L145     Acyl-CoA dehydrogenase n=1 Tax=Mycoli
   4.7e-37  140.1  14.5    6.1e-37  139.7  14.5    1.0  1  UniRef90_A0A1N6TAT4     Acyl-CoA dehydrogenase n=2 Tax=Pseuda
   4.8e-37  140.0   0.0      6e-37  139.7   0.0    1.0  1  UniRef90_A0A0N9WFQ0     Monooxygenase n=1 Tax=Acinetobacter e
     6e-37  139.7   8.2    7.8e-37  139.4   8.2    1.1  1  UniRef90_A0A1A1YQF4     Acyl-CoA dehydrogenase n=2 Tax=Mycoba
   6.9e-37  139.5  12.8    3.4e-35  133.9  12.8    2.1  1  UniRef90_V6KP65         Acyl-CoA_dh_2 domain-containing prote
   7.9e-37  139.3   8.6      1e-36  138.9   8.6    1.0  1  UniRef90_D1AA23         Acyl-CoA dehydrogenase domain protein
   8.4e-37  139.2   0.1      1e-36  139.0   0.1    1.0  1  UniRef90_A0A014BCT9     Acyl-CoA dehydrogenase, C-terminal do
   8.7e-37  139.2  10.7    1.1e-36  138.8  10.7    1.0  1  UniRef90_UPI000FDC12BC  SfnB family sulfur acquisition oxidor
   9.4e-37  139.1   6.6    1.2e-36  138.7   6.6    1.0  1  UniRef90_UPI000F0B9243  acyl-CoA dehydrogenase n=1 Tax=Mycoli
     1e-36  139.0   0.3    1.2e-36  138.7   0.3    1.0  1  UniRef90_F0G401         Acyl-CoA dehydrogenase type 2 (Fragme
   1.1e-36  138.9   4.8    1.4e-36  138.5   4.8    1.1  1  UniRef90_UPI0010F6A88D  acyl-CoA dehydrogenase n=1 Tax=Cupria
   1.1e-36  138.8   3.0    1.4e-36  138.5   3.0    1.0  1  UniRef90_UPI001069E114  SfnB family sulfur acquisition oxidor
   1.3e-36  138.6   4.3    1.6e-36  138.3   4.3    1.0  1  UniRef90_UPI00040E40B4  SfnB family sulfur acquisition oxidor
   1.4e-36  138.5   3.5    1.9e-36  138.1   3.5    1.0  1  UniRef90_A0A4V2Q334     Alkylation response protein AidB-like
   1.5e-36  138.4   4.9      2e-36  138.0   4.9    1.0  1  UniRef90_A0A4R1S004     SfnB family sulfur acquisition oxidor
   1.5e-36  138.4   4.4    1.9e-36  138.1   4.4    1.1  1  UniRef90_UPI0004899815  SfnB family sulfur acquisition oxidor
   1.6e-36  138.3   0.1      2e-36  138.0   0.1    1.0  1  UniRef90_A0A385C395     SfnB family sulfur acquisition oxidor
   1.6e-36  138.3   0.1    2.1e-36  137.9   0.1    1.0  1  UniRef90_A0A4V6N2W5     SfnB family sulfur acquisition oxidor
   1.6e-36  138.3   1.4      2e-36  138.0   1.4    1.0  1  UniRef90_A0A404WVB0     Dibenzothiophene desulfurization enzy
   1.6e-36  138.3   1.8    2.2e-36  137.9   1.8    1.0  1  UniRef90_A0A1Q7DBT5     Uncharacterized protein n=6 Tax=Candi
   1.7e-36  138.2   8.6    2.2e-36  137.9   8.6    1.0  1  UniRef90_X5L7Y9         Acyl-CoA dehydrogenase n=2 Tax=Mycoba
   1.7e-36  138.2   4.9    2.2e-36  137.9   4.9    1.0  1  UniRef90_A0A4Q7RFI8     Alkylation response protein AidB-like
   1.8e-36  138.2   0.0    2.2e-36  137.9   0.0    1.0  1  UniRef90_A0A1E7R5B4     SfnB family sulfur acquisition oxidor
     2e-36  138.0  10.3    2.6e-36  137.6  10.3    1.0  1  UniRef90_UPI000E346395  SfnB family sulfur acquisition oxidor
     2e-36  138.0   1.9    2.7e-36  137.6   1.9    1.0  1  UniRef90_UPI00110D22D5  hypothetical protein n=1 Tax=Paenibac
     2e-36  138.0   0.1    2.5e-36  137.7   0.1    1.0  1  UniRef90_N8ZRD5         SfnB family sulfur acquisition oxidor
   2.1e-36  138.0   6.8    2.6e-36  137.6   6.8    1.0  1  UniRef90_UPI00048DE67F  acyl-CoA dehydrogenase n=1 Tax=Mycoba
   2.2e-36  137.9   2.4    2.6e-36  137.6   2.4    1.0  1  UniRef90_UPI000833BEB1  acyl-CoA dehydrogenase n=1 Tax=Millis
   2.3e-36  137.8   0.8    3.3e-36  137.3   0.8    1.1  1  UniRef90_A0A329EIG6     Acyl-CoA dehydrogenase n=4 Tax=Bacill
   2.8e-36  137.5   0.9    3.7e-36  137.1   0.9    1.0  1  UniRef90_A0A2V6YCG3     Uncharacterized protein n=1 Tax=Candi
   2.9e-36  137.5   0.6    3.8e-36  137.1   0.6    1.0  1  UniRef90_A0A2V6PTV0     Uncharacterized protein (Fragment) n=
   2.9e-36  137.5   0.2    3.8e-36  137.1   0.2    1.0  1  UniRef90_L9LWN8         Sulfur acquisition oxidoreductase, Sf
   3.2e-36  137.3   1.7    4.2e-36  136.9   1.7    1.0  1  UniRef90_A0A1I4QF04     Acyl-CoA dehydrogenase, C-terminal do
   3.3e-36  137.3   0.0    4.3e-36  136.9   0.0    1.0  1  UniRef90_A0A031LWE2     Monooxygenase n=2 Tax=Acinetobacter T
   3.5e-36  137.2   7.0    4.2e-36  136.9   7.0    1.0  1  UniRef90_A0A2M9JM20     Acyl-CoA dehydrogenase n=1 Tax=Strept
   3.7e-36  137.1   0.6    4.5e-36  136.8   0.6    1.0  1  UniRef90_A0A379I5R4     Acyl-CoA dehydrogenase n=1 Tax=Pseudo
   3.7e-36  137.1  11.1    4.7e-36  136.8  11.1    1.0  1  UniRef90_A0A428XHV6     SfnB family sulfur acquisition oxidor
   4.3e-36  136.9   0.1    5.5e-36  136.5   0.1    1.0  1  UniRef90_A0A3A8F540     SfnB family sulfur acquisition oxidor
   4.5e-36  136.8   1.0    5.3e-36  136.6   1.0    1.0  1  UniRef90_A0A3S3R5A2     SfnB family sulfur acquisition oxidor
   4.5e-36  136.8  11.2    6.7e-36  136.3  11.2    1.2  1  UniRef90_UPI0004C3E56D  monooxygenase n=1 Tax=Actinoplanes su
   4.7e-36  136.8   0.3    6.1e-36  136.4   0.3    1.0  1  UniRef90_UPI000F07B7B3  SfnB family sulfur acquisition oxidor
   4.8e-36  136.7   0.4    5.9e-36  136.5   0.4    1.0  1  UniRef90_UPI0008118614  dibenzothiophene desulfurization enzy
   5.3e-36  136.6   0.9    6.9e-36  136.2   0.9    1.0  1  UniRef90_A0A3R5QSL6     Dibenzothiophene desulfurization enzy
   5.8e-36  136.5   7.2    7.3e-36  136.1   7.2    1.0  1  UniRef90_A0A2H6B9G6     Acyl-CoA dehydrogenase n=1 Tax=Methyl
   6.1e-36  136.4   1.3    7.8e-36  136.1   1.3    1.0  1  UniRef90_K7SH86         Acyl-CoA dehydrogenase n=1 Tax=Glucon
   7.9e-36  136.0   6.2    1.1e-35  135.5   6.2    1.2  1  UniRef90_A0A3A3HH71     Acyl-CoA dehydrogenase n=1 Tax=Mesorh
   8.1e-36  136.0   4.4    9.3e-36  135.8   4.4    1.0  1  UniRef90_UPI000526F54E  acyl-CoA dehydrogenase n=1 Tax=Pseudo
   8.2e-36  136.0  12.3    2.9e-22   91.4   6.1    2.0  2  UniRef90_A0A2P2GE41     Acyl-CoA dehydrogenase n=3 Tax=Strept
   8.4e-36  136.0   4.1      1e-35  135.7   4.1    1.1  1  UniRef90_A0A1I1QL38     Acyl-CoA dehydrogenase n=1 Tax=Cupria
   8.8e-36  135.9   2.0    1.1e-35  135.5   2.0    1.0  1  UniRef90_A0A1M9Z583     Acyl-CoA dehydrogenase n=13 Tax=Mycob
   9.7e-36  135.7   8.2    1.3e-35  135.4   8.2    1.1  1  UniRef90_UPI00110A8A22  SfnB family sulfur acquisition oxidor
     1e-35  135.7   0.5    1.2e-35  135.4   0.5    1.1  1  UniRef90_A0A063X2Y2     Dehydrogenase n=2 Tax=Acetobacter Tax
   1.1e-35  135.6   5.4    1.4e-35  135.2   5.4    1.0  1  UniRef90_A0A1A1YEP6     Acyl-CoA dehydrogenase n=3 Tax=Mycoba
   1.1e-35  135.6   0.0    1.3e-35  135.3   0.0    1.0  1  UniRef90_A0A009FTG2     Sulfur acquisition oxidoreductase, Sf
   1.1e-35  135.5   6.4    1.4e-35  135.2   6.4    1.0  1  UniRef90_A0A2V2Q504     SfnB family sulfur acquisition oxidor
   1.2e-35  135.5   1.6    1.5e-35  135.1   1.6    1.0  1  UniRef90_A0A243S6C7     Acyl-CoA dehydrogenase n=1 Tax=Strept
   1.2e-35  135.4   5.1    3.5e-06   38.4   0.0    6.6  4  UniRef90_A0A182NB72     Uncharacterized protein n=1 Tax=Anoph
   1.3e-35  135.4   0.7    1.5e-35  135.1   0.7    1.0  1  UniRef90_A0A1U9LFK2     Dehydrogenase n=3 Tax=Acetobacter per
   1.3e-35  135.3   8.8    1.7e-35  135.0   8.8    1.1  1  UniRef90_UPI000D1169E3  acyl-CoA dehydrogenase n=1 Tax=Strept
   1.3e-35  135.3   6.2    1.3e-06   39.8   0.3    6.7  3  UniRef90_A0A182VFM0     Uncharacterized protein n=4 Tax=gambi
   1.3e-35  135.3   3.3    1.8e-35  134.9   3.3    1.0  1  UniRef90_A0A1I4YKL2     Acyl-CoA dehydrogenase n=1 Tax=Myceto
   1.5e-35  135.1   0.0    2.1e-35  134.7   0.0    1.0  1  UniRef90_A0A2U3MYF6     Dibenzothiophene desulfurization enzy
   1.6e-35  135.0   6.2    2.1e-35  134.6   6.2    1.0  1  UniRef90_A0A378T1U3     Acyl-CoA dehydrogenase n=11 Tax=Mycob
   1.6e-35  135.0  12.2      2e-35  134.7  12.2    1.0  1  UniRef90_A0A2T0SI36     SfnB family sulfur acquisition oxidor
   1.8e-35  134.9  10.6    2.3e-35  134.5  10.6    1.0  1  UniRef90_A0A4Y3QZ39     FMNH2-dependent monooxygenase n=4 Tax
   1.8e-35  134.9   9.0    2.5e-35  134.4   9.0    1.0  1  UniRef90_A0A1H6EXP3     Sulfur acquisition oxidoreductase, Sf
   1.9e-35  134.8   0.0    2.4e-35  134.4   0.0    1.0  1  UniRef90_N9C049         SfnB family sulfur acquisition oxidor
   1.9e-35  134.8   1.2    2.1e-35  134.7   1.2    1.0  1  UniRef90_A0A1X1D3P2     SfnB family sulfur acquisition oxidor
     2e-35  134.7   4.8    2.6e-35  134.3   4.8    1.0  1  UniRef90_A0A1E4J912     SfnB family sulfur acquisition oxidor
   2.1e-35  134.7   5.0    2.7e-35  134.3   5.0    1.0  1  UniRef90_A0A1S2GNK3     Uncharacterized protein n=2 Tax=Arthr
   2.1e-35  134.6   1.2    2.9e-35  134.2   1.2    1.1  1  UniRef90_A0A2V7B505     Uncharacterized protein n=5 Tax=Candi
   2.3e-35  134.5   2.1    2.9e-35  134.2   2.1    1.0  1  UniRef90_A0A2V6ZNR2     Uncharacterized protein n=2 Tax=Candi
   2.3e-35  134.5   1.7    2.5e-35  134.4   1.7    1.0  1  UniRef90_A0A365SD84     Monooxygenase (Fragment) n=2 Tax=Prot
   2.4e-35  134.5   5.2    2.9e-35  134.2   5.2    1.0  1  UniRef90_A0A239GAT3     Acyl-CoA dehydrogenase n=2 Tax=Rhodoc
   2.4e-35  134.4   4.1    3.3e-35  134.0   4.1    1.0  1  UniRef90_A0A318F7V3     Alkylation response protein AidB-like
   2.4e-35  134.4   3.3    3.1e-35  134.1   3.3    1.1  1  UniRef90_UPI0009EF1053  acyl-CoA dehydrogenase family protein
   2.5e-35  134.4   6.9    3.4e-35  133.9   6.9    1.0  1  UniRef90_A0A1E8Q0H8     Acyl-CoA dehydrogenase n=1 Tax=Mycoba
   2.6e-35  134.4  10.0    3.5e-35  133.9  10.0    1.0  1  UniRef90_UPI000826E56D  SfnB family sulfur acquisition oxidor
   2.9e-35  134.2   0.1    3.7e-35  133.8   0.1    1.0  1  UniRef90_A0A1T1GQI7     SfnB family sulfur acquisition oxidor
     3e-35  134.1   0.0    3.8e-35  133.8   0.0    1.0  1  UniRef90_A0A241VWH5     SfnB family sulfur acquisition oxidor
   3.1e-35  134.1   0.1      4e-35  133.7   0.1    1.0  1  UniRef90_S3N7S6         SfnB family sulfur acquisition oxidor
   3.3e-35  134.0   5.7      4e-35  133.7   5.7    1.1  1  UniRef90_A0A021VR89     Acyl-CoA dehydrogenase n=1 Tax=Actino
   3.5e-35  133.9   2.3    4.4e-35  133.6   2.3    1.0  1  UniRef90_A0A1X2FK21     Uncharacterized protein n=1 Tax=Mycol
   3.7e-35  133.8   3.0    5.3e-35  133.3   3.0    1.2  1  UniRef90_A0A1H9E9W3     Acyl-CoA dehydrogenase n=7 Tax=Azotob
     4e-35  133.7   0.0    5.2e-35  133.3   0.0    1.1  1  UniRef90_A0A248TIX1     Acyl-CoA dehydrogenase n=1 Tax=Bacill
   4.3e-35  133.6   6.7    5.6e-35  133.2   6.7    1.1  1  UniRef90_A0A1I2RFX4     Acyl-CoA dehydrogenase n=9 Tax=Mycoba
   4.4e-35  133.6  13.2    6.1e-35  133.1  13.2    1.0  1  UniRef90_A0A3M0I093     SfnB family sulfur acquisition oxidor
   4.6e-35  133.5   0.0    6.1e-35  133.1   0.0    1.0  1  UniRef90_A0A239RX81     Crotonobetainyl-CoA dehydrogenase n=2
   4.7e-35  133.5   1.2    5.6e-35  133.2   1.2    1.0  1  UniRef90_UPI00102FA1C5  acyl-CoA dehydrogenase n=1 Tax=Rhizob
   5.2e-35  133.4   0.3    6.4e-35  133.1   0.3    1.0  1  UniRef90_UPI000A006DD3  hypothetical protein n=1 Tax=Erwinia 
   5.8e-35  133.2   0.0    7.4e-35  132.8   0.0    1.0  1  UniRef90_A0A009ZBQ5     Sulfur acquisition oxidoreductase, Sf
   6.2e-35  133.1   3.2    1.7e-13   62.5   0.4    3.1  3  UniRef90_A0A1I7Y5H5     Uncharacterized protein n=1 Tax=Stein
   6.6e-35  133.0   0.5      9e-35  132.5   0.5    1.0  1  UniRef90_A0A3R4RTW3     Dibenzothiophene desulfurization enzy
   6.7e-35  133.0   1.3    8.3e-35  132.7   1.3    1.0  1  UniRef90_A0A407MG10     Dibenzothiophene desulfurization enzy
   6.7e-35  133.0   2.2    1.5e-34  131.9   2.2    1.5  1  UniRef90_A0A364MSN7     Acyl-CoA dehydrogenase NM domain-like
   7.5e-35  132.8   4.7    9.3e-35  132.5   4.7    1.0  1  UniRef90_A0A2A7MPR5     Acyl-CoA dehydrogenase n=1 Tax=Mycoba
   7.9e-35  132.7   2.7    1.1e-34  132.3   2.7    1.1  1  UniRef90_A0A1A0PL32     Acyl-CoA dehydrogenase n=1 Tax=Mycoli
     8e-35  132.7   1.5    9.7e-35  132.5   1.5    1.0  1  UniRef90_A0A2V7IBS7     Uncharacterized protein n=2 Tax=Candi
   1.1e-34  132.3   5.7    1.3e-34  132.0   5.7    1.1  1  UniRef90_A0A0P0RMX8     Acyl-CoA dehydrogenase n=2 Tax=Parabu
   1.1e-34  132.3   6.6    1.4e-34  131.9   6.6    1.0  1  UniRef90_A0A2S3WEA5     Acyl-CoA dehydrogenase n=3 Tax=Pseudo
   1.2e-34  132.2   0.9    1.4e-34  131.9   0.9    1.0  1  UniRef90_A0A4Q8QX78     Acyl-CoA dehydrogenase n=3 Tax=Bradyr
   1.2e-34  132.2   5.0    1.5e-34  131.9   5.0    1.0  1  UniRef90_A0A100W0G1     Acyl-CoA dehydrogenase n=4 Tax=Mycoba
   1.2e-34  132.1   2.4    1.8e-34  131.6   2.4    1.2  1  UniRef90_A0A1M5F962     Acyl-CoA dehydrogenase, middle domain
   1.4e-34  131.9   0.1    1.7e-34  131.6   0.1    1.0  1  UniRef90_A0A335F3Q2     Acyl-CoA dehydrogenase n=3 Tax=Acinet
   1.5e-34  131.8   0.0      2e-34  131.4   0.0    1.0  1  UniRef90_A0A432EXR7     Uncharacterized protein n=2 Tax=root 
   1.5e-34  131.8   2.7    1.9e-34  131.5   2.7    1.1  1  UniRef90_UPI0004243818  hypothetical protein n=1 Tax=Pseudomo
   1.6e-34  131.7   2.4      2e-34  131.4   2.4    1.0  1  UniRef90_UPI0009E470FA  acyl-CoA dehydrogenase n=2 Tax=Cupria
   1.8e-34  131.6   1.8    2.3e-34  131.2   1.8    1.0  1  UniRef90_A0A2V7CFE4     Uncharacterized protein n=2 Tax=Candi
   1.9e-34  131.5   1.0    2.6e-34  131.1   1.0    1.2  1  UniRef90_A0A4R7WWJ2     Alkylation response protein AidB-like
   1.9e-34  131.5   0.3    2.8e-34  130.9   0.3    1.2  1  UniRef90_A0A407BT61     Dibenzothiophene desulfurization enzy
   1.9e-34  131.5   4.5    2.6e-34  131.0   4.5    1.1  1  UniRef90_A0A1V4Q645     Acyl-CoA dehydrogenase n=7 Tax=Gordon
     2e-34  131.4  11.0    2.7e-34  131.0  11.0    1.0  1  UniRef90_A0A1I2QNX5     Sulfur acquisition oxidoreductase, Sf
   2.1e-34  131.3   9.4    2.7e-34  131.0   9.4    1.0  1  UniRef90_A0A1E5Q3F2     Acyl-CoA_dh_2 domain-containing prote
   2.2e-34  131.3   5.8    2.9e-34  130.9   5.8    1.1  1  UniRef90_K5B863         Acyl-CoA dehydrogenase, C-terminal do
   2.2e-34  131.3  10.7    2.9e-34  130.9  10.7    1.0  1  UniRef90_A0A3Q8W0B1     Acyl-CoA dehydrogenase n=1 Tax=Strept
   2.2e-34  131.2   0.1    2.8e-34  130.9   0.1    1.0  1  UniRef90_A0A358H297     SfnB family sulfur acquisition oxidor
   2.4e-34  131.2   2.7    3.1e-34  130.8   2.7    1.0  1  UniRef90_S5YPU6         Acyl-CoA dehydrogenase n=1 Tax=Paraco
   2.4e-34  131.1   3.9    3.1e-34  130.8   3.9    1.0  1  UniRef90_A0R0H7         Acyl-CoA dehydrogenase-family protein
   2.4e-34  131.1   5.9      3e-34  130.8   5.9    1.0  1  UniRef90_A0A4V2KAN7     Acyl-CoA dehydrogenase n=1 Tax=Pseudo
   2.4e-34  131.1   3.3    3.4e-34  130.6   3.3    1.1  1  UniRef90_C1DGK5         Uncharacterized protein n=3 Tax=Azoto
   2.5e-34  131.1   5.6    3.3e-34  130.7   5.6    1.1  1  UniRef90_A0A497VG01     Alkylation response protein AidB-like
   2.5e-34  131.1   3.5    3.3e-34  130.7   3.5    1.1  1  UniRef90_UPI00054FE664  SfnB family sulfur acquisition oxidor
   3.1e-34  130.8   0.2    4.4e-34  130.3   0.2    1.1  1  UniRef90_A0A2N0KGP4     Uncharacterized protein n=1 Tax=SAR20
   3.1e-34  130.8   0.4    3.9e-34  130.5   0.4    1.1  1  UniRef90_A0A433RWM0     Acyl-CoA_dh_2 domain-containing prote
   3.2e-34  130.8   1.1    3.9e-34  130.4   1.1    1.0  1  UniRef90_UPI0009BA832C  acyl-CoA dehydrogenase n=1 Tax=Pseudo
   3.2e-34  130.8   3.4    3.9e-34  130.5   3.4    1.0  1  UniRef90_X5LJH7         Acyl-CoA dehydrogenase n=6 Tax=Mycoba
   3.2e-34  130.8   2.5    3.9e-34  130.5   2.5    1.0  1  UniRef90_A0A1H4UEF1     Acyl-CoA dehydrogenase n=20 Tax=Brady
   3.3e-34  130.7   4.2    4.4e-34  130.3   4.2    1.1  1  UniRef90_A0A1X0HHJ2     Acyl-CoA dehydrogenase n=1 Tax=Mycoli
   3.3e-34  130.7   0.2    4.1e-34  130.4   0.2    1.1  1  UniRef90_A0A0C1QNG1     Acyl-CoA dehydrogenase n=1 Tax=Tolypo
   3.4e-34  130.6   1.0    4.2e-34  130.3   1.0    1.0  1  UniRef90_A0A3R5QKK3     Dibenzothiophene desulfurization enzy
   3.6e-34  130.6   6.9    4.7e-34  130.2   6.9    1.0  1  UniRef90_A0A4R0GHV7     Uncharacterized protein n=1 Tax=Jishe
   3.7e-34  130.5   0.8    4.5e-34  130.2   0.8    1.0  1  UniRef90_A0A1Q7ELP9     Uncharacterized protein n=2 Tax=Candi
   3.9e-34  130.5   9.3    5.3e-34  130.0   9.3    1.0  1  UniRef90_A0A3T1B5N8     SfnB family sulfur acquisition oxidor
   4.3e-34  130.3   5.9    5.6e-34  129.9   5.9    1.1  1  UniRef90_L0IYD8         Acyl-CoA dehydrogenase n=1 Tax=Mycoba
   4.5e-34  130.2   5.0    6.1e-34  129.8   5.0    1.1  1  UniRef90_A0A178LQU1     Acyl-CoA dehydrogenase n=1 Tax=Mycoli
   4.9e-34  130.1   5.7    6.4e-34  129.7   5.7    1.0  1  UniRef90_A0A1N7FSH0     Acyl-CoA dehydrogenase n=2 Tax=Willia
   5.4e-34  130.0   3.3    7.3e-34  129.6   3.3    1.1  1  UniRef90_A0A1B9RTD8     SfnB family sulfur acquisition oxidor
   5.4e-34  130.0   9.6    6.8e-34  129.7   9.6    1.0  1  UniRef90_A0A1C3JYQ1     Acyl-CoA dehydrogenase probable diben
   5.8e-34  129.9   6.4    3.5e-07   41.7   0.2    6.7  3  UniRef90_A0A182VTL8     Uncharacterized protein n=1 Tax=Anoph
   6.7e-34  129.7   7.3    8.1e-34  129.4   7.3    1.0  1  UniRef90_UPI0009DB6712  SfnB family sulfur acquisition oxidor
     7e-34  129.6   5.5    8.5e-34  129.4   5.5    1.0  1  UniRef90_W0H5Q4         Acyl-CoA dehydrogenase n=2 Tax=Pseudo
   7.2e-34  129.6  13.9    1.1e-33  128.9  13.9    1.2  1  UniRef90_A0A0T1SB38     Acyl-CoA dehydrogenase n=1 Tax=Strept
   7.6e-34  129.5   2.3    9.6e-34  129.2   2.3    1.0  1  UniRef90_UPI000811549D  dibenzothiophene desulfurization enzy
   7.8e-34  129.5   3.5      1e-33  129.1   3.5    1.0  1  UniRef90_A0A2V6WM09     Uncharacterized protein n=2 Tax=Candi
   7.8e-34  129.5  10.7    1.1e-33  129.0  10.7    1.1  1  UniRef90_A0A3S0CIG5     Acyl-CoA dehydrogenase n=2 Tax=Strept
   7.8e-34  129.5   5.6      1e-33  129.1   5.6    1.0  1  UniRef90_A0A4V3H5V7     Alkylation response protein AidB-like
   9.5e-34  129.2   1.4    1.4e-33  128.6   1.4    1.2  1  UniRef90_A0A1A9FQQ6     Acyl-CoA_dh_2 domain-containing prote
     1e-33  129.1   6.0    1.4e-33  128.7   6.0    1.1  1  UniRef90_A0A1S1LDY3     Acyl-CoA dehydrogenase n=2 Tax=Mycoba
     1e-33  129.1   3.6    1.4e-33  128.6   3.6    1.0  1  UniRef90_A0A1X1AIU7     Acyl-CoA dehydrogenase n=3 Tax=Willia
     1e-33  129.1   0.2    1.3e-33  128.7   0.2    1.0  1  UniRef90_A0A0H4NVS9     Acyl-CoA dehydrogenase probable diben
   1.1e-33  128.9   0.5    1.4e-33  128.6   0.5    1.0  1  UniRef90_A0A4R1XCJ7     SfnB family sulfur acquisition oxidor
   1.2e-33  128.9   4.7    1.6e-33  128.5   4.7    1.0  1  UniRef90_UPI0009FA9172  acyl-CoA dehydrogenase n=1 Tax=Gordon
   1.2e-33  128.9   0.5    1.4e-33  128.6   0.5    1.0  1  UniRef90_UPI0007E65E5B  dibenzothiophene desulfurization enzy
   1.2e-33  128.8   4.7    1.6e-33  128.5   4.7    1.0  1  UniRef90_A0A4Q7V2P9     Alkylation response protein AidB-like
   1.2e-33  128.8   9.8    1.7e-33  128.4   9.8    1.0  1  UniRef90_A0A2T5BKP1     Alkylation response protein AidB-like
   1.2e-33  128.8  13.8    2.8e-33  127.6  13.8    1.5  1  UniRef90_A0A2Z3YNM1     Dibenzothiophene desulfurization enzy
   1.2e-33  128.8   5.4    1.6e-33  128.4   5.4    1.1  1  UniRef90_A0A0D1LFA2     Acyl-CoA dehydrogenase n=2 Tax=Mycoba
   1.3e-33  128.8   0.2    1.7e-33  128.4   0.2    1.1  1  UniRef90_A0A177KLT0     Acyl-CoA dehydrogenase n=2 Tax=Bacill
   1.4e-33  128.6   4.3    1.7e-33  128.4   4.3    1.0  1  UniRef90_A0A4Q4D430     SfnB family sulfur acquisition oxidor
   1.5e-33  128.6   0.1    1.9e-33  128.2   0.1    1.0  1  UniRef90_A0A427LZK9     SfnB family sulfur acquisition oxidor
   1.6e-33  128.5   0.1      2e-33  128.1   0.1    1.0  1  UniRef90_N9C8S2         SfnB family sulfur acquisition oxidor
   1.6e-33  128.4   4.9    2.3e-29  114.8   0.7    2.0  1  UniRef90_UPI001046031F  hypothetical protein n=1 Tax=Pseudomo
   1.7e-33  128.4   0.8    2.2e-33  128.0   0.8    1.0  1  UniRef90_A0A0N0WSV2     Acyl-CoA dehydrogenase family protein
   1.7e-33  128.3   2.4    2.3e-33  127.9   2.4    1.0  1  UniRef90_A0A100VUC2     Pesticide degrading monooxygenase n=5
   1.8e-33  128.3   2.0    2.2e-33  128.0   2.0    1.0  1  UniRef90_UPI000411B7D2  acyl-CoA dehydrogenase n=1 Tax=Bradyr
   1.9e-33  128.2  10.7    2.4e-33  127.8  10.7    1.1  1  UniRef90_A0A4R9F4B8     Acyl-CoA dehydrogenase n=1 Tax=Strept
   1.9e-33  128.2   4.8    2.5e-33  127.8   4.8    1.1  1  UniRef90_A0A1A3GTL4     Acyl-CoA dehydrogenase n=5 Tax=Mycoba
   1.9e-33  128.2   6.1    2.5e-33  127.8   6.1    1.0  1  UniRef90_UPI00115BA85C  acyl-CoA dehydrogenase n=1 Tax=Mycoli
   1.9e-33  128.2   4.5    2.4e-33  127.8   4.5    1.0  1  UniRef90_A0A448GMN6     Acyl-CoA dehydrogenase n=3 Tax=Mycoba
   1.9e-33  128.2   4.7    2.5e-33  127.8   4.7    1.0  1  UniRef90_A0A2R3QW16     Acyl-CoA dehydrogenase n=3 Tax=Pseudo
     2e-33  128.1   0.0    2.8e-33  127.6   0.0    1.1  1  UniRef90_A0A3D2EYC3     Uncharacterized protein n=1 Tax=Candi
     2e-33  128.1   0.1    3.1e-33  127.5   0.1    1.3  1  UniRef90_A0A0A3HXK4     Acyl-CoA dehydrogenase n=1 Tax=Lysini
   2.2e-33  128.0   0.8    2.9e-33  127.6   0.8    1.0  1  UniRef90_A0A2V6R317     Uncharacterized protein n=1 Tax=Candi
   2.3e-33  127.9   7.2    3.1e-33  127.5   7.2    1.0  1  UniRef90_UPI00099BACAC  hypothetical protein n=2 Tax=Streptom
   2.3e-33  127.9   8.8      3e-33  127.6   8.8    1.0  1  UniRef90_A0A0M9CNY8     Acyl-CoA_dh_2 domain-containing prote
   2.3e-33  127.9   7.2      3e-33  127.6   7.2    1.1  1  UniRef90_A0A255DCH5     Acyl-CoA dehydrogenase n=3 Tax=Mycoba
   2.4e-33  127.9   2.3    3.1e-33  127.5   2.3    1.0  1  UniRef90_A0A3M5TIG7     Acyl-CoA dehydrogenase n=1 Tax=Pseudo
   2.4e-33  127.9   0.3    3.1e-33  127.5   0.3    1.0  1  UniRef90_A0A3B7Q0L6     SfnB family sulfur acquisition oxidor
   2.4e-33  127.9   4.8      3e-33  127.5   4.8    1.0  1  UniRef90_A0A1W6LIE8     Acyl-CoA dehydrogenase n=2 Tax=Rhizob
   2.6e-33  127.7   0.1    3.5e-33  127.3   0.1    1.0  1  UniRef90_A0A009FA66     Sulfur acquisition oxidoreductase, Sf
   2.7e-33  127.7   4.0    3.7e-33  127.2   4.0    1.0  1  UniRef90_V8CX18         Acyl-CoA dehydrogenase n=6 Tax=Actino
   2.8e-33  127.6   0.8    7.2e-33  126.3   0.8    1.4  1  UniRef90_N0AQN1         Uncharacterized protein n=1 Tax=Bacil
   2.9e-33  127.6   0.8    3.6e-33  127.3   0.8    1.1  1  UniRef90_UPI0003F82731  acyl-CoA dehydrogenase n=1 Tax=Bradyr
     3e-33  127.5   6.9    3.7e-33  127.2   6.9    1.0  1  UniRef90_A0A1G8RQ13     Acyl-CoA dehydrogenase n=1 Tax=Nonomu
   3.1e-33  127.5   0.1      4e-33  127.1   0.1    1.0  1  UniRef90_A0A3R5KUL4     Dibenzothiophene desulfurization enzy
   3.1e-33  127.5   0.3    4.1e-33  127.1   0.3    1.1  1  UniRef90_A0A162CA26     Acyl-CoA dehydrogenase n=4 Tax=Bacill
   3.2e-33  127.5   1.8    4.2e-33  127.1   1.8    1.0  1  UniRef90_A0A2V6R2Q5     Uncharacterized protein n=3 Tax=Candi
   3.2e-33  127.5   0.2    4.3e-33  127.0   0.2    1.1  1  UniRef90_UPI0004A265DD  hypothetical protein n=1 Tax=Saccharo
   3.2e-33  127.4   5.5    4.2e-33  127.1   5.5    1.0  1  UniRef90_A0A1X1SPR5     Acyl-CoA dehydrogenase n=1 Tax=Mycoli
   3.3e-33  127.4  10.5    4.1e-33  127.1  10.5    1.0  1  UniRef90_A0A372ZQ43     Monooxygenase n=5 Tax=Streptomycetace
   3.4e-33  127.4   0.1    4.8e-33  126.9   0.1    1.1  1  UniRef90_A0A3R1ZPL8     Dibenzothiophene desulfurization enzy
   3.4e-33  127.4   0.6    4.5e-33  126.9   0.6    1.1  1  UniRef90_A0A399HR05     Uncharacterized protein n=1 Tax=Alter
   3.5e-33  127.3  15.1    7.8e-33  126.2  15.1    1.5  1  UniRef90_A0A1U9R1T0     Acyl-CoA dehydrogenase n=1 Tax=Strept
   3.6e-33  127.3   8.4    4.9e-33  126.8   8.4    1.1  1  UniRef90_A0A4R5IVR5     Acyl-CoA dehydrogenase n=2 Tax=Strept
   3.6e-33  127.3   5.1    4.7e-33  126.9   5.1    1.0  1  UniRef90_UPI000834475B  acyl-CoA dehydrogenase n=1 Tax=Millis
   3.7e-33  127.2   2.5    5.7e-33  126.6   2.5    1.2  1  UniRef90_A0A2T6F6K4     Dehydrogenase n=1 Tax=Glaciimonas sp.
   3.7e-33  127.2   4.3    5.1e-33  126.8   4.3    1.1  1  UniRef90_G8RKK7         Acyl-CoA dehydrogenase n=1 Tax=Mycoba
   3.9e-33  127.2   4.9    5.1e-33  126.8   4.9    1.0  1  UniRef90_A0A261SB57     Acyl-CoA dehydrogenase n=1 Tax=Bordet
   3.9e-33  127.2   0.2    5.8e-33  126.6   0.2    1.2  1  UniRef90_A0A398BD57     Acyl-CoA dehydrogenase n=1 Tax=Bacill
   4.1e-33  127.1   0.2    5.2e-33  126.8   0.2    1.0  1  UniRef90_A0A1B2LYA7     SfnB family sulfur acquisition oxidor
   4.7e-33  126.9   0.3    5.7e-33  126.6   0.3    1.0  1  UniRef90_A0A3R5G653     Dibenzothiophene desulfurization enzy
   4.9e-33  126.8   4.4      6e-33  126.6   4.4    1.0  1  UniRef90_A0A4Q3L9M0     Acyl-CoA dehydrogenase n=1 Tax=Comamo
   4.9e-33  126.8   2.4    6.5e-33  126.4   2.4    1.0  1  UniRef90_W9ASG0         Pesticide degrading monooxygenase n=3
     5e-33  126.8   4.4    6.3e-33  126.5   4.4    1.1  1  UniRef90_UPI0006E285C3  acyl-CoA dehydrogenase n=1 Tax=Strept
   5.2e-33  126.8   4.3    6.6e-33  126.4   4.3    1.0  1  UniRef90_A0A3G8JSD0     Dibenzothiophene desulfurization enzy
   5.2e-33  126.8   1.7    6.8e-33  126.4   1.7    1.0  1  UniRef90_A0A2S8KGV1     Acyl-CoA dehydrogenase n=1 Tax=Mycoba
   5.4e-33  126.7   6.0    6.4e-33  126.5   6.0    1.0  1  UniRef90_D9W814         Acyl-CoA dehydrogenase n=8 Tax=Strept
   5.4e-33  126.7   6.0    7.1e-33  126.3   6.0    1.0  1  UniRef90_A0A2S8KF73     Acyl-CoA dehydrogenase n=1 Tax=Mycoba
   5.5e-33  126.7   4.7    7.3e-33  126.3   4.7    1.1  1  UniRef90_UPI000304EA2F  acyl-CoA dehydrogenase n=1 Tax=Nocard
   5.6e-33  126.6   3.1      8e-33  126.1   3.1    1.1  1  UniRef90_A0A132HBX2     Dibenzothiophene desulfurization enzy
   5.9e-33  126.6   7.7    8.2e-33  126.1   7.7    1.1  1  UniRef90_A0A1J4N2K6     Monooxygenase n=4 Tax=Nocardioidaceae
     6e-33  126.5   8.5    8.1e-33  126.1   8.5    1.1  1  UniRef90_UPI000D13FE07  acyl-CoA dehydrogenase n=1 Tax=Strept
     6e-33  126.5   0.7    7.1e-33  126.3   0.7    1.0  1  UniRef90_A4YVU6         Putative acyl-CoA dehydrogenase n=5 T
   6.1e-33  126.5   7.7      8e-33  126.1   7.7    1.0  1  UniRef90_A0A139V3U0     Acyl-CoA dehydrogenase n=2 Tax=Mycoba
   6.1e-33  126.5   5.5    7.5e-33  126.2   5.5    1.0  1  UniRef90_UPI00114F3408  acyl-CoA dehydrogenase n=1 Tax=Entera
   7.4e-33  126.2   1.3    9.3e-33  125.9   1.3    1.0  1  UniRef90_A0A2V7ECS0     Uncharacterized protein n=1 Tax=Candi
   7.4e-33  126.2  10.8    9.9e-33  125.8  10.8    1.0  1  UniRef90_A0A1A9IT70     Acyl-CoA dehydrogenase n=3 Tax=Strept
   7.5e-33  126.2   2.4    8.4e-33  126.1   2.4    1.0  1  UniRef90_A0A4Q7UH37     Alkylation response protein AidB-like
     8e-33  126.1   0.1      1e-32  125.8   0.1    1.2  1  UniRef90_A0A3Q9RN26     Acyl-CoA_dh_2 domain-containing prote
   8.5e-33  126.0   8.3    4.8e-06   37.9   0.3    6.5  3  UniRef90_A0A182Y8I9     Uncharacterized protein n=1 Tax=Anoph
   8.7e-33  126.0   0.3      1e-32  125.8   0.3    1.1  1  UniRef90_A0A1Y3PV56     Acyl-CoA_dh_2 domain-containing prote
   9.3e-33  125.9   7.0    1.3e-32  125.4   7.0    1.1  1  UniRef90_A0A3T0NAW2     Acyl-CoA dehydrogenase n=5 Tax=Alcali
   9.4e-33  125.9   3.3    1.1e-32  125.6   3.3    1.0  1  UniRef90_Q883C9         Acyl-CoA dehydrogenase family protein
     1e-32  125.8   0.1    1.4e-32  125.4   0.1    1.1  1  UniRef90_A0A2E9LJ85     Uncharacterized protein n=1 Tax=Dehal
     1e-32  125.8   0.5    1.4e-32  125.3   0.5    1.1  1  UniRef90_M7NV98         Sulfur acquisition oxidoreductase, Sf
     1e-32  125.8   2.5    1.6e-32  125.2   2.5    1.2  1  UniRef90_A0A0T1W3X0     Acyl-CoA dehydrogenase n=4 Tax=Mycoba
     1e-32  125.8   0.1    1.3e-32  125.4   0.1    1.0  1  UniRef90_A0A143G4H9     SfnB family sulfur acquisition oxidor
   1.1e-32  125.7  14.8    2.6e-32  124.4  14.8    1.5  1  UniRef90_A0A0M7R365     Acyl-CoA dehydrogenase type 2 domain 
   1.1e-32  125.7   0.8    1.4e-32  125.3   0.8    1.0  1  UniRef90_A0A1X7LK23     Sulfur acquisition oxidoreductase, Sf
   1.2e-32  125.5   1.6    1.6e-32  125.2   1.6    1.0  1  UniRef90_A0A1E3RGC6     Acyl-CoA dehydrogenase n=2 Tax=Mycoli
   1.4e-32  125.3   1.6    1.9e-32  124.9   1.6    1.0  1  UniRef90_UPI000DD6F695  SfnB family sulfur acquisition oxidor
   1.4e-32  125.3   4.1    1.7e-32  125.0   4.1    1.0  1  UniRef90_A0A2H6B9U0     Acyl-CoA dehydrogenase n=2 Tax=Methyl
   1.5e-32  125.3   6.1    1.9e-32  124.9   6.1    1.1  1  UniRef90_A0A1S7BCV0     Acyl-CoA_dh_2 domain-containing prote
   1.5e-32  125.2   0.2      2e-32  124.8   0.2    1.0  1  UniRef90_I4I0K3         Putative acyl-CoA dehydrogenase n=1 T
   1.5e-32  125.2   4.8    1.8e-32  125.0   4.8    1.0  1  UniRef90_UPI00045E8F83  acyl-CoA dehydrogenase n=2 Tax=Xantho
   1.6e-32  125.1   0.7    1.8e-32  125.0   0.7    1.0  1  UniRef90_A0A407N1W5     Dibenzothiophene desulfurization enzy
   1.6e-32  125.1   8.3    2.1e-32  124.7   8.3    1.0  1  UniRef90_A0A0F4JCB8     Acyl-CoA_dh_2 domain-containing prote
   1.7e-32  125.1   3.2      2e-32  124.8   3.2    1.0  1  UniRef90_A0A427E3C6     Acyl-CoA dehydrogenase n=1 Tax=Pseudo
   1.7e-32  125.1   9.8    2.2e-32  124.7   9.8    1.0  1  UniRef90_A0A1A9QP15     Acyl-CoA_dh_2 domain-containing prote
   1.7e-32  125.1   2.5    2.1e-32  124.7   2.5    1.0  1  UniRef90_A0A051U4V3     Acyl-CoA_dh_2 domain-containing prote
   1.7e-32  125.0  14.8    1.3e-31  122.2  14.8    1.9  1  UniRef90_A0A1Q5IXH0     Acyl-CoA dehydrogenase n=2 Tax=Strept
   1.8e-32  125.0   0.1    2.3e-32  124.6   0.1    1.1  1  UniRef90_A0A241W0K1     Monooxygenase n=1 Tax=Acinetobacter s
   1.8e-32  125.0   0.2    2.8e-32  124.3   0.2    1.2  1  UniRef90_A0A327RKH4     Alkylation response protein AidB-like
     2e-32  124.9   3.9    2.6e-32  124.4   3.9    1.0  1  UniRef90_A0A3R1NN18     Dibenzothiophene desulfurization enzy
     2e-32  124.8   6.2    2.5e-32  124.5   6.2    1.0  1  UniRef90_A0A101AZF8     Acyl-CoA dehydrogenase n=2 Tax=Mycoba
     2e-32  124.8   7.0    2.4e-32  124.6   7.0    1.0  1  UniRef90_V5X6U5         Acyl-CoA dehydrogenase n=4 Tax=Mycoba
   2.1e-32  124.8   7.4    2.7e-32  124.4   7.4    1.0  1  UniRef90_A0A1I3H7L9     Acyl-CoA dehydrogenase n=1 Tax=Nocard
   2.2e-32  124.7   2.8    2.8e-32  124.4   2.8    1.0  1  UniRef90_A0A1A2P4M6     Acyl-CoA dehydrogenase n=1 Tax=Mycoba
   2.4e-32  124.6   3.5    3.1e-32  124.2   3.5    1.1  1  UniRef90_A0A0U5BC86     Uncharacterized protein n=2 Tax=Micro
   2.5e-32  124.5   2.7    3.2e-32  124.2   2.7    1.0  1  UniRef90_A0A4R3Z3J2     Alkylation response protein AidB-like
   2.5e-32  124.5   3.9    3.3e-32  124.1   3.9    1.0  1  UniRef90_UPI000FE380D0  acyl-CoA dehydrogenase n=1 Tax=Sinirh
   2.6e-32  124.5   1.0    3.3e-32  124.1   1.0    1.0  1  UniRef90_A0A1Y5P8U3     Pesticide degrading monooxygenase n=3
   2.6e-32  124.4   8.2    3.5e-32  124.0   8.2    1.1  1  UniRef90_UPI00073E5C32  acyl-CoA dehydrogenase n=1 Tax=Mycoba
   2.8e-32  124.4   5.0    3.2e-32  124.2   5.0    1.0  1  UniRef90_A0A1B7M3P0     Uncharacterized protein n=1 Tax=Enter
   2.9e-32  124.3   2.7    3.9e-32  123.9   2.7    1.0  1  UniRef90_A0A1L2ZNX9     Acyl-CoA dehydrogenase n=1 Tax=Neomic
   2.9e-32  124.3   3.4      4e-32  123.8   3.4    1.1  1  UniRef90_L0LN56         Acyl-CoA dehydrogenase n=7 Tax=Rhizob
   2.9e-32  124.3   3.9    3.8e-32  123.9   3.9    1.0  1  UniRef90_A0A1I5KAZ8     Acyl-CoA dehydrogenase n=2 Tax=Variov
     3e-32  124.3   3.3    3.8e-32  123.9   3.3    1.0  1  UniRef90_A0A379IEZ2     Acyl-CoA dehydrogenase, C-terminal n=
     3e-32  124.2   1.3    3.5e-32  124.0   1.3    1.0  1  UniRef90_UPI000373809A  hypothetical protein n=1 Tax=Pseudomo
   3.1e-32  124.2   1.4      4e-32  123.8   1.4    1.0  1  UniRef90_A0A3P8LYM2     Sulfur acquisition oxidoreductase, Sf
   3.4e-32  124.1   4.6    4.3e-32  123.7   4.6    1.0  1  UniRef90_A0A427E3G3     Acyl-CoA dehydrogenase n=1 Tax=Pseudo
   3.4e-32  124.0   1.5    4.6e-32  123.6   1.5    1.0  1  UniRef90_A0A2C9T0K2     Acyl-CoA dehydrogenase n=1 Tax=Mycoba
   3.5e-32  124.0   2.9    2.8e-20   84.8   0.5    2.0  2  UniRef90_UPI00109E7EB1  SfnB family sulfur acquisition oxidor
   3.5e-32  124.0   3.3    4.6e-32  123.6   3.3    1.0  1  UniRef90_A0A0J6Y1N8     Dibenzothiophene desulfurization enzy
   3.6e-32  124.0   0.0    5.1e-32  123.5   0.0    1.1  1  UniRef90_A0A355B022     Uncharacterized protein n=1 Tax=Nitro
   3.7e-32  124.0  12.3    8.3e-32  122.8  12.3    1.5  1  UniRef90_A0A160NUN3     Uncharacterized protein n=1 Tax=Strep
   3.8e-32  123.9   8.3    4.9e-32  123.5   8.3    1.0  1  UniRef90_A0A1H6F0K9     Acyl-CoA dehydrogenase n=1 Tax=Nonomu
   3.9e-32  123.9   4.0    4.8e-32  123.6   4.0    1.0  1  UniRef90_UPI00111AE246  hypothetical protein n=1 Tax=Streptom
   3.9e-32  123.9  18.3    1.8e-21   88.7   9.0    2.3  2  UniRef90_A0A0L8L4M7     Acyl-CoA dehydrogenase n=2 Tax=Strept
   4.5e-32  123.7   3.0    5.5e-32  123.4   3.0    1.0  1  UniRef90_UPI000E0B3BCE  acyl-CoA dehydrogenase n=1 Tax=Parabu
   4.5e-32  123.7   1.6    5.8e-32  123.3   1.6    1.0  1  UniRef90_A0A1A0KDR4     Acyl-CoA dehydrogenase n=1 Tax=Mycoba
   4.9e-32  123.6   4.1    6.4e-32  123.2   4.1    1.0  1  UniRef90_H0R1H8         Putative oxidoreductase n=1 Tax=Gordo
   4.9e-32  123.5   2.6      6e-32  123.2   2.6    1.0  1  UniRef90_A0A0P0RN05     Acyl-CoA dehydrogenase n=1 Tax=Parabu
     5e-32  123.5   3.9    6.5e-32  123.1   3.9    1.0  1  UniRef90_A0A2S8Y2Z1     Acyl-CoA dehydrogenase n=1 Tax=Ochrob
   5.5e-32  123.4   5.1    7.2e-32  123.0   5.1    1.0  1  UniRef90_A0A0D6IQ78     Acyl-CoA dehydrogenase, C-terminal n=
   5.5e-32  123.4   0.0    8.1e-32  122.8   0.0    1.1  1  UniRef90_A0A0A3IJQ6     Acyl-CoA dehydrogenase n=2 Tax=Lysini
   5.5e-32  123.4   0.1    7.1e-32  123.0   0.1    1.0  1  UniRef90_A0A4Q4H0D0     SfnB family sulfur acquisition oxidor
   5.7e-32  123.3   7.1    7.6e-32  122.9   7.1    1.0  1  UniRef90_A0A0C1V8A9     Acyl-CoA dehydrogenase (Fragment) n=1
   5.7e-32  123.3   2.6    7.6e-32  122.9   2.6    1.1  1  UniRef90_A0QZP1         Acyl-CoA dehydrogenase domain protein
   5.7e-32  123.3   5.8    7.2e-32  123.0   5.8    1.1  1  UniRef90_A0A260AG27     Acyl-CoA dehydrogenase n=3 Tax=Rhodoc
   5.8e-32  123.3   0.8    6.9e-32  123.1   0.8    1.0  1  UniRef90_A0A2M8ZEH7     Alkylation response protein AidB-like
   6.1e-32  123.2   3.7      8e-32  122.9   3.7    1.0  1  UniRef90_A0A077LB48     Acyl-CoA dehydrogenase type 2 domain 
   6.3e-32  123.2   3.0    7.9e-32  122.9   3.0    1.0  1  UniRef90_D5WK26         Acyl-CoA dehydrogenase type 2 domain 
   6.3e-32  123.2   0.4    8.4e-32  122.8   0.4    1.0  1  UniRef90_A0A335EYM4     Acyl-CoA dehydrogenase n=1 Tax=Acinet
   6.3e-32  123.2  17.4    5.4e-31  120.1  17.4    1.9  1  UniRef90_F2R726         Acyl-CoA_dh_2 domain-containing prote
   6.4e-32  123.2   6.3    8.6e-32  122.7   6.3    1.0  1  UniRef90_A0A1N7EK00     Acyl-CoA dehydrogenase n=1 Tax=Willia
   6.4e-32  123.2   6.2    8.4e-32  122.8   6.2    1.0  1  UniRef90_A0A0M8TGG4     Acyl-CoA_dh_2 domain-containing prote
   6.5e-32  123.1   0.1    8.9e-32  122.7   0.1    1.1  1  UniRef90_A0A2E7PG31     Uncharacterized protein n=3 Tax=Chlor
   6.6e-32  123.1   3.6    8.6e-32  122.7   3.6    1.1  1  UniRef90_Q0SFZ0         Probable acyl-CoA dehydrogenase n=19 
   6.8e-32  123.1   7.0    8.7e-32  122.7   7.0    1.1  1  UniRef90_A0A1A0TTA1     Acyl-CoA dehydrogenase n=1 Tax=Mycoba
   7.6e-32  122.9   0.2    9.8e-32  122.6   0.2    1.0  1  UniRef90_UPI00115CF75F  acyl-CoA dehydrogenase n=1 Tax=Agroba
   7.8e-32  122.9   4.5      1e-31  122.5   4.5    1.0  1  UniRef90_A0A1E8PWX8     Acyl-CoA dehydrogenase n=1 Tax=Mycoba
     8e-32  122.8   1.9    9.9e-32  122.5   1.9    1.0  1  UniRef90_A0A0A3Z2R8     Acyl-CoA_dh_2 domain-containing prote
   8.1e-32  122.8   0.0    1.1e-31  122.4   0.0    1.1  1  UniRef90_A0A498DKN6     Acyl-CoA dehydrogenase n=1 Tax=Oceano
   8.1e-32  122.8   0.0    1.1e-31  122.4   0.0    1.1  1  UniRef90_A0A349SIP1     Uncharacterized protein n=4 Tax=Gamma
   8.8e-32  122.7   7.4    1.2e-31  122.3   7.4    1.1  1  UniRef90_A0A0Q5EHE2     Acyl-CoA_dh_2 domain-containing prote
   8.9e-32  122.7   8.1    1.2e-31  122.3   8.1    1.0  1  UniRef90_A0A0N0NEK4     Acyl-CoA dehydrogenase type 2 domain-
   9.4e-32  122.6   3.0    1.2e-31  122.2   3.0    1.0  1  UniRef90_A0A3A3H0W9     Acyl-CoA dehydrogenase n=1 Tax=Mesorh
   9.9e-32  122.5   2.1    1.3e-31  122.2   2.1    1.0  1  UniRef90_UPI000490E8A0  acyl-CoA dehydrogenase n=1 Tax=Mycoba
     1e-31  122.5   2.0    1.5e-31  121.9   2.0    1.1  1  UniRef90_A0A378VC18     Acyl-CoA dehydrogenase n=5 Tax=Mycoba
   1.2e-31  122.3   9.4    1.5e-31  122.0   9.4    1.0  1  UniRef90_A0A060ZCH0     Acyl-CoA dehydrogenase type 2 domain-
   1.3e-31  122.2   8.0    1.6e-31  121.8   8.0    1.1  1  UniRef90_A0A0G3ILR3     Acyl-CoA dehydrogenase n=6 Tax=Mycoba
   1.3e-31  122.2   0.8    1.7e-31  121.8   0.8    1.0  1  UniRef90_UPI0009EB7153  hypothetical protein n=1 Tax=Aquitale
   1.3e-31  122.1   0.4    1.6e-31  121.8   0.4    1.0  1  UniRef90_A0A3P8M0H3     Flavin-dependent monooxygenase, oxyge
   1.5e-31  122.0   3.0    1.9e-31  121.6   3.0    1.0  1  UniRef90_A0A1A0TQP3     Acyl-CoA dehydrogenase n=1 Tax=Mycoba
   1.5e-31  121.9   8.7      2e-31  121.5   8.7    1.1  1  UniRef90_A0A3E0D0C3     Alkylation response protein AidB-like
   1.5e-31  121.9   0.2      2e-31  121.5   0.2    1.1  1  UniRef90_A0A1Z4U2X2     Putative acyl-CoA dehydrogenase n=4 T
   1.7e-31  121.8   8.2    2.2e-31  121.4   8.2    1.0  1  UniRef90_UPI00110A28D7  acyl-CoA dehydrogenase n=1 Tax=Nonomu
   1.7e-31  121.7   3.6    2.2e-31  121.4   3.6    1.1  1  UniRef90_A0A1C3X9T1     Sulfur acquisition oxidoreductase, Sf
   1.8e-31  121.7   1.8    2.3e-31  121.3   1.8    1.1  1  UniRef90_A0A1C3VQR0     Sulfur acquisition oxidoreductase, Sf
   1.8e-31  121.7   1.1    2.4e-31  121.3   1.1    1.0  1  UniRef90_UPI000DD9311C  SfnB family sulfur acquisition oxidor
   1.8e-31  121.7   7.3    2.2e-31  121.4   7.3    1.0  1  UniRef90_A0A431VG22     Acyl-CoA dehydrogenase n=1 Tax=Azospi
   1.9e-31  121.6   8.2    2.5e-31  121.2   8.2    1.0  1  UniRef90_A0A0J6XRK3     Acyl-CoA_dh_2 domain-containing prote
   1.9e-31  121.6   1.7    2.4e-31  121.3   1.7    1.0  1  UniRef90_A0A1E3SNJ6     Acyl-CoA dehydrogenase n=3 Tax=Mycoba
     2e-31  121.5   6.6    2.6e-31  121.2   6.6    1.0  1  UniRef90_M0QI85         Putative oxidoreductase n=1 Tax=Gordo
     2e-31  121.5   8.1    2.6e-31  121.1   8.1    1.1  1  UniRef90_A0A143QA93     Dibenzothiophene desulfurization enzy
   2.2e-31  121.4   4.9    2.9e-31  121.0   4.9    1.1  1  UniRef90_A0A0N1CIJ0     Acyl-CoA dehydrogenase n=2 Tax=Mycoba
   2.2e-31  121.4   6.1    2.7e-31  121.1   6.1    1.0  1  UniRef90_A0A1I2KI59     Acyl-CoA dehydrogenase n=1 Tax=Actino
   2.3e-31  121.4   5.9    2.9e-31  121.0   5.9    1.0  1  UniRef90_A0A375YB74     Acyl-CoA dehydrogenase [Azorhizobium 
   2.3e-31  121.3   2.8    2.8e-31  121.1   2.8    1.0  1  UniRef90_A0A1S7SD58     Putative acyl-CoA dehydrogenase n=1 T
   2.3e-31  121.3   1.0    2.9e-31  121.0   1.0    1.0  1  UniRef90_A0A327S3W3     Alkylation response protein AidB-like
   2.4e-31  121.3   2.1    3.1e-31  120.9   2.1    1.0  1  UniRef90_A0A3M4D865     Acyl-CoA dehydrogenase protein n=1 Ta
   2.4e-31  121.3   4.4    2.8e-31  121.0   4.4    1.1  1  UniRef90_A0A1M3BIB2     Uncharacterized protein n=1 Tax=Solir
   2.5e-31  121.2   0.1    2.9e-31  121.0   0.1    1.0  1  UniRef90_A0A150TM95     Acyl-CoA_dh_2 domain-containing prote
   2.7e-31  121.1  11.5    3.5e-31  120.7  11.5    1.0  1  UniRef90_UPI0004CA69B5  acyl-CoA dehydrogenase n=1 Tax=Strept
   2.8e-31  121.1   5.6    3.2e-31  120.8   5.6    1.1  1  UniRef90_UPI0007C51FB2  acyl-CoA dehydrogenase n=1 Tax=Strept
   2.9e-31  121.0   8.4    3.9e-31  120.6   8.4    1.0  1  UniRef90_A0A0M9XYH6     Acyl-CoA_dh_2 domain-containing prote
     3e-31  120.9   2.2      4e-31  120.5   2.2    1.0  1  UniRef90_A0A1A3C9G3     Acyl-CoA dehydrogenase n=2 Tax=Mycoba
     3e-31  120.9   8.5    3.8e-31  120.6   8.5    1.0  1  UniRef90_UPI000487A595  acyl-CoA dehydrogenase n=2 Tax=Curvib
   3.5e-31  120.7   2.0    4.7e-31  120.3   2.0    1.0  1  UniRef90_A0A2V6UYH5     Uncharacterized protein n=1 Tax=Candi
   3.6e-31  120.7   5.4    5.9e-05   34.3   0.1    6.4  3  UniRef90_A0A182PUH8     Uncharacterized protein n=1 Tax=Anoph
   3.6e-31  120.7   8.2    4.7e-31  120.3   8.2    1.0  1  UniRef90_A0A1U9NRQ4     Uncharacterized protein n=9 Tax=Strep
   3.7e-31  120.6  12.0    4.6e-31  120.3  12.0    1.0  1  UniRef90_A0A419Y0A7     Alkylation response protein AidB-like
   3.9e-31  120.6   0.1    5.6e-31  120.0   0.1    1.1  1  UniRef90_A0A1F7TBA1     Uncharacterized protein n=2 Tax=uncla
   4.1e-31  120.5   9.7    5.9e-31  120.0   9.7    1.1  1  UniRef90_UPI0002F2A02E  hypothetical protein n=1 Tax=Brevibac
   4.1e-31  120.5   1.9    4.9e-31  120.2   1.9    1.0  1  UniRef90_A0A0D7NS56     Acyl-CoA dehydrogenase n=13 Tax=Brady
   4.2e-31  120.5  10.7    5.7e-31  120.0  10.7    1.1  1  UniRef90_UPI0005B81CA8  acyl-CoA dehydrogenase n=2 Tax=Strept
   4.2e-31  120.5   4.6    5.2e-31  120.2   4.6    1.0  1  UniRef90_A0A089YUJ6     Acyl-CoA dehydrogenase n=10 Tax=Pseud
   4.3e-31  120.4   7.0    5.3e-31  120.1   7.0    1.1  1  UniRef90_A0A2R7Z199     Monooxygenase n=1 Tax=Nocardioides cu
   4.4e-31  120.4   2.2    5.3e-31  120.1   2.2    1.0  1  UniRef90_A0A132PKM1     Acyl-CoA dehydrogenase n=2 Tax=Mycoli
   4.8e-31  120.3   5.4    6.4e-31  119.9   5.4    1.0  1  UniRef90_UPI0002FBA9D7  acyl-CoA dehydrogenase n=1 Tax=Nocard
   4.8e-31  120.3   1.1    6.5e-31  119.8   1.1    1.0  1  UniRef90_A0A2V6YTE1     Uncharacterized protein n=3 Tax=Candi
   5.1e-31  120.2   2.3    6.7e-31  119.8   2.3    1.0  1  UniRef90_N6V9G0         Acyl-CoA dehydrogenase type 2 n=1 Tax
   5.4e-31  120.1   5.8    6.7e-31  119.8   5.8    1.1  1  UniRef90_UPI0009FEA0CB  hypothetical protein n=1 Tax=Nocardia
   5.4e-31  120.1   2.8    6.6e-31  119.8   2.8    1.0  1  UniRef90_A0A0K0XAB6     Acyl-CoA dehydrogenase n=1 Tax=Mycoba
   5.7e-31  120.0   9.9    7.2e-31  119.7   9.9    1.0  1  UniRef90_UPI000A04C9C7  acyl-CoA dehydrogenase n=1 Tax=Nocard
   5.7e-31  120.0   4.1    7.4e-31  119.7   4.1    1.0  1  UniRef90_A0A417Y5F4     Acyl-CoA dehydrogenase n=1 Tax=Nocard
   6.1e-31  119.9   7.3    8.3e-31  119.5   7.3    1.1  1  UniRef90_A0A2C9T005     Acyl-CoA dehydrogenase n=2 Tax=Mycoba
   6.2e-31  119.9   2.6    7.5e-31  119.6   2.6    1.0  1  UniRef90_J4TE56         Acyl-CoA_dh_2 domain-containing prote
   6.5e-31  119.8   1.1      8e-31  119.5   1.1    1.0  1  UniRef90_UPI000DD55723  SfnB family sulfur acquisition oxidor
   6.5e-31  119.8   2.2    8.8e-31  119.4   2.2    1.1  1  UniRef90_M3UPS8         Uncharacterized protein n=3 Tax=Gordo
   6.5e-31  119.8   9.3    8.6e-31  119.5   9.3    1.0  1  UniRef90_A0A1H5BVC5     Acyl-CoA dehydrogenase n=4 Tax=Rhodoc
   6.7e-31  119.8   5.7    8.6e-31  119.5   5.7    1.0  1  UniRef90_A0A2M9CHM6     Alkylation response protein AidB-like
   6.9e-31  119.8   6.7    8.5e-31  119.5   6.7    1.1  1  UniRef90_UPI001150A822  hypothetical protein n=1 Tax=Microbac
   7.1e-31  119.7   5.6    9.3e-31  119.3   5.6    1.0  1  UniRef90_A0A0Q8ZSN4     Acyl-CoA dehydrogenase n=2 Tax=Mycoba
   7.4e-31  119.7   5.2    9.8e-31  119.3   5.2    1.0  1  UniRef90_A0A077LF25     Acyl-CoA dehydrogenase n=1 Tax=Pseudo
   7.8e-31  119.6   8.0      1e-30  119.2   8.0    1.0  1  UniRef90_UPI0006C4365B  hypothetical protein n=1 Tax=Streptom
   8.4e-31  119.5   4.0      1e-30  119.2   4.0    1.1  1  UniRef90_A0A4Q7PVP9     Alkylation response protein AidB-like
   8.8e-31  119.4   0.9      1e-30  119.2   0.9    1.0  1  UniRef90_A0A3R2Z142     Dibenzothiophene desulfurization enzy
     9e-31  119.4   8.2    1.2e-30  119.0   8.2    1.0  1  UniRef90_A0A0F4I5N8     Acyl-CoA_dh_2 domain-containing prote
   9.1e-31  119.4   9.0    1.1e-30  119.1   9.0    1.0  1  UniRef90_UPI000D11B388  acyl-CoA dehydrogenase n=3 Tax=Strept
   9.2e-31  119.4   7.9    1.2e-30  118.9   7.9    1.0  1  UniRef90_A0A2K8PS82     Dibenzothiophene desulfurization enzy
   9.9e-31  119.2   2.5    1.2e-30  118.9   2.5    1.0  1  UniRef90_A0A4Q7PVS5     Alkylation response protein AidB-like
   1.1e-30  119.2   0.4    1.4e-30  118.8   0.4    1.0  1  UniRef90_UPI001120DB61  SfnB family sulfur acquisition oxidor
   1.1e-30  119.1   2.7    1.3e-30  118.9   2.7    1.0  1  UniRef90_A7IL03         Acyl-CoA dehydrogenase type 2 domain 
   1.1e-30  119.1   3.9    1.4e-30  118.8   3.9    1.0  1  UniRef90_A0A1N7DY36     Acyl-CoA dehydrogenase n=1 Tax=Willia
   1.1e-30  119.1   9.4    1.4e-30  118.8   9.4    1.0  1  UniRef90_A0A3M0IA11     Acyl-CoA dehydrogenase n=1 Tax=Strept
   1.1e-30  119.1   5.8    1.6e-30  118.6   5.8    1.1  1  UniRef90_A0A2S2C1G2     Monooxygenase n=1 Tax=Rhodococcus sp.
   1.2e-30  119.0   1.2    1.5e-30  118.7   1.2    1.0  1  UniRef90_A0A329Y563     SfnB family sulfur acquisition oxidor
   1.2e-30  119.0   0.1    1.6e-30  118.5   0.1    1.1  1  UniRef90_A0A0M9DNP1     Acyl-CoA dehydrogenase n=1 Tax=Lysini
   1.2e-30  119.0   6.6    1.7e-30  118.5   6.6    1.1  1  UniRef90_A0A239BAB6     Acyl-CoA dehydrogenase n=1 Tax=Strept
   1.2e-30  119.0   6.7    1.6e-30  118.6   6.7    1.0  1  UniRef90_UPI0005844F48  acyl-CoA dehydrogenase n=6 Tax=Nocard
   1.3e-30  118.9   4.7    1.6e-30  118.6   4.7    1.0  1  UniRef90_W5TCV7         Acyl-CoA dehydrogenase n=1 Tax=Nocard
   1.3e-30  118.9   5.2    1.7e-30  118.5   5.2    1.1  1  UniRef90_A0A0J6W2Z5     Dibenzothiophene desulfurization enzy
   1.3e-30  118.9   0.9    1.7e-30  118.4   0.9    1.1  1  UniRef90_A0A0L0JS39     Desulfurization protein n=4 Tax=Strep
   1.3e-30  118.9   3.2    1.7e-30  118.5   3.2    1.0  1  UniRef90_X5LH33         Pesticide degrading monooxygenase n=5
   1.3e-30  118.9   3.3    1.8e-30  118.4   3.3    1.1  1  UniRef90_A0A1G8IGI2     Acyl-CoA dehydrogenase n=1 Tax=Variov
   1.3e-30  118.8   1.2    1.7e-30  118.5   1.2    1.0  1  UniRef90_A0A4Z0MWB4     Acyl-CoA dehydrogenase n=1 Tax=Mycoli
   1.3e-30  118.8   0.7    1.5e-30  118.6   0.7    1.0  1  UniRef90_A0A4Q3PFK8     SfnB family sulfur acquisition oxidor
   1.3e-30  118.8   1.1    1.9e-30  118.3   1.1    1.1  1  UniRef90_A0A4Q1TX64     Acyl-CoA dehydrogenase n=1 Tax=Bosea 
   1.5e-30  118.7   0.5    2.2e-30  118.1   0.5    1.1  1  UniRef90_A0A161RAU5     Acyl-CoA dehydrogenase n=1 Tax=Bharga
   1.6e-30  118.6   2.1    1.8e-30  118.4   2.1    1.0  1  UniRef90_UPI0003796B28  hypothetical protein n=1 Tax=Methylop
   1.6e-30  118.6   4.7    2.1e-30  118.2   4.7    1.1  1  UniRef90_A0A2I8DE38     Acyl-CoA dehydrogenase n=1 Tax=Achrom
   1.6e-30  118.6   3.4    2.1e-30  118.2   3.4    1.1  1  UniRef90_UPI0003615C2C  acyl-CoA dehydrogenase n=1 Tax=Actino
   1.6e-30  118.5   0.0    2.2e-30  118.1   0.0    1.1  1  UniRef90_A0A1I3JPF3     Acyl-CoA dehydrogenase n=1 Tax=Thermo
   1.6e-30  118.5   2.4    2.4e-30  118.0   2.4    1.1  1  UniRef90_I7G6J3         Acyl-CoA dehydrogenase n=9 Tax=Mycoba
   1.7e-30  118.5   4.3    2.2e-30  118.1   4.3    1.0  1  UniRef90_UPI000466E1DB  acyl-CoA dehydrogenase n=1 Tax=Nocard
   1.7e-30  118.5   0.3    2.1e-30  118.2   0.3    1.0  1  UniRef90_A0A2R7T6V0     SfnB family sulfur acquisition oxidor
   1.7e-30  118.5   9.1    2.2e-30  118.1   9.1    1.0  1  UniRef90_A0A132HU10     Dibenzothiophene desulfurization enzy
   1.7e-30  118.4   3.3      3e-30  117.7   3.3    1.3  1  UniRef90_A0A496PFC6     Acyl-CoA dehydrogenase n=1 Tax=Arthro
   1.8e-30  118.4   0.2    2.3e-30  118.0   0.2    1.1  1  UniRef90_A0A0C1N3N8     Acyl-CoA dehydrogenase n=1 Tax=Tolypo
[truncated: 82,240,447 more chars]
