# Supplementary material for: Engineering DszC Mutants from Transition State Macrodipole Considerations and Evolutionary Sequence Analysis
Source: J Chem Inf Model. 2022 Dec 19;63(1):20–6. doi: 10.1021/acs.jcim.2c01337 (PMC9832474; doi:10.1021/acs.jcim.2c01337)
Supplement: Supplementary file 3 — ci2c01337_si_003.zip [file ci2c01337_si_003.zip › query_msa.aln]

>Input_pdb_SEQRES_A
MTLSPEKQH--VRPRDAADND-PV---AVARGLAEKWRATAVERDRAGGSATAEREDLRA
SGLLSLLVPREYGG-------------WGADWPTAIEVVREIAAADGSLGHLFGYHLTNA
PMIELIGSQ---EQEEHLYTQIAQNNWWTGNAS------SENNSHVLDWKV-RA----TP
T---EDGGYVLNGTKHFCSGAKGSDLLFVFGVVQ-----DDSPQ-----QGA------II
AAAIP--TSRAGVTPNDD-WAAIGMRQTDSGSTDFHNVKVEPDEVLGAP----N------
AFV---LAF---IQSERGSLFAPIAQLIFANVYLGIAHGALDAAREYTRTQARPWTPA--
-GI----QQATEDPYTIRSYGEFTIALQGADAAAREAAHLLQT-VWDK-------G-DAL
TPEDRGELMVKVSGVKALATNAALNISSGVFEVIGARGTHPRYGFDRFWRNVRTHSLHDP
VSYKIADVGKHTLNGQYPIPGFTS
>UniRef90_Q1W1G3_1_416 | Mutant DBT monooxygenase n=1 Tax=Gordonia sp. WQ-01A TaxID=378807 RepID=Q1W1G3_9ACTN | E_val=1.8e-256
MTLSVEKQH--VRPGD-ADND-PV---AVARGLAEKWRATAVERDRAGGSATVEREDLRA
SGLLSLLIPRQYGG-------------WGADWPTAIEVVREIAAADGSLGHLLGYHLSSA
PMIELFGSQ---EQEQRLYRQIAQNDWWTGNAS------SENNSHVLDWKV-SA----SP
T---EDGGYLLNGTKHFCSGAKGSDLLLVFGVIQ-----DDSPQ-----QGA------II
AAVIP--TSRHGVQVNDD-WAAIGMRQTDSGSTDFHSVKVEPDEVLGEP----N------
AFI---VAF---IQSERGSLFAPIVQLILANLYLGIAHGALDAAREYTRTQARPWTPA--
-RV----QQATEDPYVLRAYGEFTIALQGADAAAREAAHLLQT-VWDK-------G-DAL
APEDRGELMVKIPGVKALATNAALDVNSGIFEVIGARGTHPKYGFDRFWRNVRTHTLHDP
VSYKIADVGKHTLNGQYPIPGFTS
>UniRef90_T0BM21_7_392 | Uncharacterized protein n=1 Tax=Alicyclobacillus acidoterrestris (strain ATCC 49025 / DSM 3922 / CIP | E_val=2.9e-109
-----------------VQDD-IW---ASVQRLAEAFAVDAVEREQAGGNAKRQRDMLRE
SGLLTLLIPERYGG-------------GGETWSTVLRIVRELAKVDGSLAHLYGYHFLQL
VAPHLVGTP---EQKRYFYTESAKHNWFWGNAF------NP-----LDQRL-RG----NR
E----DGRVVLNGRKSFCTGAQDSDRLLVSWV---------EGD----DPAA------LY
TAVIP--TRREGVLVHDD-WDGLGQRQTDSGTVEFQDVVVEPHEIIAVP----L------
ANK-----------SPFSTIDAPLSQMILANIFAGSATGALEAAKEYTRTQSRPWYTS--
-GV----NAAHRDPYTLRKYGDMWVELQGATSLLDAAGHSIDA-AWEK-------E-FSL
TSDERGRVAVHTAAANALASKVALNVTSQVFEVMGAHSATKNHGFDRFWRNVRTHTLHNP
IDYKFKNIGNWYVNDEPPKPGW--
>UniRef90_UPI0002AC58FE_11_391 | acyl-CoA dehydrogenase n=1 Tax=Synechocystis sp. PCC 7509 TaxID=927677 RepID=UPI0002AC58FE | E_val=4.8e-100
--------------------D-YL---TLATALAEEFAITAVERDAKGGTPKQERDRLRQ
SGLLKLIIPKEYGG-------------LGETWITTLKISRELAKADSSIAHVFSYHHLGV
IIPHIFGSE---AQKEQYYSKTIENNWFWCNAL------NP-----LDRRT-TL----TP
D----GNNFRLNGVKSFCSGSKDSDILPITAT---------NND-------E------IT
ILAIP--TQRQGINIQDD-WDNMGQRQTDSGSIVFDNVVVYEDEILALR----D------
RTP-----------TPFNTIRACLTQLNLANIYLGIAQGALAAAKQYTRTSTKPWLTS--
-GV----ESATVDPYILQHYGNMWVELQGATCLTDIAGELLQN-AWEQ-------E-WNL
TAEQRGECAIAIATAKVAATKVGLDITSQIFEVMGARATTGKYGFDRYWRNLRTFTLHDP
IDYKVLDIGNWLLNEQLPKPNFY-
>UniRef90_A0A3D5CW51_20_401 | Monooxygenase n=2 Tax=Methylophilus TaxID=16 RepID=A0A3D5CW51_9PROT | E_val=3e-99
----------------------AL---AVAKQLAESFSLTAVERDHQGGTPKLERDAIRN
SGLLSLIIPRQYGG-------------YGANWQETLQVVREFAKVDSSIAHVYGFQHLML
ATVRLFSRP---DQWERWYEQTAQSNWFWGNAL------NP-----LDERT-LC----KS
Y----DHWHEFSGKKSFCSGAMDSEMLIASAI---------KKT-----DGQ------LV
IAAIP--TLRTGVTILDD-WDNIGQRQTDSGSVNFEKVRVEENELLTEP----G------
PLS-----------NPFACLRPLIAQLILTNIYLGIAEGAFNDAQHYTLREARPWKNA--
-NV----DITSQDPYILAHYGEFWVGLEATRALTNQAAEKLDI-AWAK-------G-LAL
TEEDRGLLATSISAAKVLATRTGLDITSRMFEVAGSRATHAGLRLDRHWRNLRTHTLHDP
LDYKIKELGEWALTGSFPNPTFY-
>UniRef90_A0A2V4SPP5_16_400 | Monooxygenase n=6 Tax=Proteobacteria TaxID=1224 RepID=A0A2V4SPP5_PSESJ | E_val=2.6e-98
---------------TAARSG-PL---AIAADLAERLAATAVERDRAGGHPKHERELIRD
SGLLTLSVPAEFGG-------------QGADWATVMAAVRILAKADSALAHLFGFHHLQL
AGVQLYGTE---LQQRSLLTATVRQKLFWGNAL------NP-----LDKRT-RA----VA
S----PAGYILDGVKSFASGSVGSDWLTVSAW---------DSE-----ADA------AL
IAVVP--TEQAGVHVEAD-WDAFGQRQTDSGNVHFEKVYLPTALVLQAP----G------
QAP-----------TARSTLRSQVAQLVMANLYLGIAQGAFDAARDYTLEQARPWFAS--
-GV----DDAIDDPFTQHRYGQLWLTVRPAALLADEAARQLDA-AIGK-------G-DAV
TARERGVVAIAVAEAKVLAHRAAIEISNQMFELLGARATSSRFGFDRFWRNARVHTLHDP
VDYKLRDLGRYALSGRVPDP----
>UniRef90_E0UIV5_8_393 | Acyl-CoA dehydrogenase type 2 domain protein n=1 Tax=Cyanothece sp. (strain PCC 7822) TaxID=497965 R | E_val=1.4e-97
-----------------TTND-HL---NLAASLSQEFAATAIERDERGGTPKPERDRLRE
SGLLKLIIPKEYGG-------------LAETWLTLFKITREFAKVDSSIAHIFSYHHLGV
IIPHIFGTE---HQKKQSYLNTIKNNWFWCNAL------NP-----LDRRT-TL----TP
E----KNAFRLKGNKSFCSGAKDSDILPLTAI---------HQE-----TGE------LT
VLAIP--TSREGIQINDD-WDNIGQRQTDSGSISFNNVLVYPDEIFKNK----E------
HSG-----------KPFNTIRSCLTQLNLANIYLGIALGAFEAAKQYTKTTTKPWLTS--
-GV----ESASEDPYILQHYGNLWVDLQAAAALVDQAGESLQA-TWEQ-------E-WLL
TASQRGECAVAIATAKVAATRVGLEVTNRIFEVMGARATAKKYGFDRYWRNLRTFTLHDP
LDYKLRDLGNWALNDQLPKPNFY-
>UniRef90_A0A1Z4S897_9_391 | Acyl-CoA dehydrogenase type 2 n=1 Tax=Nostoc sp. NIES-4103 TaxID=2005458 RepID=A0A1Z4S897_9NOSO | E_val=3.3e-97
-------------------TD-FL---AIATTLAEEFAKTAVLRDAKGGTPTEELKKLRE
SGLLNLVIPKEYGG-------------IGETWPNVLKVVREIAKTDGSVGQLLGYHYFNS
AIPRFFGTP---EQYAEFSKASARHNWFWSDAA------NP-----RDPDS-IL----TP
D----GENFRLNGLKNFATGTKCSDVVLVGGR---------RED-----LGN------VV
YAVIP--SDREGLQINDD-WNYIGQRQTESGSVVFHNVLIRRDEILGNP----D------
SND---D------PRPFATLFTPLGQLVFVHLYLGIALGAFAEAKKYTLAHTRPWIIS--
-PA----ETAAQDPYIIEQYGNMWVDLAATISHADHVTLLAQA-AWEK-------G-EEL
TAAERGELAVSVASAKVLSTRVALDVTSKIFEVTGARSAANKYRFDRYWRNVRTHTLHDP
VAYKVYEVGNWVLNGEIPDF----
>UniRef90_UPI00045E9273_21_396 | monooxygenase n=1 Tax=Methylosarcina lacus TaxID=136992 RepID=UPI00045E9273 | E_val=1.8e-96
-----------------------------AEQLAAEFAATAVERDRRGGTAKNERDSLRQ
SGLLNLIIPGEYGG-------------HGLDWHDTLQIVRIISRADSSLGHLFGFQHLLL
ATLRLFG-----DQWPHYYRETVKNSWFWGNTL------NP-----LDTRA-KI----SA
D----GQDWLVHGTKSFCSGASDSDHLIVSAL---------TEA-----GGK------LV
IAAIP--SDRPGIRIHSD-WDNMGQRQTDSGTVDFDRVRIYDQEILSQP----G------
PLG-----------SVFATLRPLIAQLVLINIYLGIGEGALAEAIGYTRSQSRAWFLS--
-GV----ESATRDPYVLKKYGEFWVDLNAAALATDYAASLLDA-AWRQ-------E-NAL
TEAERGSVAIASATAKVLATRAGLDVTQRLFEVTGARATSAKAGFDRYWRNLRTHSLHDP
VDYKLRDLGEWVLNAKPPTPSFY-
>UniRef90_A0A353Y4M9_17_384 | Acyl-CoA dehydrogenase n=1 Tax=Curvibacter sp. TaxID=1888168 RepID=A0A353Y4M9_9BURK | E_val=1.3e-95
-----------------------------------SLAATAVERDRHGGHAAAERALLRD
SGLLALAVPACFGG-------------QGADWPTVLRAVRRIAAVDSALAHLFAFQHLQV
ASITFFGSE---EQQADLLTRTVQERWFWGNAL------NP-----ADRRT-TA----AE
F----DEGLVLNGVKSFCSGAVGADVLLVSAY---------LE------CGR------FI
VAAIP--AHREGVQIEGD-WNAIGQRQTDSGNVIFTDVLVEPHELLQ-P----G------
PGS-----------SPWATLRSCLAQSILVNIYLGIAEGADQSAREHTTRWRRPWISS--
-GV----EQATQDPYLLQHFGEFWVQLQAARALADEAAVKLEA-AWQR-------G-PQL
MAEERGAVSVAVATAKVLAHRASLDISSRLFDVAGTSALHAPLGLDRYWRNARTHTLHDP
LDYKLRDLGQWALNGVVPASG---
>UniRef90_F3KR10_17_384 | Acyl-CoA dehydrogenase type 2 n=3 Tax=Hylemonella gracilis TaxID=80880 RepID=F3KR10_9BURK | E_val=2.6e-95
-----------------------------------SLAATAVERDRRGGHAAAERALLRD
SGLLTLAVPAKFGG-------------QGERWPVILRAIRRIAAVDSSMAHLFAFQHLQV
ASLSFFGSE---AQQQEWLTRTVRERWFWGNAN------NP-----ADKRV-TA----VE
F----DEGLVLNGVKSFCSGAVGADVLLVSAH---------LE------CGR------LI
AATVP--TDREGLQIQGD-WNAIGQRQTDSGNVVFEDVLVKPEEVLN-P----G------
PGS-----------SAWASLRSTLSQSMLVNIYLGIAEGAHQAARDHTRQWRRPWVLS--
-NV----EQATQDPYLLEKFGEFWVQLKAAEALAEQAAQQIEA-AWQR-------G-EAL
TAEERGAASVAVATAKVVAARAALDIGSRLFEVAGTSSLHAPLGHDRFWRNARTHTLHDP
IEYKLRDLGNWALNDVLPPPS---
>UniRef90_A0A2D8NW56_20_404 | Monooxygenase n=1 Tax=Salinicola sp. TaxID=1978524 RepID=A0A2D8NW56_9GAMM | E_val=5.4e-95
-----------------DGADHWL---TVADSVAERLAETAVERDRRGGHAAEARELLRQ
QGLLRLSVPAWAGG-------------VGASWSLIYHVVRRIARTDSALAHLLAFHHLQV
GSVLLYGSR---AQQSRLLGGTARENWFWGNTL------NP-----LDRRT-LA----SD
R---AAGGFLFHGDKGFCSGALGSDYLTASAW---------YEA-----SQS------LV
VAAIP--TGRRGITVHDD-WDAMGQRQTDSGTVTFDSVVVEPEEVLIAP----G------
APW-----------TPATQFRSCLAQLVLVNLYVGIAEGALEEARRYTLEQARPWLAA--
-GV----DRASEDPYTQRHFGELWVKLRCAEVLADLAGSVAQR-HFAQ-------G-DAI
TAAGRGETAVAIAEAKVAAHQAVLDITSRLFDIAGARATQRRFGFDRFWRNARTHTLHDP
VDYKIRDLGRWALNRHFPEP----
>UniRef90_A0A2W7M9P1_16_386 | Dibenzothiophene monooxygenase n=1 Tax=Psychrobacillus insolitus TaxID=1461 RepID=A0A2W7M9P1_9BA | E_val=1.6e-94
--------------------------------LIAEISKTASERDKLGGTAKKERDLIRK
SGLLRLASPKAYGG-------------EKADWSTILHITREIAKVDSSVAHLFGYHFLCL
ASVELYGTA---EQVSHFTKETAENDNFWGNAF------NP-----LDIHV-KA----KK
T----ANGWLVQGKKSFCSGATDSDRLLISAQ---------KED-----GSG------VV
IAVIP--SIREGVIIGND-WDSFGQRQTDSGSVEFHNVEVKHSEVLEAF----Q-I----
NDD-----------NVFATVRTHIAQSILIHVLLGTAEGAFDVAKEYTKTQTRPWVTS--
-NV----DTAAEDPYHVYNYGELFVKLKAADALTKVSNEVLDK-TWAL-------K-HEV
TFEQRGECSIAVATTKVQVVQTALDVTSRIFQVMGARSTSAQYNFDRYWRNVRTHTLHDP
IDYKIRDIGQYTLNNIYP------
>UniRef90_A0A398AYR9_12_386 | Monooxygenase n=2 Tax=Bacillus asahii TaxID=228899 RepID=A0A398AYR9_9BACI | E_val=2.8e-94
----------------------------IVKSLTEEFAKTASERDKRGGTAKEERDLIRH
SGLLRLTAPEQYGG-------------YGENWKRVLHITREMAKVDSSVAHLFGYHFLCL
ASVELYGTP---EQVDYFTKETVENNYFWGNAF------NP-----LDTHV-TA----TK
G----DNGWVINGKKSFCSGAVDSDRLLISAQ---------KDD-----GSG------VL
VAVIP--TNRGGVLLGHD-WDSFGQRQTDSGSVTFEQVIVHDAEVLDAY----E-A----
TDS-----------NLFATVRTHIAQSILIHVLLGTAEGAFEVAKDYTKTKTRPWVTS--
-HV----DAAINDPYNIYHYGDLFVKLKAADALVHISNELLDN-TWAL-------K-TSI
TEEQRGECSIAIATAKVQVVQTALDVTSRVFQMMGARATSAQYNFDRYWRNVRTHTLHDP
IDYKIRDLGQYTLNNQYP------
>UniRef90_A0A0T6UXN9_11_394 | Monooxygenase n=1 Tax=Pseudomonas sp. TTU2014-080ASC TaxID=1729724 RepID=A0A0T6UXN9_9PSED | E_val=5e-94
--------------------A-PL---QIARELAAQFAETAVERDARGGTPKAERDAIRA
SGLLSLIIPTQYGG-------------LGATWSETFEVVREFARVDSSVAHVFGFQHLML
ATVRLFASP---AQWEPWLELTARKNWFWGNAL------NP-----LDTRT-VM----KK
F----DGYYEFSGKKSFCSGATDSEMLIASAV---------DEN----ASGK------LV
IAAIP--TGRTGITLHGD-WDNIGQRQTDSGSATFERVRVEHAELLLDP----G------
PLS-----------TPFACLRPLIAQLLFANMFLGIAEGAFAEARQYTLKESRPWFRS--
-SA----RSSGEDPYILRHYGDFWVGLESSRVLIQRAVDQLDE-AWRK-------E-HAL
TAEERAQLALTIGTAKVAASRNALDICNRLFEVTGARATHASLRFDRFWRNLRTQSLHDP
VDYRIHELGDWALNGTRPTPSFY-
>UniRef90_A0A252E884_11_390 | Monooxygenase n=8 Tax=Nostocales TaxID=1161 RepID=A0A252E884_9NOSO | E_val=7.5e-94
-------------------QD-WI---AIASSLAAELTATAVERDQKAGLPDIEIQRLRE
SGLLPLVVPKEYGG-------------TGATWAEAFKVIQQLSTADGSIGQLYGNHLNLT
TLAHVSGTP---EQKERYYRQTAEKNLFWANAI------NT-----RDTRL-KI----TP
D----GENFRVDGAKSFGTGVAIADLRVFSAL---------QDG-----VEA------PW
LFVIP--KDRPGVVSNQD-WDNIGQRRTDSDTFTFHDVLVKKDEILGYP----H------
PSD-----------SGFATFLGIIAQLTKTYIYLGIAEGALAAAKEYTKTQTRPWITS--
-GV----DSASKDPYILRHYGEFWAELQAAIALSDRTAAQVQQ-AWDK-------G-SDL
TFEERGEVAIAVFSAKAFVTRVGLDISNGIFEVTGTRSTASKYGFDRYWRDLRTFTLHDP
VDYKLNHIGNWLLNQELPI-----
>UniRef90_A0A1Z4BZ71_24_403 | Monooxygenase n=2 Tax=Methylovulum psychrotolerans TaxID=1704499 RepID=A0A1Z4BZ71_9GAMM | E_val=1.6e-93
---------------------------AQAEQLSAYFYETAAERDKQGGTPLAQRQAIRD
SGLLKLSIAKEFGG-------------YGLAWPDIYKIIRIIARADSSLAHVFAFQFLML
ASIRLYGSG---EQWQSLFKETAAQNLWWGNAL------NP-----LDTRT-IA----SE
A----AEHLLFNGFKSFCSGATDSDRLIVSAI---------TAD-----TKK------FI
VAAVP--TQRAGIYVHDD-WDNMGQRQTDSGSVEFKGLRVEKQELLINP----G------
PLS-----------SPFSSLRSMVAQLIFTNIYIGLAEGALQEGKKYTQTSSRVWSGS--
-LA----QTVQEDPYTLLHYGEFWASIDGARLLADHAAALLDN-AWGK-------G-LAL
TDAERGEVALAVFSAKVNSTKAGLDVTSRIFEVAGARATTAKLGMDRFWRNLRVYTLHDP
IDYKLRDLGDWALNGNYPAHSFY-
>UniRef90_A0A1Z4IGC5_10_387 | Acyl-CoA dehydrogenase type 2 n=2 Tax=Nostoc TaxID=1177 RepID=A0A1Z4IGC5_9NOSO | E_val=2.8e-93
--------------------D-YI---KLAASLVPVFAQTAVERDKQGGTAKHERSHLRQ
SGLLKLIIPKEYGG-------------LGETWITTLQIVRQFAQVDSSIAHLFGYHHLQV
ITPYLYGTP---EQAQNYYTWTARHNWFWGNAL------NP-----LDKRL-TL----SS
D----GKNYRLNGLKSFCSGAQDSDMLTVSAL---------PIG-----ESQ------PV
VVAIP--TFSHGITVHDD-WDNIGQRQTDSGSVSFANVLVKEFEILANP----E------
SIG-----------TPFAALRIYISHLVRVNILLGIALGAFAQAKEYTTTTTQPWGAS--
-GV----HSATADPYILQTYGKLWVDLNAATVLSDEAAEKFQA-AWER-------G-RQL
TADEFGKTAVAISTAAAFTTKVGLEITNQVFELMGARATATDYGFDRYWRNLRTLTLHDP
LAYKIQEVGKWALNREFP------
>UniRef90_A0A1W9JD13_18_401 | Monooxygenase n=2 Tax=Proteobacteria TaxID=1224 RepID=A0A1W9JD13_9PROT | E_val=4.3e-93
-------------------KT-PL---EIAHDLSAEFAKTVAERDYLGGTPKAERDMLRE
SGLLSLTIPKEYGG-------------QGASWHETLLVIREIAKTDSSLAHLFGFQHLML
ATVRLFSKP---EQWQRWYEQTAELSWFWGNAL------NP-----LDDRT-IS----KS
F----NGWHEFSGKKSFCSGAIDSEMLIASAI---------KQK-----NGK------LV
IAAIP--TSRTGVCVLGD-WANIGQRQTDSGSVNFEKVRVEENELLNDP----G------
PLS-----------TPFSCLRPLVAQLILTNIYLGIAEGAFADAKQYTLKEAKPWHTA--
-NI----ASTSQDPYILGHYGDFFVGIEATKALTDLAAHRLDE-AWQK-------D-SNL
TENERGRVATCISAAKVMATRTGLDITSRMFEVTGSRATHAGLRLDRHWRNLRTHTLHDP
LDYKIKELGEWALNNRFPEPTFY-
>UniRef90_A0A0B6S5D2_8_393 | Acyl-CoA dehydrogenase n=5 Tax=Burkholderia TaxID=32008 RepID=A0A0B6S5D2_9BURK | E_val=6e-93
-------------TAAAADPDAP----RTFGELIVALRASAAERDRRGGHAAREKQWMAA
VGLQTLAVPRAFGG-------------QEAEWPIVYQTIRALARVDSALAHLVGFQVLQI
VSVEVWGSD---AQRERYLRGTVEQGWWWGNAV------NS-----LDTRL-VA----RQ
E---ADGGYRLDGIKSFCSGTRGSSRMTISAH---------DPA-----TGK------PV
FAVVP--TARDGITVHDD-WDPIGQRQTDSGSVSFNGVRVEPDEVLHRS----E------
VPP-----------TPRATLRTLVSQLVLTNLFVGLAEGALAEAREYVGTRGRPWIHS--
-GV----ERAQDDPYTLQRFGEMRVRAVAAEALADRAARALQG-AWDR-------G-QAL
TAEARAEVSLAVSEAKVVAQRAALESGEALFDACGARATAAPLALDRFWRNARTHTLHDP
LDYRLRDLGRHALTGELP------
>UniRef90_A0A1Y3C786_14_396 | Monooxygenase n=1 Tax=Acinetobacter sp. ANC 3903 TaxID=1977883 RepID=A0A1Y3C786_9GAMM | E_val=1e-92
-------------------SD-VI---PSAQFLAQQFAQTAIHRDRTGGTPKYERDLIRQ
SGLLALSIPQEFGG-------------FSGTWKDTFDVVRIFAQTDSSIAHVFGFHHLLL
ATIRLFGNA---QQWQRWYKVTAEKSWFWGNAL------NP-----LDKRT-IV----KH
Q----NGWYEFSGKKSFCSGALDSEMLIASGI---------DEN-----NGK------LL
IAAVP--TSRSGITLYHD-WDNIGQRQTDSGSSIFERVRVEAKDMLLDP----G------
PLS-----------TPFSSLRPLIAQLVFVSMFLGVAEGAFTEAKHYTRNESKAWFLS--
-GV----DQANEDPYILRHYGEFWLALESLKLLNQNAIAKLQQ-AWDI-------A-ENL
TEAQRGEVALAVATAKVAATRTSLDISNRIFEVTGARATHAALCLDRFWRNVRTQSLHDP
VEYKIKDLGQWALNDIYPKASF--
>UniRef90_A0A318KD41_20_397 | Alkylation response protein AidB-like acyl-CoA dehydrogenase n=1 Tax=Rivicola pingtungensis TaxI | E_val=1.2e-92
-----------------------------AARLAARFAETAVERDQRGGTPKAERDALRD
SGLLTLIIPREYGG-------------LGAGWQDTLNVVRQFARVDSSVAHVFAFQHLLL
ATVRLFGRP---AQWQPWFEATVRERWFWGNAL------NP-----LDGRT-EA----QP
D----GDGYVFHGSKSFCSGALDSDMLVVSAR---------QPG-----ADK------LL
IAAVP--SRREGITLFHD-WDNMGQRQTDSGSADFKQVKVAHNELLLDP----G------
PLS-----------TPFSALRPLIAQLILSTIYLGIAEGALSEARRYTLSQRRLWPAS--
-LA----QSANQDPYTLLHYGEFWVGLEGARLLVERAARQLDQ-AWRQ-------G-EAL
TADERGELAISIATAKVATNQVGLELTSRMFDVTGARATSAALRLDRFWRNLRTHSLHDP
VDYKLQELGDWALNDAYPKPSFY-
>UniRef90_A0A352JDP6_15_389 | Monooxygenase (Fragment) n=1 Tax=Pseudanabaena sp. TaxID=1153 RepID=A0A352JDP6_9CYAN | E_val=2.2e-92
---------------------------ASVKKLADEFTTTAIERDRVGGTPKYERDRLRD
LGLLKIAIPKAYGG-------------WELPWHEVLRISREFAKVDSAIAHVYSYHHLGV
TIPHIFGSK---EQKEKFYTETVNNNWFWCNAL------NP-----LDRRS-TL----TR
D----GDIWILNGIKSFCSGSKDSDILPITAV---------NQE-----TSE------LL
ALAIP--TNREGVTIHDD-WDNIGQRQTDSGSISFNQVEVFPHEIFGNR----S------
QSD-----------RPFKTIRACLTQLNLANIYLGIAIGAFETARNYTQTETRPFINT--
-GI----DSAIQDPYILEKYGDMWINLQATEALVDRAGLALQD-AWSQ-------E-WDL
TAQQRGETAIAIATAKVSAHKVGLEVTNRIFEVMGARSTSAKYGFDRYWRNLRTFTLHDP
VEYKIKAIGDWALNHQIP------
>UniRef90_A0A329B538_13_401 | Alkylation response protein AidB-like acyl-CoA dehydrogenase n=2 Tax=Microvirgula TaxID=57479 Re | E_val=3.7e-92
--------------ARPRHDD-IF---AIADELAQRFAATAVARDQAGGTPKAERDALRR
SGLLTLAIPREFGG-------------LGASWSEMLTIVRRFARVDASIAHVFGFQHLML
ATVRLFAGP---AQWQPWFEHTARRQWFWGNAL------NP-----LDPRT-QA----RP
R----PGHYLFAGQKRFCSGALDSEMLIVSAR---------HAD-----DQR------LL
IAAVP--TARSGITLLDD-WDSIGQRQTDSGTVQFEQVRVENSEILADP----G------
PLT-----------TPFSCLRPLIAQLTLTCVYLGIAEGAFDEARHFSLHEARPWHRS--
-AA----ATVGEDPYVLNHYGEFWLGLESVRALVERAARMLDD-AWAC-------G-DAL
TADERGRLAVSIASAKVAATRIGLDVCTRLFEVTGARATHAALRLDRHWRNLRTQTLHDP
VDYKLRELGDWALNQQPPAPSFY-
>UniRef90_A0A2N8QAF3_13_394 | Acyl-CoA dehydrogenase n=14 Tax=Burkholderiaceae TaxID=119060 RepID=A0A2N8QAF3_9BURK | E_val=5.2e-92
---------------LPTDAA-PVV--RDLAGLLKALRASAAQRDRDGGHAAQEKQWIAD
AGLLTLAVPRELGG-------------LGARWPEIYETIRQIARVDSALAHLLGFTCLQV
VSVNVWGNA---EQRARYLSGTVEGRWWWGNAV------NP-----LDTRL-VA----GA
T---RDGGYRLDGQKGFCSGTRGSHMMTVSAL---------DPT-----TGK------AV
FAVVP--TTREGITVHED-WNPIGQRQTDSGSVSFASVRVEPHEVLARA----D------
--------------TPYASLRTLISQQVLTNLFVGIAQGALEEAREYVTQYGKPWISS--
-GV----DQATDDPYLIQRFGEMRLQAVSAEALATRAAYALED-AWQK-------G-PAL
DAETRARVALATSEAKIVAHRAALDVSEKLFDACGARATHAPLALDRFWRNARVHTLHDP
LDYRVRDVGRYALSGTLP------
>UniRef90_A0A2N7XWT8_11_394 | Monooxygenase n=7 Tax=Pseudomonas TaxID=286 RepID=A0A2N7XWT8_9PSED | E_val=9.1e-92
--------------------T-PL---EIARDLATEFARTAVDRDASGGTPKAERDKLRS
SGLLSLSIPGQFGG-------------LDANWSETFEVVREFARVDSSIAHVFGFHHLML
ATVRLFATP---AQWQTWFSLTASNNWFWGNTL------NP-----LDTRT-VV----KR
H----TGWREFSGQKNFCSGANDSEMLIASAI---------DES----AGGK------LL
IAAIP--SARSGIILHND-WNNMGQRQTDSGSVTFKRVRVEESDLLLDP----G------
PLS-----------TPFACLRPLIAQLHFANIFLGIAEGAFEEARQYTLEEARPWFRS--
-SA----SHSTQDPYILSHYGDFWVALQSTRLLVERAGQVLDA-AWAK-------G-SAL
TSEERGETAIAIATAKVAASRNGLELCSKVFEVTGARATNASVALDRHWRNLRTQSLHDP
LDYKLHELGEWALNGTAPIPTFY-
>UniRef90_A0A2A4HLB2_33_412 | Monooxygenase n=2 Tax=Halomonas TaxID=2745 RepID=A0A2A4HLB2_9GAMM | E_val=1.2e-91
-----------------------L---AITDQLAARLAESAVERDRLGGHASFERELIRD
SGLLTLAVPTEYGG-------------QGQPWSLVYHVVRRLARVDSALAHVFAFHHLQV
GSVLLYGNQ---HQQQRLLTATAQEHLFWGNTL------NP-----LDKRT-VA----TE
R---GNGGFILQGKKGFCSGARGSDYLTVSAW---------HEP-----TQS------LV
IAAVP--THRPGITVHDD-WDAIGQRQTDSGTVSFEQVEVLESEVLLPP----G------
FTW-----------SPSAQFRACLAQLVLVNLYVGIAEGAFEEAKRFTLEQGRPWLAS--
-EA----AQAQDDPYLQRHFGELWVKLRSAQVLADIAGDIAQR-HFVK-------R-TAI
SAENRGEAAIAIAEAKVVAHQAALDASSRLFDIAGARATARPLGLDRFWRNARTHTLHDP
VDYKIRDLGRWALLDQYPVPT---
>UniRef90_A0A4R3HWL3_41_416 | Alkylation response protein AidB-like acyl-CoA dehydrogenase n=1 Tax=Paucimonas lemoignei TaxID= | E_val=1.9e-91
---------------------------------ASVLALTAPERDRQGGTAWAERQALRD
SGLLTLAVPAAFGG-------------PEASWPFIYRVIRRFAEVDSSLAHLFAFQHLQV
ASIILFANP---VQKARYLGGTVSEGWFWGNGT------NS-----LGNQV-RLVW--RE
E----GGYYELSGTKTFCSGATGSDMLNVTAP---------HPE----RPDE------RV
FFAIP--TKRAGIHVLDD-WDNLGQRQTDSGSVIFDNVRVERDEVLGPP----G------
TAG-----------TPRATLRTLVSQVILTEIYIGNAQGALQNAWKYTHEHAKPWMTS--
-GV----ARAIDDPFVHQHYGDLWIALRSAIALTEAAEGQLQQ-AWER-------G-DAL
TADERGRLAVTIYEAKLVAARAALEVTSKIFEVMGARATAAKYGFDRFWRNVRVHTLHDS
LDYKLKDVGSWVLTGTVPAPSI--
>UniRef90_A0A1M7NXP6_14_394 | Acyl-CoA dehydrogenase n=1 Tax=Duganella sacchari TaxID=551987 RepID=A0A1M7NXP6_9BURK | E_val=4.2e-91
-------------------YN-PL---SVAAELAQRLAATANTRDQAGGHAAQEREWIRE
SGLLTLSIPTAFGG-------------QGADWPTVYQVIRILARADSALAHVFGFHHLQL
AGIQLYGSA---QQQRRLLTQTVEQNLFWGNAL------NP-----LDKRT-TA----TD
A----DYGFQLDGIKSFSSGSVGSDWLTISAW---------HAE-----TQS------AL
IGVVP--ARQHGVSVQAD-WDAFGQKQTDSGNVHFNQVSLPSTQVLQAP----G------
VQA-----------TPQATLRSQVAQLIMANLYLGIGEGAFEAAREYLAKEARPWFAS--
-GV----ASAGADPLVQHRFGQLWLKLRPASVLADQAAQELER-VFRL-------G-SAV
TAQQRGELAISVAEAKVLSHRAGVEVSSEIFELTGARSTSIKFGFDRFWRNARVHTLHDP
VDYKIRDLGRYALDGTLPEP----
>UniRef90_A0A1B4ESK2_22_397 | Acyl-CoA dehydrogenase n=2 Tax=Burkholderia TaxID=32008 RepID=A0A1B4ESK2_9BURK | E_val=5e-91
---------------------------DALARAIDALRATAVARDRAGGHAADEKQRLAD
AGLLTLAVPREFGG-------------QEAEWPAIYDTIRRIARVDSALAHLVGFQILQV
VSVDVWGSA---AQRERFLRGTVEHRWWWGNAV------NP-----LDTRL-VA----TA
T---PDGGYRLDGVKGFCSGTRGSQRMTVSAH---------DPE-----TGR------AV
FGVVP--TDRDGITVNDD-WDPVGQRQTDSGSVRFDGVTLAPDDVLHRS----E------
TPP-----------TPRATLRTLVSQLVLTNLFVGLAEGALAEAREYVRQHGRPWIHS--
-DV----ERAEDDPYTLQRFGDMRVRGVAAASLADRAAIALQH-AWAR-------R-DAL
TADERAEVALAVSEAKIVAQRAALDNGEALFDACGARATAASLGLDRFWRNARTHTLHDP
LDYRLRDVGRFALTGELP------
>UniRef90_A0A1H6NKV2_11_394 | Acyl-CoA dehydrogenase n=4 Tax=Pseudomonas TaxID=286 RepID=A0A1H6NKV2_9PSED | E_val=6.7e-91
--------------------D-PL---QTARLLAAEFAETAVERDERGGTPKAQRDALRH
SGLLALSIPTQYGG-------------LGARWSETLSVVREFAKVDSSIAHVFGFHHLML
ATVRLFSRP---EQWQPWFEQTARKNWFWGNAL------NP-----LDTRT-VV----RK
L----DGWREFSGKKSFCSGASDSQMLIASAV---------DES----AGGK------LL
IAAIP--SGRSGITLHND-WHNMGQRQTDSGSASFERVRVEESELLLEP----G------
PLS-----------TPFACLRPLIAQLTFSHMFLGIAEGAFEEARRYTLTETRPWFKS--
-GT----EDIRNDPYILSHYGDFWVALEGVRLLVERAAEGLDQ-AWAK-------G-PEL
SAEERGQLAIAIATAKVAASRQGLELCSKLFEVTGARATHASLRLDRHWRNLRTQTLHDP
LDYKLQELGDWALNQTLPIPTFY-
>UniRef90_A0A0D0KUF8_11_394 | Monooxygenase n=1 Tax=Pseudomonas fulva TaxID=47880 RepID=A0A0D0KUF8_9PSED | E_val=1e-90
--------------------S-PL---QTARKLAADFAETAVERDEAGGTPKAERDAIRQ
SGLLALSIPTQFGG-------------LGASWTETLGVVREFAKVDSSIAHVFGFQHLML
ATVRLFSRP---EQWQPWYEQTARKNWFWGNAL------NP-----LDTRT-IV----KK
F----DGWREFSGKKSFCSGATDSEMLIASAV---------DES----AGGK------LL
IAAIP--SGRTGITLHDD-WNNMGQRQTDSGSATFERVRVEEEELLLDP----G------
PLS-----------TPFACLRPLIAQLHFSHIFLGIAEGALEDARHYTLKEGRPWFRS--
-KA----QHTSEDPYILRHYGEFWVGLEGVRLLVERAAAQLDE-AWSK-------E-HAL
SAEERARLAISISTAKVAASRTGLDICNRLFEVTGARATHASLRLDRHWRNLRTQTLHDP
VDYKIQELGDWALNQTRPTPTFY-
>UniRef90_A0A0F3K7B4_20_401 | Monooxygenase n=7 Tax=Aquitalea TaxID=407217 RepID=A0A0F3K7B4_9NEIS | E_val=1.8e-90
----------------------AL---LLAQQLAAQFAATAAERDHAGGTPKAERDAIRA
SGLLGLSIASELGG-------------LGANWQQTLLVVREFAKADSSVAHVFAFHHLML
ATVELFGQP---EQWQPWHEITTRQNWFWGNAL------NP-----LDERT-VS----RR
F----DGWHEFSGQKSFCSGALDSQMLVVSAR---------QQH-----SGQ------LV
VAAIP--TGRSGISVQQD-WNNIGQRQTDSGSVNFEKVRIENNEVLDNP----G------
PLT-----------TPRSCLRPLLAQLILTNIYLGIAEGAFEEARHYTLHEARPWRAA--
-QV----DHTHEDPYILGHYGEFWVGLESVRALTDRAGNSMVA-ALAR-------G-EAL
TQDERGEVAMHIAAAKVAATRMGLNLACQMFEVTGARATHAGLRLDRHWRNLRTHTLHDP
VDYKLKELGEWALIRNYPTPTFY-
>UniRef90_A0A381IMG6_13_394 | Flavin-dependent monooxygenase, oxygenase subunit HsaA n=99 Tax=Burkholderiaceae TaxID=119060 Re | E_val=2.9e-90
----------------EADRE-P----RTLAELIAALRASAPERDRAGGHAAREKRWIAD
AGLLTLAVPREFGG-------------QEAGWPVIYHTIRALARVDSALAHLLGFQCLQI
VSVDVWGSA---AQRERYLRGTVEHDWWWGNAV------NP-----LDARL-VA----HA
T---GDGGYRLDGVKGFCSGTRGSQRMTISAH---------DPD-----TGK------PV
FAVVP--TEREGIVVRDD-WDPIGQRQTDSGSVSFDGVRVEPDEVLHCS----E------
TPP-----------TPRETLRTLVSQLVLTNLFVGIAEGALAEARDYVQRAGRPWVHS--
-GV----DRAADDPYTLQRFGDMRVQAVSAEALADRAARALQA-AWAK-------K-EAL
TADARADVALAVSEAKIVAQRAALDVSEALFDACGARATAAPLALDRFWRNARTHTLHDP
LDYRLRDVGRYALTGVLP------
>UniRef90_A0A2S9K1G1_26_400 | Monooxygenase n=1 Tax=Malikia granosa TaxID=263067 RepID=A0A2S9K1G1_9BURK | E_val=5.2e-90
------------------------------EALAQALAANAVERDRAGGHAAAERELIRA
SGLLDLTTPCAYGG-------------WGQSWQTFYAGLRRIAQADSSLAHLYAFHHLQV
ATILLYGKP---AQHEALLRSTVEQRLFWGNAL------NP-----NDKRA-LA----TE
D----GTGWRISGPKSYCSGSVGSDRLTLSAW---------HEP-----SQS------LL
IGALP--SDRAGVTIRAD-WDAFGQKQTDSGTVTFDQVRLEPHEVLVQP----G------
QVA-----------TPRATLRPMLAQLILTNLYAGIARGALQEGLRYTRDASRPFFAS--
-GV----SRAVDDPYVQQRYGQLAVLVRPAELLADLAAQAIDQ-ALAL-------G-DAV
TAADRGRVAIAVAEAKAVAHRAAVEVSSQIFELTGASATSARFGLDRFWRNARVHTLHDP
IDYKLRDLGRHALTGSFPEPS---
>UniRef90_A0A1W6L7W5_17_392 | Monooxygenase n=2 Tax=Rhizobacter gummiphilus TaxID=946333 RepID=A0A1W6L7W5_9BURK | E_val=7.5e-90
----------------------------MADRLALRLATTAVARDQAGGHAAEERQWIRD
SGLLSLTIPAAHGG-------------QGADWPTFYRTLRRLAEADSALAHVYGFHHLQL
ASVQLYGSP---EQHARYLRGTIEHGWFWGNAL------NP-----LDKRL-VA----TE
V----DGGYRLDGLKGFASGALGSDQLVVSAW---------LPD-----REA------LL
VGVVP--TGRDGVAVQGD-WDAFGQRQTDSGTVTFDQVALAHAEVLQAP----G------
TVP-----------TPQATLRSQLAQLILVNLYTGIARGAFDAARRYTVEESRPWFAS--
-GV----SRAADDPFVQHRYGDLWLKVRPAIVLADDAAQRLDQ-AFRR-------G-AAL
TAADRGEVALAVAEAKVLAHRAAIEVSSQLFELTGARSTSTRLGLDRFWRNARVHTLHDP
VDYKLRTLGRHALLGELPEP----
>UniRef90_A0A255HJE3_14_398 | Monooxygenase n=2 Tax=Janthinobacterium TaxID=29580 RepID=A0A255HJE3_9BURK | E_val=1.5e-89
---------------PAAPPD-AI---AVATFLAARLAATANARDQAGGHAAEEREWIRD
SGLLTLSIPAQFGG-------------QGAPWPLVYQVIRILARADSALAHVFGFHHLQL
AGLQLYGSA---QQQRRLLTLTVDERLFWGNAL------NP-----LDKRV-TA----TD
S----GDGFVLDGIKSFSSGSVGSDWLTVSAW---------HAP-----TQT------AL
IAALP--TRQPGITVQPD-WDAFGQRQTDSGNVHFEQVALPAELVLQSP----A------
QAA-----------TPQTTVRSQIAQLIMTNLYLGIAEGAFEAARGYTSEQAKAWFAS--
-GV----AQAADDPLVQHRYGQLWLLLRPAQVLADLAALELDT-VLRK-------G-ALV
TAQERGLLAVAVAEAKCLSHKAGLEISSQMFELTGARSTSAQFGYDRYWRNVRVHTLHDP
VDYKLRDLGRYALSGTVPEP----
>UniRef90_A0A0R3AD45_11_394 | Monooxygenase n=26 Tax=Pseudomonas TaxID=286 RepID=A0A0R3AD45_9PSED | E_val=2.8e-89
--------------------S-PL---QTARQLAAEFALTAVERDERGGTPKTERDALRQ
SGLLALSIPTQYGG-------------LGARWSDTLAIVREFAKVDSSIAHVFGFHHLML
ATVRLFSRP---DQWQPWFEQTARKNWFWGNAL------NP-----LDTRT-QV----KD
F----GGWREFSGKKSFCSGASDSEMLIASAV---------DES----AGGK------LL
IAAIP--SGRSGITLHND-WNNIGQRQTDSGSASFERVRVEESELLLDP----G------
PLS-----------TPFACLRPLIAQLTFTHMFLGIAEGAFDEARNYTLTETRAWHKS--
-TA----EDVRQDPYVLHHYGEFWVALQGVRLLVERAAALLDQ-AWAQ-------G-PNL
SENERGQLAIAIATAKVAASRQGLELCSRLFEVTGARSTHASLRLDRHWRNLRTQSLHDP
VDYKLHELGDWALNQSLPTPTFY-
>UniRef90_A0A1W6ZB60_16_389 | Monooxygenase n=1 Tax=Bordetella genomosp. 13 TaxID=463040 RepID=A0A1W6ZB60_9BORD | E_val=6.1e-89
------------------------------EALAAQLAATAVERDRAGGHAAHERELIRA
SGLLALSVPTEFGG-------------AQAPWSVTLAAVRRLAQADSALAHLFGFHHLQV
AGVLLFGRP---EQHEYFLAPTVRRKLFWGNAL------NP-----LDRRV-LA----AN
E----GEGFRLDGVKSFSSGSVGSDILTLSAW---------HKP-----TET------AL
IAALP--TDADGITVNPD-WDAFGQRQTDSGTVRFDHVRLDPVQILQAP----G------
VTP-----------TPRATLRSQVAQLIITNLYLGIAQGALAEARRFVHDDARPWFAA--
-DV----ARHADDPYVQERFGEFRLAVRAAEALADQAGIRLDA-ALAR-------G-DAV
SAAERGEVAVAGAEAKVWAHRAALRLGTELFEVTGARSTSARYGYDRYWRNARVHTLHDP
VAYKVRDLGRYALDGRAPEP----
>UniRef90_A0A2X1DPB7_14_397 | Acyl-CoA dehydrogenase n=49 Tax=Burkholderiaceae TaxID=119060 RepID=A0A2X1DPB7_9BURK | E_val=9.1e-89
-------------------TDAPAVDRAALARAIDALRVSAAERDRAGGHAAQEKQWLAD
AGLLTLAVPRAFGG-------------QEAAWPAIYDVIRQVARVDSALAHLVGFQCLQV
VSVDVWGNA---AQRERYLRGTVDGRWWWGNAV------NP-----LDTRL-VA----TA
T---PDGGYRLDGVKGFCSGTRGSQRMTVSAH---------DPA-----IGR------TV
FGVVP--TDRAGITVNDD-WDPVGQRQTDSGSVRFDGVTLAADEVLHRS----E------
APP-----------TPRATLRTLVSQLVLTNLFVGLAEGALAEARDYVRQHGRPWIHS--
-DV----ERAEDDPYTLQRFGDMRVRAVAAAALADRAAHALQH-AWAR-------Q-DAL
TADERAEVALAVSEAKIVAQRAALDNGEALFDACGARATAASLGLDRFWRNARTHTLHDP
LDYRLRDVGRFALTDALP------
>UniRef90_A0A0S9M2D1_4_380 | Monooxygenase n=4 Tax=Comamonadaceae TaxID=80864 RepID=A0A0S9M2D1_9BURK | E_val=1.4e-88
-----------------------------AQALATRFAATAAERDRRGGTPKAERDALRD
SGLLALSIPRAYGG-------------HGGDWQLTLRVVRILAAADSSLAHVFGFHHLML
ATVRLFGQR---AQWEPWFAQTARHAWFWGNAL------NP-----LDART-VA----TP
Q----DGWHAFTGQKSFCSGALDSQMLVASAL---------HAR-----TRQ------LL
VAAVP--TARSGIQAAPD-WDNMGQRQTDSGSVTFEKVRVEDAELLTDP----G------
PLS-----------TPFACLRPLVAQLVLANVYLGIAENAFEDARRYTLHEARPWPAS--
-PA----AQAGDDPYVLAHYGEFWVGLEGVRALADRAAGRLDE-AWRR-------G-EQL
DAATRGEAAVAIAAAKVAATRVGLDLCTRMFDVAGARATHGGLRLDRHWRNLRTQSLHDP
ADYKLRELGEWALKRQHPHASF--
>UniRef90_A0A238ZKW1_13_401 | Acyl-CoA dehydrogenase n=1 Tax=Methylobacillus rhizosphaerae TaxID=551994 RepID=A0A238ZKW1_9PROT | E_val=2e-88
--------------PADTLKS-SL---EIARELAAEFRLTAVERDQAGGTPKIERDLIRN
SGLLALSIPGTEGG-------------LGANWQETMQIVREFARVDSSIAHVFAFHHLML
ATLRMFGRP---DQWQPWFRHTARLNWFWGNAL------NP-----LDART-TS----RQ
V----KHWHEFSGKKSFCSGAMDSEMLIVSAY---------AQD-----TKE------LL
IAALP--TARTGINVLQD-WHNIGQRQTDSGSVNFERVRVEKDDLLQEP----G------
PLS-----------TPFSCLRPLLAQLILTNIYLGIAEGAFEDARHYTLNEARAWHLS--
-GV----ALPEDDPYTLAHYGEFWASLQSARALTNLAAAQFDA-AWEQ-------Q-ASL
SEEARGKVAIEIGAAKVVTTRIGLDITSRMFEVAGSRATHAGLRLDRHWRNLRTHTLHDP
VDYKIKELGEWALKYQYPRPSFY-
>UniRef90_A0A0D1P8V6_10_394 | Monooxygenase n=7 Tax=Pseudomonas TaxID=286 RepID=A0A0D1P8V6_PSEPU | E_val=4.6e-88
-------------------ST-PL---QIARDLAQTFSRSVVERDRKGGTPKAERDALRA
SGLLALSIPREFGG-------------LNATWSQTFDVVREFARVDSSIAHVFGFHHLML
ATVRLFGAP---SQWQPWYELTARKNWFWGNAL------NP-----LDTRT-IV----KH
H----GSWREFSGKKSFCSGASDSQMLIASAV---------DEA----AGGK------LL
IAAIP--SGRTGITLHDD-WHNMGQRQTDSGSATFERVRVEEGDLLLDP----G------
PLS-----------TPFACLRPLIAQLHFANICLGIAEGAFEEARQYTLNETRPWFKS--
-TA----LDSRDDPYVLGHFGDFWVRLQGARLLLDNAAGELDR-AWAK-------G-AAL
GADQRGRVAVAIATAKVAASRDGLELCSKVFEVTGARATQASVGLDRHWRNLRTQSLHDP
LDYKLHELGDWALNQRLPIPTFY-
>UniRef90_A0A261SP68_11_387 | Monooxygenase n=1 Tax=Bordetella genomosp. 10 TaxID=1416804 RepID=A0A261SP68_9BORD | E_val=7.5e-88
---------------------------AVVDDLVKKLAASAVERDRQGGHAAAERELIRA
SGLLLLSIPREHGG-------------LETDWSTILGIVRRLARVDSALAHVFGFHHLQI
AGVLLSGGP---AQHAHFLPPTVEGNLFWGNAL------NP-----LDRRA-IA----AE
E----PGGFRLDGVKSFSSGSIGSDVLTISAW---------HRA-----SGT------AL
VAALP--TDTQGVTVNPD-WDAFGQRQTDSGTVRFDHVRLEFLQVLQAP----G------
FSP-----------TPRSTLRTLFSQAIMANLYLGIAQGALAEACRFVLEDARPWFAA--
-DV----QRQADDPYVQARFGEFRLATRAAEALADAAGRQLDA-ALGR-------G-AAL
TAAERGELAVAIAEAKIWSHRAALKVGNELFEATGARSTSARYGYDRFWRNARVHTLHDP
VAYKIRDLGRYELDGRAPEP----
>UniRef90_A0A2N6MRB2_11_390 | Monooxygenase n=2 Tax=Fischerella TaxID=1190 RepID=A0A2N6MRB2_9CYAN | E_val=1.6e-87
-------------------KD-WI---AIASSLSAELTTTAVERDTKAGLPDVEIQLLRE
SGLLPLVVPKEYGG-------------TGATWIEALRIVQELSKADGSIGQLYGNHLNLT
ALGHVSGTS---EQKERYYRETATHNLFWANAI------NT-----RDSRL-KI----TP
D----GEHFRVNGIKSFGTGVAIADLRVFSAV---------QDG-----IEV------PW
LFIIP--KDRTGVVSEQD-WDNIGQRRTDSDTFTFHNVLVKKDEILGYP----H------
PPN-----------HPFSTFLGIIAQLTKTYVYLGIAEGAFTAAKEYTKTQTRPWITS--
-GV----DSANQDPYILHHYGELWTQLQAAIALSDRTLSQVQQ-AWEK-------E-TSL
TFEERGEVAIAVFTAKTFATRVGLEITNRIFEVMGTRSTASKYGFDRYWRDLRTFTLHDP
VDYKLRDIGNWVLNQELPL-----
>UniRef90_A0A212BVA1_31_405 | Monooxygenase n=2 Tax=Pseudomonas TaxID=286 RepID=A0A212BVA1_9PSED | E_val=3.2e-87
----------------------------KVERLARKLAENAVARDRQGGHARAERELIRE
SGLLALAIPQRFDG-------------LEKPWPQIYRIVRHLAAADSSLAHLFAFNHLQV
ATILLHGST---EQQRHWLSRAAHERWFWGNAT------NG-----RDLGL-QL----QK
R----EEHFELNGRKSFCSGALGADALVVSAP---------RGG----STSE------RA
FLVLP--TQREGLAINDD-WDAFGQRQTDSGTVQFENVFVDRGELLVSG----G------
Q-------------SPRSSLRVCVSQLILTQLYLGNSQAALDGALRYVREQARPWLGA--
-GV----NEASEDPFIQKRFGELWLLYRGALLQAELAAERLQQ-AWDK---------PAL
SAAERGEVALLIAEARVSSARASLEITSQVFETMGARATASSYGFDRFWRNVRVHSLHDP
LDYKVRDIGQWLTRSVPPTPS---
>UniRef90_A0A1A9KE82_11_394 | Monooxygenase n=14 Tax=Proteobacteria TaxID=1224 RepID=A0A1A9KE82_9PSED | E_val=4.6e-87
--------------------N-PL---QIARQLAAGFAENAAERDERGGTPKAERDAIRH
SGLLALSIPGAFGG-------------HGADWSLTLEVVREFARADSSVAHVFGFHHLML
ATVRLFSRP---EQWQPWFELTARKNWFWGNAL------NP-----LDTRT-QV----KW
F----DGWCEFSGKKSFCSGANDSEMLIASAV---------DES----AGGK------LL
IAALP--SGRSGIGVHDD-WDNMGQRQTDSGSVTFERVRVERSELLLDP----G------
PLS-----------TPFACLRPLLAQLIFAHMFLGIAEGAFEEFRGYTLKEARPWFRS--
-SA----ESISEDPYVLRHYGDFWVGLEGVRLLVERAAAQFDA-AWGK-------E-QRL
GAEERAELAIAIGTAKVAATRVGLELCSRLFEVTGARATHAALRLDRHWRNLRTQSLHDP
LDYRVQELGAWALNRQRPSPTFY-
>UniRef90_A0A4Q5PVB9_26_400 | Monooxygenase n=1 Tax=Comamonadaceae bacterium TaxID=1871071 RepID=A0A4Q5PVB9_9BURK | E_val=9.9e-87
------------------------------EKVAEELARTAATRDKTGGTALAERRLLRE
SGLLTLAVPGEHGG-------------HGAGWPLIFRIVRRFAQADSSLAHLFAFQQHQV
AAVILFGSP---AQQENYLGKTVSERWFWGNAV------NA-----RDTRL-AA----TR
T----DGGWRLDGVKAFCSGAKDSDVMNVSIAT--------GPV-----PAD------RL
YAVVP--TGRDGITVNDD-WDNMGQRQTDSGSVTFSNVFVGEAEILGPP----G------
NAT-----------SPRASLRNMLGQAVLTEIYLGNAQGALQQAVDYTRTQVQPWAMA--
-GV----SRAVDDPLLQLRAGQLWASLRAAIALAEEANAKFQW-AWDR-------G-RDL
TEAERGEAALLVAAARTTAAKAALQVTADIFELMGARATTSANGFDRYWRNVRVHTLHDP
VDYRSKALGQWMLTGELPDP----
>UniRef90_A0A178GPM9_9_392 | Monooxygenase n=7 Tax=Acinetobacter TaxID=469 RepID=A0A178GPM9_9GAMM | E_val=1.6e-86
------------------NQS-PV---DIAQKLAENFALTAAERDKQGGNPKAERDLIRQ
SGLLGLSIPKQYGG-------------QEADWQTIFKTIQIMAQVDSSLAHVYGFHHLLI
ATVQLFSQA---EQYGPWFEQTAQNNLFWGNTL------NP-----LDRRT-TA----TK
V---SENEYIFHGDKSFCSGSIDSDMLLCSGY---------ND------AGK------LL
IGVIP--TQRKGVSFLGD-WNNMGQRQTDSGTSHFEQVKIHQNELLLNP----G------
PLS-----------TPYSSLRPLIAQLIFVHLFLGVAEGAFDVAKQTVQ-TQKAWSKS--
-LV----EDAVNDPFIQKHFAEFYVQLEGVRLLADKAVQALQA-AWEL-------G-NDL
SAEQRGEVSVAIATAKIAATNTSLYITQNIFQVMGARATTAKLNLDRFWRNVRTQTLHDP
IDYKYQEVGEWVLTGKVPDPSFY-
>UniRef90_A0A1P9YC32_3_390 | Monooxygenase n=7 Tax=Burkholderiaceae TaxID=119060 RepID=A0A1P9YC32_9BURK | E_val=4.2e-86
-----------------RTQDAPW--NEPLEAVLREWARTAAARDKTGGTAFHERRLLRE
SGLLRLSVPVEHGG-------------DGAPWSVTLDVVRRMARVDSSLAHLFAFHHLQL
ATIRLFGSD---AQIRAWLGETVTQGWFWGNAL------NP-----LDKST-RA----LP
D---GAGGYVFDGRKSFCSGARDSDRLLASAF---------DG------DGR------LL
IGVTP--TNRAGIAVLDD-WDNMGQRQTDSGTVVFERVPIAKDELLLQP----G------
PLS-----------SPFATLRPLLAQAILSHIYLGIGEGALQAAREATLAQTRPWIAS--
-QA----ERPADDPYVLANYGDFWIALEGARLLVERAMQAFDG-AWRR-------G-LAL
TEGERGEVAVAVAASKVAAARAGLDVAHRMFEVTGARSTTAALRLDRFWRNVRVHTLHDP
LDYKVRELGDWALNERIPKPSFY-
>UniRef90_UPI000A1773A9_40_416 | monooxygenase n=1 Tax=Derxia lacustris TaxID=764842 RepID=UPI000A1773A9 | E_val=6.2e-86
------------------------------DELVARFAETAPSRDLLGGTPKLQRDQLRR
SGLLALSIPTAFGG-------------LGGDWKLVLDVVRRFARVDSSVAHVFAFHHLML
ATTQLFARP---EQWEQWFRHTARHDWFWGNAL------NP-----LDRRT-VC----RR
L----DGWSEFSGRKSFCSGALDSEMLIVSGH---------RET-----DGS------LV
VAAVP--TGRSGIAVIQD-WDNIGQRQTDSGSVDFERVRVDDAELLLDP----G------
PLT-----------TPRSCLRPLIAQLILTNIYVGIAEGAFNEAREYTLREARPWHVT--
-GL----ERADDDPYVLAHFGEFFVGLESLRLLADRAGAQLDL-ALAR-------G-TAL
TADERGTLAVSIATAKVAATRTGLDICNRLFEVTGARSTHAGLGLDRHWRNLRTHTLHDP
VQYKIRELGEWALKSHLPAPSFY-
>UniRef90_A0A158L201_25_395 | Monooxygenase n=1 Tax=Caballeronia choica TaxID=326476 RepID=A0A158L201_9BURK | E_val=1e-85
---------------------------------VAALRETAEARDREGGHAAREKQLIAD
AGLLTIAVPREFGG-------------EGARWVDVYETIRALARVDSALAHLLGFTCLQV
VSVTVWGNE---AQRERYLRGTVAHRWWWGNAV------NP-----LDTRL-IA----HA
T---GDGGYRLSGQKGFCSGTRGSQMMTLSAH---------DPA-----TGK------PI
FAVVP--TTRAGITVHDD-WDPVGQRQTDSGSVSFDDVELRDDEVLHRS----E------
VPP-----------TPRATLRTLVSQLVLTNLFVGIAEGALQEARDYVAKNGRPWIHS--
-NV----TRAADDPYQLHRFAEMRLKAVSAEALATRAAQALDA-AWER-------G-DSL
EAGERAEVALAVAEAKVLAHRAALDVSQSLFDACGARATHGPLALDRFWRNARVHTLHDP
LDYKLRDIGRFALSGVLPE-----
>UniRef90_A0A4Q4GT15_13_391 | Monooxygenase n=1 Tax=Acinetobacter piscicola TaxID=2006115 RepID=A0A4Q4GT15_9GAMM | E_val=2.2e-85
---------------------------EIAQQLAHTFAKTAAERDKAGGNAKVERDLIRQ
SGLLSLSIPKQYGG-------------QGADWATIFQTVRTIAQVDSSVAHIYAFHHLLI
ATVQLFAQP---TQYAKWFEDTAKNNLFWGNTL------NP-----LDRRT-KA----TQ
V---SEQEFIFHGDKSFCSGSIDSDILLCSGF---------NE------AGK------LL
IGVIP--TTREGVSFLGD-WNNMGQRQTDSGTSHFEQVKISKDELLLNP----G------
PLS-----------TPYSSLRPLIAQLIFVHLFLGVAEGAFDIAKEMVQ-SQKAWSKS--
-LA----ENAVNDPFTQKHFAEFYVQLESVRLLANKAVETFQS-AWDI-------G-EGL
NAEQRGEVSIAIATAKIAATNTSLFVTQNIFQVMGARATTAKLNLDRFWRNVRTQTLHDP
IDYKYQEVGEWVLTGKVPEPSFY-
>UniRef90_A0A1C0YC62_17_381 | Monooxygenase n=1 Tax=Caryophanon tenue TaxID=33978 RepID=A0A1C0YC62_9BACL | E_val=6.6e-85
----------------------------------TTFAKTAAKRDKQGGTAYEERQLLRQ
SGLLYL-----FQD-------------GDIPWQTVLRITRQLATVDSSLAHLFGYHYLCI
ATIELYGTQ---AHYERAITQGTQHQHFYGNAF------NP-----LDTHV-TA----TK
Q---ADGQWLLQGTKYFCSGASDADCLLVSAQ---------KKD-----GSG------LL
MAVIP--ANRAGVHIHND-WDSFGQRQTDSGAVTFNDVSILPHECLALH----T------
EEQ-----------HYFSTCRTHIAQTILLHVLLGTAEGAFQEAKSYTKTSARPWVTA--
-HV----NDATEDPYILQHYGTFFAKLQAADALLERAVQTLVT-TLHK-------K-HHV
TEEDRGICSVAIATAKVQVVETTLHITSTMFQVMGARATNAQYNFDRFWRNVRTHTLHDP
IDYKLRDLGQYALNDRYPT-----
>UniRef90_A0A1H7FE04_32_405 | Acyl-CoA dehydrogenase n=1 Tax=Roseateles sp. YR242 TaxID=1855305 RepID=A0A1H7FE04_9BURK | E_val=1.8e-84
--------------------------------LAQRLDETAVARDQAGGHAAAERELIRA
SGLLALTVPQALGG-------------LGGGVTELFHAVRVVARVDSALAHVLGFHHLQL
YGVSLYGGPAALEHGARHLRETAEQRLFWGNAL------NP-----ADTRL-RA----TL
A----PGGWRLDGAKSFCSGALGSDRLTVSAT---------TP------DGG------FL
TGVVP--TRRQGVAVEQD-WDAFGQRQTDSGTVRFDNVSLADEELLQVP----G------
QAP-----------TPRATLRSQIAQLVMTHLYLGIAEGAFEQARRYTATQTKAWFAS--
-GV----ERAVDDPLVQHRYGDLWLHVRAAQGIAREAVSALHH-ALLR-------G-DAL
TAQERGELAVAGAEAKVLAHRAALQVSSQLFELTGARSTSARFGFDRFWRNARVHTLHDP
VDYKVRDIGRYRVDGRIPDP----
>UniRef90_A0A401MWC4_5_385 | Acyl-CoA dehydrogenase n=2 Tax=Streptomyces TaxID=1883 RepID=A0A401MWC4_9ACTN | E_val=2.5e-84
--------------------D-WI---ATARAVAADLAQDAAARDKANKPPFEEAERLRA
AGLLTLLVPAEYGG-------------GGADWRTAYAIIREIAAGDGSIGQLLGYHYLLS
WNPRFFGEP---ATVERLERAAAGGQWLWGGAF------NP-----RDPDV-TL----TP
D----GDGFRLDGRKSFATGARVADRLVVGAT---------RTH-----TGE------PV
VVFLD--PAHPGVVRNDD-WDNFGQRLSASGSVEFDAVPVAADDVFGSL----A------
QDE---GT-----LSPFATLVTPAIQLVFVHFYLGIAEGALAAAADYTRTTTRPWLLS--
-DV----ESATQDPYTLATYGELAVSARSVRVLADHAAEAVQR-GLDR-------G-PDL
TADERGEIAVTVATAKVAATKAALDITARILEVTGARSTASAHGFDRFWRNARTHTLHDP
VAYKLREVGDHFLNGTHP------
>UniRef90_A0A1G6HFW7_16_395 | Acyl-CoA dehydrogenase n=1 Tax=Burkholderia sp. TNe-862 TaxID=416944 RepID=A0A1G6HFW7_9BURK | E_val=4.8e-84
---------------------------PVVDSVAEELERTAVARDRAGGTALHERRVLRD
SGLLGLSVPRAYGG-------------HGASWSDTLAVVRRFAQVDSSLAHLFAFQHLHL
ATVRLFGRP---RQWEPWFEQTIAQRWFWGNAL------NP-----LDQGT-RA----VP
D---RAGGWYFVGRKSFCSGAADSDRLLASAF---------DE------QGR------LL
IGVVP--TSRKGIGVLDD-WDNMGQRQTDSGTVVFDQVAVAGNEVLADP----G------
PLS-----------SPFACLRPLLAQLILAHIYLGLGEGALRTARDFTRASSRAWIAS--
-PA----SHPTEDLYVQGHYGRFWLALEGARVLVGRAASAFDS-AWRR-------E-TAL
TETERGKVAIAVAAAKVQSAQAGLDVTQRMFEVTGARATTAALRFDRFWRNLRVHTLHDP
IDYKIRELGDWALNERFPDPSFY-
>UniRef90_A0A0P9B999_30_403 | Monooxygenase n=4 Tax=Variovorax TaxID=34072 RepID=A0A0P9B999_VARPD | E_val=8.7e-84
-------------------------------ALANTLAASAAERDRAGGTALAERALLRR
SGLLTLAIPAAHGG-------------QQAAWPLIFRILRRLAQADSSLAHLFGFQHLQV
ASVLLFGSE---AQQARFLGEAVEKRWFWGNAV------NA-----RDTRL-QA----AR
T----DDGIEIDGVKGFCSGAPDSDVLNVSVVL--------GPE-----PTD------RL
FAVVP--TSRAGITVLGD-WDNMGQRQTDSGNVEFRRVRIAHDEILGPP----G------
VAS-----------SPRATLRNLIGQIVLTEIYLGNAFGALRAAIEHLRAHTQPWPMA--
-GV----ERVEDDRLLQLRAGEMWSALQAATALSNQANERFQQ-AWEQ-------G-FAL
TADSRGALAIDVAAARTQAARTALHVTSQIFELVGARGTASKHNLDRYWRNVRVHTLHDP
LDYRHQGIGAWLLAGDVPNP----
>UniRef90_A0A140K6F0_14_392 | Acyl-CoA dehydrogenase type 2 domain protein n=1 Tax=Stanieria sp. NIES-3757 TaxID=1807358 RepID | E_val=2.5e-83
-----------------------Q---VVAEELSEAIAASALERDQKAAIPEAEINLFKK
SGLLLLSIPKKYGG-------------MEASWLEVYRVIQTISKADGSSGQLYANHITLV
TLGEVMGRL---GQAEHFYRRTCENNLFWANAV------NA-----RDARL-KI----TP
D----GNNFLVNGIKSFGTGVAVGDLNVIGAS---------MEG-----VET------PI
VFILP--KNREGISYNYD-WNNMGQRCTASGSYTFNNVQVFPKEIVGPP----P------
IPE-----------SAFPSLIFLVTQLSKTFVYLGIAEGALKAAREYTLTSTRPWISS--
-GV----ERASLDPFILHHYGEFWTELQAAIALAERAAHQIDE-AWQK-------G-VSL
TFQERGSIAIAVSAAKAFAAKVGLNITTRMFEVMGSRATSNRYGFDRYWRDQRTFTLHDP
IDYKLLDVGNWLLNDIFPTPS---
>UniRef90_A0A1P8EKI7_5_392 | Monooxygenase n=9 Tax=Acinetobacter TaxID=469 RepID=A0A1P8EKI7_9GAMM | E_val=9e-83
--------------YFAQTFD-PL---VQAQSLATAFEKTAAVRDKQGGTAKIERDLIRA
SGLLSLSIPKAYGG-------------QGADWETIFKTIQLIAQVDSSLAHVYGFHHLLI
ATVQLFARP---EQYENWFRQTAQQQLFWGNAL------NP-----LDRRT-QV----QP
L---NDDTFIFQGEKSFCSGSIDSDMLLCSGY---------TQ------EDK------LL
IAVVP--TQRDGIRFLGD-WNNMGQRQTDSGTTHFEQVKILKHELLLNP----G------
PLS-----------TPYSSLRPLIAQLIFVHLFLGVAEGAFKVAHQAVQ-HQKAWATS--
-SA----TQSVDDPYIQKHFAEFYVQLESVRLLTNKARTLLQN-AWNE-------G-PDL
SAQQRGEVSVAVATAKIAATRTGLMLTQDMFQVMGARATTAALNLDRFWRNVRTQTLHDP
IDYKYQEVGEWVLTGKVPHPSFY-
>UniRef90_A0A2U3MYZ3_7_392 | Dibenzothiophene desulfurization enzyme C n=1 Tax=Acinetobacter sp. KPC-SM-21 TaxID=2126983 RepI | E_val=1.5e-82
----------------SSEFN-AI---QTAEQLAEQFAQTAAERDKKGGNPKFERDLIRQ
SGLLALSIPEQYGG-------------QGANWDTIFQTIRAIARVDSSVAHVYGFHHLLI
ATVQLFAQP---EQYKKWFEDTAKNNLFWGNTL------NP-----LDRRT-TA----QQ
I---SENEFIFHGDKSFCSGSIDSDILLCSGY---------DS------ASK------LL
IGVIP--TQRDGVSFLGD-WNNMGQRQTDSGTSHFEQVKIYKDELLLNP----G------
PLS-----------TPYSGLRPLIAQLIFVNLFLGVAEGAFTVAKETVR-QQKAWSSS--
-LV----DQAVNDPYTQKHFAEFYVQLESVRLLTQKAIETIQW-AWNI-------G-ENL
TAEQRGKVSIAIATAKIAATNSSLFITQNIFQVMGARATTAKLNLDRFWRNVRTQTLHDP
IDYKYQEVGEWILTEQVPKPSFY-
>UniRef90_A0A1H2EPX5_7_397 | Acyl-CoA dehydrogenase n=1 Tax=Verrucomicrobium sp. GAS474 TaxID=1882831 RepID=A0A1H2EPX5_9BACT | E_val=3.4e-82
---------------LSTAET----RSAAVGALAETFARTAAERDRLGGTAQAERDLLRA
SGLLTLAIPEALGG-------------QGAPWPEILGHVRRFAAVDGSLAHLFGFQHLLL
ATVALFGSE---AQQESFFRRTVEGRWFWGNAL------NP-----LDPGT-LA----SA
T----EGGRRINGRKSFSSGSVDADALVVSAS---------DEA----HGGK------LL
VGVLPLAERRDGVRVLAD-WDAFGQRQTDSGAVLFENVLLRDDEILRTP----G------
PLG-----------DIRATLRPLLAQSILVHVYLGLAEGAFAEALPLASAATRPWLAS--
-GV----ERPQDDPYLLARHGEIALALRSAALLAEAAARSLRH-TWEK-------G-ENL
TEAERGEAALDIAAAKIATTRAALDIPSKIFDLVGAKAAVHAARLDRFWRNARLHTLHDP
IDYKVRELGVHALLGTHPKPTFY-
>UniRef90_UPI00041EF43F_25_400 | monooxygenase n=1 Tax=Azohydromonas australica TaxID=364039 RepID=UPI00041EF43F | E_val=1.5e-81
-----------------------------TEALARALEESAVARDQRGGHAHEERELIRG
SGLLDMTTPHAFGG-------------WGHSWQLFFQGLRRLAQVDSALAHVYAFHHLQV
ATVLLYGTP---EQHEFFLRPTVGERLFWGNAL------NP-----NDKRT-LA----HD
D----GDGFIVHGPKSYCSGSVGSDQLTFSAW---------HEA-----SQS------LL
IAALP--SRHPGISIQGD-WDAFGQKQTDSGTVTFNQVRVQAHQVLVRP----G------
TVP-----------RPRATLRSQIAQLVLVNLYAGIAQGALSQGLRYTRDSSRPFFAS--
-GL----ARAVDDPYVQHRYGELSVLVRPAEVLADLAAHKLDQ-ALAL-------G-EDV
TASDRGELAVAVAQAKAVAHRAAIDVSTQVFELTGAGATASRLGLDRFWRNARVHTLHDP
LDYKLRDLGRHALLGRYPEPT---
>UniRef90_D0IW93_17_384 | Acyl-CoA dehydrogenase, type 2-like protein n=20 Tax=Comamonas TaxID=283 RepID=D0IW93_COMT2 | E_val=2.7e-81
--------------------------------------KTAVARDRQGGHAAAEKALLRD
AGLLRLAIPREHGG-------------DALSWPDIYRHVRALAAVDSALAHVLAFHQLQV
ATVLIYGSR---QQQRLWLRRTIDENGWWGNAL------NP-----RDTRL-QALPRSSE
L----AGGYVLDGLKGFCSGTRGSHYLTVSAS---------VAG-----HAQ------PV
LGLLE--TASPGIAVKDD-WNPMGQRQTDSGSVQFNRVQLPASAVMRDE----S------
AEV-----------TAFHTLRNCLAQLVLVNLFVGVAQGARRQARDYAREHGRPWLGS--
-AV----ERATDDPYLLRRMGEMQAQISGAALMADHGAELLQK-AWQR-------G-PAL
SAAERAEVAIAVFEAKVMAHRCTLFATQEMFDVVGSRGTHADLGFDRFWRNVRTHTLHDP
LDYKLQALGRWAVHGEEP------
>UniRef90_A0A395D1I6_11_388 | Monooxygenase n=1 Tax=Methylocystaceae bacterium TaxID=2052174 RepID=A0A395D1I6_9RHIZ | E_val=9.9e-81
----------------------PN---AAVEALVADFSATAAVRDAAGGTAKRERDLIRE
SGLLRLSIPVELGG-------------AGADWVETLGVVRRLASVDSSLAHVFAFHHLML
ATFQFFGSP---AQAQEFLRRTAQDGWFWGNAL------NP-----RDPRT-QL----QA
V----EGGYRLDGHKSFCSGASDSDMIIVSAL---------DRE-----TKA------LR
VAAIP--TRRDGVLVHGD-WDNMGQRQTDSGTVSFDNVFVAESELLLSP----G------
PLG-----------SPFASLRPCLAQLVLTNIYLGLAQGALEQAKTYLHGAP----AE--
-IR----ERVGQDPYALRNFGELWVEIAAARALTDEAQRAFQQ-GWEA-------G-ADT
TPELRGDIAVTIAAAKVASSRASVEVGSRIFDLMGARSTAAAHRFDRFWRNARTHTLHDP
LDHKLRELGSFAFEGQFPTPSFY-
>UniRef90_A0A1H0TK45_27_400 | Acyl-CoA dehydrogenase n=2 Tax=Rhodoferax TaxID=28065 RepID=A0A1H0TK45_9BURK | E_val=1.5e-80
---------------------------------TQALAATAVARDQRGGTAKAERDAIRA
SGLLGLSVPTALGG-------------LGASWQQTLEVVRGFARVDSALAHLFAFHHLLL
ATTQLFGRP---AQWQPWIEQTLAQRWFWGNAL------NP-----LDKST-HA----LQ
Q---ADGSYTFTGRKSFCSGASDSDMLLASAL---------DV------HGR------LL
ISVVP--TARAGIRVLND-WDNMGQRQTDSGSVIFDQVAVAADELLTDP----G------
PLS-----------TPYACLRPLLAQLILAHIYQGLGEGALAEARQFTLQQGRPWMAS--
-GA----ASAQQDPYILGHYGDFWLALEGSRLLLQNAAAAFDQ-AWAS-------G-TAL
TEVERGAVAIAVAAAKVATTRASLDVVHRMFEVTGARATTAALRLDRYWRNLRVHTLHDP
VDYKLRELGDWALNETLPHPSFY-
>UniRef90_A0A1H8MYU5_23_403 | Putative acyl-CoA dehydrogenase YdbM n=4 Tax=Rhizobium TaxID=379 RepID=A0A1H8MYU5_9RHIZ | E_val=3.4e-80
-------------------NP-YL---AKAIELREIFAVDAVERDQQGGRPSDQIRRLKE
SGLVNLLIPREFGG-------------EGQPYSTALRIVREFAKVDGSLAHLFGYHFSPI
QNAVTSGRD---ERSAAILRRSAEGRWFWGNTT------NS-----FSKSL-FG----RK
V----EGGVLLNGDRPFASGSHVADYLMVAWE---------DEK-----TNA------RR
FAYIP--ANRPGITIADD-WDGIGQRQTGSGRVFYKDVRVRDDEILSE------------
RPK-----------DPSELLIPQQQQSVLLNVFVGSAQGALNAARDYTVTTSRPWIYS--
-GV----ERHSDDPWIKRQYGELWTKVQAATALADRAAAAMDS-AYAK-------G-GAL
TAQERGATAIAVASANVLAGNVALEVTSEIFEVMGARSAVRPLGFDRFWRNVRIHTLHNP
AEYKTRNVGAWFLTGDYPEPGI--
>UniRef90_A0A1B1M254_5_403 | FMNH2-dependent monooxygenase n=26 Tax=Streptomyces TaxID=1883 RepID=A0A1B1M254_STRLN | E_val=5.9e-80
---TPTHWQ--TGPAPRTAQD-WI---ARAAEVAAVLATDAAERDHAGATPYAEVQLLKD
SGLVTLLGPTEHGG-------------AGQDWPTAYRVVREVAKADGSIGQLLGYHYLWF
WAARLVGTR---EQWEHVEAEASRNRWFFGGAV------NP-----RDKDV-IV----TE
D----GDDLVFTGRKSFSTGSKVSDVTVLEGV---------LDG-----TDQ------HV
FAIVP--SDSEGLTFLDD-WDNIGQRLTESGGVTLDGVRTPWSSAAGYV----D------
KQF---KP------RVYNTLNVPTIQLVFVNFYLGIAAGALETAATYTREKSRSWLHG--
-GH----ERAVDEPYVIDTYGDLTAKLWAVEALADAVAAEGQK-LHDD-------P-DAV
TEQARGDFEVRVAAVKARATDVSLEVAGRVFEVTGARSTATAEGLDRFWRNVRTHTLHDP
VAYKRREVGRWVLEGELPEPTW--
>UniRef90_A0A484THM3_28_401 | Acyl-CoA dehydrogenase probable dibenzothiophene desulfurization enzyme n=8 Tax=plant metagenome | E_val=1.9e-79
---------------------------AKVEALAVALASTAAQRDREGGSPQAERQRLRD
SGLLTLAVPREHGG-------------AGERWPVLLRIVRRLAQADSSLAHLLAFQHLQV
ASVILFGSA---AQQDTYLRATVSQGWFWGNAV------NA-----RDTRL-EV----TR
T----ADGYRLDGIKGFCSGALGSDVLNVSVAL--------GPA-----PTD------RL
FLVVP--TSRAGIVVNDD-WDNMGQRQTDSGTVVFNGVQVGLDEALGPP----G------
AAS-----------SARATLRNVIGQLVLTELYLGNALGALDEAVGRVRTQVQPWAAS--
-GV----AHASDDGLLQLRAGDLWLQLAGATALADQALDAFQA-AWDS-------G-AAF
DFDARGELGMLVAAARVQAGRTALRVTEQIFDLVGARATTRQLGLDRYWRNVRVHTLHDP
LDHRQQAIGRWLLTGL--------
>UniRef90_A0A0Q8Q8X6_8_377 | Acyl-CoA dehydrogenase n=1 Tax=Noviherbaspirillum sp. Root189 TaxID=1736487 RepID=A0A0Q8Q8X6_9BU | E_val=6.9e-79
--------------------------------LLATLRATAVERDRTGGHAAAEKELIRA
HGLLGLSIPRHYGG-------------DGLPWPVIYNCVREIATVDSALAHVLAFHHLQI
VTVLIYGSD---AQKERWLVDTMARRCWWGNAM------NP-----LDLRL-TA----ED
R----GDGLVLNGQKGFCSGTRGSSYMTLSAV---------HVS-----SRR------TV
LGVVP--TGHHGISILDD-WDPIGQRQTDSNSVSFANVPLSGGNLLRRH----D------
EEQ-----------TFYQSLRTCFAQLVLVNLYLGIAMGAFEEARRYLLEQGRPWIHA--
-GV----ARATDDPYMIHRFAEMHVQISAATVLADRAAAMIEE-AFLL-------G-RDL
GGQQRAAVAIAIAQAKVVCHRAGLHAAQELLEVAGARGAKAELGFDRFWRNVRTHTLHDP
LDYKLSVLGKWALTGESP------
>UniRef90_A0A0Q5QDL2_32_410 | Monooxygenase n=2 Tax=Williamsia TaxID=85043 RepID=A0A0Q5QDL2_9ACTN | E_val=2.6e-78
-----------------------------AHEVASILAADAVERDRAGATPHAEVALLKE
SGLVTLLGPVEHGG-------------GGQNWVTAYEVIRAVAAGDGSIGQLLGYHLLWF
WAARLVGTR---EQIEAVETAATQNKWFFGGAV------NP-----RDSDV-TI----TD
N----GDTISYTGRKSFSTGSHVSDVTVLEGV---------LET-----TGA------HI
FAIVP--SNSEGLTFHHD-WDNLGQRLTESGSVTIDNVTTEWASAAGFV----D------
KEF---QP------RVYNTLNVPIIQLVFINFYLGIARGALQTAADYTRDTTRPWLHG--
-GF----DRAVDEPYVIDTYGDLTTKLWAAEALADAVAVEQQK-IHDN-------A-WDV
TASERGAHEVRVAAAKAAATDVALEITTRIFEVTGARSTSSKVGLDLFFRNVRTHTLHDP
VAYKRREVGRHQLIGELPEPTW--
>UniRef90_A0A1A5XM62_22_406 | Acyl-CoA dehydrogenase n=4 Tax=Paraburkholderia TaxID=1822464 RepID=A0A1A5XM62_9BURK | E_val=5.1e-78
-------------------------------TLAATLRESAARRDLAGGHAAAEKQLIAD
AGLLALAVPREFGGAFDDAFDDATGAQNGARWPEIYRTIRTLARADSALAHLLGFQFLQI
VSVDLWGSA---AQRADWLRGTVEHRWWWGNAV------NP-----LDTRL-VA----QA
D---GEGGWRLHGKKGFCSGTYGSQMMTVSAH---------DPA-----TGQ------PV
FAVVP--TTRAGITVHDD-WDPIGQRQTDSGTVSFDAVEVRAHEVLKRP----D------
--------------TPRASLRTLVSQLVLTNLFVGIAEGALEEAREYVLANGRPWVNS--
-GV----QRAADDPYLQQRFGEMRIQALSASLLADRAASLLDA-AWAQ-------G-DAL
GADTRAEVSLAVSEAKIVAHRAALAAGEQLFDACGARATAAALAFDRFWRNARVHTLHDP
LDYRVRDVGRHALTRELPEPT---
>UniRef90_A0A239EI90_21_397 | Acyl-CoA dehydrogenase n=1 Tax=Rhodococcus kyotonensis TaxID=398843 RepID=A0A239EI90_9NOCA | E_val=3e-77
-------------------------------EVAQLLAVDAVARDKGDAPPVDEVQLLKD
SGLVTLLGPVEHGG-------------GGQDWPTAYQVIRRVAAADGSIGQLLGYHLLWF
WAARLVGTP---EQIEAVEADATSNKWFFGGAV------NP-----RDSDV-VV----TD
E----GDTIVFEGAKTFSTGSRVSDVTVLEGA---------LSG-----SDA------HV
FAIVP--SNIEGLTFHDD-WDNIGQRRTESGSVTIDKVRVDWSSAAGFV----D------
KQF---QP------RVYNTLNVPTIQLVFVNFYLGIARGALEEAAAYTKDKTRAWLHS--
-TV----DKAVDEPYIIDIYGDLTSKLWAVEALADAVALEANE-IHED-------A-WNV
TPEQRGDHEVRVAAVKARASEVALEITSTVFEALGARATASKFGFDRFWRNVRTHTLHDP
VAYKRREVGRWVLTGELPEPTW--
>UniRef90_S5SWW2_23_403 | Acyl-CoA dehydrogenase protein n=1 Tax=Rhizobium etli bv. mimosae str. Mim1 TaxID=1328306 RepID=S5SW | E_val=9.1e-77
-------------------NP-YL---AKAVELREIFARDAAERDRLGGRPREQVRHLKE
SGLVNLLIPKEFGG-------------EGQPYSTALRIVREFAKVDGSLGHLYGYHFGPL
QNAATAEAD---PRSRDILRRFAAGRWFWGNTT------NS-----FSNSL-FG----KR
D----AKGVVLNGVRPFASGSHVADYLLVAWE---------NEE-----TNE------RS
FAHIP--ANREGIVIADD-WDGIGQRQTGSGQVFYHNVRIEAGEILPE------------
RPK-----------RPAALLGPQQQQSVLLNVFVGSAQGALIAARDYTVTRSRPWIYS--
-GV----ERHSDDPWIKRQYGELWAKVQAATALADRAAEAMDA-AFAK-------G-GAL
KAEERGKTAIAVAAANVLAGKVALEVTSEIFEVMGARSAVRPHGFDRFWRNVRIHTLHNP
AEYKARNVGTWFLTGDFPEPGV--
>UniRef90_A0A3A5JJY9_31_413 | Monooxygenase n=1 Tax=Salinisphaera sp. Q1T1-3 TaxID=2321229 RepID=A0A3A5JJY9_9GAMM | E_val=2.5e-76
-------------------AD-WL---AIADDVAARLDITAAERDAVGGHAAAERALIRG
SGLLDLSIPAAIGG-------------AGQSWATIHGVVRRLARADSAVAHVLAFHHLQI
ATVMLYATP---DQQRRLLQRTVRENLFWGNAL------NP-----RDRRC-RA----YR
H---PSGGYVFNGDKSFCSGSVDADYLTVSAY---------DEA-----SDA------LV
IAAIP--GDRAGLDIRGD-WDAIGQRQTDSGSIGFNRVRITAEDVLLAA----D------
APT-----------TTRHQLRSCLAQLVLVNLYVGLAEGALATAREMTTTRARPWAAA--
-DV----EAAIDDPYVQHRYGRLWVRLRAAQLLANHAAQAVDA-LFFR-------D-GSI
SAAERGDAAIAVAEAKVAAHDISLEAGSELFELGGTATVARPRHLDRFWRNARTHTLHDP
VDYKLRDLGRWAISGTYPEPT---
>UniRef90_A0A315ZU85_7_384 | Alkylation response protein AidB-like acyl-CoA dehydrogenase n=2 Tax=Actinobacteria TaxID=201174 | E_val=6.3e-76
-T-------------------------LAARDAAAKLAVDALERDRANAEPLAEAQLLRE
HRLPGLLLPVEVGG-------------GGGTWADALRAVREVAVADGSIAQLLGYHYVNQ
ANLDWVADA---ATRERWQRRSGAAQWLWGDAV------NP-----VDPDL-TL----TP
A---GQGGYRLNGRKSFATGVSSGDVSVVSGQ---------DSA-----TGR------HV
LVVVE--RGAAGVQPGGD-WDNLGQRLSASGSVTFTDVEVPAENVLGFL----D------
GDA----------ATPRASLVTPAIQAVFGNFYVGVVRGALQTAAEYTRTTSRAWLLS--
-DS----PSAAQDPYVLATYGRLVARLRAAEALADSAGEALTA-ADAA-------G-DAL
TWDERGELAELVAALKVVSSDLAVEATSAVFEVTGARATSNRVGLDRFWRNVRTHTLHDP
VQYKAREVGDHFLNGTHP------
>UniRef90_A0A3R9U899_5_381 | Monooxygenase (Fragment) n=1 Tax=Streptomyces sp. WAC00469 TaxID=2487415 RepID=A0A3R9U899_9ACTN | E_val=1.1e-75
---TPPDFT--TRPTPRTAAD-WI---ARAGEVAAVLATDAVERDRAGATPYAEVQLLKD
SGLVTLLGPVAHGG-------------GGQDWRTAYRVVREISKADGSIGQLLGYHYLWN
WAARLVGTR---EQWEHIEAEAARNRWFFGGAV------NP-----RDKDV-VV----TE
D----GDDLVFTGHKTFSTGSKVSDVTVLEGV---------FEG-----TDR------HV
FAVVP--SDSEGLTFHDD-WDNIGQRLTESGSVTLDGVRTPWSSAAGYV----N------
KQF---QP------RVYNTLNVPTIQLVFVNLYLGIAGGALETAAAYTRTRTRPWLHG--
-GH----ERAVDEPYIVDTYGDLTAKLWAVEALADAVADEGQK-LHDD-------P-DAV
TEQARGDFEVRVAAVKARATDVALEVTNRIFEVTGARATASALGLDRFWRNVRTHTLHDQ
------------------------
>UniRef90_UPI000DD53D91_7_389 | monooxygenase n=6 Tax=Rhizobiales bacterium TaxID=1909294 RepID=UPI000DD53D91 | E_val=2.5e-75
-----------------ADDT-LL---AKAIELRQAFHRDAVERDKAGGRPVDQIRLLKE
SGLASAQIPRDYGG-------------RGASWLTILRIVREFARTDGSLAHLFGYHHLPL
NHILFRGST---AQRQRWLTGSVAGNWFWSNSG------NA-----LSKTS-SG----ER
S----ATGWIINGSRPFSSGSHVADYIQISWE---------N-A-----DGA------RL
TAAVP--ADRDGIVIEND-WDGIGQRQTGSGTVRFVNLEIDDDELIGSP----D------
LPL-----------TPFSSLTSLLQQSVLLNVFVGSAQGILDEGRNYTTTSSRPWIYS--
-GV----ERHIDDPWIKRQYGDLFVRALAASELADKAARSLDA-AYGE-------G-PLL
TAAGRGAAAIDIATANVYAGDVGLAVSSEVFEVMGARSATTENGFNRFWRNVRTHTLHNP
AEYKKRTVGTWLLTGEFPVPA---
>UniRef90_UPI000DE4BE09_13_396 | acyl-CoA dehydrogenase n=1 Tax=Rhizobiales bacterium TaxID=1909294 RepID=UPI000DE4BE09 | E_val=8.8e-75
---------------NSSRED-LF---SRAEAISADLATRAAELDRQGRPPLAEIVKLKN
SGLLNALHAPEIGG-------------GGLDWVDGLKLVRILARGESSIGQLLGYHFVNS
QYVDWAFDE---ARARALGSETVAKSLYWGAAV------NP-----RDPGL-VL----SR
R----GNGYVLNGRKSFSTAAHVSDYINANAS-----------I-----GDR------IV
GFAVP--TSRAGYTANDD-WDNFGQRLSDSGSVEFHDFPVYEEDFVTSP----T------
APD---TA-----PSVLSTFNTPLIQLVFVNFYLGTAEGALQAAIDYVRTTTRPWVTS--
-GV----QRASDDPYILERVGELTAALKASAALADSAAAAVQA-GLLR-------G-EQV
TARERGEAAAEAYAAKVHATHTSLDVTSRVFELTGARSTAEHYRFDRFWRNVRTHTLHDP
VFYKAREVGEFVLNDTIP------
>UniRef90_A0A2T0R7P7_10_381 | Alkylation response protein AidB-like acyl-CoA dehydrogenase n=1 Tax=Kineococcus rhizosphaerae T | E_val=2.8e-74
----------------------------AARDVANHLALDALERDRANAEPFTEAELLRK
AGLPSVLLPASIGG-------------AGLPWSVALEVVREIARTDGSIAQLIAYHYVNA
HNLVWVADD---AGRARWGVPSVANQWLWGDSV------NP-----VDPDL-RL----AR
D----GEDWVLSGTKNFSTGASVGDVTLVGGL----------TD-----DGR------DL
LVLVP--RETPGFVKGGD-WDNLGQRLSASGSVRFDDVRITPDAVLGSA----S------
S------------SGAFGSLVTPSIQAAFGHFYLGVTRGALEAASEYTRTTSRPWLLS--
-DV----EKAVEDPYVLATYGRLVARLRAAEALGRSVGESLSQ-AHAR-------G-ADL
TWAERGEVAEEIAALKVVSSDLAVEATSAIYEVTGARATANKHGFDRFWRNVRTHTLHDP
VQYKAREVGNHFLTGAHP------
>UniRef90_A0A4R1HYS3_27_404 | Alkylation response protein AidB-like acyl-CoA dehydrogenase n=1 Tax=Pseudonocardia endophytica  | E_val=7.1e-74
------------------------------REVRRALETDAAARDRAGETPYDEIALLKR
SGLVTLLGPVEHGG-------------AGLEWPAAYRVVREVAAGDGSIGQLLGYHYLWF
WAARLVGTP---EQIEAVEADATRNQWFFGGAV------NP-----RDDDV-TI----RD
T----GDEIVYNGRKSFSTGSRVSDVTVLEGV---------LEG-----TDT------HV
FAIVP--SAQDGIVFGDD-WDNIGQRLTESGSVTISDVTVPWASAAGFV----D------
KAF---QP------RVYNTLNVPVIQLVFVSFYLGIARGALETALAYTRTTTRSWLHS--
-DA----ERAVDEPYQLDLYGDYQSKLWAVEALADQVALEGLA-IHHD-------A-WNV
TPEQRGAHEVRVAAVKARATDVALEITSGIFEGLGARATTSQLGFDRFWRNVRTHTLHDP
VAYKRREVGAFLLRDELPEPTW--
>UniRef90_UPI000D1537B0_7_385 | monooxygenase n=2 Tax=Acidovorax avenae TaxID=80867 RepID=UPI000D1537B0 | E_val=1.8e-73
-----------------------L---ARARDLADTLAPSAAARDRQGGRPCAEIALLKR
SGLLEAMVPQAWGG-------------GGHPWSAVLAVVREFARVDGSIAHLYGYHFLLM
NMPVIAGQL---AQAEALQRASVRHRWLWGNAV------SS-----RDPTL-KG----RE
S----GTGHVLDGFRPFATGSHVADMLYIGWE---------DEA-----GAG------KR
FAAIP--ASREGVQIMDD-WDGFGQTQTGSGSVRFHGVRVLPEEVVDMA----P------
SRG-----------KPVSTLLPQMSQSVLSSVFIGSALGALEEARRYAMTKSRPWLDA--
-GV----ACHHEDPWVRRVFGDLWIRTEAARLLVEKADRALDA-LWEA-------G-QDL
TEAFRAEQACTIAAANVLAGEVALHVTSAVFEVMGARSATRANGFDRFWRNVRVHTLHNP
AEYKTRNVGTWVLTGQYPPPS---
>UniRef90_A0A1G6ZNM7_17_409 | Acyl-CoA dehydrogenase n=1 Tax=Glycomyces harbinensis TaxID=58114 RepID=A0A1G6ZNM7_9ACTN | E_val=3.1e-73
----------------ATSAA-WV---ARAREVAARLAVDAVERDREGATPYAEVQLLKD
AGLVPLLAPAEHGG-------------GGQDWTTAYRVIRAVAAGDGSIGQLLGYHYLWA
WAARLVATP---GQIEAVEKQAAEQEWFFGGAV------NP-----RDDDL-VI----RE
E----DGELVFNGRKTFSTGGKVSDVTVLEGI---------LEG-----TDR------HV
FAIVP--TDQDGIVFAGD-WDNLGQRLTESGSALIEGVRVPWEAAAGYVATEQG------
HEF---AP------RTYNTLNVPLIQLVFTNFYLGIAQGALDTAAAYTRERTRAWPYA--
-ADR--KARAVDEFYIQETYGGLQSKLWAAEALADRAAGLIES-INAH-------A-DAV
TPEERGEAAVVIASAKQTTIDAGLEIGTRIFEVTGARASANAVGLDLFWRNIRTHSLHDP
VAHKRAEVGRYALTGELPEPT---
>UniRef90_UPI0003765980_18_389 | monooxygenase n=6 Tax=Rhizobiales TaxID=356 RepID=UPI0003765980 | E_val=1.4e-72
--------------------------------LRAVFHLDAVDRDKQGGRPLEQIRILKE
SGLPSAQIAKAYGG-------------QGASWLTILRIVREFAKTDGSLAHLFGYHHLPL
NLILFRGSN---AQKEKWLSGSAAGNWIWSNSG------NA-----MSKTS-TG----ER
I----KGGWTINGSRPFSSGSHIADYIQISFE---------N-S-----AGE------RL
TAAVP--ADRPGIVIVDD-WDGIGQRQTGSGTVHFHDLRIDDDEMISAP----S------
VPL-----------TPYTSLTSLLQQSVLLNVFVGSAQGILEEGREYTVGSSRPWIYS--
-GV----ERHIDDPWIKRQYGELYIRTLATAELADKAARSLDA-AYIQ-------G-PSL
SHADRGAAAIDIATANLYAGEVGLAVSSEVFEVMGARSATQANGFDRFWRNVRTHTLHNP
AEYKKRTVGAFVLTGEFPVPA---
>UniRef90_A0A071ICK8_25_398 | Acyl-CoA dehydrogenase n=10 Tax=Rhizobium/Agrobacterium group TaxID=227290 RepID=A0A071ICK8_AGRR | E_val=2e-72
-------------------------------EISADFAKRAAELDREGLPPLKEIIRLKN
SGLLNALHAPQIGG-------------GGLNWVDALKLVRIISRGESSLGQLLGYHFVNS
QYIYWALDDA--ARAHALGAETVAKNYYWGAAV------NP-----RDPGL-EL----TR
R----GSAYVLNGRKSFSTAAHVSDYINANAA-----------L-----DGK------VA
SFAVP--TNRPGYVANDD-WDNIGQRLSDSGTVEFRDFPVYEEDFIAPP----S------
EPD---AP-----PPVLSTFNTPLIQLVFVNFYLGTAEGALEAALDYVRTTTRPWVTS--
-GV----EKASDDPYILERVGEFTAALKASAALADSAAEAVQA-ALSR-------G-KDV
TARERGEAAAEAYAAKVHATNVSLDITSRVFELTGARSTASSYRFDRFWRNVRTHTLHDP
VFYKAKEVGEFVLNGKIPT-----
>UniRef90_A0A2L0WNE5_33_396 | Sulfur acquisition oxidoreductase SfnB family protein n=2 Tax=Rhizobium TaxID=379 RepID=A0A2L0WN | E_val=3.7e-72
---------------------------------------RAAALDREGRPPLAEIIKLKK
AGLLNALHSREIGG-------------GGLDWVDGLRLVRILARGESSIGQLLGYHFVNS
QYIYWALDP---VRANALGEETVAENLYWGAAV------NP-----RDPGL-VL----TR
R----GNGYVLNGRKTFSTAAHVSDYINANAA-----------L-----DDK------IV
GFTIR--TNRPGYIANDD-WDNFGQRLSDSGSVDFRDFPVYTEDFVGQP----V------
APD---AA-----PPVLSTFNTPLIQLVFVNFYLGTAEGALQAALDYVRATTRPWVTS--
-GV----ERAADDPYILERVGEFTASLKAATALADSAAAAVQT-ELAK-------G-HSV
TARERGAAAAEAYAAKVHATNISLDITSRVFELTGARSTADKYRFDRFWRNVRTHTLHDP
VFYKAKEVGEFVLNDKIP------
>UniRef90_A0A1Q8CFJ2_9_380 | Acyl-CoA dehydrogenase n=1 Tax=Actinophytocola xinjiangensis TaxID=485602 RepID=A0A1Q8CFJ2_9PSEU | E_val=1.1e-71
-----------------------------ADQLARTLRADAPHREQAAAEPEAEVALLRA
SGLLTLLLPASAGG-------------RGAGWLAANETARTVAAADASVGHLLGYHYLQL
WRTELFGRP---DLVERLHRDTVAGNLFWAGVS------NP-----LDAAL-EL----TP
V----EGGFRVEGRKSFATGASVADRLVVSAT---------RVD-----SGQ------KL
TFVVD--AHAPGLSYLHD-WDNLGQRLTASGGVVFRDVHVPDEDVLGVH----D------
E------------TSVRASLAALGFQLMLAQIYVGLAEGALTEAAEYTRTKTRAWTLS--
-DV----DEAVADPYILVGYGELVAQTRAAGALTDRAAAALGA-AFDR-------G-DAL
SEQERGEAAVTISAAKVVATRVANEAGSKIYEFTGARASANKYGLDRFWRNARTLTLHDP
VAYKAREVGAHFLTGEPP------
>UniRef90_UPI000835F605_21_394 | monooxygenase n=1 Tax=Labrys sp. WJW TaxID=1737983 RepID=UPI000835F605 | E_val=2.3e-71
-------------------------------SAAAELAATALERDRANQDPFEEIELLRK
AGLLGLAVPRALGG-------------AGANLAQALEISRIISAADGSIGQLIAYHYSNG
VWSYILGTP---EQWQATARGVGEEGWFQGGVS------NP-----RDPKA-EL----EK
T----EKGYLISGRRTFATGASIAQILTVTVW---------DG-------EK------RV
HFQVP--PSRKGISFEGD-WDNLGQRLTASGSVIFDRVEATDADLLSGL----D------
HYA---GD-----VEQRDGLRVLFSQLIFVNFYLGIAEGALKAASAYVRSHGRPWPES--
-GL----EKATEDPYHLQLFGRLSAGIAAGVALADKAAALYQA-ALLA-------G-PAL
TAQAWGELALLIDQAKVIATKVSLEVTADIYEATGARSTANKYGLDIYWRNVRTHTVHDP
VSYRLREIGEFALNQTLPKP----
>UniRef90_UPI000374AB86_31_398 | acyl-CoA dehydrogenase n=1 Tax=Rhizobium sp. 2MFCol3.1 TaxID=1246459 RepID=UPI000374AB86 | E_val=6.1e-71
-------------------------------------ALRAATLDREGRPPLNEIVKLKN
AGLLNALHAPALGG-------------GGLDWVDGLKLVRILARGESSIGQLLGYHFVNS
QYIDWALDDR--ARAHALSAETVANNLYWGAAV------NP-----RDPGL-ML----TR
R----GNGYVLNGKKSFSTAARISDYINANAT-----------L-----AGR------IA
SFAVP--TNRPGYVANDD-WDNIGQRLSDSGSVEFHDFPVYNEDFIGAP----V------
DEG---AE-----PSVLASFNTPLIQLVFVNFYIGTSEGALHQALDYVRKTTRPWITS--
-GV----ARAEEDPYILERVGEFTASLRASAALADTAALTVQN-ALAR-------G-SSV
TARERGEAATEAYAAKVHATNVSLDITSRIFELTGARSTAESYRFDRFWRNVRTHTLHDP
VFYKAREVGEFVLSDKIPA-----
>UniRef90_A0A267RVL6_22_399 | Monooxygenase n=5 Tax=Enterobacteriaceae TaxID=543 RepID=A0A267RVL6_9ENTR | E_val=1e-70
----------------------------VAQEVADRLYATLLERDRANKHPFEEIDWLRQ
SGLLKLAVPKSLGG-------------GGANLVQALEIGRIISAADGSIGQLITYHYSNG
VWSYILGNR---EQWEFIARGVANEGWFQSSIS------NP-----RDPRL-KL----EW
D----GNDLYVTGRRTFATGAAVSQVMTIAVW---------IE-------DR------LV
QYQVT--ADRPGIVFNDD-WDNLGQRLTASGTLEFNRVRLQEKDRLTGL----E------
EKP---ES-----ALLRNALRNQFSQLIFVHFYLGIAEGALKQAAAYFRDTVRPWPES--
-GV----ESALEDPYHRLKAGELSSDLAAGIALAEKTAHAFQD-AFHA-------G-DDL
TETQWGELALLTDQAKVIANNVALKISNEIFELTGGRSTSNQYGLDVFWRNVRTHTLHDP
VTYRTREVGDYVLSGKLPTPR---
>UniRef90_M3VA40_23_395 | Putative acyl-CoA dehydrogenase n=1 Tax=Gordonia malaquae NBRC 108250 TaxID=1223542 RepID=M3VA40_9AC | E_val=1.4e-70
------------------------------DLVAAELRATAAERDRANAAPTAEIELLRS
HDLLQVGEPVELGG-------------SGLNYAQTQQITRRIARGDTSIAHLLGYHYAQQ
RIAHLFGTP---EQAEALSRRNAQEKLFWGGVQ------NP-----RGGSGLVL----TR
D----EDGFRLNGRRTFASGAGVGDQLSVTAT-----------F-----GDA------LV
FLSLP--AGKEGFTPLGD-WDNIGQRLTDSGGVEFVNTPISRDEILG-D----P------
DSP---PT-----FTAFQQLVTPHWQLAFVNFYIGTAEGALDEALDWTRLNASAWETS--
-GL----EAATDDPYILELVGELRAEITAAVLLADRAGDALQH-ALDI-------G-EAL
TDEQRAVAAVAIAEAKYVTTKVSLDAASRLFEIQGARATTTDYGFDRHWRNLRTHTVHDP
VAYKAREVGDWTLNHRAP------
>UniRef90_A0A395GID9_32_425 | Thermophilic desulfurizing enzyme family protein n=3 Tax=Aspergillus TaxID=5052 RepID=A0A395GID9 | E_val=2.9e-70
-----------------------L---ARAREVAQVLGQDAAQRDQENKSPRAEVVLLKH
SGLLKLLGPKKYGG-------------GEQPWDIGYKAIREVAKGDGSIGMLLGYHLLWS
TTANIVGTP---EQAERIQEWIISNNYFVGGAV------NP-----RDSDL-KI----TS
D----GEDIVFNGAKFFNTGGVVSDLTVLEGV---------LDN-----TGE------HI
FALVE--TRQPGIQFAHN-WHNIGLRLTESGGVKIENVRVPWADALGWD----T------
ASK---TPRDDVLKVPFASLLLPTIQLVFSNFYLGIAQGALDFASKYTVTSTRAWPFG--
-GDN--KDSPTEEFYILERYGNFFAHLRAAEALADRAGNELAT-LYSQHSDN---R-PGL
TSQQRGEVAEWIASVKVVTTDVGLRVTSGVFEVTGARATSLKVGLDRFWRDIRTHTLHDP
VAYKNRELGRYALLGEVPEPSW--
>UniRef90_UPI0008268C2F_35_406 | acyl-CoA dehydrogenase n=1 Tax=Gordonia hydrophobica TaxID=40516 RepID=UPI0008268C2F | E_val=5e-70
--------------------------------VAAQLRATAAERDRANKAPLAEVALLRE
ADLLQVGEPVAYGG-------------SGLDYAQSQQITRRIARGDTSIAHLLGYHYAQQ
RIPHLFGTP---EQADQLSRRNAEFRPFWGGVQ------NP-----RGAAGLTL----TR
D----GAGFRLNGARTFASGASISDQLSVTAA-----------L-----DGD------LV
FLSIP--TRRDGFTPQGD-WDNIGQRLTDSGGVVFDNTPVERSEVLGDD----P------
LTG---RI-----PSAYQTLVTPHWQLAFVNFYIGTAEGALEEALDWTRLNASPWETS--
-GL----DQATDDPYILELVGQLRSEISAAALLADRAGDALQH-ALNI-------G-PEL
TAHQRAEAAIAIAEAKYVTTKVSLEVTSRLFEIQGARATTSAYGFDRHWRNLRTHTVHDP
VAYKAREVGDWTLNRRAP------
>UniRef90_A0A0S1XV73_27_397 | Monooxygenase n=2 Tax=Alcaligenaceae TaxID=506 RepID=A0A0S1XV73_9BORD | E_val=1e-69
-----------------------------AVALRPLLQADAVQRDKAGGRPVAQIALLKQ
QKLNAAAIAPQYGG-------------EGASWVSILRVVRELARSDGSLAHLYGYQHLPL
HTVLARGTD---EQQQRWFSQAATEQWLWSNSG------NA-----MSKTS-AA----ER
V----PGGWIVDGFRPFSSGSHVADVIHIAWQ---------D-S-----TGA------RW
SALIP--ADRAGVVIEDD-WDGIGQTQTGSGTVSFHGVRVRDDEVLGDA----G------
SPL-----------SPFESVVSLLQQSVLANVFIGSAVGALDEAREYTVTQSRPWIHS--
-GV----ERHVDDPWIQRAYGDLAIRTLAAIELADDAAAHLDR-ACAL-------G-RGL
DAETRGRVSIDLAAANVYAGENALDVTEKIFELMGARSATRARGYDRFWRNVRTHTLHNP
AEYKKRTIGAWLLRHPY-------
>UniRef90_A0A0F5N116_19_398 | Acyl-CoA dehydrogenase n=3 Tax=Mycobacteriaceae TaxID=1762 RepID=A0A0F5N116_9MYCO | E_val=2.3e-69
-----------------------L---ATADRVADELRQTAAARDKANAAPRAEIELLRR
NDLLHVQEPVEYGG-------------SGLSYPQASQVTRRIARGDTSIAHLVGYHYAQT
RIAGLFGTP---EQADALSRRNASEKLFWGGIQ------NP-----RGGSDLVL----TR
D----GDGFRLNGSRTFASGASTGDQLSVTAS-----------L-----DGS------LV
FLSLDVRGGRQGFTFLDD-WDNIGQRLTDSGGVRIVDARIEHREVLGEE----P------
FGS---AD-----LTPYQTLVTPHWQLAFVNFYVGTAEGALAEAFDWTRAYASPWESS--
-GV----ERATDDPYILQTVGELVSEVRAAALLADRAGDALQA-AIDV-------G-PSL
TEDQRAEAAIAIYEAKYLSTKVALDTASRLFEIQGARATTSKYGFDRHWRNLRTHTVHDP
VAYKAKEVGDWVLNGQRP------
>UniRef90_A0A1N6Z7J9_40_406 | Acyl-CoA dehydrogenase n=1 Tax=Rhizobium sp. RU20A TaxID=1907412 RepID=A0A1N6Z7J9_9RHIZ | E_val=4.3e-69
-----------------------------------------AKLDAEGRPPLEDITTLKA
AGLLTALHPTEIGG-------------GGLDWIDGLRLVRILARGESSIGQLLGYHYVNS
QYPYWAVSES--QKAHDLGVETVQKSLYWGAAV------NP-----RDPGL-TL----TK
R----GDQYLLNGRKTFSTGAHVSDRINANAA-----------Y-----RNQ------VA
NLVLP--TDRAGYIAYDD-WDNIGQRLSDSGSVEFKDYVVYESDFLFPL----V------
EKG---AA-----PTVLATFNTPLIQLVFVNFYIGTAEGALSAATDYVRTTTRPWVTS--
-GV----ATASEDPYILERIGEFRATLKASAALADAAAHAVQA-ALSR-------G-RNV
TERERGEAAIEAYTAKVNATHVSLDVTSRVFELMGARATASHYRFDRYWRNVRTHTLHDP
VFYKAREVGDFALNGRVPEPSL--
>UniRef90_A0A2V4UWQ2_31_411 | Alkylation response protein AidB-like acyl-CoA dehydrogenase n=8 Tax=Rhizobiales TaxID=356 RepID | E_val=8.7e-69
---------------------------ARATAIAADLRARGAALDRDGRPPFSEITELKA
AGLLNALHPPEIGG-------------GGLDWVDGLRLVRILARGESSIGQLLGYHFVNS
QYISWAADDS--DLAWRLSSETVAKSLYWGAAV------NP-----RDPGL-VL----TR
Q----DDHYVLNGRKTFSTGARISDRINASAA-----------F-----GDQ------IA
SLVLP--TDRPGYIAHDD-WDNIGQRLSDSGSVEFKDFPVHDSDFLLPL----A------
APD---AA-----PKVQATFNTPLIQLVFANFYIGTAEGALAEALDYVRDTTRPWITS--
-GV----ERAADDPHILERVGEFRAALKAAAALADSAGLAVQT-ALAR-------G-PGV
TERERGEAAIEAYESKINATHVSLDLTARVFELMGARATAGHYRFDRYWRNVRTHTLHDP
VFYKAREVGDFALNDRVPTPSL--
>UniRef90_A0A4P8KLT1_5_401 | Acyl-CoA dehydrogenase n=1 Tax=Microbacterium sp. RG1 TaxID=2489212 RepID=A0A4P8KLT1_9MICO | E_val=1.4e-68
-TLTPARTHFQGTADAAELAH-WD---AVAASVAERLALDALARDRANAQPFAEARLLKD
AGLTTLLDPAEYGG-------------GGAHWESAFRAVRILARADASIAQVLGYHYVNE
ANIALVAPA---AERERWFRATIAGRWVWGDSV------NP-----VDPNL-TL----TV
D----GDGYRLNGFKRYSTGSGVGEALLINAVVE------DGPD-----AGA------FA
FLVLP--YGHPGVELVDD-WDNLGQRLSASNTVTYRDVRVEPEHVLGFG----T------
D-------------EPIQSFVTPAIQLVFGNLYLGIAQGALAQARELTNARPNSWFLS--
-GV----QTYSDDPFVRRLYGELVSRTAAVEALADRVNSRFDE-VISR-------G-ADV
TAEDRAEIAIEIAQLKVVASDTATDVAHRVFEATGTSSTANRVGLDLHWRNIRTHSLHDP
VDYKKLEVGAHFLTGAV-------
>UniRef90_UPI0003068598_3_292 | acyl-CoA dehydrogenase n=1 Tax=Burkholderia pseudomallei TaxID=28450 RepID=UPI0003068598 | E_val=2.1e-68
------------------------------------------------------------
------------------------------------------------------------
------GSA---AQRERYLRGTVEHDWWWGNAV------NP-----LDTRL-VA----RA
T---GDGGYRLDGVKGFCSGTRGSQRMTVSAH---------DSV-----TGK------PV
FAVVP--TQREGIAVRDD-WDPIGQRQTDSGSVAFDGVRVAPDEVLHRS----E------
APP-----------TPRATLRALVSQLVLTNLFVGIAEGALAEARDYVQRAGRPWLHS--
-GV----ERAADDPYTLQRFGDMRVQTVSAEALADRAARALQG-AWAK-------H-EAL
TADARAEVALAISEAKIVAQRAALDVSEALFDACGARATAAPLALDRFWRNARTHTLHDP
LDYRLRDVGRYALTGALP------
>UniRef90_UPI000DD585C3_27_403 | acyl-CoA dehydrogenase n=2 Tax=Rhizobiales bacterium TaxID=1909294 RepID=UPI000DD585C3 | E_val=2.5e-68
----------------------------QASEVSAKFARRGPELDRLGLPPRDEIEALRQ
AGLLSALHAPEVGG-------------AGLSWVDGLRLVRIVARGESSIGQLLGYHYVNS
QYVYWAAADP--RQAWVFGAETVERQLYWGAAV------NP-----RDPGL-VL----TR
R----GGHYVLNGRKTFSTGAHVSDRINVNAT-----------L-----DDK------VA
NFVVP--TDRPGYVAHDD-WDNIGQRLSDSGSVEFQDFPVYERDFILPL----A------
APS---DP-----PPVQATFNTPLIQLVFVNFYLGTAEGALAAALNYVSTTTRPWITS--
-GV----TRAGDDPYILERIGELQAALKASVALADVAAGIVET-ALAK-------G-RSV
TERERGEAALEAYAAKVSATHVALDVTAKVFELMGARATASHYGFDRYWRNVRTHTLHDP
VSYKAREVGDFALNGRIPS-----
>UniRef90_A0A1E3SMN8_25_404 | Acyl-CoA dehydrogenase n=1 Tax=Mycobacterium intermedium TaxID=28445 RepID=A0A1E3SMN8_9MYCO | E_val=4.3e-68
-----------------------L---ATADRVADELRRTAAERDKANATPRAEIELLRH
NDLLQVQEPAEYGG-------------SGLNFAQAVQIVRRIARGDTSIAHLIGYHYAQT
RVAGLFGTA---AQADAQSRRNASEKLFWGGIQ------NP-----RGGSALVL----TR
D----GDGFRLNGYRSFASGASTGDQLSVTAA-----------L-----DGE------LV
FLSLDVRGGRQGFTFLDD-WDNIGQRLTDSGGVRVVDARIEHHEVLGEE----P------
FIG---NT-----LTPHQTLITPHWQLAFVNFYVGTAEGALAEALEWTRAHASPWESS--
-GV----ERATDDPYILHTVGELVSEVRAAALLADRAGDALQA-AVDV-------G-PSL
TEDQRAEAAIAVYEAKYLSTKVSLETASRLFEIQGARATTSAYGFDRHWRNLRTHTLHDP
VAYKAREVGDWVLNHRHP------
>UniRef90_UPI00045EBD18_12_396 | acyl-CoA dehydrogenase n=2 Tax=Xanthobacter TaxID=279 RepID=UPI00045EBD18 | E_val=8.8e-68
--------S--LAPAAPARPD-WI---ARAQSVADALTPDAAERDRIGASPRRELALLRD
AGLLELLFSPEHGG-------------GGGSFTDALLAVRVIGRADASIAQLLAYHYLHL
TNALWRARP---EQAAALARASVAGRWLWGGAS------NP-----RDPES-RL----AP
V----EDFYRLTGRKTFASNAALADRITLRAQL----------------GDG------FA
VLVVP--GDREGVTHGND-WDAFGQRLSESGTITFADVKVEADEILGDP----A------
APP-----------PPRTSLVVPFHQLLIVNFYIGIAKGALAEANRYIREVSRPWQAS--
-GV----EKARLDPYILEHYGNLDVELRASTALADAAGVRFEA-ATAL-------G-NAI
TPDDRNVAAAAIYAAKVHSSRTALEITSRIFELMGARATAGHYGYDRFWRNIRTHTLHDP
VVYKSREVGNYALNGVI-------
>UniRef90_A0A1Y1ZNX6_42_434 | Acyl-CoA dehydrogenase/oxidase n=1 Tax=Clohesyomyces aquaticus TaxID=1231657 RepID=A0A1Y1ZNX6_9P | E_val=1.2e-67
-----------------------------AQEVADVLAVDAVLRDKENKSPRAEVELLKH
SGLLKLLGPKKYGG-------------GEQPWSVGYKAIRKVAEADGSIGMLLGYHLLWS
ITANVVGSP---EQADRYQKLIIENNYFIGGVV------NP-----RDNDL-KI----TS
E----GDNIVFNGFKHFNTGGVISDLTVLEGV---------LDG-----TTD------HI
FAFAP--TNQDGIKFSHD-WNNVGLRLTESGSVKLENIVVPWSDALGWD----T------
TQR---KPDPAILGIPFGSLLLPTIQLVFSNFYLGIALGAQDYASKYTTKNTRPWPFG--
-GDN--KERATDEFYILSTYGNFHAHLRAAVALANQAGAEVDK-IYSSYAGEAGIR-AKL
TARERGELAEWVASTKVVTTDTGLRVTAGVFEVTGAKATSAKAGLDRFWRDIRTHSLHDP
VAYKNRELGRFQLLDEVPEPT---
>UniRef90_A0A0D2FPI6_31_423 | Unplaced genomic scaffold supercont1.20, whole genome shotgun sequence n=2 Tax=Cladophialophora  | E_val=1.7e-67
----------------------WI---ARAQDVGQILAADAPKRDIENKSPFSEIQLLKA
SGLTKLLGPKNYGG-------------AGQDWAIAYKAIREVAKGDGSIGMLLGYHLLWS
TTANVVGTD---EQKHRIQKLILDNDWFVGGAV------NP-----RNADL-KI----TS
D----GEEIVFNGFKSFNTGGVVSDATILEGV---------LDG-----TED------HI
FTIVP--TKQPGIQFGHD-WDNIGMRLTESGSVKIENVRVPWTDAFGWD----S------
KTK---RPIAEVLKVPFASLLLPTIQLVFSNFYVGIGLGALEEAKKWTTSKTRAWPYG--
-GDN--KAKATDEHYILARYGNFHAHLRAAEALADLAGEKIRD-VYADHGEK---R--DV
SARRRGEVAEWVASIKIVATETSLRVTSGVFEVTGASSTARKVGLDRFWRDVRTHTLHDP
VAYKERELGTFYLLDEVPEPT---
>UniRef90_A0A2S0KGS2_30_403 | Acyl-CoA dehydrogenase n=1 Tax=Gordonia iterans TaxID=1004901 RepID=A0A2S0KGS2_9ACTN | E_val=2.9e-67
------------------------------DLVAAELRASAAERDRANAAPVAEVELLRT
HDLLQVGEPVELGG-------------DGLNYAQSQQLTRRIARGDTSVAHLLGYHYAQQ
RIPHLFGTR---EQAEALSRRNASEKLFWGGVQ------NP-----RGGSALEL----TR
D----GDGFRLNGRRTFASGASIADQLSVTAV-----------F-----EGD------LV
FLSLP--AGVEGFTPLGD-WDNIGQRLTDSGGVEFDDTPVARDQILGSD----P------
LTG---KE-----LSAYQQLVTPHWQLAFANFYIGTAEGALDEALDWTRLHASAWETS--
-GL----EAATDDPYILELVGELRSQIAAAALLADRAGDVLQQ-ALDF-------G-PEL
SAEQRAEAAIAIAEAKYLTTKVSLEAASRLFEIQGARATTSAYGFDRHWRNLRTHTVHDP
VAYKAREIGDWTLNHRAP------
>UniRef90_A0A1A7MGQ0_54_442 | GABA permease n=42 Tax=Aureobasidium pullulans TaxID=5580 RepID=A0A1A7MGQ0_AURPU | E_val=3.7e-67
-----------------------------ARDVASILATNAAARDIDNKSPFAEISLLKS
SGLLKVLGPTEYGG-------------GGQEWEIGYKVIREVAKGDGSIGMLLGYHLLWS
KTADIVGTD---EQKERFQKLIIENNYFVGGAV------NP-----RDNDL-AI----SD
H----GDHLVFSGSKHFNTGGVISDLTVLEGV---------LSG-----TSN------HI
FAIAP--TSQPGFEFAHN-WNNIGLRLTESGSVKINDIKVPWSDALGWD----A------
TSK---KPLDSVLSIPFATLLLPTIQLVFANFYLGIAQGSLEFARGYTTTSKRAWPFG--
-GDN--KDSATEEFYILERYGNFHAHLLAAEALTDRASKEISD-IFLTHGGK---R--DV
SVRQRGEVAEWVASAKVVTTDTSLRVTVGVFEVTGSRATGRKVGLDRFWRDVRTHTLHDP
VAYKNRELGRYFLLDEVPEPT---
>UniRef90_UPI000413001D_18_392 | acyl-CoA dehydrogenase n=1 Tax=Azorhizobium doebereinerae TaxID=281091 RepID=UPI000413001D | E_val=7.4e-67
---------------------------AAAGQVAEALRADAAARDHAGLAPRRELELLRA
SGLLALLNPPAHGG-------------GGGSFGDAFRAVRRIARVDTSVAQLLSYHYLHL
INALWRAGA---GQGEQLSRASVSGRWFWGGAS------NP-----RDPES-QL----TA
D----GPDFRLNGRKTFASNASLADRITLRAQI----------------GGG------FA
VLTVP--GDRAGVTHGND-WDAFGQRLTESGTIAFDNVRIGRGEILGEA----E------
PGS---AA----PLSPRVSLVVPLHQLLIVNFYVGTAEGALAEANAYLRSTARPWQAS--
-GV----SEARQDPYVLEHYGELDVQARAAAALADVAGAALEG-AIAR-------G-HDL
TVPERHAAAAAIYAAKVQSSRAALDITSRIFELMGARATATSYGFDRFWRNIRTHTLHDP
VFYKAREVGNYALNGT--------
>UniRef90_G7H5P9_11_400 | Putative FMNH2-dependent monooxygenase n=3 Tax=Terrabacteria group TaxID=1783272 RepID=G7H5P9_9ACTN | E_val=1.3e-66
----------NVADQQGRFDD-AL---RRADLVAAELRSTAAERDRANADPVAEVDLLRQ
ADLLQVGEPVEFGG-------------SGLNYAQSQQLTRRIARGDTSIAHLLGYHYAQQ
RIPHLFGTP---EQAQEISRRNAEEKTFWGGVQ------NP-----RGGSALEL----TR
D----GDGFRLNGRRTFASGASVADWLSVTAV-----------F-----EGD------LV
FLALP--RDVEGFRPLGD-WDNIGQRLTDSGGVEFVNTPVSRDQILGAD----P------
ITG---KE-----FSAYQTLVTPHWQLAFVNFYIGTAEGALEEALDWTKLNASAWETS--
-GL----ETAVDDPYILELVGELKSQVTAAALLADRAGDALQE-SLDF-------G-PEL
TAEQRAATAVAIAEAKYLTTKVSLEVASRLFEIQGARATTSAYGFDRHWRNLRTHTVHDP
VAYKAREVGDWTLNRRAP------
>UniRef90_A0A010YHQ5_11_404 | Acyl-CoA dehydrogenase n=1 Tax=Cryptosporangium arvum DSM 44712 TaxID=927661 RepID=A0A010YHQ5_9A | E_val=1.8e-66
-T---------DRPDPAEHAR-WV---AVADRVAAQLSSDVVARDRSGAAPHKEVELLRD
AGLLPLLIPARNGG-------------HGGSWLTAFEVVTRVGRADTSIGHVLGYHYLHN
WRTRLARRL---DVVERLATETAANNWLWGGAG------NP-----RDAGL-EL----EP
T----SGGYLVRGKKFFATGAEVSDRVIASGT---------DTV-----TGQ------KY
GFALP--TRTAGVVHGED-WDSLGQRASASGSIAFDGAFLAEEDILGPG----E------
QTD---PD-----APAYPSLSALGFQILLGLLAVATAEGALRFAAEYTRTKSRAWATS--
-GV----AEAADDPLVRVRYGELESQVRAARALTDRAGAAWMA-AASR-------G-WEL
THAERGEVSVELSAVKVVTTRAALDATQGVFELTGARATKTGTGLDRYWRDVRTLTLHDP
VSHKAIEVGDHLLRGAYPEPS---
>UniRef90_B0RBU7_24_404 | Putative dehydrogenase n=1 Tax=Clavibacter michiganensis subsp. sepedonicus (strain ATCC 33113 / DSM | E_val=2.9e-66
-----------------ELAH-WR---GIAEHVAATLAEDALARDRAGLDPTAELDLLRD
SGLVNLLDPAEHGG-------------GGGHWESAVLAIRVLARADASIAQVLAYHYINS
GNLGFTATG---DVRADGYRRTIAGRWVWGDSV------NP-----TDPDL-RL----TP
D----GDGYQLDGLKRFSTGASAGDVILVNAVVA------GGEL-----DGR------IV
VFALD--HDRPGIAYLGD-WDALGQRLSASGSVRFTDVRVEPDDVLGVG----S------
D-------------EPFSTLVTPAIQLAFGNLYLGIAEGALAQALDLVRARRGAWFLS--
-GV----DAYRDDPFVQRVVGELASRIAAVEALADRVGRAFDG-VVDL-------G-DGV
TAEIRGRIAIDVAKLKVVATEVGVEVANRVFEVTGSSSARSSTGLDLFWRNVRTHSLHDP
VDYKKLEVGAHALTGEL-------
>UniRef90_A0A167RW81_42_429 | Acyl-CoA dehydrogenase domain-containing protein n=1 Tax=Sporothrix insectorum RCEF 264 TaxID=10 | E_val=5.7e-66
-----------------------------------VLARDAGVRERENKSPRAEVALLKH
AGLLTVLGPTRYGG-------------GGQPWRVGYKVVREVAKADGSLGMLLGYHLTWS
TTANIVGSP---EQADRFQKLIVTNNYFVGGAV------NP-----RDSDL-RI----TL
DDAAGGDHLVYNGAKHFNTGGVVSDLTVLEGV---------LAG-----TND------HI
FAIVP--TQQPGIQFAHN-WDNIGLRLTESGSVRIENVHVPWADALGWN----P------
QTK---QPDPAILSIPFASLLLPTIQLVFGNLYLGIAQGSLDFASAYTTKHTRAWPFG--
-GEN--KEKGKDEFYVLSAYGNFAAHLRAAEALTDKAGDELSA-LYAKHAAD---R-AGL
TTAARGDVAEWIASAKVVTTDTGLRVTAGVFEVTGSRATATAVGLDRFWRDIRTHTLHDP
VAYKNHELGRFQLLGAYPEPT---
>UniRef90_A0A1X0J8A0_26_405 | Monooxygenase n=3 Tax=Mycobacteroides saopaulense TaxID=1578165 RepID=A0A1X0J8A0_9MYCO | E_val=1.5e-65
----------------------------TAQRVADQLAATALDRDRANQNPSGEIGLLRE
YGLLSFATAREFGG-------------AGGSLTQALQLSRIIAAADGSIGQVLLYHYSNG
VWTHILGSP---SQREHIARGVGELGWFQGSVS------NP-----RDPGI-RV----TR
T----DEGYRVDGKRTFATGVALADLITVLLY---------E--------DE------PI
NAVIP--RDREGLRFNDD-WDNLGQRLTASGSVEFDSVLLRHDEVLTGL----A------
ELSASDGS-----RERRDGLRALFSQLIFVHLYLGIAEGALAAGVTYIREQGRPWPEA--
-HS----TQVTEDPYHQQLLGRLSAGIAAGIALADTVTREFEQ-ALGA-------G-ETP
NAAQWGALAIRVDQAKSIATEVSLDVTHNIYQATGARSTANSVGLDIYWRNARTHTTHDP
LPYRQREIGRYLLTDEWPLPR---
>UniRef90_A0A2J6Q859_43_430 | Thermophilic desulfurizing enzyme family protein n=1 Tax=Pezoloma ericae TaxID=1745343 RepID=A0A | E_val=2.2e-65
-------------------------------EVAEILAVDVVQRDRENKSPRAEIVLLKH
AGLTKVLGPKKYGG-------------GGQPWALAYKLIREVAKVDGSIGMLLGYHLLWT
TTANVVGTP---EQADRWQEKILSNNYFVGGAV------NP-----RNSDL-KI----TS
D----GEDIVFNGTKFFNTGGVVSDVTVLEGV---------LDG-----TQD------HI
FTIVK--TQQPGIQFAHD-WDNVGLRLTESGGVKLENVRASWKDAFGWD----P------
SSK---KPIPEILTIPFATLLLPTIQLVFSNFYLGIALGGLDFASKYTAKSTRAWPFG--
-GDN--KDKASEEFYILATYGNFYAHLRAARALADRAGDRISA-VYAAHSTD---R-SSL
TARARGELAEEVASVKVVTTDTGLRVTSGIFEATGATSTKSKFGLDRFWRDIRTHTLHDP
VAYKNRELGRFQLLNEVPEPT---
>UniRef90_UPI0003828F02_7_389 | hypothetical protein n=1 Tax=Actinokineospora enzanensis TaxID=155975 RepID=UPI0003828F02 | E_val=5.4e-65
-----------------------V---AVAREVAARLVADAVARERETAEPVAEVALVRD
SGLLPLMIPADHGG-------------HGEDWATAHAVLAVVAAADASVGHLLGYHYLHV
WRTSLFDVP---ATAAALDRATVEHGWFWAGVA------NP-----RDDAL-TV----SD
V----DGGFAVAGRKFFATGASVADRLVVSGQ---------HAT-----TGR------KL
TFTLD--ARAPGIRYLGD-WDNLGQRRSASGGVEFANVALAPDAVLGWT----P------
EPD---DP-----RAQRDSLAALGFQLVLSRVLAAIGRGAITEAARYTRETSRAWPAS--
-GV----EHAVDDPHILAGYGSLISRLDAADLLVDAAADSFTA-AAAR-------G-DGL
TATERGETSLRISAAKTVTSELATEIASRVFEFTGARATAAKHGMDRFWRNARTLTLHDP
AVYKAAEVGRHLLTGEYPTPGG--
>UniRef90_A0A1B2HDJ6_6_361 | Acyl-CoA dehydrogenase n=2 Tax=Actinobacteria TaxID=201174 RepID=A0A1B2HDJ6_9PSEU | E_val=8.6e-65
---------------------------DVARDVAATLRSDAADRDRANQPPTKEVELLRQ
SGLLNV-----------------------SDWATQQRINRIIGAADANAGHLLGYHYLQI
WRSGLFDTA-----------FSRHDDQFWAGVS------NP-----LDAAL-EL----TP
T----GTGFLLNGRKTFATGASVADRLVVSAT---------RTD-----NGE------KL
TFLLD--GKATGITCLDD-WDNIGQRLTASGGVVFENVEVT--EVLGVQ----P------
ANE-----------DPRISLAAIGFQLVLAQLYVAIAEGALDEAADYTRTKTRPWFVS--
-GV----EHATEDPYIVAAYGEMVSQTKAAGLLADEAAKLLWE-ASEL-------G-KNL
TPQKRAQVAVEISAAKVVSTKLVNEVSSRIFEQVGARGTAQKYGVDRFWRNARTLTLHDP
VVYKAREVGEHFLTGARPA-----
>UniRef90_A0A2N3N0U1_47_427 | Uncharacterized protein n=1 Tax=Lomentospora prolificans TaxID=41688 RepID=A0A2N3N0U1_9PEZI | E_val=1.5e-64
--------------------------------------VDAAQREKENKTPRAEVALLKY
AGLLKVLGPKKYGG-------------GEQPLSVGYKVIREVAKADGSLGMLLGYHLLWS
LTASIVGTT---EQAERWQEIIITNNYFVGGAV------NP-----RDGDL-KI----TE
D----GDNLVFNGFKNFSTGGVISDLTVLEGV---------LEG-----TEN------HI
FAFVK--SDQPGVQFQRN-WNNIGLRLTESGSVKIENVTAPWSDALGWD----V------
QKK---EPDLAYLGIPFATLLLPTIQLVFSNFYLGIAQGALATASKYTVATTRAWPFG--
-GEN--KEKGTDEFYVLSTYGNFHAHLRAAEALADQAGREIDA-VYAKGTPD---R-SKV
EARDRGELAETVASLKVVTTDTGLRVTSGVFEVTGARTTSAKYGLDRFWRDLRTHTLHDP
VAYKNKELGRFQLLNEVPEPT---
>UniRef90_S5Y4X6_32_408 | Acyl-CoA dehydrogenase n=1 Tax=Paracoccus aminophilus JCM 7686 TaxID=1367847 RepID=S5Y4X6_PARAH | E_val=3.4e-64
-----------------------------ARAIAAELAATISARDRANLDPHAEIELLRQ
AGLLGLAAPRDFGG-------------GGASLLQAMEIVRLISAGDGSIGQLIAYHYSNG
VWTYILGTP---AQWAETTRHVAERGWFQGGVS------NP-----RDQWS-EI----ET
E----GTRRFISGKRSFATGTAISQIITVSLW---------DK-------GR------RV
HYQIP--TDRAGISFGND-WDNLGQRLTASGSVTFDRVELFEHERLSAL----D------
HWP---GE-----SAERDGLRGLFSQIIFAQFYLGIAEGALEAAETYIREEGRPWPES--
-GL----SSAVEDPYNAVILGRLSAQVEAGIALADRATLAFQE-ALFA-------G-PDL
ARDDWGRLAVLVDQAKVVANDVSLEVTARIYELTGGRSTANRFGLDHFWRNIRTHTTHDP
VSYRAREIGLARISGTLPVPR---
>UniRef90_A0A3R2WQN2_17_411 | Dibenzothiophene desulfurization enzyme C n=3 Tax=compost metagenome TaxID=702656 RepID=A0A3R2WQ | E_val=4.5e-64
------------KPRPADAPQ-WL---ARAAEVAAILAVDQVARDRQQAVPTAEVQLLKD
AGLTTLLGPVQHGG-------------AGQPWDTAYKVIRIVASGDGSIGQLLGYHYLWA
WAVHLVGTS---EQIDAVEALYTANDLFFGGAV------NP-----RDGDL-VI----TE
V----DGQLAYNGRKSFSTGSKVSDLTVLEGV---------LQG-----TDK------HI
FAIVP--SKQDGIRYLDD-WDHLGQRLSESGGVIIEDVRIDWASAAGYV----D------
KVY---QS------RTYETLNLPAIQLVFANFYLGIAEGALKTAAGYTREKTRAWPYG--
-GDN--KESASDEWYILEAYGTLQSRLWAAEELANSAGAEISALLHAE-------R-DAL
TPGARGRVAVRIAAAKQAAVDIGLEIGTKVFEVTGARATANAVGLDIFWRNIRTHSLHDP
IAYKRREVGAYALRGQIPEPSW--
>UniRef90_A0A3N1X255_20_392 | Alkylation response protein AidB-like acyl-CoA dehydrogenase n=1 Tax=Comamonas sp. BIGb0124 TaxI | E_val=1.1e-63
-----------------------------AAALREVLHADAVARDEAGGQPLDAVRALKA
SGLNAAWIGRAYGG-------------EGASWTSILRVVREFARTDGSIAHLYGYQHLPL
HITAARATP---AQLANWFPASVRENWLWSNSG------NV-----MSRTS-TA----RR
V----GTHWVLDGHRPFSSGTHVADVIQVSWD-----------G-----DGG------RY
TAVIP--ADRDGVGIAHD-WDGIGQRQTGSGTVLFQGVRIADEELLGRP----G------
DEV-----------TPFVSLNSLLQQLVLAQVFIGSAQGALAEGRDYTVRESRPWIHS--
-GV----ERHTDDPWVQRRYGGLHIRVQAAQALAEQAAAQLDE-LYPQ-------G-HGL
TAHARGSLAISAAAANVVAGEVGLAVAEEVFEVMGARSATRARGYDRFWRNVRTHTLHNP
AEYKKRTLGQWLLDGSHPQP----
>UniRef90_A0A1S1LA29_28_404 | Monooxygenase n=3 Tax=Mycobacteroides franklinii TaxID=948102 RepID=A0A1S1LA29_9MYCO | E_val=1.6e-63
------------------------------ERVAGQLAATALTRDRANQNPVAEIGLLRH
HGLLSFATAREFGG-------------AGGSLAQALQLSRIIAAADGSIGQLLVYHYSNG
VWTYILGSP---AQREYIARGVGEHGWFQGSVS------NP-----RDPGI-TV----TR
T----EEGYRVNGKRTFATGVALADLITVLLY---------E--------AE------PI
NAIIP--GDRAGLRFNDD-WDNLGQRLTASGSVEFDDVLLRHDEVLTGI----A------
EYSDRDGS-----RERRDGLRALFSQLIFVHLYLGIAEGALAAGVAYVRDKGRPWPEA--
-YS----TEVTEDPYHQQLLGRLSGGIAAGIALADSVTREFEQ-TLAT-------G-EAP
TEAGWGALAIRVDQAKSVATEISLDVTHNIYQATGARSTANSVGLDIYWRNARTHTTHDP
LPYRQREIGRHLLTDEWPSP----
>UniRef90_A0A081GNL4_19_392 | Uncharacterized protein n=1 Tax=Cyanobium sp. CACIAM 14 TaxID=1496688 RepID=A0A081GNL4_9CYAN | E_val=4.2e-63
-------------------------------DLCDHLTDDAAARDRLGGVPLGARQRIRQ
GGLLSLSIPVPWGG-------------GGWSWSRLSSLVRRIARLDSSVAHLLSYHYLGL
TIPVIFGEG---DLAETHLRATAAGHLFWCNAL------NP-----LDRRS-RL----RR
D----GDGWRLEGSKSFCSGSVDSDVIPTTAI---------LED-----TGE------VV
IVILP--TASAGVKVIDD-WDNIGQRQTSSGTVQFEQVAVRSDQILFPV----R------
QGA-----------TPFSTIRTLLAQLNLANLYLGLAEGALKEACERFHERHGP--SG--
-GL----GDGTGAVLARDRFARLWVPLQAADAHYERSLVRLEH-CWNL-------G-RGL
TPVERGDCAIAIAVTKVLASEVALAVGSALFDRVGARYTHAALGLDRYWRNARTLSLHDP
LDVKLQEIGDHVLNGQHPRPDFY-
>UniRef90_A0A1I6U758_27_419 | Acyl-CoA dehydrogenase n=2 Tax=Saccharopolyspora flava TaxID=95161 RepID=A0A1I6U758_9PSEU | E_val=5.7e-63
-------------PTPSTPEE-WI---ARARAVARVLAADAVQRDRAGTPPTAEVRLLKE
SGLVTLLGPAEHGG-------------AEQHWTTACRVVREISAGDGSIGQLLGHHYVWA
WAMRLVGTP---EQIAETDELYTTRAHFFGGVV------NP-----RDRDL-IV----TD
E----GETLLYRGKKSFSTGAKIADLLVVEGT---------LEP-----GDQ------SV
FAVVP--ARQDAITFGDD-WDNLGQRLTVSGSVEITDLRVPWSAAAGYV----D------
KRF---RA------SAFSTLHVPALHLVFANLYLGIAQAALRAGVAYTRGHTRAWPYG--
-GEG--KNSGTEEFYVLEGYGDLQSKLWAAETLTDTAGASLAQLLHSD-------R-DGV
TREMRGRAAVLVSAAKQRTIDVGLEIANRIYELTGARATSNAVGLDLYWRNLRTHSLHDP
VAYKRVEVGRYALLGDLPTPS---
>UniRef90_A0A0F5VZP9_7_388 | Monooxygenase n=21 Tax=Streptomyces TaxID=1883 RepID=A0A0F5VZP9_9ACTN | E_val=1.6e-62
----------------ADDTE-AL---AVAAALAEEFRAGATARDAERRLPRAELDRLSA
SGLLAVTVPAEHGG-------------ADVGPQTLAETFRLLASADASLAQIPQSHFAYV
NVIRRQGTE---EQRKFFFAELLSGRRL-GNAQSEAGTRHV-----QDIRT-RL----AP
R---PDGSYVLDGVKHYSTGALFADWIPVLAR---------AEE------DK------LH
VAYVP--RDAPGLTVIDD-WDGLGQRTTASGTVRLEGVEVPADRVLPHH----L------
-------------TFDGPQLHGTLAQLLHAAIDAGIAGGALAEAAEFVRTKSRPWFES--
-GL----DTAAEDPLLIQRFGELALQVRATEALLREAARAVEA-A----------Q-ADL
SDDSAAEASIAVAAAKVRAAEAAVEVASALFEVSGTRSALNSLNLHRHWRDARTHTLHDP
TRWKIQHIGRYVLNGTRP------
>UniRef90_A0A1H4GIM8_20_411 | Acyl-CoA dehydrogenase n=2 Tax=Leifsonia TaxID=110932 RepID=A0A1H4GIM8_9MICO | E_val=2.5e-62
--------------RPHDSAG-WI---RRAQEVADILSVDALERDRANATPYTEVQLLKE
SGLVTLLGPREHGG-------------AGESWDTAYKVIRAVARGDGSIGQVLGYHYLWA
WAARLVATE---EQIAAVEELYTTNNFVFGGAV------NP-----RDSDL-TI----RE
D----GDELVYSGRKSFSTGGQISDLTVLEGV---------LEG-----AET------HI
FAIVP--TAQEGIVFAGD-WDSLGQRLTESGSVEIRDVRVPWTAAAGFV----D------
REF---QP------LVYNTLNVPTIQLVFANFYLGIAQGALEAGSSYTRSTTRPWPYG--
-GDN--KQRAGEEWYLLEGYGELQSKLWADEALLDVAGAEISALLHAP-------R-EGL
SERRRGEVAVRIAAGKLRIVDDGLEVATKIYELAGARASASSVGLDIFWRNLRTHSLHDP
IAYKKREVGEYVLLNQIPEPT---
>UniRef90_A0A0M8TTT1_8_388 | Monooxygenase n=1 Tax=Streptomyces sp. MMG1533 TaxID=1415546 RepID=A0A0M8TTT1_9ACTN | E_val=3.4e-62
-----------------DDVE-AL---TVARSLADEFRAGASQRDAERRLPRQELDRITA
SGLLAVTVPAEHGG-------------ADVRQETLAEIFRLLASADASLAQIPQSHFVYV
NVIHRQGTP---EQQEFFFGEVLAGRRF-GNAQSEAGTKHV-----QDIRT-RL----AP
R---PDGSYTLTGVKHYSTGALFADWIPVLAR---------AED------DN------LH
VAYVP--RGAPGLTVIDD-WDGMGQRTTASGTVRLEEVPVPADRVLPHH----L------
-------------TFRGPQLHGAVAQLLHAAIDAGIAGGALAAAAEFVRTKSRPWFES--
-GA----ETAAEDPLLIQRFGELAIQVRASEALLRDAARAVDG-A----------R-ADL
TDDSAAEASIAVAAAKAHAAQTAVEVGSALFEVSGTRSALDSLNLHRHWRDARTHTLHDP
ARWKVQHIGRYVLNGTRP------
>UniRef90_A0A1Y2MDA3_48_437 | Uncharacterized protein n=1 Tax=Epicoccum nigrum TaxID=105696 RepID=A0A1Y2MDA3_EPING | E_val=5.3e-62
-----------------------------AQDVADVLAVDAAVRDQENKSPRAEIALLKH
AGLLKILGPKKYGG-------------GEQPWGVGYKAIRKVAEADGSIGMLLGYHLLWS
TTANVVGNE---EQAERYQKLIVENNYFIGGAV------NP-----RDNDL-KI----TP
E----GDKLVFNGFKHFNTGGVISDLTVLEGD---------FNG-----TGD------HI
FAFVP--TDQPGIQFGHD-WKNIGLRLTESGSVKINDVTVPWTDALGWD----A------
EQK---KPDPKVLQNSFAALLLPTIQLVFSNFYLGIALGAQQFASKYTVKGTRAWPFG--
-GDN--KERATDEFYILERYGNFHAHLRAAVALTDSAGEQVSN-IYAAYSGSLETR-AKL
TARERGELAEWVASAKVVTTDTGLRVTAGVFEVTGSKATSLRVGLDRFWRDIRTHTLHDP
VAYKNRELGRFELLDEIP------
>UniRef90_UPI000562F0C5_9_388 | SfnB family sulfur acquisition oxidoreductase n=1 Tax=Streptomyces griseus TaxID=1911 RepID=U | E_val=9.2e-62
------------------EAE-AL---AVAAALADEFRPGACERDARRRLPRPELDRLSA
SGLLAVSVPAEHGG-------------ADVGAGTLAEIFRLLASADGSLAQIPQSHFVYV
NVIRRQGAP---EQQKFFFAELLAGRRL-GNAQSEAGTRHV-----QDIRT-RL----IP
R---PDGSYVLSGVKHYATGALFADWIPVLAR---------AED------DT------LH
VACVP--RDAPGLTVIDD-WDGLGQRTTASGTVRLDDVPVPADRVLPHH----L------
-------------TFHGPQLHGAVAQLLHAAIDAGIAGDALVQAVEFVRTKSRPWFES--
-GV----ETAAEDPLLIQRFGELALQVRASEALLREAARAVDA-A----------R-ADL
TDDSAAEASIAVAAAKVRAARTAVEVASALFEVSGTRSALNSLNLHRHWRDARTHTLHDP
VRWKIQHIGRYVLSGTRP------
>UniRef90_A0A506Y8Z1_43_442 | Monooxygenase n=1 Tax=Schumannella sp. 10F1B-5-1 TaxID=2590780 RepID=A0A506Y8Z1_9MICO | E_val=1.4e-61
------------SARPSDAAG-WI---ARAREVADILAADAVDRDRAGAPPRSEVALLKA
SGLVTLLGPTAHGG-------------AGQSWETAYRVIREVARGDGSIGQLLGYHYLWA
WAARLVATE---EQIAAVEELATSSTAFYGGAV------NP-----RDADL-TV----RD
E----GDTLVFSGRKSFSTGGVISDLTVLEGV---------IEG-----SDADGGPGIHV
FAIVP--TAQEGIRFAHD-WDNLGQRLTESGSVEIRDVRVPWAAAAGFV----D------
KTF---QP------LIYNTLNVPTIQLVFANFYLGIAQGTLERATAYTRENSRAWPYG--
-GDD--KTRATEEWYILEGYGELQSKLWADEALLDAVGAEISAVLHAP-------R-GEL
TERRRGEIAVRIAAAKARIVDDGLEAATKVFELTGARASANTVGLDIHWRNLRTHSLHDP
VPYKRREVGRFALLGEIPEPT---
>UniRef90_A0A021VVW0_28_409 | Monooxygenase n=1 Tax=Actinotalea ferrariae CF5-4 TaxID=948458 RepID=A0A021VVW0_9CELL | E_val=2.5e-61
---------------------------ARAEEVAAILAVDAVERDRALRTPHDEVRLLKQ
AGLVTLLGPRAAGG-------------AGQSWATAYQVIRRVAEGDGSIGQLLGYHYLWS
QLPAFFGTP---DQARDIIGEATREAWFFGGAV------NP-----RDADL-VA----VD
Q----GDHLVVSGHKTFSTGSKVSDVTWLEAA---------VDG-----HED------HV
FALVA--SDDPAITFHDG-WDALGQRLTESGSVTVQDAVVPWTAALGWV----D------
KAF---RP------HVYNTLCLVAIQLVFTSFYLGIASGGLQTALEYTRARTRPWPYG--
-GDD--RERGVDEPYVLDTYGDLQSKLWAAEALAERAGEAITA-LHLD-------P-AAL
TPRQRGEVAVLVAAAKQRAIDVGLEIGTRVFEVTGARATASDVGLDRFWRNVRTHSLHDP
VAYKRREVGRFALLDEVPEPT---
>UniRef90_E3QTS2_46_428 | Acyl-CoA dehydrogenase domain-containing protein n=2 Tax=Colletotrichum TaxID=5455 RepID=E3QTS2_COLG | E_val=3.5e-61
--------------------------------------RDAALRERENKSPRAEIALLKH
SGLLKVLGWKKYGG-------------GEQPWSVGYKVIRTVAKGDGSIGMLLGYHLLWS
TTANVLGNP---EQADRFQDLIISNNYFVGGAV------NP-----RDSDH-KI----TS
D----GDKIVFNGLKHFNTGGVISDLTVLEGV---------LEG-----TED------HI
YAIVK--TDQAGVRFLHN-WDNVGLRLSESGSVIIENVTAPWADALGWD----A------
SKK---KPDPSILSIPFATLLLPTIQLVFSNFYIGIAWGALNFASAYTKRNTRAWPFG--
-GDN--KEKAVDEFYILSTYGNFFAHLRAAEALADKAGLEIDK-LYRS-SGDPSER-ANV
TAEARGEAAEWVASVKVTATDTGLRVTAGVFEVTGARATATKVGLDRFWRDIRTHSLHDP
VAYKNRELGRYQLLGEIPEPT---
>UniRef90_A0A1D8SMV7_7_388 | SfnB family sulfur acquisition oxidoreductase n=2 Tax=Streptomyces olivaceus TaxID=47716 RepID=A | E_val=5.3e-61
----------------ADDAE-AL---AVATALADEFRPGASARDSERRLPRAELDRLSA
SGLLAVTVPADHGG-------------ADVRATTLAEVFRLLASADGSLAQIPQSHFAYV
NVIRRQGTE---EQRTFFFAELLAGRRF-GNAQSEAGTKHV-----QDIRT-RL----TR
R---PDGSYALDGVKHYSTGALFADWIPVLAR---------TED------DN------LH
VAYVP--RDAPGVTVTDD-WDGLGQRTTASGTVRLADVAVPADRVLPHH----L------
-------------TFQGPQLHGAVAQLLHAAIDAGIAAGALAEAAEFVRTKSRPWFES--
-GA----ETAVEDPLLVQRFGELALAVRASEALLSEAARTVDA-A----------S-AGL
TDDSAAEASIAVAAAKVQAARTAVEVGSALFEVSGTRAALDSLNLHRHWRDARTHTLHDP
TRWKVQHIGRHVLTGTRP------
>UniRef90_A9BUV8_38_419 | Acyl-CoA dehydrogenase type 2 domain n=22 Tax=Burkholderiales TaxID=80840 RepID=A9BUV8_DELAS | E_val=1e-60
--------------------E-AL---EAARSFAALIAPGALARDRDRLLPWQEVEQFSQ
SGLWGITIPREYGG-------------AGVSTATLTRAIALIAAADGNFGHIPQNHYYSL
EVLRVGGSP---AQKAFFYDRVLRGERL-GNALAEIGHRD------FQRRT-RL----LR
D----SGGWFVQGRKFYCTGALFAHWIPTLVS---------AQEEAPGQGER------MY
LVFIP--RDAAGVTVTDD-WDGFGQRVTGSGSVQFDRVRVEPEWVVPFT----S------
-------------SFERPTTIGPFAQIIHAALDAGIGHGALQAALPFIREHARPWVDA--
-GV----ASATQDPLLLQQLGNVHVRLRAADALVARAALAVDA-A----------Q-RTP
TDDSVAAASVAVAQAKALSTSASLLAGSKLFELAGTASTLAGQGLDRFWRNARTHTLHDP
VRWKYHAVGNYVLNGIRP------
>UniRef90_A0A1N6TB45_32_407 | Acyl-CoA dehydrogenase n=3 Tax=Pseudacidovorax TaxID=433923 RepID=A0A1N6TB45_9BURK | E_val=1.7e-60
-----------------------------AAALRPLFARDAAERDRAGGRPSAQIALLRQ
EGLLALLLPTAVGG-------------EAQPWSTALRITRLLSQVDSSVGHLYGYHYVSL
LGLGLRQVP---AQVEPLWRRSAQAQWFWGNTA------NS-----FSRSL-FG----RR
E----GDHFVLDGFRPFTSGSHVADWLSIAWE---------DAA-----TGE------RR
TAAIE--AGREGVVIEDD-WDGIGQRQTGSGRVSFHGVRVHADEVLGPP----APLDPTR
APA-----------EPWRTVVPMLQQSVLLNVFVGSAQGAVRTARDTLLAA------P--
-AS----RRLQHDPGVQRLLGELWSRTRAATALADRALRALDA-ATAR-------G-VHL
TAEERGEAAVAIAAANVLAGEVALQASTGLLEALGPLAADHGAGLDRFWRNVRIHTLHNP
AEYKVRNVGRHFLSGQPPAPG---
>UniRef90_A0A381IE41_24_406 | Flavin-dependent monooxygenase, oxygenase subunit HsaA n=57 Tax=Burkholderiaceae TaxID=119060 Re | E_val=2.6e-60
----------------ASDAE-AL---DVARALAARLAQGAAERDRERRLPYDEVDWFSQ
SGLWAITVPNAYGG-------------AGVSHVTLTEVAKIVAAADPSLGQLPQNHFGLV
DVIALTGTD---EQKRFFFGEILKGKRF-GNGFSEKGTKNV-----LDLKT-KV----IR
D----GDGYRVDGTKFYSTGALFAHYVPVLGI---------DDD------RK------GW
LAYIP--KGTPGLSVIDD-WSGFGQRTTASGTVRLDNVRVPASHVFPAH----R------
-------------VSDQPTLNGPLSQIIQAAIDAGIAHAALDDTLRFVRERSRPWIDS--
-GV----ERAADDPLTIRETGRLVIHLHAADALLERAARTLDE-IAAQ---------SEI
TEDDVARASVAVGEAKVLTTEIALLASEKLFELAGTQATLAEHGLDRHWRNARTHTLHDP
VRWKYHLVGNYYLNGVAP------
>UniRef90_A0A3M8TJ33_18_397 | Acyl-CoA dehydrogenase n=4 Tax=Streptomyces TaxID=1883 RepID=A0A3M8TJ33_9ACTN | E_val=3.4e-60
---------------------------QVAHEAADDLATDAVVRDQAGKTPFDEVSRLRE
AGLLSLLIPVESGG-------------GGADWPTAHAVIRTIAAADGAIGQVLGCHYLLS
SSARFFGGP---GLAARVERESAAGQWCWGGGL------AS-----VEPRL-TL----TP
G----PGGYVLNGRQGYATGVLVADRLAVRAD---------HSE-----TGE------PL
AVLVD--ARRPGVVAGGDGGDTFGQRLAAGGSVEFDAVAVESDAVLGPL----S------
SDD---GT-----MSPYAGLSAPTGRLVSAQICLGIAQGVLAEAREYTRAADVPWRLD--
-GPS---YGSPRNPYVLTTYGELTVATFSASALADQALEALDC-GLAR-------G-EDL
TDDECAEITMLAAAAEAAAAGAAQDVTARALDVLGARSAASAYGFDRFWRNVRTHTLCVP
VAPRLQEVGDYFLHGEHP------
>UniRef90_A0A1H3JL41_4_373 | Acyl-CoA dehydrogenase n=2 Tax=Saccharopolyspora TaxID=1835 RepID=A0A1H3JL41_9PSEU | E_val=5e-60
---------------------------ASAKAVADRLRADAADRDRANRRPVEEVELLRG
AGLL--VIPPD-------------------DHVTTHAVTRIVAAADPSIGHLLGYHYLHL
WRAGLFGNP---EAAARMRRRTAEQGLFWAGVS---SPPNP-----ADAGL-SM----TT
V----DGGFLVNGRRTFVTGAAVADRLVASAP---------DG------SGE------IR
TFLVD--ARAPGIGHPDD-WDNIGQRLSASGSIVFDDVLIDAADILGSP----P------
S------------GDVRISLTSLAFQAILAQICVAIAEGALAEAADYTRRRARPWLLS--
-GA----AAAAEDPYVLAGYGELVAGVRAAGLLADHGTAALQD-AADR-------G-AEL
TAEQRGAAAATISAAKIVATRTANETTAGIFEFLGARATAGSFGFDRFWRNARTLTLHDP
VVYKARELGAHYLTGEPPEP----
>UniRef90_A0A507AW89_49_427 | Uncharacterized protein n=1 Tax=Phialemoniopsis curvata TaxID=1093900 RepID=A0A507AW89_9PEZI | E_val=7.9e-60
-----------------------------------------GLRERENKSPRAEVALLKH
SGLLKVLGLKKYGG-------------GEQPWSVGYKVIRKVAEGDGSLGMLLGYHLLWS
TTANVVGTA---EQADRIQKLIISNNYFVGGAV------NP-----RDQDL-RI----TS
D----GDDIVFNGFKFFNTGGVVSDLTVLEGS---------YED-----TND------HI
FAFVK--TEQPGIQFSHD-WNNVGLRLTESGSVKIDKVKAPWADALGWD----A------
AKK---KPDPSILGIPFATLLLPTIQLVFSNFYIGIAWGALSEASAYTNKSTRAWPYG--
-GDN--KERPQDEFYILSTYGNFLAHLRAVTALADKAGEEVTS-LYNN-SGSAEDR-SKV
TAEARGEAAVWVASVKVVATDTGLRVTSGLFEVTGAKATATKVGLDRFWRDVRTHTLHDP
VSYKNRELGRYQLLRELPEP----
>UniRef90_A0A1X1SEN2_20_406 | Uncharacterized protein n=1 Tax=Mycolicibacterium confluentis TaxID=28047 RepID=A0A1X1SEN2_9MYCO | E_val=1.2e-59
--------------------------------VRQELARTAVARDRAAGTPTFEIGLLKE
AGLLGIFIPEEHGG-------------GGADFSQAAAVVGEIARADSSVAHILLYHYFGS
IAGTRGENG---FLGPRRAQRIARENLFHGTVA------QA-----AYPPLISA----DP
T----PGGFVLNGSKPFTSGAAVSDVLLAWVQFGTGSVLNGADV-----SGQ------LA
TVHIE--GGAAGVSFGDD-WDNVGQRLTVSGTTTLTGVEIPVDAVIGYG---YG-V----
APA-----------EPADHLDVLYMYAGFAAIFTGIARGAFDEAADYTRARSRPWVET--
-NY----ASAQADPLVLERFGQLWTLVQSAEALTARALAAVDE-VRDR-------G-AGL
TWEQRAEAVTLINAARTHAGEIAITIASRLFEVTGARSTAAPEGLDRFWRNARTLTLHDP
LHHKQTQIGDYVLNGVAPAPGFY-
>UniRef90_A0A2D3UFX4_26_403 | Acyl-CoA dehydrogenase n=2 Tax=Streptomyces TaxID=1883 RepID=A0A2D3UFX4_STRC0 | E_val=1.6e-59
---------------------------RVARETADDLATDAVAREQAGKAPFDEVSRLRE
AGLLTLLIPAELGG-------------GGEDWPTAYAVVREIATADGAIGQLLGCHYFLS
WSARFFIEP---ALAAQVERKSTREQWCWGGGF------AR-----QELPL-TL----AR
T----ADGYVLDGRQSYATGVLVADRLAVRAV---------RAD-----TGE------PL
AVVVD--PTRHGVGIDDD-ADTFGQRLAAGGSVEFDAVPVAADDVLGSL----S------
TDE---DV-----LSPLAALASPLGRLLSVQLLLGMAEGVLAEAREYSRAGHSPSLPA--
-WP----ASSPQDPQVLTAYGELTVLTRSASALADQAQEAVRG-GLAR-------G-EDL
TYDEYAEISVLVAMAEAAASRAAQESTARALDILGARSTSSRLGFDRFWRNARTHTLYEP
VAHRLRDVGDYFLNGAHP------
>UniRef90_A0A089X0S9_26_403 | Type 2 domain-containing Acyl-CoA dehydrogenase n=3 Tax=Streptomyces TaxID=1883 RepID=A0A089X0S9 | E_val=2e-59
---------------------------RVIRETADDLATDAVEREQAGKAPFDEVSRLRE
AGLLTLLIPAELGG-------------GGADWPTAYAAVREIAAADGAVAQLLGSHTFLS
WSARFLGEP---ALAARIGRRSAAEQWCWGGGL------AR-----QEPAL-AL----TP
S----AGGQVLDGRQSYVTGVLVADRVAVRAV---------RAD-----SAE------PV
AVLVD--PAAPGVRVDND-AEAFGQRLAAGGSVEFDAVPVAADDILGSL----S------
TEE---DA-----LSPRTALISPVGRLLSVQLRLGMAEGVLAEARDYSRTGHAPWHPA--
-WP----VGSPHDPQVLTTFGELTVLVRAASALADQALAAVCA-GLSL-------G-DDL
TFEEHADIAVLVAMAEAAAARAAQESTTRALDVVGARSTPARLGLDRFWRDARTHTLYEP
VAPRLRDVGDYFLNGAHP------
>UniRef90_A0A2W5T1D0_29_413 | Monooxygenase n=1 Tax=Leifsonia xyli TaxID=1575 RepID=A0A2W5T1D0_9MICO | E_val=2.4e-59
-----------------------L---ARAEEVSQILAADAVERDRAGASPVDEVALLKN
SGLVTLLGPAEHGG-------------GGQQWATAYRVIRIIARGDGSIGQLLGYHYLWA
WAARLVATD---AQIAAVEKLYTENRYLFGGAV------NP-----RDADL-TV----RD
E----GDELVFTGRKSFSTGGVVSDLTVLEGV---------LEG-----TDT------HV
FAIVP--TDQPGIVFGRD-WDSLGQRLTESGSVRIEGVRVPWADAAGFV----D------
KVF---QP------LVYGTLNVPAIQLVFANFYLGIAEGALERAAAYTRETTRAWPYG--
-GDE--KQRASEEWYILEGYGGLQSKLWADAALIDAVGDEISVLLHAP-------R-EQL
TERSRGEVAVRIAAAKLRISDDGLETATKVFELTGARASANSVGLDIFWRNLRTHSLHDP
IPYKRREVGVFALLGEVPEPSW--
>UniRef90_A0A1C4QGR9_7_388 | Sulfur acquisition oxidoreductase, SfnB family n=1 Tax=Streptomyces sp. SolWspMP-5a-2 TaxID=1838 | E_val=3.9e-59
----------------ADDQE-AL---AVARALAEEFRAGASERDRERRLPRAELERLSA
SGLLAVTVPAAHGG-------------ADVGAGTLAEIFRLLASADPSLAQIPQSHFVYV
NVIRRQGTP---EQRRFFFGELLAGRRL-GNAQSEAGTRHV-----QDIGT-RL----TP
R---PDGSLLLTGEKHYSTGALFADWIPVLAR---------AAD------DA------LH
VAYVP--RDAPGLTVVDD-WDGMGQRTTASGTVRLTGVVVPADRVLPHH----L------
-------------TFRGPQLHGATAQLLHAAIDVGIADGALAEAVSFVRTRSRPWFES--
-GA----DTAAEDPLVIQRFGELGVTTRASRALLREAARAVEE-A----------R-ADL
TDDTAAEASVAVAAAKAHAARTAVEVADALFDLAGTRSALDSLNLHRHWRDARTHTLHDP
ARWKIQHIGRHLLNGTRP------
>UniRef90_A0A101R4L6_7_388 | SfnB family sulfur acquisition oxidoreductase n=3 Tax=Streptomyces TaxID=1883 RepID=A0A101R4L6_9 | E_val=9.3e-59
----------------ADDAE-AL---AVAAELADAFRAGAARRDAERVLPRAELDRLSA
SGLLAVTVPAEHGG-------------ADVGAATLAEVFRLLGAADPSLAQIPQSHFVYV
NVIRRQGTT---EQRTFFFAEVLAGRRF-GNAQSEAGTKHV-----QDIRT-RL----TP
R---PDGSYRLDGVKHYSTGALFADWIPVLAR---------ADD------DD------LH
VAYVP--RDAPGLTVVDD-WDGMGQRTTASGTVHLEGVEVPADRVLPHH----L------
-------------TFRGPQLHGAVAQLLHAAIDAGIASGALTEAAAFVRTRSRPWFES--
-GA----DTAVEDPLLVQRFGELALRVRASEALLKEAARAVDA-A----------R-AGL
TDDSAAEASLAVAAAKVQAAETAVEVASALFEVSGTRSALDSLNLHRYWRDARTHTLHDP
PRWKLQHLGRHVLTGARP------
>UniRef90_A0A4D4LHU8_7_388 | SfnB family sulfur acquisition oxidoreductase n=2 Tax=Streptomyces avermitilis TaxID=33903 RepID | E_val=1.8e-58
----------------ADDAE-AL---SVAAALADEFRAGASGRDAERRLPRAELDRLSA
SGLLAVTVPAEHGG-------------ADVRQETLAEIFRLLASADASLAQIPQNHFVYV
NVIRRQGIE---EQRKFFFAEVLAGRRF-GNAQSEAGTRHV-----QDIRT-RL----AP
R---PDGSYLLTGVKHYSTGALFADWIPVLAR---------AEN------DD------LH
VAYVP--RDADGVTVVDD-WDGMGQRTTASGTVRLEAVSVPADRVLPHH----L------
-------------TFQGPQLHGAVAQLLHAAIDAGIAAGALAEAAEFVRTKSRPWFES--
-GA----ETAAEDPLLIQRFGELAIQVRASDALLVAAARAVDA-A----------R-ADL
TDDSAAEASLAVAAAKVHTASTAVEVAGALFEVSGTRSALNSLNLHRHWRDARTHTLHDP
ARWKIQHIGRHVLNGTKP------
>UniRef90_L1KK35_6_389 | Acyl-CoA dehydrogenase, C-terminal domain protein n=12 Tax=Streptomyces TaxID=1883 RepID=L1KK35_9ACT | E_val=2.7e-58
-----------------DDAE-AL---AVAAELAADFRKGAAERDARRRLPHAELERLSA
SGLLAVTVPAEFGG-------------ADVRAETLAEIFRLLAAVDASLAQIPQSHFVYV
NVLRRQGTH---EQQEFFLGEVLRGKRF-GNAQSEAGTQHV-----QDIRT-RL----TR
L---PDGSYALDGVKHYSTGALFAHWIPVLAR---------TED------DT------LH
VAYVP--RDAPGLTVVDD-WDGMGQRTTASGTVRLESVPVPADRVVPHH----L------
-------------TFRGPQLHGAVAQLLHAAIDAGIAAGALADAVEFVRTKSRPWFESVD
EGH----ETAAEDPLLIQRFGELAIRVRAAEALLREAARAVDD-A----------R-ADL
TDDSAAEASIAVAAAKVTAAEAAVEVGSALFEVAGTRSALDSLGLHRHWRDARTHTLHDP
ARWKVQHIGRYVLSGIKP------
>UniRef90_UPI0005601C6B_13_390 | SfnB family sulfur acquisition oxidoreductase n=1 Tax=Streptomyces yeochonensis TaxID=89050 R | E_val=6.6e-58
--------------------E-AL---DVAARLAAGFRVDADTRDAERRLPRAELEKLSA
SGLLGITVPAEYGG-------------AGVSARTLAEVLRLLATADGSLAQIPQNHFVYV
NVLRRQGTA---AQRRFFFAEVLAGRRF-GNAQSEAGTKHV-----QDIRT-RL----ES
R---PDGSYLLDGEKHYSTGALFAHWIPVLAR---------AAD------DA------LH
VAYVA--ADTPGVTVVDD-WDGMGQRTTASGTVRLAGVAVPADRVVPHH----L------
-------------TFRGPQLHGAVAQLLHAAIDAGIAAAALGAAVEFVRTKSRPWFES--
-GF----ETAAEDPLLIQRFGELSLAVRSSDALLRAAADAVDA-A----------E-ADL
TDDSAAEASIAVAAAKVQAAAAAVDTGSALFEVAGTRSALDSLNLHRYWRDARTHTLHDP
ARWKVQHIGRYVLNGTRP------
>UniRef90_A0A1H9UQJ9_6_361 | Acyl-CoA dehydrogenase n=1 Tax=Lechevalieria xinjiangensis TaxID=402600 RepID=A0A1H9UQJ9_9PSEU | E_val=1.7e-57
---------------------------DVARDVAATLRSDAADRDRANQPPAKEVELLRH
SGLLDV-----------------------ADWDLQQRIGRIVGAADANVGHLLGYHYLQI
WRSGLFDAP-----------FSARPGQFWAGVS------NP-----LDAAL-EL----TP
A----GDGYVLNGRKTFATGAAVADRLVVSAT---------RTD-----NGE------KL
TFLLD--GKADGITYLDD-WDNIGQRLTASGGVSFEDVHVT--EVLGVQ----P------
AGE-----------DPRISLAAIGFQLVLAQLYVAIAEGALQEAADYTRTKTRPWFVS--
-GV----EAATEDPYIVVAYGEMMSQTKAAGLLVDEASRQLRD-ASEL-------G-RKL
TAAKRAEVAVTISAAKVVSTKLVNEITSRIFEQVGARGTAAKHGVDRFWRNARTLTLHDP
VVYKAREVGEHFLTGARPA-----
>UniRef90_A0A3D9JKY9_12_401 | Alkylation response protein AidB-like acyl-CoA dehydrogenase n=3 Tax=Streptomyces TaxID=1883 Rep | E_val=2.9e-57
---------------GAGQAD-WL---HIAREMADDLATDAVEREQAGKAPLDEVARLRE
SGLLTLLAPAEHGG-------------GGADWRTAYAVVRTVAAADGAIGHLLGNHYFLS
FSARFFADP---TRTARIERESTAALWCWGGGI------AS-----HEPPL-VL----TP
T----GDGYLLDGYQRYAAGAGIADRLVVRAV---------GYG-----TGE------PL
AVLVD--PTRPGVVRGSG-GDTFGQRLAAEGGVEFDSVLVGADAVLGFL----S------
PDE---DV-----LSPFASLAAPTARLASAQFCLGIAEGLLAEVHEHGRAVRSPWQPF--
-SPEPWPDSPPQDPYALTVYGEFAVAARAASALADQAVEALLR-GLAQ-------R-EDL
DDEECAEITVLASAAEAAASRAAQEITTRALDVIGADAASVRHGFDRFWRNARTHTLREP
VAHRLREIGDYFLNGAHP------
>UniRef90_D9X7Q2_26_403 | FMNH2-dependent monooxygenase n=1 Tax=Streptomyces viridochromogenes (strain DSM 40736 / JCM 4977 /  | E_val=4.2e-57
---------------------------RVARETADDLATDAVTREQAGKPPFDEVSRLRE
SGLLTLLVPAGLGG-------------GGGDWSTAYAVVREIAAADGAIGQLLGCHYVMS
WSARFLTEP---DLAVRLEQRSTAEQWCWGGGL------AR-----QEPAL-TI----AR
N----ATGYVLNGRQSYAAGALVADRLTVRAV---------RAD-----TGE------PL
ALVVD--PALPGVLTDGD-ADPFGQRLAAGGSVEFDAVPVSAHDVLGSL----A------
ADE---DV-----LSPLTSMVSPVGRLLSVQLRLGMAEGVLAEAREYSRTGLSHWHPD--
-WP----VGSPQDPQVLTAYGELTVLTRSASALADQARQAVLD-GLAR-------G-EDL
GYEEYAEISVLVAMAEAAASKAAQESTARALDIIGARSASARLGFDRFWRNARTHTLYEP
VAHRLRDVGDYFLNGAHP------
>UniRef90_A0A1X1DXJ3_20_398 | SfnB family sulfur acquisition oxidoreductase n=3 Tax=Pantoea TaxID=53335 RepID=A0A1X1DXJ3_9GAMM | E_val=1.4e-56
-------------------DQ-AI---QAAHSLAEQAKPGAVERDQQRIYPVDLLNEFTR
LGLGSISVPRRFGG-------------GGLDYQTLAEVFRIISASDPSLGQIPQNHFGLI
QFILGEGEP---EQQETLLQAVVNGHRL-GNGGPEKNTRHT-----RDVQA-RL----SG
K----GDSRFLTGEKFYSTGALFADILVTTAL---------QDD------DR------PV
MAFIP--LPAAGIEIVDD-WSGMGQRTTASGTVRLNQVAVDPAWIIPLP-----------
-------------SPEKPTLRGAVSQLIQAAIDAGIAQGALDDALAFVRDHSRPWVDA--
-GV----ARNADDPYILADIGRISTELSAANALLRRAARVLDA-I----------DPAAL
TAENSAAASIAVAEAKVLTTEIALRASEKLLEWGGSRATLLQHGLDRHWRNARTHTLHDP
VRWKTHAIGNYYLNAVYPA-----
