# Supplementary material for: Engineering DszC Mutants from Transition State Macrodipole Considerations and Evolutionary Sequence Analysis
Source: J Chem Inf Model. 2022 Dec 19;63(1):20–6. doi: 10.1021/acs.jcim.2c01337 (PMC9832474; doi:10.1021/acs.jcim.2c01337)
Supplement: Supplementary file 3 — ci2c01337_si_003.zip [file ci2c01337_si_003.zip › query_msa_clustalw.aln]

CLUSTAL W (1.81) multiple sequence alignment


Input_pdb_SEQRES_A            MTLSPEKQH--VRPRDAADND-PV---AVARGLAEKWRATAVERDRAGGSATAEREDLRA
UniRef90_Q1W1G3_1_416         MTLSVEKQH--VRPGD-ADND-PV---AVARGLAEKWRATAVERDRAGGSATVEREDLRA
UniRef90_T0BM21_7_392         -----------------VQDD-IW---ASVQRLAEAFAVDAVEREQAGGNAKRQRDMLRE
UniRef90_UPI0002AC58FE_11_391 --------------------D-YL---TLATALAEEFAITAVERDAKGGTPKQERDRLRQ
UniRef90_A0A3D5CW51_20_401    ----------------------AL---AVAKQLAESFSLTAVERDHQGGTPKLERDAIRN
UniRef90_A0A2V4SPP5_16_400    ---------------TAARSG-PL---AIAADLAERLAATAVERDRAGGHPKHERELIRD
UniRef90_E0UIV5_8_393         -----------------TTND-HL---NLAASLSQEFAATAIERDERGGTPKPERDRLRE
UniRef90_A0A1Z4S897_9_391     -------------------TD-FL---AIATTLAEEFAKTAVLRDAKGGTPTEELKKLRE
UniRef90_UPI00045E9273_21_396 -----------------------------AEQLAAEFAATAVERDRRGGTAKNERDSLRQ
UniRef90_A0A353Y4M9_17_384    -----------------------------------SLAATAVERDRHGGHAAAERALLRD
UniRef90_F3KR10_17_384        -----------------------------------SLAATAVERDRRGGHAAAERALLRD
UniRef90_A0A2D8NW56_20_404    -----------------DGADHWL---TVADSVAERLAETAVERDRRGGHAAEARELLRQ
UniRef90_A0A2W7M9P1_16_386    --------------------------------LIAEISKTASERDKLGGTAKKERDLIRK
UniRef90_A0A398AYR9_12_386    ----------------------------IVKSLTEEFAKTASERDKRGGTAKEERDLIRH
UniRef90_A0A0T6UXN9_11_394    --------------------A-PL---QIARELAAQFAETAVERDARGGTPKAERDAIRA
UniRef90_A0A252E884_11_390    -------------------QD-WI---AIASSLAAELTATAVERDQKAGLPDIEIQRLRE
UniRef90_A0A1Z4BZ71_24_403    ---------------------------AQAEQLSAYFYETAAERDKQGGTPLAQRQAIRD
UniRef90_A0A1Z4IGC5_10_387    --------------------D-YI---KLAASLVPVFAQTAVERDKQGGTAKHERSHLRQ
UniRef90_A0A1W9JD13_18_401    -------------------KT-PL---EIAHDLSAEFAKTVAERDYLGGTPKAERDMLRE
UniRef90_A0A0B6S5D2_8_393     -------------TAAAADPDAP----RTFGELIVALRASAAERDRRGGHAAREKQWMAA
UniRef90_A0A1Y3C786_14_396    -------------------SD-VI---PSAQFLAQQFAQTAIHRDRTGGTPKYERDLIRQ
UniRef90_A0A318KD41_20_397    -----------------------------AARLAARFAETAVERDQRGGTPKAERDALRD
UniRef90_A0A352JDP6_15_389    ---------------------------ASVKKLADEFTTTAIERDRVGGTPKYERDRLRD
UniRef90_A0A329B538_13_401    --------------ARPRHDD-IF---AIADELAQRFAATAVARDQAGGTPKAERDALRR
UniRef90_A0A2N8QAF3_13_394    ---------------LPTDAA-PVV--RDLAGLLKALRASAAQRDRDGGHAAQEKQWIAD
UniRef90_A0A2N7XWT8_11_394    --------------------T-PL---EIARDLATEFARTAVDRDASGGTPKAERDKLRS
UniRef90_A0A2A4HLB2_33_412    -----------------------L---AITDQLAARLAESAVERDRLGGHASFERELIRD
UniRef90_A0A4R3HWL3_41_416    ---------------------------------ASVLALTAPERDRQGGTAWAERQALRD
UniRef90_A0A1M7NXP6_14_394    -------------------YN-PL---SVAAELAQRLAATANTRDQAGGHAAQEREWIRE
UniRef90_A0A1B4ESK2_22_397    ---------------------------DALARAIDALRATAVARDRAGGHAADEKQRLAD
UniRef90_A0A1H6NKV2_11_394    --------------------D-PL---QTARLLAAEFAETAVERDERGGTPKAQRDALRH
UniRef90_A0A0D0KUF8_11_394    --------------------S-PL---QTARKLAADFAETAVERDEAGGTPKAERDAIRQ
UniRef90_A0A0F3K7B4_20_401    ----------------------AL---LLAQQLAAQFAATAAERDHAGGTPKAERDAIRA
UniRef90_A0A381IMG6_13_394    ----------------EADRE-P----RTLAELIAALRASAPERDRAGGHAAREKRWIAD
UniRef90_A0A2S9K1G1_26_400    ------------------------------EALAQALAANAVERDRAGGHAAAERELIRA
UniRef90_A0A1W6L7W5_17_392    ----------------------------MADRLALRLATTAVARDQAGGHAAEERQWIRD
UniRef90_A0A255HJE3_14_398    ---------------PAAPPD-AI---AVATFLAARLAATANARDQAGGHAAEEREWIRD
UniRef90_A0A0R3AD45_11_394    --------------------S-PL---QTARQLAAEFALTAVERDERGGTPKTERDALRQ
UniRef90_A0A1W6ZB60_16_389    ------------------------------EALAAQLAATAVERDRAGGHAAHERELIRA
UniRef90_A0A2X1DPB7_14_397    -------------------TDAPAVDRAALARAIDALRVSAAERDRAGGHAAQEKQWLAD
UniRef90_A0A0S9M2D1_4_380     -----------------------------AQALATRFAATAAERDRRGGTPKAERDALRD
UniRef90_A0A238ZKW1_13_401    --------------PADTLKS-SL---EIARELAAEFRLTAVERDQAGGTPKIERDLIRN
UniRef90_A0A0D1P8V6_10_394    -------------------ST-PL---QIARDLAQTFSRSVVERDRKGGTPKAERDALRA
UniRef90_A0A261SP68_11_387    ---------------------------AVVDDLVKKLAASAVERDRQGGHAAAERELIRA
UniRef90_A0A2N6MRB2_11_390    -------------------KD-WI---AIASSLSAELTTTAVERDTKAGLPDVEIQLLRE
UniRef90_A0A212BVA1_31_405    ----------------------------KVERLARKLAENAVARDRQGGHARAERELIRE
UniRef90_A0A1A9KE82_11_394    --------------------N-PL---QIARQLAAGFAENAAERDERGGTPKAERDAIRH
UniRef90_A0A4Q5PVB9_26_400    ------------------------------EKVAEELARTAATRDKTGGTALAERRLLRE
UniRef90_A0A178GPM9_9_392     ------------------NQS-PV---DIAQKLAENFALTAAERDKQGGNPKAERDLIRQ
UniRef90_A0A1P9YC32_3_390     -----------------RTQDAPW--NEPLEAVLREWARTAAARDKTGGTAFHERRLLRE
UniRef90_UPI000A1773A9_40_416 ------------------------------DELVARFAETAPSRDLLGGTPKLQRDQLRR
UniRef90_A0A158L201_25_395    ---------------------------------VAALRETAEARDREGGHAAREKQLIAD
UniRef90_A0A4Q4GT15_13_391    ---------------------------EIAQQLAHTFAKTAAERDKAGGNAKVERDLIRQ
UniRef90_A0A1C0YC62_17_381    ----------------------------------TTFAKTAAKRDKQGGTAYEERQLLRQ
UniRef90_A0A1H7FE04_32_405    --------------------------------LAQRLDETAVARDQAGGHAAAERELIRA
UniRef90_A0A401MWC4_5_385     --------------------D-WI---ATARAVAADLAQDAAARDKANKPPFEEAERLRA
UniRef90_A0A1G6HFW7_16_395    ---------------------------PVVDSVAEELERTAVARDRAGGTALHERRVLRD
UniRef90_A0A0P9B999_30_403    -------------------------------ALANTLAASAAERDRAGGTALAERALLRR
UniRef90_A0A140K6F0_14_392    -----------------------Q---VVAEELSEAIAASALERDQKAAIPEAEINLFKK
UniRef90_A0A1P8EKI7_5_392     --------------YFAQTFD-PL---VQAQSLATAFEKTAAVRDKQGGTAKIERDLIRA
UniRef90_A0A2U3MYZ3_7_392     ----------------SSEFN-AI---QTAEQLAEQFAQTAAERDKKGGNPKFERDLIRQ
UniRef90_A0A1H2EPX5_7_397     ---------------LSTAET----RSAAVGALAETFARTAAERDRLGGTAQAERDLLRA
UniRef90_UPI00041EF43F_25_400 -----------------------------TEALARALEESAVARDQRGGHAHEERELIRG
UniRef90_D0IW93_17_384        --------------------------------------KTAVARDRQGGHAAAEKALLRD
UniRef90_A0A395D1I6_11_388    ----------------------PN---AAVEALVADFSATAAVRDAAGGTAKRERDLIRE
UniRef90_A0A1H0TK45_27_400    ---------------------------------TQALAATAVARDQRGGTAKAERDAIRA
UniRef90_A0A1H8MYU5_23_403    -------------------NP-YL---AKAIELREIFAVDAVERDQQGGRPSDQIRRLKE
UniRef90_A0A1B1M254_5_403     ---TPTHWQ--TGPAPRTAQD-WI---ARAAEVAAVLATDAAERDHAGATPYAEVQLLKD
UniRef90_A0A484THM3_28_401    ---------------------------AKVEALAVALASTAAQRDREGGSPQAERQRLRD
UniRef90_A0A0Q8Q8X6_8_377     --------------------------------LLATLRATAVERDRTGGHAAAEKELIRA
UniRef90_A0A0Q5QDL2_32_410    -----------------------------AHEVASILAADAVERDRAGATPHAEVALLKE
UniRef90_A0A1A5XM62_22_406    -------------------------------TLAATLRESAARRDLAGGHAAAEKQLIAD
UniRef90_A0A239EI90_21_397    -------------------------------EVAQLLAVDAVARDKGDAPPVDEVQLLKD
UniRef90_S5SWW2_23_403        -------------------NP-YL---AKAVELREIFARDAAERDRLGGRPREQVRHLKE
UniRef90_A0A3A5JJY9_31_413    -------------------AD-WL---AIADDVAARLDITAAERDAVGGHAAAERALIRG
UniRef90_A0A315ZU85_7_384     -T-------------------------LAARDAAAKLAVDALERDRANAEPLAEAQLLRE
UniRef90_A0A3R9U899_5_381     ---TPPDFT--TRPTPRTAAD-WI---ARAGEVAAVLATDAVERDRAGATPYAEVQLLKD
UniRef90_UPI000DD53D91_7_389  -----------------ADDT-LL---AKAIELRQAFHRDAVERDKAGGRPVDQIRLLKE
UniRef90_UPI000DE4BE09_13_396 ---------------NSSRED-LF---SRAEAISADLATRAAELDRQGRPPLAEIVKLKN
UniRef90_A0A2T0R7P7_10_381    ----------------------------AARDVANHLALDALERDRANAEPFTEAELLRK
UniRef90_A0A4R1HYS3_27_404    ------------------------------REVRRALETDAAARDRAGETPYDEIALLKR
UniRef90_UPI000D1537B0_7_385  -----------------------L---ARARDLADTLAPSAAARDRQGGRPCAEIALLKR
UniRef90_A0A1G6ZNM7_17_409    ----------------ATSAA-WV---ARAREVAARLAVDAVERDREGATPYAEVQLLKD
UniRef90_UPI0003765980_18_389 --------------------------------LRAVFHLDAVDRDKQGGRPLEQIRILKE
UniRef90_A0A071ICK8_25_398    -------------------------------EISADFAKRAAELDREGLPPLKEIIRLKN
UniRef90_A0A2L0WNE5_33_396    ---------------------------------------RAAALDREGRPPLAEIIKLKK
UniRef90_A0A1Q8CFJ2_9_380     -----------------------------ADQLARTLRADAPHREQAAAEPEAEVALLRA
UniRef90_UPI000835F605_21_394 -------------------------------SAAAELAATALERDRANQDPFEEIELLRK
UniRef90_UPI000374AB86_31_398 -------------------------------------ALRAATLDREGRPPLNEIVKLKN
UniRef90_A0A267RVL6_22_399    ----------------------------VAQEVADRLYATLLERDRANKHPFEEIDWLRQ
UniRef90_M3VA40_23_395        ------------------------------DLVAAELRATAAERDRANAAPTAEIELLRS
UniRef90_A0A395GID9_32_425    -----------------------L---ARAREVAQVLGQDAAQRDQENKSPRAEVVLLKH
UniRef90_UPI0008268C2F_35_406 --------------------------------VAAQLRATAAERDRANKAPLAEVALLRE
UniRef90_A0A0S1XV73_27_397    -----------------------------AVALRPLLQADAVQRDKAGGRPVAQIALLKQ
UniRef90_A0A0F5N116_19_398    -----------------------L---ATADRVADELRQTAAARDKANAAPRAEIELLRR
UniRef90_A0A1N6Z7J9_40_406    -----------------------------------------AKLDAEGRPPLEDITTLKA
UniRef90_A0A2V4UWQ2_31_411    ---------------------------ARATAIAADLRARGAALDRDGRPPFSEITELKA
UniRef90_A0A4P8KLT1_5_401     -TLTPARTHFQGTADAAELAH-WD---AVAASVAERLALDALARDRANAQPFAEARLLKD
UniRef90_UPI0003068598_3_292  ------------------------------------------------------------
UniRef90_UPI000DD585C3_27_403 ----------------------------QASEVSAKFARRGPELDRLGLPPRDEIEALRQ
UniRef90_A0A1E3SMN8_25_404    -----------------------L---ATADRVADELRRTAAERDKANATPRAEIELLRH
UniRef90_UPI00045EBD18_12_396 --------S--LAPAAPARPD-WI---ARAQSVADALTPDAAERDRIGASPRRELALLRD
UniRef90_A0A1Y1ZNX6_42_434    -----------------------------AQEVADVLAVDAVLRDKENKSPRAEVELLKH
UniRef90_A0A0D2FPI6_31_423    ----------------------WI---ARAQDVGQILAADAPKRDIENKSPFSEIQLLKA
UniRef90_A0A2S0KGS2_30_403    ------------------------------DLVAAELRASAAERDRANAAPVAEVELLRT
UniRef90_A0A1A7MGQ0_54_442    -----------------------------ARDVASILATNAAARDIDNKSPFAEISLLKS
UniRef90_UPI000413001D_18_392 ---------------------------AAAGQVAEALRADAAARDHAGLAPRRELELLRA
UniRef90_G7H5P9_11_400        ----------NVADQQGRFDD-AL---RRADLVAAELRSTAAERDRANADPVAEVDLLRQ
UniRef90_A0A010YHQ5_11_404    -T---------DRPDPAEHAR-WV---AVADRVAAQLSSDVVARDRSGAAPHKEVELLRD
UniRef90_B0RBU7_24_404        -----------------ELAH-WR---GIAEHVAATLAEDALARDRAGLDPTAELDLLRD
UniRef90_A0A167RW81_42_429    -----------------------------------VLARDAGVRERENKSPRAEVALLKH
UniRef90_A0A1X0J8A0_26_405    ----------------------------TAQRVADQLAATALDRDRANQNPSGEIGLLRE
UniRef90_A0A2J6Q859_43_430    -------------------------------EVAEILAVDVVQRDRENKSPRAEIVLLKH
UniRef90_UPI0003828F02_7_389  -----------------------V---AVAREVAARLVADAVARERETAEPVAEVALVRD
UniRef90_A0A1B2HDJ6_6_361     ---------------------------DVARDVAATLRSDAADRDRANQPPTKEVELLRQ
UniRef90_A0A2N3N0U1_47_427    --------------------------------------VDAAQREKENKTPRAEVALLKY
UniRef90_S5Y4X6_32_408        -----------------------------ARAIAAELAATISARDRANLDPHAEIELLRQ
UniRef90_A0A3R2WQN2_17_411    ------------KPRPADAPQ-WL---ARAAEVAAILAVDQVARDRQQAVPTAEVQLLKD
UniRef90_A0A3N1X255_20_392    -----------------------------AAALREVLHADAVARDEAGGQPLDAVRALKA
UniRef90_A0A1S1LA29_28_404    ------------------------------ERVAGQLAATALTRDRANQNPVAEIGLLRH
UniRef90_A0A081GNL4_19_392    -------------------------------DLCDHLTDDAAARDRLGGVPLGARQRIRQ
UniRef90_A0A1I6U758_27_419    -------------PTPSTPEE-WI---ARARAVARVLAADAVQRDRAGTPPTAEVRLLKE
UniRef90_A0A0F5VZP9_7_388     ----------------ADDTE-AL---AVAAALAEEFRAGATARDAERRLPRAELDRLSA
UniRef90_A0A1H4GIM8_20_411    --------------RPHDSAG-WI---RRAQEVADILSVDALERDRANATPYTEVQLLKE
UniRef90_A0A0M8TTT1_8_388     -----------------DDVE-AL---TVARSLADEFRAGASQRDAERRLPRQELDRITA
UniRef90_A0A1Y2MDA3_48_437    -----------------------------AQDVADVLAVDAAVRDQENKSPRAEIALLKH
UniRef90_UPI000562F0C5_9_388  ------------------EAE-AL---AVAAALADEFRPGACERDARRRLPRPELDRLSA
UniRef90_A0A506Y8Z1_43_442    ------------SARPSDAAG-WI---ARAREVADILAADAVDRDRAGAPPRSEVALLKA
UniRef90_A0A021VVW0_28_409    ---------------------------ARAEEVAAILAVDAVERDRALRTPHDEVRLLKQ
UniRef90_E3QTS2_46_428        --------------------------------------RDAALRERENKSPRAEIALLKH
UniRef90_A0A1D8SMV7_7_388     ----------------ADDAE-AL---AVATALADEFRPGASARDSERRLPRAELDRLSA
UniRef90_A9BUV8_38_419        --------------------E-AL---EAARSFAALIAPGALARDRDRLLPWQEVEQFSQ
UniRef90_A0A1N6TB45_32_407    -----------------------------AAALRPLFARDAAERDRAGGRPSAQIALLRQ
UniRef90_A0A381IE41_24_406    ----------------ASDAE-AL---DVARALAARLAQGAAERDRERRLPYDEVDWFSQ
UniRef90_A0A3M8TJ33_18_397    ---------------------------QVAHEAADDLATDAVVRDQAGKTPFDEVSRLRE
UniRef90_A0A1H3JL41_4_373     ---------------------------ASAKAVADRLRADAADRDRANRRPVEEVELLRG
UniRef90_A0A507AW89_49_427    -----------------------------------------GLRERENKSPRAEVALLKH
UniRef90_A0A1X1SEN2_20_406    --------------------------------VRQELARTAVARDRAAGTPTFEIGLLKE
UniRef90_A0A2D3UFX4_26_403    ---------------------------RVARETADDLATDAVAREQAGKAPFDEVSRLRE
UniRef90_A0A089X0S9_26_403    ---------------------------RVIRETADDLATDAVEREQAGKAPFDEVSRLRE
UniRef90_A0A2W5T1D0_29_413    -----------------------L---ARAEEVSQILAADAVERDRAGASPVDEVALLKN
UniRef90_A0A1C4QGR9_7_388     ----------------ADDQE-AL---AVARALAEEFRAGASERDRERRLPRAELERLSA
UniRef90_A0A101R4L6_7_388     ----------------ADDAE-AL---AVAAELADAFRAGAARRDAERVLPRAELDRLSA
UniRef90_A0A4D4LHU8_7_388     ----------------ADDAE-AL---SVAAALADEFRAGASGRDAERRLPRAELDRLSA
UniRef90_L1KK35_6_389         -----------------DDAE-AL---AVAAELAADFRKGAAERDARRRLPHAELERLSA
UniRef90_UPI0005601C6B_13_390 --------------------E-AL---DVAARLAAGFRVDADTRDAERRLPRAELEKLSA
UniRef90_A0A1H9UQJ9_6_361     ---------------------------DVARDVAATLRSDAADRDRANQPPAKEVELLRH
UniRef90_A0A3D9JKY9_12_401    ---------------GAGQAD-WL---HIAREMADDLATDAVEREQAGKAPLDEVARLRE
UniRef90_D9X7Q2_26_403        ---------------------------RVARETADDLATDAVTREQAGKPPFDEVSRLRE
UniRef90_A0A1X1DXJ3_20_398    -------------------DQ-AI---QAAHSLAEQAKPGAVERDQQRIYPVDLLNEFTR


Input_pdb_SEQRES_A            SGLLSLLVPREYGG-------------WGADWPTAIEVVREIAAADGSLGHLFGYHLTNA
UniRef90_Q1W1G3_1_416         SGLLSLLIPRQYGG-------------WGADWPTAIEVVREIAAADGSLGHLLGYHLSSA
UniRef90_T0BM21_7_392         SGLLTLLIPERYGG-------------GGETWSTVLRIVRELAKVDGSLAHLYGYHFLQL
UniRef90_UPI0002AC58FE_11_391 SGLLKLIIPKEYGG-------------LGETWITTLKISRELAKADSSIAHVFSYHHLGV
UniRef90_A0A3D5CW51_20_401    SGLLSLIIPRQYGG-------------YGANWQETLQVVREFAKVDSSIAHVYGFQHLML
UniRef90_A0A2V4SPP5_16_400    SGLLTLSVPAEFGG-------------QGADWATVMAAVRILAKADSALAHLFGFHHLQL
UniRef90_E0UIV5_8_393         SGLLKLIIPKEYGG-------------LAETWLTLFKITREFAKVDSSIAHIFSYHHLGV
UniRef90_A0A1Z4S897_9_391     SGLLNLVIPKEYGG-------------IGETWPNVLKVVREIAKTDGSVGQLLGYHYFNS
UniRef90_UPI00045E9273_21_396 SGLLNLIIPGEYGG-------------HGLDWHDTLQIVRIISRADSSLGHLFGFQHLLL
UniRef90_A0A353Y4M9_17_384    SGLLALAVPACFGG-------------QGADWPTVLRAVRRIAAVDSALAHLFAFQHLQV
UniRef90_F3KR10_17_384        SGLLTLAVPAKFGG-------------QGERWPVILRAIRRIAAVDSSMAHLFAFQHLQV
UniRef90_A0A2D8NW56_20_404    QGLLRLSVPAWAGG-------------VGASWSLIYHVVRRIARTDSALAHLLAFHHLQV
UniRef90_A0A2W7M9P1_16_386    SGLLRLASPKAYGG-------------EKADWSTILHITREIAKVDSSVAHLFGYHFLCL
UniRef90_A0A398AYR9_12_386    SGLLRLTAPEQYGG-------------YGENWKRVLHITREMAKVDSSVAHLFGYHFLCL
UniRef90_A0A0T6UXN9_11_394    SGLLSLIIPTQYGG-------------LGATWSETFEVVREFARVDSSVAHVFGFQHLML
UniRef90_A0A252E884_11_390    SGLLPLVVPKEYGG-------------TGATWAEAFKVIQQLSTADGSIGQLYGNHLNLT
UniRef90_A0A1Z4BZ71_24_403    SGLLKLSIAKEFGG-------------YGLAWPDIYKIIRIIARADSSLAHVFAFQFLML
UniRef90_A0A1Z4IGC5_10_387    SGLLKLIIPKEYGG-------------LGETWITTLQIVRQFAQVDSSIAHLFGYHHLQV
UniRef90_A0A1W9JD13_18_401    SGLLSLTIPKEYGG-------------QGASWHETLLVIREIAKTDSSLAHLFGFQHLML
UniRef90_A0A0B6S5D2_8_393     VGLQTLAVPRAFGG-------------QEAEWPIVYQTIRALARVDSALAHLVGFQVLQI
UniRef90_A0A1Y3C786_14_396    SGLLALSIPQEFGG-------------FSGTWKDTFDVVRIFAQTDSSIAHVFGFHHLLL
UniRef90_A0A318KD41_20_397    SGLLTLIIPREYGG-------------LGAGWQDTLNVVRQFARVDSSVAHVFAFQHLLL
UniRef90_A0A352JDP6_15_389    LGLLKIAIPKAYGG-------------WELPWHEVLRISREFAKVDSAIAHVYSYHHLGV
UniRef90_A0A329B538_13_401    SGLLTLAIPREFGG-------------LGASWSEMLTIVRRFARVDASIAHVFGFQHLML
UniRef90_A0A2N8QAF3_13_394    AGLLTLAVPRELGG-------------LGARWPEIYETIRQIARVDSALAHLLGFTCLQV
UniRef90_A0A2N7XWT8_11_394    SGLLSLSIPGQFGG-------------LDANWSETFEVVREFARVDSSIAHVFGFHHLML
UniRef90_A0A2A4HLB2_33_412    SGLLTLAVPTEYGG-------------QGQPWSLVYHVVRRLARVDSALAHVFAFHHLQV
UniRef90_A0A4R3HWL3_41_416    SGLLTLAVPAAFGG-------------PEASWPFIYRVIRRFAEVDSSLAHLFAFQHLQV
UniRef90_A0A1M7NXP6_14_394    SGLLTLSIPTAFGG-------------QGADWPTVYQVIRILARADSALAHVFGFHHLQL
UniRef90_A0A1B4ESK2_22_397    AGLLTLAVPREFGG-------------QEAEWPAIYDTIRRIARVDSALAHLVGFQILQV
UniRef90_A0A1H6NKV2_11_394    SGLLALSIPTQYGG-------------LGARWSETLSVVREFAKVDSSIAHVFGFHHLML
UniRef90_A0A0D0KUF8_11_394    SGLLALSIPTQFGG-------------LGASWTETLGVVREFAKVDSSIAHVFGFQHLML
UniRef90_A0A0F3K7B4_20_401    SGLLGLSIASELGG-------------LGANWQQTLLVVREFAKADSSVAHVFAFHHLML
UniRef90_A0A381IMG6_13_394    AGLLTLAVPREFGG-------------QEAGWPVIYHTIRALARVDSALAHLLGFQCLQI
UniRef90_A0A2S9K1G1_26_400    SGLLDLTTPCAYGG-------------WGQSWQTFYAGLRRIAQADSSLAHLYAFHHLQV
UniRef90_A0A1W6L7W5_17_392    SGLLSLTIPAAHGG-------------QGADWPTFYRTLRRLAEADSALAHVYGFHHLQL
UniRef90_A0A255HJE3_14_398    SGLLTLSIPAQFGG-------------QGAPWPLVYQVIRILARADSALAHVFGFHHLQL
UniRef90_A0A0R3AD45_11_394    SGLLALSIPTQYGG-------------LGARWSDTLAIVREFAKVDSSIAHVFGFHHLML
UniRef90_A0A1W6ZB60_16_389    SGLLALSVPTEFGG-------------AQAPWSVTLAAVRRLAQADSALAHLFGFHHLQV
UniRef90_A0A2X1DPB7_14_397    AGLLTLAVPRAFGG-------------QEAAWPAIYDVIRQVARVDSALAHLVGFQCLQV
UniRef90_A0A0S9M2D1_4_380     SGLLALSIPRAYGG-------------HGGDWQLTLRVVRILAAADSSLAHVFGFHHLML
UniRef90_A0A238ZKW1_13_401    SGLLALSIPGTEGG-------------LGANWQETMQIVREFARVDSSIAHVFAFHHLML
UniRef90_A0A0D1P8V6_10_394    SGLLALSIPREFGG-------------LNATWSQTFDVVREFARVDSSIAHVFGFHHLML
UniRef90_A0A261SP68_11_387    SGLLLLSIPREHGG-------------LETDWSTILGIVRRLARVDSALAHVFGFHHLQI
UniRef90_A0A2N6MRB2_11_390    SGLLPLVVPKEYGG-------------TGATWIEALRIVQELSKADGSIGQLYGNHLNLT
UniRef90_A0A212BVA1_31_405    SGLLALAIPQRFDG-------------LEKPWPQIYRIVRHLAAADSSLAHLFAFNHLQV
UniRef90_A0A1A9KE82_11_394    SGLLALSIPGAFGG-------------HGADWSLTLEVVREFARADSSVAHVFGFHHLML
UniRef90_A0A4Q5PVB9_26_400    SGLLTLAVPGEHGG-------------HGAGWPLIFRIVRRFAQADSSLAHLFAFQQHQV
UniRef90_A0A178GPM9_9_392     SGLLGLSIPKQYGG-------------QEADWQTIFKTIQIMAQVDSSLAHVYGFHHLLI
UniRef90_A0A1P9YC32_3_390     SGLLRLSVPVEHGG-------------DGAPWSVTLDVVRRMARVDSSLAHLFAFHHLQL
UniRef90_UPI000A1773A9_40_416 SGLLALSIPTAFGG-------------LGGDWKLVLDVVRRFARVDSSVAHVFAFHHLML
UniRef90_A0A158L201_25_395    AGLLTIAVPREFGG-------------EGARWVDVYETIRALARVDSALAHLLGFTCLQV
UniRef90_A0A4Q4GT15_13_391    SGLLSLSIPKQYGG-------------QGADWATIFQTVRTIAQVDSSVAHIYAFHHLLI
UniRef90_A0A1C0YC62_17_381    SGLLYL-----FQD-------------GDIPWQTVLRITRQLATVDSSLAHLFGYHYLCI
UniRef90_A0A1H7FE04_32_405    SGLLALTVPQALGG-------------LGGGVTELFHAVRVVARVDSALAHVLGFHHLQL
UniRef90_A0A401MWC4_5_385     AGLLTLLVPAEYGG-------------GGADWRTAYAIIREIAAGDGSIGQLLGYHYLLS
UniRef90_A0A1G6HFW7_16_395    SGLLGLSVPRAYGG-------------HGASWSDTLAVVRRFAQVDSSLAHLFAFQHLHL
UniRef90_A0A0P9B999_30_403    SGLLTLAIPAAHGG-------------QQAAWPLIFRILRRLAQADSSLAHLFGFQHLQV
UniRef90_A0A140K6F0_14_392    SGLLLLSIPKKYGG-------------MEASWLEVYRVIQTISKADGSSGQLYANHITLV
UniRef90_A0A1P8EKI7_5_392     SGLLSLSIPKAYGG-------------QGADWETIFKTIQLIAQVDSSLAHVYGFHHLLI
UniRef90_A0A2U3MYZ3_7_392     SGLLALSIPEQYGG-------------QGANWDTIFQTIRAIARVDSSVAHVYGFHHLLI
UniRef90_A0A1H2EPX5_7_397     SGLLTLAIPEALGG-------------QGAPWPEILGHVRRFAAVDGSLAHLFGFQHLLL
UniRef90_UPI00041EF43F_25_400 SGLLDMTTPHAFGG-------------WGHSWQLFFQGLRRLAQVDSALAHVYAFHHLQV
UniRef90_D0IW93_17_384        AGLLRLAIPREHGG-------------DALSWPDIYRHVRALAAVDSALAHVLAFHQLQV
UniRef90_A0A395D1I6_11_388    SGLLRLSIPVELGG-------------AGADWVETLGVVRRLASVDSSLAHVFAFHHLML
UniRef90_A0A1H0TK45_27_400    SGLLGLSVPTALGG-------------LGASWQQTLEVVRGFARVDSALAHLFAFHHLLL
UniRef90_A0A1H8MYU5_23_403    SGLVNLLIPREFGG-------------EGQPYSTALRIVREFAKVDGSLAHLFGYHFSPI
UniRef90_A0A1B1M254_5_403     SGLVTLLGPTEHGG-------------AGQDWPTAYRVVREVAKADGSIGQLLGYHYLWF
UniRef90_A0A484THM3_28_401    SGLLTLAVPREHGG-------------AGERWPVLLRIVRRLAQADSSLAHLLAFQHLQV
UniRef90_A0A0Q8Q8X6_8_377     HGLLGLSIPRHYGG-------------DGLPWPVIYNCVREIATVDSALAHVLAFHHLQI
UniRef90_A0A0Q5QDL2_32_410    SGLVTLLGPVEHGG-------------GGQNWVTAYEVIRAVAAGDGSIGQLLGYHLLWF
UniRef90_A0A1A5XM62_22_406    AGLLALAVPREFGGAFDDAFDDATGAQNGARWPEIYRTIRTLARADSALAHLLGFQFLQI
UniRef90_A0A239EI90_21_397    SGLVTLLGPVEHGG-------------GGQDWPTAYQVIRRVAAADGSIGQLLGYHLLWF
UniRef90_S5SWW2_23_403        SGLVNLLIPKEFGG-------------EGQPYSTALRIVREFAKVDGSLGHLYGYHFGPL
UniRef90_A0A3A5JJY9_31_413    SGLLDLSIPAAIGG-------------AGQSWATIHGVVRRLARADSAVAHVLAFHHLQI
UniRef90_A0A315ZU85_7_384     HRLPGLLLPVEVGG-------------GGGTWADALRAVREVAVADGSIAQLLGYHYVNQ
UniRef90_A0A3R9U899_5_381     SGLVTLLGPVAHGG-------------GGQDWRTAYRVVREISKADGSIGQLLGYHYLWN
UniRef90_UPI000DD53D91_7_389  SGLASAQIPRDYGG-------------RGASWLTILRIVREFARTDGSLAHLFGYHHLPL
UniRef90_UPI000DE4BE09_13_396 SGLLNALHAPEIGG-------------GGLDWVDGLKLVRILARGESSIGQLLGYHFVNS
UniRef90_A0A2T0R7P7_10_381    AGLPSVLLPASIGG-------------AGLPWSVALEVVREIARTDGSIAQLIAYHYVNA
UniRef90_A0A4R1HYS3_27_404    SGLVTLLGPVEHGG-------------AGLEWPAAYRVVREVAAGDGSIGQLLGYHYLWF
UniRef90_UPI000D1537B0_7_385  SGLLEAMVPQAWGG-------------GGHPWSAVLAVVREFARVDGSIAHLYGYHFLLM
UniRef90_A0A1G6ZNM7_17_409    AGLVPLLAPAEHGG-------------GGQDWTTAYRVIRAVAAGDGSIGQLLGYHYLWA
UniRef90_UPI0003765980_18_389 SGLPSAQIAKAYGG-------------QGASWLTILRIVREFAKTDGSLAHLFGYHHLPL
UniRef90_A0A071ICK8_25_398    SGLLNALHAPQIGG-------------GGLNWVDALKLVRIISRGESSLGQLLGYHFVNS
UniRef90_A0A2L0WNE5_33_396    AGLLNALHSREIGG-------------GGLDWVDGLRLVRILARGESSIGQLLGYHFVNS
UniRef90_A0A1Q8CFJ2_9_380     SGLLTLLLPASAGG-------------RGAGWLAANETARTVAAADASVGHLLGYHYLQL
UniRef90_UPI000835F605_21_394 AGLLGLAVPRALGG-------------AGANLAQALEISRIISAADGSIGQLIAYHYSNG
UniRef90_UPI000374AB86_31_398 AGLLNALHAPALGG-------------GGLDWVDGLKLVRILARGESSIGQLLGYHFVNS
UniRef90_A0A267RVL6_22_399    SGLLKLAVPKSLGG-------------GGANLVQALEIGRIISAADGSIGQLITYHYSNG
UniRef90_M3VA40_23_395        HDLLQVGEPVELGG-------------SGLNYAQTQQITRRIARGDTSIAHLLGYHYAQQ
UniRef90_A0A395GID9_32_425    SGLLKLLGPKKYGG-------------GEQPWDIGYKAIREVAKGDGSIGMLLGYHLLWS
UniRef90_UPI0008268C2F_35_406 ADLLQVGEPVAYGG-------------SGLDYAQSQQITRRIARGDTSIAHLLGYHYAQQ
UniRef90_A0A0S1XV73_27_397    QKLNAAAIAPQYGG-------------EGASWVSILRVVRELARSDGSLAHLYGYQHLPL
UniRef90_A0A0F5N116_19_398    NDLLHVQEPVEYGG-------------SGLSYPQASQVTRRIARGDTSIAHLVGYHYAQT
UniRef90_A0A1N6Z7J9_40_406    AGLLTALHPTEIGG-------------GGLDWIDGLRLVRILARGESSIGQLLGYHYVNS
UniRef90_A0A2V4UWQ2_31_411    AGLLNALHPPEIGG-------------GGLDWVDGLRLVRILARGESSIGQLLGYHFVNS
UniRef90_A0A4P8KLT1_5_401     AGLTTLLDPAEYGG-------------GGAHWESAFRAVRILARADASIAQVLGYHYVNE
UniRef90_UPI0003068598_3_292  ------------------------------------------------------------
UniRef90_UPI000DD585C3_27_403 AGLLSALHAPEVGG-------------AGLSWVDGLRLVRIVARGESSIGQLLGYHYVNS
UniRef90_A0A1E3SMN8_25_404    NDLLQVQEPAEYGG-------------SGLNFAQAVQIVRRIARGDTSIAHLIGYHYAQT
UniRef90_UPI00045EBD18_12_396 AGLLELLFSPEHGG-------------GGGSFTDALLAVRVIGRADASIAQLLAYHYLHL
UniRef90_A0A1Y1ZNX6_42_434    SGLLKLLGPKKYGG-------------GEQPWSVGYKAIRKVAEADGSIGMLLGYHLLWS
UniRef90_A0A0D2FPI6_31_423    SGLTKLLGPKNYGG-------------AGQDWAIAYKAIREVAKGDGSIGMLLGYHLLWS
UniRef90_A0A2S0KGS2_30_403    HDLLQVGEPVELGG-------------DGLNYAQSQQLTRRIARGDTSVAHLLGYHYAQQ
UniRef90_A0A1A7MGQ0_54_442    SGLLKVLGPTEYGG-------------GGQEWEIGYKVIREVAKGDGSIGMLLGYHLLWS
UniRef90_UPI000413001D_18_392 SGLLALLNPPAHGG-------------GGGSFGDAFRAVRRIARVDTSVAQLLSYHYLHL
UniRef90_G7H5P9_11_400        ADLLQVGEPVEFGG-------------SGLNYAQSQQLTRRIARGDTSIAHLLGYHYAQQ
UniRef90_A0A010YHQ5_11_404    AGLLPLLIPARNGG-------------HGGSWLTAFEVVTRVGRADTSIGHVLGYHYLHN
UniRef90_B0RBU7_24_404        SGLVNLLDPAEHGG-------------GGGHWESAVLAIRVLARADASIAQVLAYHYINS
UniRef90_A0A167RW81_42_429    AGLLTVLGPTRYGG-------------GGQPWRVGYKVVREVAKADGSLGMLLGYHLTWS
UniRef90_A0A1X0J8A0_26_405    YGLLSFATAREFGG-------------AGGSLTQALQLSRIIAAADGSIGQVLLYHYSNG
UniRef90_A0A2J6Q859_43_430    AGLTKVLGPKKYGG-------------GGQPWALAYKLIREVAKVDGSIGMLLGYHLLWT
UniRef90_UPI0003828F02_7_389  SGLLPLMIPADHGG-------------HGEDWATAHAVLAVVAAADASVGHLLGYHYLHV
UniRef90_A0A1B2HDJ6_6_361     SGLLNV-----------------------SDWATQQRINRIIGAADANAGHLLGYHYLQI
UniRef90_A0A2N3N0U1_47_427    AGLLKVLGPKKYGG-------------GEQPLSVGYKVIREVAKADGSLGMLLGYHLLWS
UniRef90_S5Y4X6_32_408        AGLLGLAAPRDFGG-------------GGASLLQAMEIVRLISAGDGSIGQLIAYHYSNG
UniRef90_A0A3R2WQN2_17_411    AGLTTLLGPVQHGG-------------AGQPWDTAYKVIRIVASGDGSIGQLLGYHYLWA
UniRef90_A0A3N1X255_20_392    SGLNAAWIGRAYGG-------------EGASWTSILRVVREFARTDGSIAHLYGYQHLPL
UniRef90_A0A1S1LA29_28_404    HGLLSFATAREFGG-------------AGGSLAQALQLSRIIAAADGSIGQLLVYHYSNG
UniRef90_A0A081GNL4_19_392    GGLLSLSIPVPWGG-------------GGWSWSRLSSLVRRIARLDSSVAHLLSYHYLGL
UniRef90_A0A1I6U758_27_419    SGLVTLLGPAEHGG-------------AEQHWTTACRVVREISAGDGSIGQLLGHHYVWA
UniRef90_A0A0F5VZP9_7_388     SGLLAVTVPAEHGG-------------ADVGPQTLAETFRLLASADASLAQIPQSHFAYV
UniRef90_A0A1H4GIM8_20_411    SGLVTLLGPREHGG-------------AGESWDTAYKVIRAVARGDGSIGQVLGYHYLWA
UniRef90_A0A0M8TTT1_8_388     SGLLAVTVPAEHGG-------------ADVRQETLAEIFRLLASADASLAQIPQSHFVYV
UniRef90_A0A1Y2MDA3_48_437    AGLLKILGPKKYGG-------------GEQPWGVGYKAIRKVAEADGSIGMLLGYHLLWS
UniRef90_UPI000562F0C5_9_388  SGLLAVSVPAEHGG-------------ADVGAGTLAEIFRLLASADGSLAQIPQSHFVYV
UniRef90_A0A506Y8Z1_43_442    SGLVTLLGPTAHGG-------------AGQSWETAYRVIREVARGDGSIGQLLGYHYLWA
UniRef90_A0A021VVW0_28_409    AGLVTLLGPRAAGG-------------AGQSWATAYQVIRRVAEGDGSIGQLLGYHYLWS
UniRef90_E3QTS2_46_428        SGLLKVLGWKKYGG-------------GEQPWSVGYKVIRTVAKGDGSIGMLLGYHLLWS
UniRef90_A0A1D8SMV7_7_388     SGLLAVTVPADHGG-------------ADVRATTLAEVFRLLASADGSLAQIPQSHFAYV
UniRef90_A9BUV8_38_419        SGLWGITIPREYGG-------------AGVSTATLTRAIALIAAADGNFGHIPQNHYYSL
UniRef90_A0A1N6TB45_32_407    EGLLALLLPTAVGG-------------EAQPWSTALRITRLLSQVDSSVGHLYGYHYVSL
UniRef90_A0A381IE41_24_406    SGLWAITVPNAYGG-------------AGVSHVTLTEVAKIVAAADPSLGQLPQNHFGLV
UniRef90_A0A3M8TJ33_18_397    AGLLSLLIPVESGG-------------GGADWPTAHAVIRTIAAADGAIGQVLGCHYLLS
UniRef90_A0A1H3JL41_4_373     AGLL--VIPPD-------------------DHVTTHAVTRIVAAADPSIGHLLGYHYLHL
UniRef90_A0A507AW89_49_427    SGLLKVLGLKKYGG-------------GEQPWSVGYKVIRKVAEGDGSLGMLLGYHLLWS
UniRef90_A0A1X1SEN2_20_406    AGLLGIFIPEEHGG-------------GGADFSQAAAVVGEIARADSSVAHILLYHYFGS
UniRef90_A0A2D3UFX4_26_403    AGLLTLLIPAELGG-------------GGEDWPTAYAVVREIATADGAIGQLLGCHYFLS
UniRef90_A0A089X0S9_26_403    AGLLTLLIPAELGG-------------GGADWPTAYAAVREIAAADGAVAQLLGSHTFLS
UniRef90_A0A2W5T1D0_29_413    SGLVTLLGPAEHGG-------------GGQQWATAYRVIRIIARGDGSIGQLLGYHYLWA
UniRef90_A0A1C4QGR9_7_388     SGLLAVTVPAAHGG-------------ADVGAGTLAEIFRLLASADPSLAQIPQSHFVYV
UniRef90_A0A101R4L6_7_388     SGLLAVTVPAEHGG-------------ADVGAATLAEVFRLLGAADPSLAQIPQSHFVYV
UniRef90_A0A4D4LHU8_7_388     SGLLAVTVPAEHGG-------------ADVRQETLAEIFRLLASADASLAQIPQNHFVYV
UniRef90_L1KK35_6_389         SGLLAVTVPAEFGG-------------ADVRAETLAEIFRLLAAVDASLAQIPQSHFVYV
UniRef90_UPI0005601C6B_13_390 SGLLGITVPAEYGG-------------AGVSARTLAEVLRLLATADGSLAQIPQNHFVYV
UniRef90_A0A1H9UQJ9_6_361     SGLLDV-----------------------ADWDLQQRIGRIVGAADANVGHLLGYHYLQI
UniRef90_A0A3D9JKY9_12_401    SGLLTLLAPAEHGG-------------GGADWRTAYAVVRTVAAADGAIGHLLGNHYFLS
UniRef90_D9X7Q2_26_403        SGLLTLLVPAGLGG-------------GGGDWSTAYAVVREIAAADGAIGQLLGCHYVMS
UniRef90_A0A1X1DXJ3_20_398    LGLGSISVPRRFGG-------------GGLDYQTLAEVFRIISASDPSLGQIPQNHFGLI


Input_pdb_SEQRES_A            PMIELIGSQ---EQEEHLYTQIAQNNWWTGNAS------SENNSHVLDWKV-RA----TP
UniRef90_Q1W1G3_1_416         PMIELFGSQ---EQEQRLYRQIAQNDWWTGNAS------SENNSHVLDWKV-SA----SP
UniRef90_T0BM21_7_392         VAPHLVGTP---EQKRYFYTESAKHNWFWGNAF------NP-----LDQRL-RG----NR
UniRef90_UPI0002AC58FE_11_391 IIPHIFGSE---AQKEQYYSKTIENNWFWCNAL------NP-----LDRRT-TL----TP
UniRef90_A0A3D5CW51_20_401    ATVRLFSRP---DQWERWYEQTAQSNWFWGNAL------NP-----LDERT-LC----KS
UniRef90_A0A2V4SPP5_16_400    AGVQLYGTE---LQQRSLLTATVRQKLFWGNAL------NP-----LDKRT-RA----VA
UniRef90_E0UIV5_8_393         IIPHIFGTE---HQKKQSYLNTIKNNWFWCNAL------NP-----LDRRT-TL----TP
UniRef90_A0A1Z4S897_9_391     AIPRFFGTP---EQYAEFSKASARHNWFWSDAA------NP-----RDPDS-IL----TP
UniRef90_UPI00045E9273_21_396 ATLRLFG-----DQWPHYYRETVKNSWFWGNTL------NP-----LDTRA-KI----SA
UniRef90_A0A353Y4M9_17_384    ASITFFGSE---EQQADLLTRTVQERWFWGNAL------NP-----ADRRT-TA----AE
UniRef90_F3KR10_17_384        ASLSFFGSE---AQQQEWLTRTVRERWFWGNAN------NP-----ADKRV-TA----VE
UniRef90_A0A2D8NW56_20_404    GSVLLYGSR---AQQSRLLGGTARENWFWGNTL------NP-----LDRRT-LA----SD
UniRef90_A0A2W7M9P1_16_386    ASVELYGTA---EQVSHFTKETAENDNFWGNAF------NP-----LDIHV-KA----KK
UniRef90_A0A398AYR9_12_386    ASVELYGTP---EQVDYFTKETVENNYFWGNAF------NP-----LDTHV-TA----TK
UniRef90_A0A0T6UXN9_11_394    ATVRLFASP---AQWEPWLELTARKNWFWGNAL------NP-----LDTRT-VM----KK
UniRef90_A0A252E884_11_390    TLAHVSGTP---EQKERYYRQTAEKNLFWANAI------NT-----RDTRL-KI----TP
UniRef90_A0A1Z4BZ71_24_403    ASIRLYGSG---EQWQSLFKETAAQNLWWGNAL------NP-----LDTRT-IA----SE
UniRef90_A0A1Z4IGC5_10_387    ITPYLYGTP---EQAQNYYTWTARHNWFWGNAL------NP-----LDKRL-TL----SS
UniRef90_A0A1W9JD13_18_401    ATVRLFSKP---EQWQRWYEQTAELSWFWGNAL------NP-----LDDRT-IS----KS
UniRef90_A0A0B6S5D2_8_393     VSVEVWGSD---AQRERYLRGTVEQGWWWGNAV------NS-----LDTRL-VA----RQ
UniRef90_A0A1Y3C786_14_396    ATIRLFGNA---QQWQRWYKVTAEKSWFWGNAL------NP-----LDKRT-IV----KH
UniRef90_A0A318KD41_20_397    ATVRLFGRP---AQWQPWFEATVRERWFWGNAL------NP-----LDGRT-EA----QP
UniRef90_A0A352JDP6_15_389    TIPHIFGSK---EQKEKFYTETVNNNWFWCNAL------NP-----LDRRS-TL----TR
UniRef90_A0A329B538_13_401    ATVRLFAGP---AQWQPWFEHTARRQWFWGNAL------NP-----LDPRT-QA----RP
UniRef90_A0A2N8QAF3_13_394    VSVNVWGNA---EQRARYLSGTVEGRWWWGNAV------NP-----LDTRL-VA----GA
UniRef90_A0A2N7XWT8_11_394    ATVRLFATP---AQWQTWFSLTASNNWFWGNTL------NP-----LDTRT-VV----KR
UniRef90_A0A2A4HLB2_33_412    GSVLLYGNQ---HQQQRLLTATAQEHLFWGNTL------NP-----LDKRT-VA----TE
UniRef90_A0A4R3HWL3_41_416    ASIILFANP---VQKARYLGGTVSEGWFWGNGT------NS-----LGNQV-RLVW--RE
UniRef90_A0A1M7NXP6_14_394    AGIQLYGSA---QQQRRLLTQTVEQNLFWGNAL------NP-----LDKRT-TA----TD
UniRef90_A0A1B4ESK2_22_397    VSVDVWGSA---AQRERFLRGTVEHRWWWGNAV------NP-----LDTRL-VA----TA
UniRef90_A0A1H6NKV2_11_394    ATVRLFSRP---EQWQPWFEQTARKNWFWGNAL------NP-----LDTRT-VV----RK
UniRef90_A0A0D0KUF8_11_394    ATVRLFSRP---EQWQPWYEQTARKNWFWGNAL------NP-----LDTRT-IV----KK
UniRef90_A0A0F3K7B4_20_401    ATVELFGQP---EQWQPWHEITTRQNWFWGNAL------NP-----LDERT-VS----RR
UniRef90_A0A381IMG6_13_394    VSVDVWGSA---AQRERYLRGTVEHDWWWGNAV------NP-----LDARL-VA----HA
UniRef90_A0A2S9K1G1_26_400    ATILLYGKP---AQHEALLRSTVEQRLFWGNAL------NP-----NDKRA-LA----TE
UniRef90_A0A1W6L7W5_17_392    ASVQLYGSP---EQHARYLRGTIEHGWFWGNAL------NP-----LDKRL-VA----TE
UniRef90_A0A255HJE3_14_398    AGLQLYGSA---QQQRRLLTLTVDERLFWGNAL------NP-----LDKRV-TA----TD
UniRef90_A0A0R3AD45_11_394    ATVRLFSRP---DQWQPWFEQTARKNWFWGNAL------NP-----LDTRT-QV----KD
UniRef90_A0A1W6ZB60_16_389    AGVLLFGRP---EQHEYFLAPTVRRKLFWGNAL------NP-----LDRRV-LA----AN
UniRef90_A0A2X1DPB7_14_397    VSVDVWGNA---AQRERYLRGTVDGRWWWGNAV------NP-----LDTRL-VA----TA
UniRef90_A0A0S9M2D1_4_380     ATVRLFGQR---AQWEPWFAQTARHAWFWGNAL------NP-----LDART-VA----TP
UniRef90_A0A238ZKW1_13_401    ATLRMFGRP---DQWQPWFRHTARLNWFWGNAL------NP-----LDART-TS----RQ
UniRef90_A0A0D1P8V6_10_394    ATVRLFGAP---SQWQPWYELTARKNWFWGNAL------NP-----LDTRT-IV----KH
UniRef90_A0A261SP68_11_387    AGVLLSGGP---AQHAHFLPPTVEGNLFWGNAL------NP-----LDRRA-IA----AE
UniRef90_A0A2N6MRB2_11_390    ALGHVSGTS---EQKERYYRETATHNLFWANAI------NT-----RDSRL-KI----TP
UniRef90_A0A212BVA1_31_405    ATILLHGST---EQQRHWLSRAAHERWFWGNAT------NG-----RDLGL-QL----QK
UniRef90_A0A1A9KE82_11_394    ATVRLFSRP---EQWQPWFELTARKNWFWGNAL------NP-----LDTRT-QV----KW
UniRef90_A0A4Q5PVB9_26_400    AAVILFGSP---AQQENYLGKTVSERWFWGNAV------NA-----RDTRL-AA----TR
UniRef90_A0A178GPM9_9_392     ATVQLFSQA---EQYGPWFEQTAQNNLFWGNTL------NP-----LDRRT-TA----TK
UniRef90_A0A1P9YC32_3_390     ATIRLFGSD---AQIRAWLGETVTQGWFWGNAL------NP-----LDKST-RA----LP
UniRef90_UPI000A1773A9_40_416 ATTQLFARP---EQWEQWFRHTARHDWFWGNAL------NP-----LDRRT-VC----RR
UniRef90_A0A158L201_25_395    VSVTVWGNE---AQRERYLRGTVAHRWWWGNAV------NP-----LDTRL-IA----HA
UniRef90_A0A4Q4GT15_13_391    ATVQLFAQP---TQYAKWFEDTAKNNLFWGNTL------NP-----LDRRT-KA----TQ
UniRef90_A0A1C0YC62_17_381    ATIELYGTQ---AHYERAITQGTQHQHFYGNAF------NP-----LDTHV-TA----TK
UniRef90_A0A1H7FE04_32_405    YGVSLYGGPAALEHGARHLRETAEQRLFWGNAL------NP-----ADTRL-RA----TL
UniRef90_A0A401MWC4_5_385     WNPRFFGEP---ATVERLERAAAGGQWLWGGAF------NP-----RDPDV-TL----TP
UniRef90_A0A1G6HFW7_16_395    ATVRLFGRP---RQWEPWFEQTIAQRWFWGNAL------NP-----LDQGT-RA----VP
UniRef90_A0A0P9B999_30_403    ASVLLFGSE---AQQARFLGEAVEKRWFWGNAV------NA-----RDTRL-QA----AR
UniRef90_A0A140K6F0_14_392    TLGEVMGRL---GQAEHFYRRTCENNLFWANAV------NA-----RDARL-KI----TP
UniRef90_A0A1P8EKI7_5_392     ATVQLFARP---EQYENWFRQTAQQQLFWGNAL------NP-----LDRRT-QV----QP
UniRef90_A0A2U3MYZ3_7_392     ATVQLFAQP---EQYKKWFEDTAKNNLFWGNTL------NP-----LDRRT-TA----QQ
UniRef90_A0A1H2EPX5_7_397     ATVALFGSE---AQQESFFRRTVEGRWFWGNAL------NP-----LDPGT-LA----SA
UniRef90_UPI00041EF43F_25_400 ATVLLYGTP---EQHEFFLRPTVGERLFWGNAL------NP-----NDKRT-LA----HD
UniRef90_D0IW93_17_384        ATVLIYGSR---QQQRLWLRRTIDENGWWGNAL------NP-----RDTRL-QALPRSSE
UniRef90_A0A395D1I6_11_388    ATFQFFGSP---AQAQEFLRRTAQDGWFWGNAL------NP-----RDPRT-QL----QA
UniRef90_A0A1H0TK45_27_400    ATTQLFGRP---AQWQPWIEQTLAQRWFWGNAL------NP-----LDKST-HA----LQ
UniRef90_A0A1H8MYU5_23_403    QNAVTSGRD---ERSAAILRRSAEGRWFWGNTT------NS-----FSKSL-FG----RK
UniRef90_A0A1B1M254_5_403     WAARLVGTR---EQWEHVEAEASRNRWFFGGAV------NP-----RDKDV-IV----TE
UniRef90_A0A484THM3_28_401    ASVILFGSA---AQQDTYLRATVSQGWFWGNAV------NA-----RDTRL-EV----TR
UniRef90_A0A0Q8Q8X6_8_377     VTVLIYGSD---AQKERWLVDTMARRCWWGNAM------NP-----LDLRL-TA----ED
UniRef90_A0A0Q5QDL2_32_410    WAARLVGTR---EQIEAVETAATQNKWFFGGAV------NP-----RDSDV-TI----TD
UniRef90_A0A1A5XM62_22_406    VSVDLWGSA---AQRADWLRGTVEHRWWWGNAV------NP-----LDTRL-VA----QA
UniRef90_A0A239EI90_21_397    WAARLVGTP---EQIEAVEADATSNKWFFGGAV------NP-----RDSDV-VV----TD
UniRef90_S5SWW2_23_403        QNAATAEAD---PRSRDILRRFAAGRWFWGNTT------NS-----FSNSL-FG----KR
UniRef90_A0A3A5JJY9_31_413    ATVMLYATP---DQQRRLLQRTVRENLFWGNAL------NP-----RDRRC-RA----YR
UniRef90_A0A315ZU85_7_384     ANLDWVADA---ATRERWQRRSGAAQWLWGDAV------NP-----VDPDL-TL----TP
UniRef90_A0A3R9U899_5_381     WAARLVGTR---EQWEHIEAEAARNRWFFGGAV------NP-----RDKDV-VV----TE
UniRef90_UPI000DD53D91_7_389  NHILFRGST---AQRQRWLTGSVAGNWFWSNSG------NA-----LSKTS-SG----ER
UniRef90_UPI000DE4BE09_13_396 QYVDWAFDE---ARARALGSETVAKSLYWGAAV------NP-----RDPGL-VL----SR
UniRef90_A0A2T0R7P7_10_381    HNLVWVADD---AGRARWGVPSVANQWLWGDSV------NP-----VDPDL-RL----AR
UniRef90_A0A4R1HYS3_27_404    WAARLVGTP---EQIEAVEADATRNQWFFGGAV------NP-----RDDDV-TI----RD
UniRef90_UPI000D1537B0_7_385  NMPVIAGQL---AQAEALQRASVRHRWLWGNAV------SS-----RDPTL-KG----RE
UniRef90_A0A1G6ZNM7_17_409    WAARLVATP---GQIEAVEKQAAEQEWFFGGAV------NP-----RDDDL-VI----RE
UniRef90_UPI0003765980_18_389 NLILFRGSN---AQKEKWLSGSAAGNWIWSNSG------NA-----MSKTS-TG----ER
UniRef90_A0A071ICK8_25_398    QYIYWALDDA--ARAHALGAETVAKNYYWGAAV------NP-----RDPGL-EL----TR
UniRef90_A0A2L0WNE5_33_396    QYIYWALDP---VRANALGEETVAENLYWGAAV------NP-----RDPGL-VL----TR
UniRef90_A0A1Q8CFJ2_9_380     WRTELFGRP---DLVERLHRDTVAGNLFWAGVS------NP-----LDAAL-EL----TP
UniRef90_UPI000835F605_21_394 VWSYILGTP---EQWQATARGVGEEGWFQGGVS------NP-----RDPKA-EL----EK
UniRef90_UPI000374AB86_31_398 QYIDWALDDR--ARAHALSAETVANNLYWGAAV------NP-----RDPGL-ML----TR
UniRef90_A0A267RVL6_22_399    VWSYILGNR---EQWEFIARGVANEGWFQSSIS------NP-----RDPRL-KL----EW
UniRef90_M3VA40_23_395        RIAHLFGTP---EQAEALSRRNAQEKLFWGGVQ------NP-----RGGSGLVL----TR
UniRef90_A0A395GID9_32_425    TTANIVGTP---EQAERIQEWIISNNYFVGGAV------NP-----RDSDL-KI----TS
UniRef90_UPI0008268C2F_35_406 RIPHLFGTP---EQADQLSRRNAEFRPFWGGVQ------NP-----RGAAGLTL----TR
UniRef90_A0A0S1XV73_27_397    HTVLARGTD---EQQQRWFSQAATEQWLWSNSG------NA-----MSKTS-AA----ER
UniRef90_A0A0F5N116_19_398    RIAGLFGTP---EQADALSRRNASEKLFWGGIQ------NP-----RGGSDLVL----TR
UniRef90_A0A1N6Z7J9_40_406    QYPYWAVSES--QKAHDLGVETVQKSLYWGAAV------NP-----RDPGL-TL----TK
UniRef90_A0A2V4UWQ2_31_411    QYISWAADDS--DLAWRLSSETVAKSLYWGAAV------NP-----RDPGL-VL----TR
UniRef90_A0A4P8KLT1_5_401     ANIALVAPA---AERERWFRATIAGRWVWGDSV------NP-----VDPNL-TL----TV
UniRef90_UPI0003068598_3_292  ------GSA---AQRERYLRGTVEHDWWWGNAV------NP-----LDTRL-VA----RA
UniRef90_UPI000DD585C3_27_403 QYVYWAAADP--RQAWVFGAETVERQLYWGAAV------NP-----RDPGL-VL----TR
UniRef90_A0A1E3SMN8_25_404    RVAGLFGTA---AQADAQSRRNASEKLFWGGIQ------NP-----RGGSALVL----TR
UniRef90_UPI00045EBD18_12_396 TNALWRARP---EQAAALARASVAGRWLWGGAS------NP-----RDPES-RL----AP
UniRef90_A0A1Y1ZNX6_42_434    ITANVVGSP---EQADRYQKLIIENNYFIGGVV------NP-----RDNDL-KI----TS
UniRef90_A0A0D2FPI6_31_423    TTANVVGTD---EQKHRIQKLILDNDWFVGGAV------NP-----RNADL-KI----TS
UniRef90_A0A2S0KGS2_30_403    RIPHLFGTR---EQAEALSRRNASEKLFWGGVQ------NP-----RGGSALEL----TR
UniRef90_A0A1A7MGQ0_54_442    KTADIVGTD---EQKERFQKLIIENNYFVGGAV------NP-----RDNDL-AI----SD
UniRef90_UPI000413001D_18_392 INALWRAGA---GQGEQLSRASVSGRWFWGGAS------NP-----RDPES-QL----TA
UniRef90_G7H5P9_11_400        RIPHLFGTP---EQAQEISRRNAEEKTFWGGVQ------NP-----RGGSALEL----TR
UniRef90_A0A010YHQ5_11_404    WRTRLARRL---DVVERLATETAANNWLWGGAG------NP-----RDAGL-EL----EP
UniRef90_B0RBU7_24_404        GNLGFTATG---DVRADGYRRTIAGRWVWGDSV------NP-----TDPDL-RL----TP
UniRef90_A0A167RW81_42_429    TTANIVGSP---EQADRFQKLIVTNNYFVGGAV------NP-----RDSDL-RI----TL
UniRef90_A0A1X0J8A0_26_405    VWTHILGSP---SQREHIARGVGELGWFQGSVS------NP-----RDPGI-RV----TR
UniRef90_A0A2J6Q859_43_430    TTANVVGTP---EQADRWQEKILSNNYFVGGAV------NP-----RNSDL-KI----TS
UniRef90_UPI0003828F02_7_389  WRTSLFDVP---ATAAALDRATVEHGWFWAGVA------NP-----RDDAL-TV----SD
UniRef90_A0A1B2HDJ6_6_361     WRSGLFDTA-----------FSRHDDQFWAGVS------NP-----LDAAL-EL----TP
UniRef90_A0A2N3N0U1_47_427    LTASIVGTT---EQAERWQEIIITNNYFVGGAV------NP-----RDGDL-KI----TE
UniRef90_S5Y4X6_32_408        VWTYILGTP---AQWAETTRHVAERGWFQGGVS------NP-----RDQWS-EI----ET
UniRef90_A0A3R2WQN2_17_411    WAVHLVGTS---EQIDAVEALYTANDLFFGGAV------NP-----RDGDL-VI----TE
UniRef90_A0A3N1X255_20_392    HITAARATP---AQLANWFPASVRENWLWSNSG------NV-----MSRTS-TA----RR
UniRef90_A0A1S1LA29_28_404    VWTYILGSP---AQREYIARGVGEHGWFQGSVS------NP-----RDPGI-TV----TR
UniRef90_A0A081GNL4_19_392    TIPVIFGEG---DLAETHLRATAAGHLFWCNAL------NP-----LDRRS-RL----RR
UniRef90_A0A1I6U758_27_419    WAMRLVGTP---EQIAETDELYTTRAHFFGGVV------NP-----RDRDL-IV----TD
UniRef90_A0A0F5VZP9_7_388     NVIRRQGTE---EQRKFFFAELLSGRRL-GNAQSEAGTRHV-----QDIRT-RL----AP
UniRef90_A0A1H4GIM8_20_411    WAARLVATE---EQIAAVEELYTTNNFVFGGAV------NP-----RDSDL-TI----RE
UniRef90_A0A0M8TTT1_8_388     NVIHRQGTP---EQQEFFFGEVLAGRRF-GNAQSEAGTKHV-----QDIRT-RL----AP
UniRef90_A0A1Y2MDA3_48_437    TTANVVGNE---EQAERYQKLIVENNYFIGGAV------NP-----RDNDL-KI----TP
UniRef90_UPI000562F0C5_9_388  NVIRRQGAP---EQQKFFFAELLAGRRL-GNAQSEAGTRHV-----QDIRT-RL----IP
UniRef90_A0A506Y8Z1_43_442    WAARLVATE---EQIAAVEELATSSTAFYGGAV------NP-----RDADL-TV----RD
UniRef90_A0A021VVW0_28_409    QLPAFFGTP---DQARDIIGEATREAWFFGGAV------NP-----RDADL-VA----VD
UniRef90_E3QTS2_46_428        TTANVLGNP---EQADRFQDLIISNNYFVGGAV------NP-----RDSDH-KI----TS
UniRef90_A0A1D8SMV7_7_388     NVIRRQGTE---EQRTFFFAELLAGRRF-GNAQSEAGTKHV-----QDIRT-RL----TR
UniRef90_A9BUV8_38_419        EVLRVGGSP---AQKAFFYDRVLRGERL-GNALAEIGHRD------FQRRT-RL----LR
UniRef90_A0A1N6TB45_32_407    LGLGLRQVP---AQVEPLWRRSAQAQWFWGNTA------NS-----FSRSL-FG----RR
UniRef90_A0A381IE41_24_406    DVIALTGTD---EQKRFFFGEILKGKRF-GNGFSEKGTKNV-----LDLKT-KV----IR
UniRef90_A0A3M8TJ33_18_397    SSARFFGGP---GLAARVERESAAGQWCWGGGL------AS-----VEPRL-TL----TP
UniRef90_A0A1H3JL41_4_373     WRAGLFGNP---EAAARMRRRTAEQGLFWAGVS---SPPNP-----ADAGL-SM----TT
UniRef90_A0A507AW89_49_427    TTANVVGTA---EQADRIQKLIISNNYFVGGAV------NP-----RDQDL-RI----TS
UniRef90_A0A1X1SEN2_20_406    IAGTRGENG---FLGPRRAQRIARENLFHGTVA------QA-----AYPPLISA----DP
UniRef90_A0A2D3UFX4_26_403    WSARFFIEP---ALAAQVERKSTREQWCWGGGF------AR-----QELPL-TL----AR
UniRef90_A0A089X0S9_26_403    WSARFLGEP---ALAARIGRRSAAEQWCWGGGL------AR-----QEPAL-AL----TP
UniRef90_A0A2W5T1D0_29_413    WAARLVATD---AQIAAVEKLYTENRYLFGGAV------NP-----RDADL-TV----RD
UniRef90_A0A1C4QGR9_7_388     NVIRRQGTP---EQRRFFFGELLAGRRL-GNAQSEAGTRHV-----QDIGT-RL----TP
UniRef90_A0A101R4L6_7_388     NVIRRQGTT---EQRTFFFAEVLAGRRF-GNAQSEAGTKHV-----QDIRT-RL----TP
UniRef90_A0A4D4LHU8_7_388     NVIRRQGIE---EQRKFFFAEVLAGRRF-GNAQSEAGTRHV-----QDIRT-RL----AP
UniRef90_L1KK35_6_389         NVLRRQGTH---EQQEFFLGEVLRGKRF-GNAQSEAGTQHV-----QDIRT-RL----TR
UniRef90_UPI0005601C6B_13_390 NVLRRQGTA---AQRRFFFAEVLAGRRF-GNAQSEAGTKHV-----QDIRT-RL----ES
UniRef90_A0A1H9UQJ9_6_361     WRSGLFDAP-----------FSARPGQFWAGVS------NP-----LDAAL-EL----TP
UniRef90_A0A3D9JKY9_12_401    FSARFFADP---TRTARIERESTAALWCWGGGI------AS-----HEPPL-VL----TP
UniRef90_D9X7Q2_26_403        WSARFLTEP---DLAVRLEQRSTAEQWCWGGGL------AR-----QEPAL-TI----AR
UniRef90_A0A1X1DXJ3_20_398    QFILGEGEP---EQQETLLQAVVNGHRL-GNGGPEKNTRHT-----RDVQA-RL----SG


Input_pdb_SEQRES_A            T---EDGGYVLNGTKHFCSGAKGSDLLFVFGVVQ-----DDSPQ-----QGA------II
UniRef90_Q1W1G3_1_416         T---EDGGYLLNGTKHFCSGAKGSDLLLVFGVIQ-----DDSPQ-----QGA------II
UniRef90_T0BM21_7_392         E----DGRVVLNGRKSFCTGAQDSDRLLVSWV---------EGD----DPAA------LY
UniRef90_UPI0002AC58FE_11_391 D----GNNFRLNGVKSFCSGSKDSDILPITAT---------NND-------E------IT
UniRef90_A0A3D5CW51_20_401    Y----DHWHEFSGKKSFCSGAMDSEMLIASAI---------KKT-----DGQ------LV
UniRef90_A0A2V4SPP5_16_400    S----PAGYILDGVKSFASGSVGSDWLTVSAW---------DSE-----ADA------AL
UniRef90_E0UIV5_8_393         E----KNAFRLKGNKSFCSGAKDSDILPLTAI---------HQE-----TGE------LT
UniRef90_A0A1Z4S897_9_391     D----GENFRLNGLKNFATGTKCSDVVLVGGR---------RED-----LGN------VV
UniRef90_UPI00045E9273_21_396 D----GQDWLVHGTKSFCSGASDSDHLIVSAL---------TEA-----GGK------LV
UniRef90_A0A353Y4M9_17_384    F----DEGLVLNGVKSFCSGAVGADVLLVSAY---------LE------CGR------FI
UniRef90_F3KR10_17_384        F----DEGLVLNGVKSFCSGAVGADVLLVSAH---------LE------CGR------LI
UniRef90_A0A2D8NW56_20_404    R---AAGGFLFHGDKGFCSGALGSDYLTASAW---------YEA-----SQS------LV
UniRef90_A0A2W7M9P1_16_386    T----ANGWLVQGKKSFCSGATDSDRLLISAQ---------KED-----GSG------VV
UniRef90_A0A398AYR9_12_386    G----DNGWVINGKKSFCSGAVDSDRLLISAQ---------KDD-----GSG------VL
UniRef90_A0A0T6UXN9_11_394    F----DGYYEFSGKKSFCSGATDSEMLIASAV---------DEN----ASGK------LV
UniRef90_A0A252E884_11_390    D----GENFRVDGAKSFGTGVAIADLRVFSAL---------QDG-----VEA------PW
UniRef90_A0A1Z4BZ71_24_403    A----AEHLLFNGFKSFCSGATDSDRLIVSAI---------TAD-----TKK------FI
UniRef90_A0A1Z4IGC5_10_387    D----GKNYRLNGLKSFCSGAQDSDMLTVSAL---------PIG-----ESQ------PV
UniRef90_A0A1W9JD13_18_401    F----NGWHEFSGKKSFCSGAIDSEMLIASAI---------KQK-----NGK------LV
UniRef90_A0A0B6S5D2_8_393     E---ADGGYRLDGIKSFCSGTRGSSRMTISAH---------DPA-----TGK------PV
UniRef90_A0A1Y3C786_14_396    Q----NGWYEFSGKKSFCSGALDSEMLIASGI---------DEN-----NGK------LL
UniRef90_A0A318KD41_20_397    D----GDGYVFHGSKSFCSGALDSDMLVVSAR---------QPG-----ADK------LL
UniRef90_A0A352JDP6_15_389    D----GDIWILNGIKSFCSGSKDSDILPITAV---------NQE-----TSE------LL
UniRef90_A0A329B538_13_401    R----PGHYLFAGQKRFCSGALDSEMLIVSAR---------HAD-----DQR------LL
UniRef90_A0A2N8QAF3_13_394    T---RDGGYRLDGQKGFCSGTRGSHMMTVSAL---------DPT-----TGK------AV
UniRef90_A0A2N7XWT8_11_394    H----TGWREFSGQKNFCSGANDSEMLIASAI---------DES----AGGK------LL
UniRef90_A0A2A4HLB2_33_412    R---GNGGFILQGKKGFCSGARGSDYLTVSAW---------HEP-----TQS------LV
UniRef90_A0A4R3HWL3_41_416    E----GGYYELSGTKTFCSGATGSDMLNVTAP---------HPE----RPDE------RV
UniRef90_A0A1M7NXP6_14_394    A----DYGFQLDGIKSFSSGSVGSDWLTISAW---------HAE-----TQS------AL
UniRef90_A0A1B4ESK2_22_397    T---PDGGYRLDGVKGFCSGTRGSQRMTVSAH---------DPE-----TGR------AV
UniRef90_A0A1H6NKV2_11_394    L----DGWREFSGKKSFCSGASDSQMLIASAV---------DES----AGGK------LL
UniRef90_A0A0D0KUF8_11_394    F----DGWREFSGKKSFCSGATDSEMLIASAV---------DES----AGGK------LL
UniRef90_A0A0F3K7B4_20_401    F----DGWHEFSGQKSFCSGALDSQMLVVSAR---------QQH-----SGQ------LV
UniRef90_A0A381IMG6_13_394    T---GDGGYRLDGVKGFCSGTRGSQRMTISAH---------DPD-----TGK------PV
UniRef90_A0A2S9K1G1_26_400    D----GTGWRISGPKSYCSGSVGSDRLTLSAW---------HEP-----SQS------LL
UniRef90_A0A1W6L7W5_17_392    V----DGGYRLDGLKGFASGALGSDQLVVSAW---------LPD-----REA------LL
UniRef90_A0A255HJE3_14_398    S----GDGFVLDGIKSFSSGSVGSDWLTVSAW---------HAP-----TQT------AL
UniRef90_A0A0R3AD45_11_394    F----GGWREFSGKKSFCSGASDSEMLIASAV---------DES----AGGK------LL
UniRef90_A0A1W6ZB60_16_389    E----GEGFRLDGVKSFSSGSVGSDILTLSAW---------HKP-----TET------AL
UniRef90_A0A2X1DPB7_14_397    T---PDGGYRLDGVKGFCSGTRGSQRMTVSAH---------DPA-----IGR------TV
UniRef90_A0A0S9M2D1_4_380     Q----DGWHAFTGQKSFCSGALDSQMLVASAL---------HAR-----TRQ------LL
UniRef90_A0A238ZKW1_13_401    V----KHWHEFSGKKSFCSGAMDSEMLIVSAY---------AQD-----TKE------LL
UniRef90_A0A0D1P8V6_10_394    H----GSWREFSGKKSFCSGASDSQMLIASAV---------DEA----AGGK------LL
UniRef90_A0A261SP68_11_387    E----PGGFRLDGVKSFSSGSIGSDVLTISAW---------HRA-----SGT------AL
UniRef90_A0A2N6MRB2_11_390    D----GEHFRVNGIKSFGTGVAIADLRVFSAV---------QDG-----IEV------PW
UniRef90_A0A212BVA1_31_405    R----EEHFELNGRKSFCSGALGADALVVSAP---------RGG----STSE------RA
UniRef90_A0A1A9KE82_11_394    F----DGWCEFSGKKSFCSGANDSEMLIASAV---------DES----AGGK------LL
UniRef90_A0A4Q5PVB9_26_400    T----DGGWRLDGVKAFCSGAKDSDVMNVSIAT--------GPV-----PAD------RL
UniRef90_A0A178GPM9_9_392     V---SENEYIFHGDKSFCSGSIDSDMLLCSGY---------ND------AGK------LL
UniRef90_A0A1P9YC32_3_390     D---GAGGYVFDGRKSFCSGARDSDRLLASAF---------DG------DGR------LL
UniRef90_UPI000A1773A9_40_416 L----DGWSEFSGRKSFCSGALDSEMLIVSGH---------RET-----DGS------LV
UniRef90_A0A158L201_25_395    T---GDGGYRLSGQKGFCSGTRGSQMMTLSAH---------DPA-----TGK------PI
UniRef90_A0A4Q4GT15_13_391    V---SEQEFIFHGDKSFCSGSIDSDILLCSGF---------NE------AGK------LL
UniRef90_A0A1C0YC62_17_381    Q---ADGQWLLQGTKYFCSGASDADCLLVSAQ---------KKD-----GSG------LL
UniRef90_A0A1H7FE04_32_405    A----PGGWRLDGAKSFCSGALGSDRLTVSAT---------TP------DGG------FL
UniRef90_A0A401MWC4_5_385     D----GDGFRLDGRKSFATGARVADRLVVGAT---------RTH-----TGE------PV
UniRef90_A0A1G6HFW7_16_395    D---RAGGWYFVGRKSFCSGAADSDRLLASAF---------DE------QGR------LL
UniRef90_A0A0P9B999_30_403    T----DDGIEIDGVKGFCSGAPDSDVLNVSVVL--------GPE-----PTD------RL
UniRef90_A0A140K6F0_14_392    D----GNNFLVNGIKSFGTGVAVGDLNVIGAS---------MEG-----VET------PI
UniRef90_A0A1P8EKI7_5_392     L---NDDTFIFQGEKSFCSGSIDSDMLLCSGY---------TQ------EDK------LL
UniRef90_A0A2U3MYZ3_7_392     I---SENEFIFHGDKSFCSGSIDSDILLCSGY---------DS------ASK------LL
UniRef90_A0A1H2EPX5_7_397     T----EGGRRINGRKSFSSGSVDADALVVSAS---------DEA----HGGK------LL
UniRef90_UPI00041EF43F_25_400 D----GDGFIVHGPKSYCSGSVGSDQLTFSAW---------HEA-----SQS------LL
UniRef90_D0IW93_17_384        L----AGGYVLDGLKGFCSGTRGSHYLTVSAS---------VAG-----HAQ------PV
UniRef90_A0A395D1I6_11_388    V----EGGYRLDGHKSFCSGASDSDMIIVSAL---------DRE-----TKA------LR
UniRef90_A0A1H0TK45_27_400    Q---ADGSYTFTGRKSFCSGASDSDMLLASAL---------DV------HGR------LL
UniRef90_A0A1H8MYU5_23_403    V----EGGVLLNGDRPFASGSHVADYLMVAWE---------DEK-----TNA------RR
UniRef90_A0A1B1M254_5_403     D----GDDLVFTGRKSFSTGSKVSDVTVLEGV---------LDG-----TDQ------HV
UniRef90_A0A484THM3_28_401    T----ADGYRLDGIKGFCSGALGSDVLNVSVAL--------GPA-----PTD------RL
UniRef90_A0A0Q8Q8X6_8_377     R----GDGLVLNGQKGFCSGTRGSSYMTLSAV---------HVS-----SRR------TV
UniRef90_A0A0Q5QDL2_32_410    N----GDTISYTGRKSFSTGSHVSDVTVLEGV---------LET-----TGA------HI
UniRef90_A0A1A5XM62_22_406    D---GEGGWRLHGKKGFCSGTYGSQMMTVSAH---------DPA-----TGQ------PV
UniRef90_A0A239EI90_21_397    E----GDTIVFEGAKTFSTGSRVSDVTVLEGA---------LSG-----SDA------HV
UniRef90_S5SWW2_23_403        D----AKGVVLNGVRPFASGSHVADYLLVAWE---------NEE-----TNE------RS
UniRef90_A0A3A5JJY9_31_413    H---PSGGYVFNGDKSFCSGSVDADYLTVSAY---------DEA-----SDA------LV
UniRef90_A0A315ZU85_7_384     A---GQGGYRLNGRKSFATGVSSGDVSVVSGQ---------DSA-----TGR------HV
UniRef90_A0A3R9U899_5_381     D----GDDLVFTGHKTFSTGSKVSDVTVLEGV---------FEG-----TDR------HV
UniRef90_UPI000DD53D91_7_389  S----ATGWIINGSRPFSSGSHVADYIQISWE---------N-A-----DGA------RL
UniRef90_UPI000DE4BE09_13_396 R----GNGYVLNGRKSFSTAAHVSDYINANAS-----------I-----GDR------IV
UniRef90_A0A2T0R7P7_10_381    D----GEDWVLSGTKNFSTGASVGDVTLVGGL----------TD-----DGR------DL
UniRef90_A0A4R1HYS3_27_404    T----GDEIVYNGRKSFSTGSRVSDVTVLEGV---------LEG-----TDT------HV
UniRef90_UPI000D1537B0_7_385  S----GTGHVLDGFRPFATGSHVADMLYIGWE---------DEA-----GAG------KR
UniRef90_A0A1G6ZNM7_17_409    E----DGELVFNGRKTFSTGGKVSDVTVLEGI---------LEG-----TDR------HV
UniRef90_UPI0003765980_18_389 I----KGGWTINGSRPFSSGSHIADYIQISFE---------N-S-----AGE------RL
UniRef90_A0A071ICK8_25_398    R----GSAYVLNGRKSFSTAAHVSDYINANAA-----------L-----DGK------VA
UniRef90_A0A2L0WNE5_33_396    R----GNGYVLNGRKTFSTAAHVSDYINANAA-----------L-----DDK------IV
UniRef90_A0A1Q8CFJ2_9_380     V----EGGFRVEGRKSFATGASVADRLVVSAT---------RVD-----SGQ------KL
UniRef90_UPI000835F605_21_394 T----EKGYLISGRRTFATGASIAQILTVTVW---------DG-------EK------RV
UniRef90_UPI000374AB86_31_398 R----GNGYVLNGKKSFSTAARISDYINANAT-----------L-----AGR------IA
UniRef90_A0A267RVL6_22_399    D----GNDLYVTGRRTFATGAAVSQVMTIAVW---------IE-------DR------LV
UniRef90_M3VA40_23_395        D----EDGFRLNGRRTFASGAGVGDQLSVTAT-----------F-----GDA------LV
UniRef90_A0A395GID9_32_425    D----GEDIVFNGAKFFNTGGVVSDLTVLEGV---------LDN-----TGE------HI
UniRef90_UPI0008268C2F_35_406 D----GAGFRLNGARTFASGASISDQLSVTAA-----------L-----DGD------LV
UniRef90_A0A0S1XV73_27_397    V----PGGWIVDGFRPFSSGSHVADVIHIAWQ---------D-S-----TGA------RW
UniRef90_A0A0F5N116_19_398    D----GDGFRLNGSRTFASGASTGDQLSVTAS-----------L-----DGS------LV
UniRef90_A0A1N6Z7J9_40_406    R----GDQYLLNGRKTFSTGAHVSDRINANAA-----------Y-----RNQ------VA
UniRef90_A0A2V4UWQ2_31_411    Q----DDHYVLNGRKTFSTGARISDRINASAA-----------F-----GDQ------IA
UniRef90_A0A4P8KLT1_5_401     D----GDGYRLNGFKRYSTGSGVGEALLINAVVE------DGPD-----AGA------FA
UniRef90_UPI0003068598_3_292  T---GDGGYRLDGVKGFCSGTRGSQRMTVSAH---------DSV-----TGK------PV
UniRef90_UPI000DD585C3_27_403 R----GGHYVLNGRKTFSTGAHVSDRINVNAT-----------L-----DDK------VA
UniRef90_A0A1E3SMN8_25_404    D----GDGFRLNGYRSFASGASTGDQLSVTAA-----------L-----DGE------LV
UniRef90_UPI00045EBD18_12_396 V----EDFYRLTGRKTFASNAALADRITLRAQL----------------GDG------FA
UniRef90_A0A1Y1ZNX6_42_434    E----GDNIVFNGFKHFNTGGVISDLTVLEGV---------LDG-----TTD------HI
UniRef90_A0A0D2FPI6_31_423    D----GEEIVFNGFKSFNTGGVVSDATILEGV---------LDG-----TED------HI
UniRef90_A0A2S0KGS2_30_403    D----GDGFRLNGRRTFASGASIADQLSVTAV-----------F-----EGD------LV
UniRef90_A0A1A7MGQ0_54_442    H----GDHLVFSGSKHFNTGGVISDLTVLEGV---------LSG-----TSN------HI
UniRef90_UPI000413001D_18_392 D----GPDFRLNGRKTFASNASLADRITLRAQI----------------GGG------FA
UniRef90_G7H5P9_11_400        D----GDGFRLNGRRTFASGASVADWLSVTAV-----------F-----EGD------LV
UniRef90_A0A010YHQ5_11_404    T----SGGYLVRGKKFFATGAEVSDRVIASGT---------DTV-----TGQ------KY
UniRef90_B0RBU7_24_404        D----GDGYQLDGLKRFSTGASAGDVILVNAVVA------GGEL-----DGR------IV
UniRef90_A0A167RW81_42_429    DDAAGGDHLVYNGAKHFNTGGVVSDLTVLEGV---------LAG-----TND------HI
UniRef90_A0A1X0J8A0_26_405    T----DEGYRVDGKRTFATGVALADLITVLLY---------E--------DE------PI
UniRef90_A0A2J6Q859_43_430    D----GEDIVFNGTKFFNTGGVVSDVTVLEGV---------LDG-----TQD------HI
UniRef90_UPI0003828F02_7_389  V----DGGFAVAGRKFFATGASVADRLVVSGQ---------HAT-----TGR------KL
UniRef90_A0A1B2HDJ6_6_361     T----GTGFLLNGRKTFATGASVADRLVVSAT---------RTD-----NGE------KL
UniRef90_A0A2N3N0U1_47_427    D----GDNLVFNGFKNFSTGGVISDLTVLEGV---------LEG-----TEN------HI
UniRef90_S5Y4X6_32_408        E----GTRRFISGKRSFATGTAISQIITVSLW---------DK-------GR------RV
UniRef90_A0A3R2WQN2_17_411    V----DGQLAYNGRKSFSTGSKVSDLTVLEGV---------LQG-----TDK------HI
UniRef90_A0A3N1X255_20_392    V----GTHWVLDGHRPFSSGTHVADVIQVSWD-----------G-----DGG------RY
UniRef90_A0A1S1LA29_28_404    T----EEGYRVNGKRTFATGVALADLITVLLY---------E--------AE------PI
UniRef90_A0A081GNL4_19_392    D----GDGWRLEGSKSFCSGSVDSDVIPTTAI---------LED-----TGE------VV
UniRef90_A0A1I6U758_27_419    E----GETLLYRGKKSFSTGAKIADLLVVEGT---------LEP-----GDQ------SV
UniRef90_A0A0F5VZP9_7_388     R---PDGSYVLDGVKHYSTGALFADWIPVLAR---------AEE------DK------LH
UniRef90_A0A1H4GIM8_20_411    D----GDELVYSGRKSFSTGGQISDLTVLEGV---------LEG-----AET------HI
UniRef90_A0A0M8TTT1_8_388     R---PDGSYTLTGVKHYSTGALFADWIPVLAR---------AED------DN------LH
UniRef90_A0A1Y2MDA3_48_437    E----GDKLVFNGFKHFNTGGVISDLTVLEGD---------FNG-----TGD------HI
UniRef90_UPI000562F0C5_9_388  R---PDGSYVLSGVKHYATGALFADWIPVLAR---------AED------DT------LH
UniRef90_A0A506Y8Z1_43_442    E----GDTLVFSGRKSFSTGGVISDLTVLEGV---------IEG-----SDADGGPGIHV
UniRef90_A0A021VVW0_28_409    Q----GDHLVVSGHKTFSTGSKVSDVTWLEAA---------VDG-----HED------HV
UniRef90_E3QTS2_46_428        D----GDKIVFNGLKHFNTGGVISDLTVLEGV---------LEG-----TED------HI
UniRef90_A0A1D8SMV7_7_388     R---PDGSYALDGVKHYSTGALFADWIPVLAR---------TED------DN------LH
UniRef90_A9BUV8_38_419        D----SGGWFVQGRKFYCTGALFAHWIPTLVS---------AQEEAPGQGER------MY
UniRef90_A0A1N6TB45_32_407    E----GDHFVLDGFRPFTSGSHVADWLSIAWE---------DAA-----TGE------RR
UniRef90_A0A381IE41_24_406    D----GDGYRVDGTKFYSTGALFAHYVPVLGI---------DDD------RK------GW
UniRef90_A0A3M8TJ33_18_397    G----PGGYVLNGRQGYATGVLVADRLAVRAD---------HSE-----TGE------PL
UniRef90_A0A1H3JL41_4_373     V----DGGFLVNGRRTFVTGAAVADRLVASAP---------DG------SGE------IR
UniRef90_A0A507AW89_49_427    D----GDDIVFNGFKFFNTGGVVSDLTVLEGS---------YED-----TND------HI
UniRef90_A0A1X1SEN2_20_406    T----PGGFVLNGSKPFTSGAAVSDVLLAWVQFGTGSVLNGADV-----SGQ------LA
UniRef90_A0A2D3UFX4_26_403    T----ADGYVLDGRQSYATGVLVADRLAVRAV---------RAD-----TGE------PL
UniRef90_A0A089X0S9_26_403    S----AGGQVLDGRQSYVTGVLVADRVAVRAV---------RAD-----SAE------PV
UniRef90_A0A2W5T1D0_29_413    E----GDELVFTGRKSFSTGGVVSDLTVLEGV---------LEG-----TDT------HV
UniRef90_A0A1C4QGR9_7_388     R---PDGSLLLTGEKHYSTGALFADWIPVLAR---------AAD------DA------LH
UniRef90_A0A101R4L6_7_388     R---PDGSYRLDGVKHYSTGALFADWIPVLAR---------ADD------DD------LH
UniRef90_A0A4D4LHU8_7_388     R---PDGSYLLTGVKHYSTGALFADWIPVLAR---------AEN------DD------LH
UniRef90_L1KK35_6_389         L---PDGSYALDGVKHYSTGALFAHWIPVLAR---------TED------DT------LH
UniRef90_UPI0005601C6B_13_390 R---PDGSYLLDGEKHYSTGALFAHWIPVLAR---------AAD------DA------LH
UniRef90_A0A1H9UQJ9_6_361     A----GDGYVLNGRKTFATGAAVADRLVVSAT---------RTD-----NGE------KL
UniRef90_A0A3D9JKY9_12_401    T----GDGYLLDGYQRYAAGAGIADRLVVRAV---------GYG-----TGE------PL
UniRef90_D9X7Q2_26_403        N----ATGYVLNGRQSYAAGALVADRLTVRAV---------RAD-----TGE------PL
UniRef90_A0A1X1DXJ3_20_398    K----GDSRFLTGEKFYSTGALFADILVTTAL---------QDD------DR------PV


Input_pdb_SEQRES_A            AAAIP--TSRAGVTPNDD-WAAIGMRQTDSGSTDFHNVKVEPDEVLGAP----N------
UniRef90_Q1W1G3_1_416         AAVIP--TSRHGVQVNDD-WAAIGMRQTDSGSTDFHSVKVEPDEVLGEP----N------
UniRef90_T0BM21_7_392         TAVIP--TRREGVLVHDD-WDGLGQRQTDSGTVEFQDVVVEPHEIIAVP----L------
UniRef90_UPI0002AC58FE_11_391 ILAIP--TQRQGINIQDD-WDNMGQRQTDSGSIVFDNVVVYEDEILALR----D------
UniRef90_A0A3D5CW51_20_401    IAAIP--TLRTGVTILDD-WDNIGQRQTDSGSVNFEKVRVEENELLTEP----G------
UniRef90_A0A2V4SPP5_16_400    IAVVP--TEQAGVHVEAD-WDAFGQRQTDSGNVHFEKVYLPTALVLQAP----G------
UniRef90_E0UIV5_8_393         VLAIP--TSREGIQINDD-WDNIGQRQTDSGSISFNNVLVYPDEIFKNK----E------
UniRef90_A0A1Z4S897_9_391     YAVIP--SDREGLQINDD-WNYIGQRQTESGSVVFHNVLIRRDEILGNP----D------
UniRef90_UPI00045E9273_21_396 IAAIP--SDRPGIRIHSD-WDNMGQRQTDSGTVDFDRVRIYDQEILSQP----G------
UniRef90_A0A353Y4M9_17_384    VAAIP--AHREGVQIEGD-WNAIGQRQTDSGNVIFTDVLVEPHELLQ-P----G------
UniRef90_F3KR10_17_384        AATVP--TDREGLQIQGD-WNAIGQRQTDSGNVVFEDVLVKPEEVLN-P----G------
UniRef90_A0A2D8NW56_20_404    VAAIP--TGRRGITVHDD-WDAMGQRQTDSGTVTFDSVVVEPEEVLIAP----G------
UniRef90_A0A2W7M9P1_16_386    IAVIP--SIREGVIIGND-WDSFGQRQTDSGSVEFHNVEVKHSEVLEAF----Q-I----
UniRef90_A0A398AYR9_12_386    VAVIP--TNRGGVLLGHD-WDSFGQRQTDSGSVTFEQVIVHDAEVLDAY----E-A----
UniRef90_A0A0T6UXN9_11_394    IAAIP--TGRTGITLHGD-WDNIGQRQTDSGSATFERVRVEHAELLLDP----G------
UniRef90_A0A252E884_11_390    LFVIP--KDRPGVVSNQD-WDNIGQRRTDSDTFTFHDVLVKKDEILGYP----H------
UniRef90_A0A1Z4BZ71_24_403    VAAVP--TQRAGIYVHDD-WDNMGQRQTDSGSVEFKGLRVEKQELLINP----G------
UniRef90_A0A1Z4IGC5_10_387    VVAIP--TFSHGITVHDD-WDNIGQRQTDSGSVSFANVLVKEFEILANP----E------
UniRef90_A0A1W9JD13_18_401    IAAIP--TSRTGVCVLGD-WANIGQRQTDSGSVNFEKVRVEENELLNDP----G------
UniRef90_A0A0B6S5D2_8_393     FAVVP--TARDGITVHDD-WDPIGQRQTDSGSVSFNGVRVEPDEVLHRS----E------
UniRef90_A0A1Y3C786_14_396    IAAVP--TSRSGITLYHD-WDNIGQRQTDSGSSIFERVRVEAKDMLLDP----G------
UniRef90_A0A318KD41_20_397    IAAVP--SRREGITLFHD-WDNMGQRQTDSGSADFKQVKVAHNELLLDP----G------
UniRef90_A0A352JDP6_15_389    ALAIP--TNREGVTIHDD-WDNIGQRQTDSGSISFNQVEVFPHEIFGNR----S------
UniRef90_A0A329B538_13_401    IAAVP--TARSGITLLDD-WDSIGQRQTDSGTVQFEQVRVENSEILADP----G------
UniRef90_A0A2N8QAF3_13_394    FAVVP--TTREGITVHED-WNPIGQRQTDSGSVSFASVRVEPHEVLARA----D------
UniRef90_A0A2N7XWT8_11_394    IAAIP--SARSGIILHND-WNNMGQRQTDSGSVTFKRVRVEESDLLLDP----G------
UniRef90_A0A2A4HLB2_33_412    IAAVP--THRPGITVHDD-WDAIGQRQTDSGTVSFEQVEVLESEVLLPP----G------
UniRef90_A0A4R3HWL3_41_416    FFAIP--TKRAGIHVLDD-WDNLGQRQTDSGSVIFDNVRVERDEVLGPP----G------
UniRef90_A0A1M7NXP6_14_394    IGVVP--ARQHGVSVQAD-WDAFGQKQTDSGNVHFNQVSLPSTQVLQAP----G------
UniRef90_A0A1B4ESK2_22_397    FGVVP--TDRDGITVNDD-WDPVGQRQTDSGSVRFDGVTLAPDDVLHRS----E------
UniRef90_A0A1H6NKV2_11_394    IAAIP--SGRSGITLHND-WHNMGQRQTDSGSASFERVRVEESELLLEP----G------
UniRef90_A0A0D0KUF8_11_394    IAAIP--SGRTGITLHDD-WNNMGQRQTDSGSATFERVRVEEEELLLDP----G------
UniRef90_A0A0F3K7B4_20_401    VAAIP--TGRSGISVQQD-WNNIGQRQTDSGSVNFEKVRIENNEVLDNP----G------
UniRef90_A0A381IMG6_13_394    FAVVP--TEREGIVVRDD-WDPIGQRQTDSGSVSFDGVRVEPDEVLHCS----E------
UniRef90_A0A2S9K1G1_26_400    IGALP--SDRAGVTIRAD-WDAFGQKQTDSGTVTFDQVRLEPHEVLVQP----G------
UniRef90_A0A1W6L7W5_17_392    VGVVP--TGRDGVAVQGD-WDAFGQRQTDSGTVTFDQVALAHAEVLQAP----G------
UniRef90_A0A255HJE3_14_398    IAALP--TRQPGITVQPD-WDAFGQRQTDSGNVHFEQVALPAELVLQSP----A------
UniRef90_A0A0R3AD45_11_394    IAAIP--SGRSGITLHND-WNNIGQRQTDSGSASFERVRVEESELLLDP----G------
UniRef90_A0A1W6ZB60_16_389    IAALP--TDADGITVNPD-WDAFGQRQTDSGTVRFDHVRLDPVQILQAP----G------
UniRef90_A0A2X1DPB7_14_397    FGVVP--TDRAGITVNDD-WDPVGQRQTDSGSVRFDGVTLAADEVLHRS----E------
UniRef90_A0A0S9M2D1_4_380     VAAVP--TARSGIQAAPD-WDNMGQRQTDSGSVTFEKVRVEDAELLTDP----G------
UniRef90_A0A238ZKW1_13_401    IAALP--TARTGINVLQD-WHNIGQRQTDSGSVNFERVRVEKDDLLQEP----G------
UniRef90_A0A0D1P8V6_10_394    IAAIP--SGRTGITLHDD-WHNMGQRQTDSGSATFERVRVEEGDLLLDP----G------
UniRef90_A0A261SP68_11_387    VAALP--TDTQGVTVNPD-WDAFGQRQTDSGTVRFDHVRLEFLQVLQAP----G------
UniRef90_A0A2N6MRB2_11_390    LFIIP--KDRTGVVSEQD-WDNIGQRRTDSDTFTFHNVLVKKDEILGYP----H------
UniRef90_A0A212BVA1_31_405    FLVLP--TQREGLAINDD-WDAFGQRQTDSGTVQFENVFVDRGELLVSG----G------
UniRef90_A0A1A9KE82_11_394    IAALP--SGRSGIGVHDD-WDNMGQRQTDSGSVTFERVRVERSELLLDP----G------
UniRef90_A0A4Q5PVB9_26_400    YAVVP--TGRDGITVNDD-WDNMGQRQTDSGSVTFSNVFVGEAEILGPP----G------
UniRef90_A0A178GPM9_9_392     IGVIP--TQRKGVSFLGD-WNNMGQRQTDSGTSHFEQVKIHQNELLLNP----G------
UniRef90_A0A1P9YC32_3_390     IGVTP--TNRAGIAVLDD-WDNMGQRQTDSGTVVFERVPIAKDELLLQP----G------
UniRef90_UPI000A1773A9_40_416 VAAVP--TGRSGIAVIQD-WDNIGQRQTDSGSVDFERVRVDDAELLLDP----G------
UniRef90_A0A158L201_25_395    FAVVP--TTRAGITVHDD-WDPVGQRQTDSGSVSFDDVELRDDEVLHRS----E------
UniRef90_A0A4Q4GT15_13_391    IGVIP--TTREGVSFLGD-WNNMGQRQTDSGTSHFEQVKISKDELLLNP----G------
UniRef90_A0A1C0YC62_17_381    MAVIP--ANRAGVHIHND-WDSFGQRQTDSGAVTFNDVSILPHECLALH----T------
UniRef90_A0A1H7FE04_32_405    TGVVP--TRRQGVAVEQD-WDAFGQRQTDSGTVRFDNVSLADEELLQVP----G------
UniRef90_A0A401MWC4_5_385     VVFLD--PAHPGVVRNDD-WDNFGQRLSASGSVEFDAVPVAADDVFGSL----A------
UniRef90_A0A1G6HFW7_16_395    IGVVP--TSRKGIGVLDD-WDNMGQRQTDSGTVVFDQVAVAGNEVLADP----G------
UniRef90_A0A0P9B999_30_403    FAVVP--TSRAGITVLGD-WDNMGQRQTDSGNVEFRRVRIAHDEILGPP----G------
UniRef90_A0A140K6F0_14_392    VFILP--KNREGISYNYD-WNNMGQRCTASGSYTFNNVQVFPKEIVGPP----P------
UniRef90_A0A1P8EKI7_5_392     IAVVP--TQRDGIRFLGD-WNNMGQRQTDSGTTHFEQVKILKHELLLNP----G------
UniRef90_A0A2U3MYZ3_7_392     IGVIP--TQRDGVSFLGD-WNNMGQRQTDSGTSHFEQVKIYKDELLLNP----G------
UniRef90_A0A1H2EPX5_7_397     VGVLPLAERRDGVRVLAD-WDAFGQRQTDSGAVLFENVLLRDDEILRTP----G------
UniRef90_UPI00041EF43F_25_400 IAALP--SRHPGISIQGD-WDAFGQKQTDSGTVTFNQVRVQAHQVLVRP----G------
UniRef90_D0IW93_17_384        LGLLE--TASPGIAVKDD-WNPMGQRQTDSGSVQFNRVQLPASAVMRDE----S------
UniRef90_A0A395D1I6_11_388    VAAIP--TRRDGVLVHGD-WDNMGQRQTDSGTVSFDNVFVAESELLLSP----G------
UniRef90_A0A1H0TK45_27_400    ISVVP--TARAGIRVLND-WDNMGQRQTDSGSVIFDQVAVAADELLTDP----G------
UniRef90_A0A1H8MYU5_23_403    FAYIP--ANRPGITIADD-WDGIGQRQTGSGRVFYKDVRVRDDEILSE------------
UniRef90_A0A1B1M254_5_403     FAIVP--SDSEGLTFLDD-WDNIGQRLTESGGVTLDGVRTPWSSAAGYV----D------
UniRef90_A0A484THM3_28_401    FLVVP--TSRAGIVVNDD-WDNMGQRQTDSGTVVFNGVQVGLDEALGPP----G------
UniRef90_A0A0Q8Q8X6_8_377     LGVVP--TGHHGISILDD-WDPIGQRQTDSNSVSFANVPLSGGNLLRRH----D------
UniRef90_A0A0Q5QDL2_32_410    FAIVP--SNSEGLTFHHD-WDNLGQRLTESGSVTIDNVTTEWASAAGFV----D------
UniRef90_A0A1A5XM62_22_406    FAVVP--TTRAGITVHDD-WDPIGQRQTDSGTVSFDAVEVRAHEVLKRP----D------
UniRef90_A0A239EI90_21_397    FAIVP--SNIEGLTFHDD-WDNIGQRRTESGSVTIDKVRVDWSSAAGFV----D------
UniRef90_S5SWW2_23_403        FAHIP--ANREGIVIADD-WDGIGQRQTGSGQVFYHNVRIEAGEILPE------------
UniRef90_A0A3A5JJY9_31_413    IAAIP--GDRAGLDIRGD-WDAIGQRQTDSGSIGFNRVRITAEDVLLAA----D------
UniRef90_A0A315ZU85_7_384     LVVVE--RGAAGVQPGGD-WDNLGQRLSASGSVTFTDVEVPAENVLGFL----D------
UniRef90_A0A3R9U899_5_381     FAVVP--SDSEGLTFHDD-WDNIGQRLTESGSVTLDGVRTPWSSAAGYV----N------
UniRef90_UPI000DD53D91_7_389  TAAVP--ADRDGIVIEND-WDGIGQRQTGSGTVRFVNLEIDDDELIGSP----D------
UniRef90_UPI000DE4BE09_13_396 GFAVP--TSRAGYTANDD-WDNFGQRLSDSGSVEFHDFPVYEEDFVTSP----T------
UniRef90_A0A2T0R7P7_10_381    LVLVP--RETPGFVKGGD-WDNLGQRLSASGSVRFDDVRITPDAVLGSA----S------
UniRef90_A0A4R1HYS3_27_404    FAIVP--SAQDGIVFGDD-WDNIGQRLTESGSVTISDVTVPWASAAGFV----D------
UniRef90_UPI000D1537B0_7_385  FAAIP--ASREGVQIMDD-WDGFGQTQTGSGSVRFHGVRVLPEEVVDMA----P------
UniRef90_A0A1G6ZNM7_17_409    FAIVP--TDQDGIVFAGD-WDNLGQRLTESGSALIEGVRVPWEAAAGYVATEQG------
UniRef90_UPI0003765980_18_389 TAAVP--ADRPGIVIVDD-WDGIGQRQTGSGTVHFHDLRIDDDEMISAP----S------
UniRef90_A0A071ICK8_25_398    SFAVP--TNRPGYVANDD-WDNIGQRLSDSGTVEFRDFPVYEEDFIAPP----S------
UniRef90_A0A2L0WNE5_33_396    GFTIR--TNRPGYIANDD-WDNFGQRLSDSGSVDFRDFPVYTEDFVGQP----V------
UniRef90_A0A1Q8CFJ2_9_380     TFVVD--AHAPGLSYLHD-WDNLGQRLTASGGVVFRDVHVPDEDVLGVH----D------
UniRef90_UPI000835F605_21_394 HFQVP--PSRKGISFEGD-WDNLGQRLTASGSVIFDRVEATDADLLSGL----D------
UniRef90_UPI000374AB86_31_398 SFAVP--TNRPGYVANDD-WDNIGQRLSDSGSVEFHDFPVYNEDFIGAP----V------
UniRef90_A0A267RVL6_22_399    QYQVT--ADRPGIVFNDD-WDNLGQRLTASGTLEFNRVRLQEKDRLTGL----E------
UniRef90_M3VA40_23_395        FLSLP--AGKEGFTPLGD-WDNIGQRLTDSGGVEFVNTPISRDEILG-D----P------
UniRef90_A0A395GID9_32_425    FALVE--TRQPGIQFAHN-WHNIGLRLTESGGVKIENVRVPWADALGWD----T------
UniRef90_UPI0008268C2F_35_406 FLSIP--TRRDGFTPQGD-WDNIGQRLTDSGGVVFDNTPVERSEVLGDD----P------
UniRef90_A0A0S1XV73_27_397    SALIP--ADRAGVVIEDD-WDGIGQTQTGSGTVSFHGVRVRDDEVLGDA----G------
UniRef90_A0A0F5N116_19_398    FLSLDVRGGRQGFTFLDD-WDNIGQRLTDSGGVRIVDARIEHREVLGEE----P------
UniRef90_A0A1N6Z7J9_40_406    NLVLP--TDRAGYIAYDD-WDNIGQRLSDSGSVEFKDYVVYESDFLFPL----V------
UniRef90_A0A2V4UWQ2_31_411    SLVLP--TDRPGYIAHDD-WDNIGQRLSDSGSVEFKDFPVHDSDFLLPL----A------
UniRef90_A0A4P8KLT1_5_401     FLVLP--YGHPGVELVDD-WDNLGQRLSASNTVTYRDVRVEPEHVLGFG----T------
UniRef90_UPI0003068598_3_292  FAVVP--TQREGIAVRDD-WDPIGQRQTDSGSVAFDGVRVAPDEVLHRS----E------
UniRef90_UPI000DD585C3_27_403 NFVVP--TDRPGYVAHDD-WDNIGQRLSDSGSVEFQDFPVYERDFILPL----A------
UniRef90_A0A1E3SMN8_25_404    FLSLDVRGGRQGFTFLDD-WDNIGQRLTDSGGVRVVDARIEHHEVLGEE----P------
UniRef90_UPI00045EBD18_12_396 VLVVP--GDREGVTHGND-WDAFGQRLSESGTITFADVKVEADEILGDP----A------
UniRef90_A0A1Y1ZNX6_42_434    FAFAP--TNQDGIKFSHD-WNNVGLRLTESGSVKLENIVVPWSDALGWD----T------
UniRef90_A0A0D2FPI6_31_423    FTIVP--TKQPGIQFGHD-WDNIGMRLTESGSVKIENVRVPWTDAFGWD----S------
UniRef90_A0A2S0KGS2_30_403    FLSLP--AGVEGFTPLGD-WDNIGQRLTDSGGVEFDDTPVARDQILGSD----P------
UniRef90_A0A1A7MGQ0_54_442    FAIAP--TSQPGFEFAHN-WNNIGLRLTESGSVKINDIKVPWSDALGWD----A------
UniRef90_UPI000413001D_18_392 VLTVP--GDRAGVTHGND-WDAFGQRLTESGTIAFDNVRIGRGEILGEA----E------
UniRef90_G7H5P9_11_400        FLALP--RDVEGFRPLGD-WDNIGQRLTDSGGVEFVNTPVSRDQILGAD----P------
UniRef90_A0A010YHQ5_11_404    GFALP--TRTAGVVHGED-WDSLGQRASASGSIAFDGAFLAEEDILGPG----E------
UniRef90_B0RBU7_24_404        VFALD--HDRPGIAYLGD-WDALGQRLSASGSVRFTDVRVEPDDVLGVG----S------
UniRef90_A0A167RW81_42_429    FAIVP--TQQPGIQFAHN-WDNIGLRLTESGSVRIENVHVPWADALGWN----P------
UniRef90_A0A1X0J8A0_26_405    NAVIP--RDREGLRFNDD-WDNLGQRLTASGSVEFDSVLLRHDEVLTGL----A------
UniRef90_A0A2J6Q859_43_430    FTIVK--TQQPGIQFAHD-WDNVGLRLTESGGVKLENVRASWKDAFGWD----P------
UniRef90_UPI0003828F02_7_389  TFTLD--ARAPGIRYLGD-WDNLGQRRSASGGVEFANVALAPDAVLGWT----P------
UniRef90_A0A1B2HDJ6_6_361     TFLLD--GKATGITCLDD-WDNIGQRLTASGGVVFENVEVT--EVLGVQ----P------
UniRef90_A0A2N3N0U1_47_427    FAFVK--SDQPGVQFQRN-WNNIGLRLTESGSVKIENVTAPWSDALGWD----V------
UniRef90_S5Y4X6_32_408        HYQIP--TDRAGISFGND-WDNLGQRLTASGSVTFDRVELFEHERLSAL----D------
UniRef90_A0A3R2WQN2_17_411    FAIVP--SKQDGIRYLDD-WDHLGQRLSESGGVIIEDVRIDWASAAGYV----D------
UniRef90_A0A3N1X255_20_392    TAVIP--ADRDGVGIAHD-WDGIGQRQTGSGTVLFQGVRIADEELLGRP----G------
UniRef90_A0A1S1LA29_28_404    NAIIP--GDRAGLRFNDD-WDNLGQRLTASGSVEFDDVLLRHDEVLTGI----A------
UniRef90_A0A081GNL4_19_392    IVILP--TASAGVKVIDD-WDNIGQRQTSSGTVQFEQVAVRSDQILFPV----R------
UniRef90_A0A1I6U758_27_419    FAVVP--ARQDAITFGDD-WDNLGQRLTVSGSVEITDLRVPWSAAAGYV----D------
UniRef90_A0A0F5VZP9_7_388     VAYVP--RDAPGLTVIDD-WDGLGQRTTASGTVRLEGVEVPADRVLPHH----L------
UniRef90_A0A1H4GIM8_20_411    FAIVP--TAQEGIVFAGD-WDSLGQRLTESGSVEIRDVRVPWTAAAGFV----D------
UniRef90_A0A0M8TTT1_8_388     VAYVP--RGAPGLTVIDD-WDGMGQRTTASGTVRLEEVPVPADRVLPHH----L------
UniRef90_A0A1Y2MDA3_48_437    FAFVP--TDQPGIQFGHD-WKNIGLRLTESGSVKINDVTVPWTDALGWD----A------
UniRef90_UPI000562F0C5_9_388  VACVP--RDAPGLTVIDD-WDGLGQRTTASGTVRLDDVPVPADRVLPHH----L------
UniRef90_A0A506Y8Z1_43_442    FAIVP--TAQEGIRFAHD-WDNLGQRLTESGSVEIRDVRVPWAAAAGFV----D------
UniRef90_A0A021VVW0_28_409    FALVA--SDDPAITFHDG-WDALGQRLTESGSVTVQDAVVPWTAALGWV----D------
UniRef90_E3QTS2_46_428        YAIVK--TDQAGVRFLHN-WDNVGLRLSESGSVIIENVTAPWADALGWD----A------
UniRef90_A0A1D8SMV7_7_388     VAYVP--RDAPGVTVTDD-WDGLGQRTTASGTVRLADVAVPADRVLPHH----L------
UniRef90_A9BUV8_38_419        LVFIP--RDAAGVTVTDD-WDGFGQRVTGSGSVQFDRVRVEPEWVVPFT----S------
UniRef90_A0A1N6TB45_32_407    TAAIE--AGREGVVIEDD-WDGIGQRQTGSGRVSFHGVRVHADEVLGPP----APLDPTR
UniRef90_A0A381IE41_24_406    LAYIP--KGTPGLSVIDD-WSGFGQRTTASGTVRLDNVRVPASHVFPAH----R------
UniRef90_A0A3M8TJ33_18_397    AVLVD--ARRPGVVAGGDGGDTFGQRLAAGGSVEFDAVAVESDAVLGPL----S------
UniRef90_A0A1H3JL41_4_373     TFLVD--ARAPGIGHPDD-WDNIGQRLSASGSIVFDDVLIDAADILGSP----P------
UniRef90_A0A507AW89_49_427    FAFVK--TEQPGIQFSHD-WNNVGLRLTESGSVKIDKVKAPWADALGWD----A------
UniRef90_A0A1X1SEN2_20_406    TVHIE--GGAAGVSFGDD-WDNVGQRLTVSGTTTLTGVEIPVDAVIGYG---YG-V----
UniRef90_A0A2D3UFX4_26_403    AVVVD--PTRHGVGIDDD-ADTFGQRLAAGGSVEFDAVPVAADDVLGSL----S------
UniRef90_A0A089X0S9_26_403    AVLVD--PAAPGVRVDND-AEAFGQRLAAGGSVEFDAVPVAADDILGSL----S------
UniRef90_A0A2W5T1D0_29_413    FAIVP--TDQPGIVFGRD-WDSLGQRLTESGSVRIEGVRVPWADAAGFV----D------
UniRef90_A0A1C4QGR9_7_388     VAYVP--RDAPGLTVVDD-WDGMGQRTTASGTVRLTGVVVPADRVLPHH----L------
UniRef90_A0A101R4L6_7_388     VAYVP--RDAPGLTVVDD-WDGMGQRTTASGTVHLEGVEVPADRVLPHH----L------
UniRef90_A0A4D4LHU8_7_388     VAYVP--RDADGVTVVDD-WDGMGQRTTASGTVRLEAVSVPADRVLPHH----L------
UniRef90_L1KK35_6_389         VAYVP--RDAPGLTVVDD-WDGMGQRTTASGTVRLESVPVPADRVVPHH----L------
UniRef90_UPI0005601C6B_13_390 VAYVA--ADTPGVTVVDD-WDGMGQRTTASGTVRLAGVAVPADRVVPHH----L------
UniRef90_A0A1H9UQJ9_6_361     TFLLD--GKADGITYLDD-WDNIGQRLTASGGVSFEDVHVT--EVLGVQ----P------
UniRef90_A0A3D9JKY9_12_401    AVLVD--PTRPGVVRGSG-GDTFGQRLAAEGGVEFDSVLVGADAVLGFL----S------
UniRef90_D9X7Q2_26_403        ALVVD--PALPGVLTDGD-ADPFGQRLAAGGSVEFDAVPVSAHDVLGSL----A------
UniRef90_A0A1X1DXJ3_20_398    MAFIP--LPAAGIEIVDD-WSGMGQRTTASGTVRLNQVAVDPAWIIPLP-----------


Input_pdb_SEQRES_A            AFV---LAF---IQSERGSLFAPIAQLIFANVYLGIAHGALDAAREYTRTQARPWTPA--
UniRef90_Q1W1G3_1_416         AFI---VAF---IQSERGSLFAPIVQLILANLYLGIAHGALDAAREYTRTQARPWTPA--
UniRef90_T0BM21_7_392         ANK-----------SPFSTIDAPLSQMILANIFAGSATGALEAAKEYTRTQSRPWYTS--
UniRef90_UPI0002AC58FE_11_391 RTP-----------TPFNTIRACLTQLNLANIYLGIAQGALAAAKQYTRTSTKPWLTS--
UniRef90_A0A3D5CW51_20_401    PLS-----------NPFACLRPLIAQLILTNIYLGIAEGAFNDAQHYTLREARPWKNA--
UniRef90_A0A2V4SPP5_16_400    QAP-----------TARSTLRSQVAQLVMANLYLGIAQGAFDAARDYTLEQARPWFAS--
UniRef90_E0UIV5_8_393         HSG-----------KPFNTIRSCLTQLNLANIYLGIALGAFEAAKQYTKTTTKPWLTS--
UniRef90_A0A1Z4S897_9_391     SND---D------PRPFATLFTPLGQLVFVHLYLGIALGAFAEAKKYTLAHTRPWIIS--
UniRef90_UPI00045E9273_21_396 PLG-----------SVFATLRPLIAQLVLINIYLGIGEGALAEAIGYTRSQSRAWFLS--
UniRef90_A0A353Y4M9_17_384    PGS-----------SPWATLRSCLAQSILVNIYLGIAEGADQSAREHTTRWRRPWISS--
UniRef90_F3KR10_17_384        PGS-----------SAWASLRSTLSQSMLVNIYLGIAEGAHQAARDHTRQWRRPWVLS--
UniRef90_A0A2D8NW56_20_404    APW-----------TPATQFRSCLAQLVLVNLYVGIAEGALEEARRYTLEQARPWLAA--
UniRef90_A0A2W7M9P1_16_386    NDD-----------NVFATVRTHIAQSILIHVLLGTAEGAFDVAKEYTKTQTRPWVTS--
UniRef90_A0A398AYR9_12_386    TDS-----------NLFATVRTHIAQSILIHVLLGTAEGAFEVAKDYTKTKTRPWVTS--
UniRef90_A0A0T6UXN9_11_394    PLS-----------TPFACLRPLIAQLLFANMFLGIAEGAFAEARQYTLKESRPWFRS--
UniRef90_A0A252E884_11_390    PSD-----------SGFATFLGIIAQLTKTYIYLGIAEGALAAAKEYTKTQTRPWITS--
UniRef90_A0A1Z4BZ71_24_403    PLS-----------SPFSSLRSMVAQLIFTNIYIGLAEGALQEGKKYTQTSSRVWSGS--
UniRef90_A0A1Z4IGC5_10_387    SIG-----------TPFAALRIYISHLVRVNILLGIALGAFAQAKEYTTTTTQPWGAS--
UniRef90_A0A1W9JD13_18_401    PLS-----------TPFSCLRPLVAQLILTNIYLGIAEGAFADAKQYTLKEAKPWHTA--
UniRef90_A0A0B6S5D2_8_393     VPP-----------TPRATLRTLVSQLVLTNLFVGLAEGALAEAREYVGTRGRPWIHS--
UniRef90_A0A1Y3C786_14_396    PLS-----------TPFSSLRPLIAQLVFVSMFLGVAEGAFTEAKHYTRNESKAWFLS--
UniRef90_A0A318KD41_20_397    PLS-----------TPFSALRPLIAQLILSTIYLGIAEGALSEARRYTLSQRRLWPAS--
UniRef90_A0A352JDP6_15_389    QSD-----------RPFKTIRACLTQLNLANIYLGIAIGAFETARNYTQTETRPFINT--
UniRef90_A0A329B538_13_401    PLT-----------TPFSCLRPLIAQLTLTCVYLGIAEGAFDEARHFSLHEARPWHRS--
UniRef90_A0A2N8QAF3_13_394    --------------TPYASLRTLISQQVLTNLFVGIAQGALEEAREYVTQYGKPWISS--
UniRef90_A0A2N7XWT8_11_394    PLS-----------TPFACLRPLIAQLHFANIFLGIAEGAFEEARQYTLEEARPWFRS--
UniRef90_A0A2A4HLB2_33_412    FTW-----------SPSAQFRACLAQLVLVNLYVGIAEGAFEEAKRFTLEQGRPWLAS--
UniRef90_A0A4R3HWL3_41_416    TAG-----------TPRATLRTLVSQVILTEIYIGNAQGALQNAWKYTHEHAKPWMTS--
UniRef90_A0A1M7NXP6_14_394    VQA-----------TPQATLRSQVAQLIMANLYLGIGEGAFEAAREYLAKEARPWFAS--
UniRef90_A0A1B4ESK2_22_397    TPP-----------TPRATLRTLVSQLVLTNLFVGLAEGALAEAREYVRQHGRPWIHS--
UniRef90_A0A1H6NKV2_11_394    PLS-----------TPFACLRPLIAQLTFSHMFLGIAEGAFEEARRYTLTETRPWFKS--
UniRef90_A0A0D0KUF8_11_394    PLS-----------TPFACLRPLIAQLHFSHIFLGIAEGALEDARHYTLKEGRPWFRS--
UniRef90_A0A0F3K7B4_20_401    PLT-----------TPRSCLRPLLAQLILTNIYLGIAEGAFEEARHYTLHEARPWRAA--
UniRef90_A0A381IMG6_13_394    TPP-----------TPRETLRTLVSQLVLTNLFVGIAEGALAEARDYVQRAGRPWVHS--
UniRef90_A0A2S9K1G1_26_400    QVA-----------TPRATLRPMLAQLILTNLYAGIARGALQEGLRYTRDASRPFFAS--
UniRef90_A0A1W6L7W5_17_392    TVP-----------TPQATLRSQLAQLILVNLYTGIARGAFDAARRYTVEESRPWFAS--
UniRef90_A0A255HJE3_14_398    QAA-----------TPQTTVRSQIAQLIMTNLYLGIAEGAFEAARGYTSEQAKAWFAS--
UniRef90_A0A0R3AD45_11_394    PLS-----------TPFACLRPLIAQLTFTHMFLGIAEGAFDEARNYTLTETRAWHKS--
UniRef90_A0A1W6ZB60_16_389    VTP-----------TPRATLRSQVAQLIITNLYLGIAQGALAEARRFVHDDARPWFAA--
UniRef90_A0A2X1DPB7_14_397    APP-----------TPRATLRTLVSQLVLTNLFVGLAEGALAEARDYVRQHGRPWIHS--
UniRef90_A0A0S9M2D1_4_380     PLS-----------TPFACLRPLVAQLVLANVYLGIAENAFEDARRYTLHEARPWPAS--
UniRef90_A0A238ZKW1_13_401    PLS-----------TPFSCLRPLLAQLILTNIYLGIAEGAFEDARHYTLNEARAWHLS--
UniRef90_A0A0D1P8V6_10_394    PLS-----------TPFACLRPLIAQLHFANICLGIAEGAFEEARQYTLNETRPWFKS--
UniRef90_A0A261SP68_11_387    FSP-----------TPRSTLRTLFSQAIMANLYLGIAQGALAEACRFVLEDARPWFAA--
UniRef90_A0A2N6MRB2_11_390    PPN-----------HPFSTFLGIIAQLTKTYVYLGIAEGAFTAAKEYTKTQTRPWITS--
UniRef90_A0A212BVA1_31_405    Q-------------SPRSSLRVCVSQLILTQLYLGNSQAALDGALRYVREQARPWLGA--
UniRef90_A0A1A9KE82_11_394    PLS-----------TPFACLRPLLAQLIFAHMFLGIAEGAFEEFRGYTLKEARPWFRS--
UniRef90_A0A4Q5PVB9_26_400    NAT-----------SPRASLRNMLGQAVLTEIYLGNAQGALQQAVDYTRTQVQPWAMA--
UniRef90_A0A178GPM9_9_392     PLS-----------TPYSSLRPLIAQLIFVHLFLGVAEGAFDVAKQTVQ-TQKAWSKS--
UniRef90_A0A1P9YC32_3_390     PLS-----------SPFATLRPLLAQAILSHIYLGIGEGALQAAREATLAQTRPWIAS--
UniRef90_UPI000A1773A9_40_416 PLT-----------TPRSCLRPLIAQLILTNIYVGIAEGAFNEAREYTLREARPWHVT--
UniRef90_A0A158L201_25_395    VPP-----------TPRATLRTLVSQLVLTNLFVGIAEGALQEARDYVAKNGRPWIHS--
UniRef90_A0A4Q4GT15_13_391    PLS-----------TPYSSLRPLIAQLIFVHLFLGVAEGAFDIAKEMVQ-SQKAWSKS--
UniRef90_A0A1C0YC62_17_381    EEQ-----------HYFSTCRTHIAQTILLHVLLGTAEGAFQEAKSYTKTSARPWVTA--
UniRef90_A0A1H7FE04_32_405    QAP-----------TPRATLRSQIAQLVMTHLYLGIAEGAFEQARRYTATQTKAWFAS--
UniRef90_A0A401MWC4_5_385     QDE---GT-----LSPFATLVTPAIQLVFVHFYLGIAEGALAAAADYTRTTTRPWLLS--
UniRef90_A0A1G6HFW7_16_395    PLS-----------SPFACLRPLLAQLILAHIYLGLGEGALRTARDFTRASSRAWIAS--
UniRef90_A0A0P9B999_30_403    VAS-----------SPRATLRNLIGQIVLTEIYLGNAFGALRAAIEHLRAHTQPWPMA--
UniRef90_A0A140K6F0_14_392    IPE-----------SAFPSLIFLVTQLSKTFVYLGIAEGALKAAREYTLTSTRPWISS--
UniRef90_A0A1P8EKI7_5_392     PLS-----------TPYSSLRPLIAQLIFVHLFLGVAEGAFKVAHQAVQ-HQKAWATS--
UniRef90_A0A2U3MYZ3_7_392     PLS-----------TPYSGLRPLIAQLIFVNLFLGVAEGAFTVAKETVR-QQKAWSSS--
UniRef90_A0A1H2EPX5_7_397     PLG-----------DIRATLRPLLAQSILVHVYLGLAEGAFAEALPLASAATRPWLAS--
UniRef90_UPI00041EF43F_25_400 TVP-----------RPRATLRSQIAQLVLVNLYAGIAQGALSQGLRYTRDSSRPFFAS--
UniRef90_D0IW93_17_384        AEV-----------TAFHTLRNCLAQLVLVNLFVGVAQGARRQARDYAREHGRPWLGS--
UniRef90_A0A395D1I6_11_388    PLG-----------SPFASLRPCLAQLVLTNIYLGLAQGALEQAKTYLHGAP----AE--
UniRef90_A0A1H0TK45_27_400    PLS-----------TPYACLRPLLAQLILAHIYQGLGEGALAEARQFTLQQGRPWMAS--
UniRef90_A0A1H8MYU5_23_403    RPK-----------DPSELLIPQQQQSVLLNVFVGSAQGALNAARDYTVTTSRPWIYS--
UniRef90_A0A1B1M254_5_403     KQF---KP------RVYNTLNVPTIQLVFVNFYLGIAAGALETAATYTREKSRSWLHG--
UniRef90_A0A484THM3_28_401    AAS-----------SARATLRNVIGQLVLTELYLGNALGALDEAVGRVRTQVQPWAAS--
UniRef90_A0A0Q8Q8X6_8_377     EEQ-----------TFYQSLRTCFAQLVLVNLYLGIAMGAFEEARRYLLEQGRPWIHA--
UniRef90_A0A0Q5QDL2_32_410    KEF---QP------RVYNTLNVPIIQLVFINFYLGIARGALQTAADYTRDTTRPWLHG--
UniRef90_A0A1A5XM62_22_406    --------------TPRASLRTLVSQLVLTNLFVGIAEGALEEAREYVLANGRPWVNS--
UniRef90_A0A239EI90_21_397    KQF---QP------RVYNTLNVPTIQLVFVNFYLGIARGALEEAAAYTKDKTRAWLHS--
UniRef90_S5SWW2_23_403        RPK-----------RPAALLGPQQQQSVLLNVFVGSAQGALIAARDYTVTRSRPWIYS--
UniRef90_A0A3A5JJY9_31_413    APT-----------TTRHQLRSCLAQLVLVNLYVGLAEGALATAREMTTTRARPWAAA--
UniRef90_A0A315ZU85_7_384     GDA----------ATPRASLVTPAIQAVFGNFYVGVVRGALQTAAEYTRTTSRAWLLS--
UniRef90_A0A3R9U899_5_381     KQF---QP------RVYNTLNVPTIQLVFVNLYLGIAGGALETAAAYTRTRTRPWLHG--
UniRef90_UPI000DD53D91_7_389  LPL-----------TPFSSLTSLLQQSVLLNVFVGSAQGILDEGRNYTTTSSRPWIYS--
UniRef90_UPI000DE4BE09_13_396 APD---TA-----PSVLSTFNTPLIQLVFVNFYLGTAEGALQAAIDYVRTTTRPWVTS--
UniRef90_A0A2T0R7P7_10_381    S------------SGAFGSLVTPSIQAAFGHFYLGVTRGALEAASEYTRTTSRPWLLS--
UniRef90_A0A4R1HYS3_27_404    KAF---QP------RVYNTLNVPVIQLVFVSFYLGIARGALETALAYTRTTTRSWLHS--
UniRef90_UPI000D1537B0_7_385  SRG-----------KPVSTLLPQMSQSVLSSVFIGSALGALEEARRYAMTKSRPWLDA--
UniRef90_A0A1G6ZNM7_17_409    HEF---AP------RTYNTLNVPLIQLVFTNFYLGIAQGALDTAAAYTRERTRAWPYA--
UniRef90_UPI0003765980_18_389 VPL-----------TPYTSLTSLLQQSVLLNVFVGSAQGILEEGREYTVGSSRPWIYS--
UniRef90_A0A071ICK8_25_398    EPD---AP-----PPVLSTFNTPLIQLVFVNFYLGTAEGALEAALDYVRTTTRPWVTS--
UniRef90_A0A2L0WNE5_33_396    APD---AA-----PPVLSTFNTPLIQLVFVNFYLGTAEGALQAALDYVRATTRPWVTS--
UniRef90_A0A1Q8CFJ2_9_380     E------------TSVRASLAALGFQLMLAQIYVGLAEGALTEAAEYTRTKTRAWTLS--
UniRef90_UPI000835F605_21_394 HYA---GD-----VEQRDGLRVLFSQLIFVNFYLGIAEGALKAASAYVRSHGRPWPES--
UniRef90_UPI000374AB86_31_398 DEG---AE-----PSVLASFNTPLIQLVFVNFYIGTSEGALHQALDYVRKTTRPWITS--
UniRef90_A0A267RVL6_22_399    EKP---ES-----ALLRNALRNQFSQLIFVHFYLGIAEGALKQAAAYFRDTVRPWPES--
UniRef90_M3VA40_23_395        DSP---PT-----FTAFQQLVTPHWQLAFVNFYIGTAEGALDEALDWTRLNASAWETS--
UniRef90_A0A395GID9_32_425    ASK---TPRDDVLKVPFASLLLPTIQLVFSNFYLGIAQGALDFASKYTVTSTRAWPFG--
UniRef90_UPI0008268C2F_35_406 LTG---RI-----PSAYQTLVTPHWQLAFVNFYIGTAEGALEEALDWTRLNASPWETS--
UniRef90_A0A0S1XV73_27_397    SPL-----------SPFESVVSLLQQSVLANVFIGSAVGALDEAREYTVTQSRPWIHS--
UniRef90_A0A0F5N116_19_398    FGS---AD-----LTPYQTLVTPHWQLAFVNFYVGTAEGALAEAFDWTRAYASPWESS--
UniRef90_A0A1N6Z7J9_40_406    EKG---AA-----PTVLATFNTPLIQLVFVNFYIGTAEGALSAATDYVRTTTRPWVTS--
UniRef90_A0A2V4UWQ2_31_411    APD---AA-----PKVQATFNTPLIQLVFANFYIGTAEGALAEALDYVRDTTRPWITS--
UniRef90_A0A4P8KLT1_5_401     D-------------EPIQSFVTPAIQLVFGNLYLGIAQGALAQARELTNARPNSWFLS--
UniRef90_UPI0003068598_3_292  APP-----------TPRATLRALVSQLVLTNLFVGIAEGALAEARDYVQRAGRPWLHS--
UniRef90_UPI000DD585C3_27_403 APS---DP-----PPVQATFNTPLIQLVFVNFYLGTAEGALAAALNYVSTTTRPWITS--
UniRef90_A0A1E3SMN8_25_404    FIG---NT-----LTPHQTLITPHWQLAFVNFYVGTAEGALAEALEWTRAHASPWESS--
UniRef90_UPI00045EBD18_12_396 APP-----------PPRTSLVVPFHQLLIVNFYIGIAKGALAEANRYIREVSRPWQAS--
UniRef90_A0A1Y1ZNX6_42_434    TQR---KPDPAILGIPFGSLLLPTIQLVFSNFYLGIALGAQDYASKYTTKNTRPWPFG--
UniRef90_A0A0D2FPI6_31_423    KTK---RPIAEVLKVPFASLLLPTIQLVFSNFYVGIGLGALEEAKKWTTSKTRAWPYG--
UniRef90_A0A2S0KGS2_30_403    LTG---KE-----LSAYQQLVTPHWQLAFANFYIGTAEGALDEALDWTRLHASAWETS--
UniRef90_A0A1A7MGQ0_54_442    TSK---KPLDSVLSIPFATLLLPTIQLVFANFYLGIAQGSLEFARGYTTTSKRAWPFG--
UniRef90_UPI000413001D_18_392 PGS---AA----PLSPRVSLVVPLHQLLIVNFYVGTAEGALAEANAYLRSTARPWQAS--
UniRef90_G7H5P9_11_400        ITG---KE-----FSAYQTLVTPHWQLAFVNFYIGTAEGALEEALDWTKLNASAWETS--
UniRef90_A0A010YHQ5_11_404    QTD---PD-----APAYPSLSALGFQILLGLLAVATAEGALRFAAEYTRTKSRAWATS--
UniRef90_B0RBU7_24_404        D-------------EPFSTLVTPAIQLAFGNLYLGIAEGALAQALDLVRARRGAWFLS--
UniRef90_A0A167RW81_42_429    QTK---QPDPAILSIPFASLLLPTIQLVFGNLYLGIAQGSLDFASAYTTKHTRAWPFG--
UniRef90_A0A1X0J8A0_26_405    ELSASDGS-----RERRDGLRALFSQLIFVHLYLGIAEGALAAGVTYIREQGRPWPEA--
UniRef90_A0A2J6Q859_43_430    SSK---KPIPEILTIPFATLLLPTIQLVFSNFYLGIALGGLDFASKYTAKSTRAWPFG--
UniRef90_UPI0003828F02_7_389  EPD---DP-----RAQRDSLAALGFQLVLSRVLAAIGRGAITEAARYTRETSRAWPAS--
UniRef90_A0A1B2HDJ6_6_361     ANE-----------DPRISLAAIGFQLVLAQLYVAIAEGALDEAADYTRTKTRPWFVS--
UniRef90_A0A2N3N0U1_47_427    QKK---EPDLAYLGIPFATLLLPTIQLVFSNFYLGIAQGALATASKYTVATTRAWPFG--
UniRef90_S5Y4X6_32_408        HWP---GE-----SAERDGLRGLFSQIIFAQFYLGIAEGALEAAETYIREEGRPWPES--
UniRef90_A0A3R2WQN2_17_411    KVY---QS------RTYETLNLPAIQLVFANFYLGIAEGALKTAAGYTREKTRAWPYG--
UniRef90_A0A3N1X255_20_392    DEV-----------TPFVSLNSLLQQLVLAQVFIGSAQGALAEGRDYTVRESRPWIHS--
UniRef90_A0A1S1LA29_28_404    EYSDRDGS-----RERRDGLRALFSQLIFVHLYLGIAEGALAAGVAYVRDKGRPWPEA--
UniRef90_A0A081GNL4_19_392    QGA-----------TPFSTIRTLLAQLNLANLYLGLAEGALKEACERFHERHGP--SG--
UniRef90_A0A1I6U758_27_419    KRF---RA------SAFSTLHVPALHLVFANLYLGIAQAALRAGVAYTRGHTRAWPYG--
UniRef90_A0A0F5VZP9_7_388     -------------TFDGPQLHGTLAQLLHAAIDAGIAGGALAEAAEFVRTKSRPWFES--
UniRef90_A0A1H4GIM8_20_411    REF---QP------LVYNTLNVPTIQLVFANFYLGIAQGALEAGSSYTRSTTRPWPYG--
UniRef90_A0A0M8TTT1_8_388     -------------TFRGPQLHGAVAQLLHAAIDAGIAGGALAAAAEFVRTKSRPWFES--
UniRef90_A0A1Y2MDA3_48_437    EQK---KPDPKVLQNSFAALLLPTIQLVFSNFYLGIALGAQQFASKYTVKGTRAWPFG--
UniRef90_UPI000562F0C5_9_388  -------------TFHGPQLHGAVAQLLHAAIDAGIAGDALVQAVEFVRTKSRPWFES--
UniRef90_A0A506Y8Z1_43_442    KTF---QP------LIYNTLNVPTIQLVFANFYLGIAQGTLERATAYTRENSRAWPYG--
UniRef90_A0A021VVW0_28_409    KAF---RP------HVYNTLCLVAIQLVFTSFYLGIASGGLQTALEYTRARTRPWPYG--
UniRef90_E3QTS2_46_428        SKK---KPDPSILSIPFATLLLPTIQLVFSNFYIGIAWGALNFASAYTKRNTRAWPFG--
UniRef90_A0A1D8SMV7_7_388     -------------TFQGPQLHGAVAQLLHAAIDAGIAAGALAEAAEFVRTKSRPWFES--
UniRef90_A9BUV8_38_419        -------------SFERPTTIGPFAQIIHAALDAGIGHGALQAALPFIREHARPWVDA--
UniRef90_A0A1N6TB45_32_407    APA-----------EPWRTVVPMLQQSVLLNVFVGSAQGAVRTARDTLLAA------P--
UniRef90_A0A381IE41_24_406    -------------VSDQPTLNGPLSQIIQAAIDAGIAHAALDDTLRFVRERSRPWIDS--
UniRef90_A0A3M8TJ33_18_397    SDD---GT-----MSPYAGLSAPTGRLVSAQICLGIAQGVLAEAREYTRAADVPWRLD--
UniRef90_A0A1H3JL41_4_373     S------------GDVRISLTSLAFQAILAQICVAIAEGALAEAADYTRRRARPWLLS--
UniRef90_A0A507AW89_49_427    AKK---KPDPSILGIPFATLLLPTIQLVFSNFYIGIAWGALSEASAYTNKSTRAWPYG--
UniRef90_A0A1X1SEN2_20_406    APA-----------EPADHLDVLYMYAGFAAIFTGIARGAFDEAADYTRARSRPWVET--
UniRef90_A0A2D3UFX4_26_403    TDE---DV-----LSPLAALASPLGRLLSVQLLLGMAEGVLAEAREYSRAGHSPSLPA--
UniRef90_A0A089X0S9_26_403    TEE---DA-----LSPRTALISPVGRLLSVQLRLGMAEGVLAEARDYSRTGHAPWHPA--
UniRef90_A0A2W5T1D0_29_413    KVF---QP------LVYGTLNVPAIQLVFANFYLGIAEGALERAAAYTRETTRAWPYG--
UniRef90_A0A1C4QGR9_7_388     -------------TFRGPQLHGATAQLLHAAIDVGIADGALAEAVSFVRTRSRPWFES--
UniRef90_A0A101R4L6_7_388     -------------TFRGPQLHGAVAQLLHAAIDAGIASGALTEAAAFVRTRSRPWFES--
UniRef90_A0A4D4LHU8_7_388     -------------TFQGPQLHGAVAQLLHAAIDAGIAAGALAEAAEFVRTKSRPWFES--
UniRef90_L1KK35_6_389         -------------TFRGPQLHGAVAQLLHAAIDAGIAAGALADAVEFVRTKSRPWFESVD
UniRef90_UPI0005601C6B_13_390 -------------TFRGPQLHGAVAQLLHAAIDAGIAAAALGAAVEFVRTKSRPWFES--
UniRef90_A0A1H9UQJ9_6_361     AGE-----------DPRISLAAIGFQLVLAQLYVAIAEGALQEAADYTRTKTRPWFVS--
UniRef90_A0A3D9JKY9_12_401    PDE---DV-----LSPFASLAAPTARLASAQFCLGIAEGLLAEVHEHGRAVRSPWQPF--
UniRef90_D9X7Q2_26_403        ADE---DV-----LSPLTSMVSPVGRLLSVQLRLGMAEGVLAEAREYSRTGLSHWHPD--
UniRef90_A0A1X1DXJ3_20_398    -------------SPEKPTLRGAVSQLIQAAIDAGIAQGALDDALAFVRDHSRPWVDA--


Input_pdb_SEQRES_A            -GI----QQATEDPYTIRSYGEFTIALQGADAAAREAAHLLQT-VWDK-------G-DAL
UniRef90_Q1W1G3_1_416         -RV----QQATEDPYVLRAYGEFTIALQGADAAAREAAHLLQT-VWDK-------G-DAL
UniRef90_T0BM21_7_392         -GV----NAAHRDPYTLRKYGDMWVELQGATSLLDAAGHSIDA-AWEK-------E-FSL
UniRef90_UPI0002AC58FE_11_391 -GV----ESATVDPYILQHYGNMWVELQGATCLTDIAGELLQN-AWEQ-------E-WNL
UniRef90_A0A3D5CW51_20_401    -NV----DITSQDPYILAHYGEFWVGLEATRALTNQAAEKLDI-AWAK-------G-LAL
UniRef90_A0A2V4SPP5_16_400    -GV----DDAIDDPFTQHRYGQLWLTVRPAALLADEAARQLDA-AIGK-------G-DAV
UniRef90_E0UIV5_8_393         -GV----ESASEDPYILQHYGNLWVDLQAAAALVDQAGESLQA-TWEQ-------E-WLL
UniRef90_A0A1Z4S897_9_391     -PA----ETAAQDPYIIEQYGNMWVDLAATISHADHVTLLAQA-AWEK-------G-EEL
UniRef90_UPI00045E9273_21_396 -GV----ESATRDPYVLKKYGEFWVDLNAAALATDYAASLLDA-AWRQ-------E-NAL
UniRef90_A0A353Y4M9_17_384    -GV----EQATQDPYLLQHFGEFWVQLQAARALADEAAVKLEA-AWQR-------G-PQL
UniRef90_F3KR10_17_384        -NV----EQATQDPYLLEKFGEFWVQLKAAEALAEQAAQQIEA-AWQR-------G-EAL
UniRef90_A0A2D8NW56_20_404    -GV----DRASEDPYTQRHFGELWVKLRCAEVLADLAGSVAQR-HFAQ-------G-DAI
UniRef90_A0A2W7M9P1_16_386    -NV----DTAAEDPYHVYNYGELFVKLKAADALTKVSNEVLDK-TWAL-------K-HEV
UniRef90_A0A398AYR9_12_386    -HV----DAAINDPYNIYHYGDLFVKLKAADALVHISNELLDN-TWAL-------K-TSI
UniRef90_A0A0T6UXN9_11_394    -SA----RSSGEDPYILRHYGDFWVGLESSRVLIQRAVDQLDE-AWRK-------E-HAL
UniRef90_A0A252E884_11_390    -GV----DSASKDPYILRHYGEFWAELQAAIALSDRTAAQVQQ-AWDK-------G-SDL
UniRef90_A0A1Z4BZ71_24_403    -LA----QTVQEDPYTLLHYGEFWASIDGARLLADHAAALLDN-AWGK-------G-LAL
UniRef90_A0A1Z4IGC5_10_387    -GV----HSATADPYILQTYGKLWVDLNAATVLSDEAAEKFQA-AWER-------G-RQL
UniRef90_A0A1W9JD13_18_401    -NI----ASTSQDPYILGHYGDFFVGIEATKALTDLAAHRLDE-AWQK-------D-SNL
UniRef90_A0A0B6S5D2_8_393     -GV----ERAQDDPYTLQRFGEMRVRAVAAEALADRAARALQG-AWDR-------G-QAL
UniRef90_A0A1Y3C786_14_396    -GV----DQANEDPYILRHYGEFWLALESLKLLNQNAIAKLQQ-AWDI-------A-ENL
UniRef90_A0A318KD41_20_397    -LA----QSANQDPYTLLHYGEFWVGLEGARLLVERAARQLDQ-AWRQ-------G-EAL
UniRef90_A0A352JDP6_15_389    -GI----DSAIQDPYILEKYGDMWINLQATEALVDRAGLALQD-AWSQ-------E-WDL
UniRef90_A0A329B538_13_401    -AA----ATVGEDPYVLNHYGEFWLGLESVRALVERAARMLDD-AWAC-------G-DAL
UniRef90_A0A2N8QAF3_13_394    -GV----DQATDDPYLIQRFGEMRLQAVSAEALATRAAYALED-AWQK-------G-PAL
UniRef90_A0A2N7XWT8_11_394    -SA----SHSTQDPYILSHYGDFWVALQSTRLLVERAGQVLDA-AWAK-------G-SAL
UniRef90_A0A2A4HLB2_33_412    -EA----AQAQDDPYLQRHFGELWVKLRSAQVLADIAGDIAQR-HFVK-------R-TAI
UniRef90_A0A4R3HWL3_41_416    -GV----ARAIDDPFVHQHYGDLWIALRSAIALTEAAEGQLQQ-AWER-------G-DAL
UniRef90_A0A1M7NXP6_14_394    -GV----ASAGADPLVQHRFGQLWLKLRPASVLADQAAQELER-VFRL-------G-SAV
UniRef90_A0A1B4ESK2_22_397    -DV----ERAEDDPYTLQRFGDMRVRGVAAASLADRAAIALQH-AWAR-------R-DAL
UniRef90_A0A1H6NKV2_11_394    -GT----EDIRNDPYILSHYGDFWVALEGVRLLVERAAEGLDQ-AWAK-------G-PEL
UniRef90_A0A0D0KUF8_11_394    -KA----QHTSEDPYILRHYGEFWVGLEGVRLLVERAAAQLDE-AWSK-------E-HAL
UniRef90_A0A0F3K7B4_20_401    -QV----DHTHEDPYILGHYGEFWVGLESVRALTDRAGNSMVA-ALAR-------G-EAL
UniRef90_A0A381IMG6_13_394    -GV----DRAADDPYTLQRFGDMRVQAVSAEALADRAARALQA-AWAK-------K-EAL
UniRef90_A0A2S9K1G1_26_400    -GV----SRAVDDPYVQQRYGQLAVLVRPAELLADLAAQAIDQ-ALAL-------G-DAV
UniRef90_A0A1W6L7W5_17_392    -GV----SRAADDPFVQHRYGDLWLKVRPAIVLADDAAQRLDQ-AFRR-------G-AAL
UniRef90_A0A255HJE3_14_398    -GV----AQAADDPLVQHRYGQLWLLLRPAQVLADLAALELDT-VLRK-------G-ALV
UniRef90_A0A0R3AD45_11_394    -TA----EDVRQDPYVLHHYGEFWVALQGVRLLVERAAALLDQ-AWAQ-------G-PNL
UniRef90_A0A1W6ZB60_16_389    -DV----ARHADDPYVQERFGEFRLAVRAAEALADQAGIRLDA-ALAR-------G-DAV
UniRef90_A0A2X1DPB7_14_397    -DV----ERAEDDPYTLQRFGDMRVRAVAAAALADRAAHALQH-AWAR-------Q-DAL
UniRef90_A0A0S9M2D1_4_380     -PA----AQAGDDPYVLAHYGEFWVGLEGVRALADRAAGRLDE-AWRR-------G-EQL
UniRef90_A0A238ZKW1_13_401    -GV----ALPEDDPYTLAHYGEFWASLQSARALTNLAAAQFDA-AWEQ-------Q-ASL
UniRef90_A0A0D1P8V6_10_394    -TA----LDSRDDPYVLGHFGDFWVRLQGARLLLDNAAGELDR-AWAK-------G-AAL
UniRef90_A0A261SP68_11_387    -DV----QRQADDPYVQARFGEFRLATRAAEALADAAGRQLDA-ALGR-------G-AAL
UniRef90_A0A2N6MRB2_11_390    -GV----DSANQDPYILHHYGELWTQLQAAIALSDRTLSQVQQ-AWEK-------E-TSL
UniRef90_A0A212BVA1_31_405    -GV----NEASEDPFIQKRFGELWLLYRGALLQAELAAERLQQ-AWDK---------PAL
UniRef90_A0A1A9KE82_11_394    -SA----ESISEDPYVLRHYGDFWVGLEGVRLLVERAAAQFDA-AWGK-------E-QRL
UniRef90_A0A4Q5PVB9_26_400    -GV----SRAVDDPLLQLRAGQLWASLRAAIALAEEANAKFQW-AWDR-------G-RDL
UniRef90_A0A178GPM9_9_392     -LV----EDAVNDPFIQKHFAEFYVQLEGVRLLADKAVQALQA-AWEL-------G-NDL
UniRef90_A0A1P9YC32_3_390     -QA----ERPADDPYVLANYGDFWIALEGARLLVERAMQAFDG-AWRR-------G-LAL
UniRef90_UPI000A1773A9_40_416 -GL----ERADDDPYVLAHFGEFFVGLESLRLLADRAGAQLDL-ALAR-------G-TAL
UniRef90_A0A158L201_25_395    -NV----TRAADDPYQLHRFAEMRLKAVSAEALATRAAQALDA-AWER-------G-DSL
UniRef90_A0A4Q4GT15_13_391    -LA----ENAVNDPFTQKHFAEFYVQLESVRLLANKAVETFQS-AWDI-------G-EGL
UniRef90_A0A1C0YC62_17_381    -HV----NDATEDPYILQHYGTFFAKLQAADALLERAVQTLVT-TLHK-------K-HHV
UniRef90_A0A1H7FE04_32_405    -GV----ERAVDDPLVQHRYGDLWLHVRAAQGIAREAVSALHH-ALLR-------G-DAL
UniRef90_A0A401MWC4_5_385     -DV----ESATQDPYTLATYGELAVSARSVRVLADHAAEAVQR-GLDR-------G-PDL
UniRef90_A0A1G6HFW7_16_395    -PA----SHPTEDLYVQGHYGRFWLALEGARVLVGRAASAFDS-AWRR-------E-TAL
UniRef90_A0A0P9B999_30_403    -GV----ERVEDDRLLQLRAGEMWSALQAATALSNQANERFQQ-AWEQ-------G-FAL
UniRef90_A0A140K6F0_14_392    -GV----ERASLDPFILHHYGEFWTELQAAIALAERAAHQIDE-AWQK-------G-VSL
UniRef90_A0A1P8EKI7_5_392     -SA----TQSVDDPYIQKHFAEFYVQLESVRLLTNKARTLLQN-AWNE-------G-PDL
UniRef90_A0A2U3MYZ3_7_392     -LV----DQAVNDPYTQKHFAEFYVQLESVRLLTQKAIETIQW-AWNI-------G-ENL
UniRef90_A0A1H2EPX5_7_397     -GV----ERPQDDPYLLARHGEIALALRSAALLAEAAARSLRH-TWEK-------G-ENL
UniRef90_UPI00041EF43F_25_400 -GL----ARAVDDPYVQHRYGELSVLVRPAEVLADLAAHKLDQ-ALAL-------G-EDV
UniRef90_D0IW93_17_384        -AV----ERATDDPYLLRRMGEMQAQISGAALMADHGAELLQK-AWQR-------G-PAL
UniRef90_A0A395D1I6_11_388    -IR----ERVGQDPYALRNFGELWVEIAAARALTDEAQRAFQQ-GWEA-------G-ADT
UniRef90_A0A1H0TK45_27_400    -GA----ASAQQDPYILGHYGDFWLALEGSRLLLQNAAAAFDQ-AWAS-------G-TAL
UniRef90_A0A1H8MYU5_23_403    -GV----ERHSDDPWIKRQYGELWTKVQAATALADRAAAAMDS-AYAK-------G-GAL
UniRef90_A0A1B1M254_5_403     -GH----ERAVDEPYVIDTYGDLTAKLWAVEALADAVAAEGQK-LHDD-------P-DAV
UniRef90_A0A484THM3_28_401    -GV----AHASDDGLLQLRAGDLWLQLAGATALADQALDAFQA-AWDS-------G-AAF
UniRef90_A0A0Q8Q8X6_8_377     -GV----ARATDDPYMIHRFAEMHVQISAATVLADRAAAMIEE-AFLL-------G-RDL
UniRef90_A0A0Q5QDL2_32_410    -GF----DRAVDEPYVIDTYGDLTTKLWAAEALADAVAVEQQK-IHDN-------A-WDV
UniRef90_A0A1A5XM62_22_406    -GV----QRAADDPYLQQRFGEMRIQALSASLLADRAASLLDA-AWAQ-------G-DAL
UniRef90_A0A239EI90_21_397    -TV----DKAVDEPYIIDIYGDLTSKLWAVEALADAVALEANE-IHED-------A-WNV
UniRef90_S5SWW2_23_403        -GV----ERHSDDPWIKRQYGELWAKVQAATALADRAAEAMDA-AFAK-------G-GAL
UniRef90_A0A3A5JJY9_31_413    -DV----EAAIDDPYVQHRYGRLWVRLRAAQLLANHAAQAVDA-LFFR-------D-GSI
UniRef90_A0A315ZU85_7_384     -DS----PSAAQDPYVLATYGRLVARLRAAEALADSAGEALTA-ADAA-------G-DAL
UniRef90_A0A3R9U899_5_381     -GH----ERAVDEPYIVDTYGDLTAKLWAVEALADAVADEGQK-LHDD-------P-DAV
UniRef90_UPI000DD53D91_7_389  -GV----ERHIDDPWIKRQYGDLFVRALAASELADKAARSLDA-AYGE-------G-PLL
UniRef90_UPI000DE4BE09_13_396 -GV----QRASDDPYILERVGELTAALKASAALADSAAAAVQA-GLLR-------G-EQV
UniRef90_A0A2T0R7P7_10_381    -DV----EKAVEDPYVLATYGRLVARLRAAEALGRSVGESLSQ-AHAR-------G-ADL
UniRef90_A0A4R1HYS3_27_404    -DA----ERAVDEPYQLDLYGDYQSKLWAVEALADQVALEGLA-IHHD-------A-WNV
UniRef90_UPI000D1537B0_7_385  -GV----ACHHEDPWVRRVFGDLWIRTEAARLLVEKADRALDA-LWEA-------G-QDL
UniRef90_A0A1G6ZNM7_17_409    -ADR--KARAVDEFYIQETYGGLQSKLWAAEALADRAAGLIES-INAH-------A-DAV
UniRef90_UPI0003765980_18_389 -GV----ERHIDDPWIKRQYGELYIRTLATAELADKAARSLDA-AYIQ-------G-PSL
UniRef90_A0A071ICK8_25_398    -GV----EKASDDPYILERVGEFTAALKASAALADSAAEAVQA-ALSR-------G-KDV
UniRef90_A0A2L0WNE5_33_396    -GV----ERAADDPYILERVGEFTASLKAATALADSAAAAVQT-ELAK-------G-HSV
UniRef90_A0A1Q8CFJ2_9_380     -DV----DEAVADPYILVGYGELVAQTRAAGALTDRAAAALGA-AFDR-------G-DAL
UniRef90_UPI000835F605_21_394 -GL----EKATEDPYHLQLFGRLSAGIAAGVALADKAAALYQA-ALLA-------G-PAL
UniRef90_UPI000374AB86_31_398 -GV----ARAEEDPYILERVGEFTASLRASAALADTAALTVQN-ALAR-------G-SSV
UniRef90_A0A267RVL6_22_399    -GV----ESALEDPYHRLKAGELSSDLAAGIALAEKTAHAFQD-AFHA-------G-DDL
UniRef90_M3VA40_23_395        -GL----EAATDDPYILELVGELRAEITAAVLLADRAGDALQH-ALDI-------G-EAL
UniRef90_A0A395GID9_32_425    -GDN--KDSPTEEFYILERYGNFFAHLRAAEALADRAGNELAT-LYSQHSDN---R-PGL
UniRef90_UPI0008268C2F_35_406 -GL----DQATDDPYILELVGQLRSEISAAALLADRAGDALQH-ALNI-------G-PEL
UniRef90_A0A0S1XV73_27_397    -GV----ERHVDDPWIQRAYGDLAIRTLAAIELADDAAAHLDR-ACAL-------G-RGL
UniRef90_A0A0F5N116_19_398    -GV----ERATDDPYILQTVGELVSEVRAAALLADRAGDALQA-AIDV-------G-PSL
UniRef90_A0A1N6Z7J9_40_406    -GV----ATASEDPYILERIGEFRATLKASAALADAAAHAVQA-ALSR-------G-RNV
UniRef90_A0A2V4UWQ2_31_411    -GV----ERAADDPHILERVGEFRAALKAAAALADSAGLAVQT-ALAR-------G-PGV
UniRef90_A0A4P8KLT1_5_401     -GV----QTYSDDPFVRRLYGELVSRTAAVEALADRVNSRFDE-VISR-------G-ADV
UniRef90_UPI0003068598_3_292  -GV----ERAADDPYTLQRFGDMRVQTVSAEALADRAARALQG-AWAK-------H-EAL
UniRef90_UPI000DD585C3_27_403 -GV----TRAGDDPYILERIGELQAALKASVALADVAAGIVET-ALAK-------G-RSV
UniRef90_A0A1E3SMN8_25_404    -GV----ERATDDPYILHTVGELVSEVRAAALLADRAGDALQA-AVDV-------G-PSL
UniRef90_UPI00045EBD18_12_396 -GV----EKARLDPYILEHYGNLDVELRASTALADAAGVRFEA-ATAL-------G-NAI
UniRef90_A0A1Y1ZNX6_42_434    -GDN--KERATDEFYILSTYGNFHAHLRAAVALANQAGAEVDK-IYSSYAGEAGIR-AKL
UniRef90_A0A0D2FPI6_31_423    -GDN--KAKATDEHYILARYGNFHAHLRAAEALADLAGEKIRD-VYADHGEK---R--DV
UniRef90_A0A2S0KGS2_30_403    -GL----EAATDDPYILELVGELRSQIAAAALLADRAGDVLQQ-ALDF-------G-PEL
UniRef90_A0A1A7MGQ0_54_442    -GDN--KDSATEEFYILERYGNFHAHLLAAEALTDRASKEISD-IFLTHGGK---R--DV
UniRef90_UPI000413001D_18_392 -GV----SEARQDPYVLEHYGELDVQARAAAALADVAGAALEG-AIAR-------G-HDL
UniRef90_G7H5P9_11_400        -GL----ETAVDDPYILELVGELKSQVTAAALLADRAGDALQE-SLDF-------G-PEL
UniRef90_A0A010YHQ5_11_404    -GV----AEAADDPLVRVRYGELESQVRAARALTDRAGAAWMA-AASR-------G-WEL
UniRef90_B0RBU7_24_404        -GV----DAYRDDPFVQRVVGELASRIAAVEALADRVGRAFDG-VVDL-------G-DGV
UniRef90_A0A167RW81_42_429    -GEN--KEKGKDEFYVLSAYGNFAAHLRAAEALTDKAGDELSA-LYAKHAAD---R-AGL
UniRef90_A0A1X0J8A0_26_405    -HS----TQVTEDPYHQQLLGRLSAGIAAGIALADTVTREFEQ-ALGA-------G-ETP
UniRef90_A0A2J6Q859_43_430    -GDN--KDKASEEFYILATYGNFYAHLRAARALADRAGDRISA-VYAAHSTD---R-SSL
UniRef90_UPI0003828F02_7_389  -GV----EHAVDDPHILAGYGSLISRLDAADLLVDAAADSFTA-AAAR-------G-DGL
UniRef90_A0A1B2HDJ6_6_361     -GV----EHATEDPYIVAAYGEMVSQTKAAGLLADEAAKLLWE-ASEL-------G-KNL
UniRef90_A0A2N3N0U1_47_427    -GEN--KEKGTDEFYVLSTYGNFHAHLRAAEALADQAGREIDA-VYAKGTPD---R-SKV
UniRef90_S5Y4X6_32_408        -GL----SSAVEDPYNAVILGRLSAQVEAGIALADRATLAFQE-ALFA-------G-PDL
UniRef90_A0A3R2WQN2_17_411    -GDN--KESASDEWYILEAYGTLQSRLWAAEELANSAGAEISALLHAE-------R-DAL
UniRef90_A0A3N1X255_20_392    -GV----ERHTDDPWVQRRYGGLHIRVQAAQALAEQAAAQLDE-LYPQ-------G-HGL
UniRef90_A0A1S1LA29_28_404    -YS----TEVTEDPYHQQLLGRLSGGIAAGIALADSVTREFEQ-TLAT-------G-EAP
UniRef90_A0A081GNL4_19_392    -GL----GDGTGAVLARDRFARLWVPLQAADAHYERSLVRLEH-CWNL-------G-RGL
UniRef90_A0A1I6U758_27_419    -GEG--KNSGTEEFYVLEGYGDLQSKLWAAETLTDTAGASLAQLLHSD-------R-DGV
UniRef90_A0A0F5VZP9_7_388     -GL----DTAAEDPLLIQRFGELALQVRATEALLREAARAVEA-A----------Q-ADL
UniRef90_A0A1H4GIM8_20_411    -GDN--KQRAGEEWYLLEGYGELQSKLWADEALLDVAGAEISALLHAP-------R-EGL
UniRef90_A0A0M8TTT1_8_388     -GA----ETAAEDPLLIQRFGELAIQVRASEALLRDAARAVDG-A----------R-ADL
UniRef90_A0A1Y2MDA3_48_437    -GDN--KERATDEFYILERYGNFHAHLRAAVALTDSAGEQVSN-IYAAYSGSLETR-AKL
UniRef90_UPI000562F0C5_9_388  -GV----ETAAEDPLLIQRFGELALQVRASEALLREAARAVDA-A----------R-ADL
UniRef90_A0A506Y8Z1_43_442    -GDD--KTRATEEWYILEGYGELQSKLWADEALLDAVGAEISAVLHAP-------R-GEL
UniRef90_A0A021VVW0_28_409    -GDD--RERGVDEPYVLDTYGDLQSKLWAAEALAERAGEAITA-LHLD-------P-AAL
UniRef90_E3QTS2_46_428        -GDN--KEKAVDEFYILSTYGNFFAHLRAAEALADKAGLEIDK-LYRS-SGDPSER-ANV
UniRef90_A0A1D8SMV7_7_388     -GA----ETAVEDPLLVQRFGELALAVRASEALLSEAARTVDA-A----------S-AGL
UniRef90_A9BUV8_38_419        -GV----ASATQDPLLLQQLGNVHVRLRAADALVARAALAVDA-A----------Q-RTP
UniRef90_A0A1N6TB45_32_407    -AS----RRLQHDPGVQRLLGELWSRTRAATALADRALRALDA-ATAR-------G-VHL
UniRef90_A0A381IE41_24_406    -GV----ERAADDPLTIRETGRLVIHLHAADALLERAARTLDE-IAAQ---------SEI
UniRef90_A0A3M8TJ33_18_397    -GPS---YGSPRNPYVLTTYGELTVATFSASALADQALEALDC-GLAR-------G-EDL
UniRef90_A0A1H3JL41_4_373     -GA----AAAAEDPYVLAGYGELVAGVRAAGLLADHGTAALQD-AADR-------G-AEL
UniRef90_A0A507AW89_49_427    -GDN--KERPQDEFYILSTYGNFLAHLRAVTALADKAGEEVTS-LYNN-SGSAEDR-SKV
UniRef90_A0A1X1SEN2_20_406    -NY----ASAQADPLVLERFGQLWTLVQSAEALTARALAAVDE-VRDR-------G-AGL
UniRef90_A0A2D3UFX4_26_403    -WP----ASSPQDPQVLTAYGELTVLTRSASALADQAQEAVRG-GLAR-------G-EDL
UniRef90_A0A089X0S9_26_403    -WP----VGSPHDPQVLTTFGELTVLVRAASALADQALAAVCA-GLSL-------G-DDL
UniRef90_A0A2W5T1D0_29_413    -GDE--KQRASEEWYILEGYGGLQSKLWADAALIDAVGDEISVLLHAP-------R-EQL
UniRef90_A0A1C4QGR9_7_388     -GA----DTAAEDPLVIQRFGELGVTTRASRALLREAARAVEE-A----------R-ADL
UniRef90_A0A101R4L6_7_388     -GA----DTAVEDPLLVQRFGELALRVRASEALLKEAARAVDA-A----------R-AGL
UniRef90_A0A4D4LHU8_7_388     -GA----ETAAEDPLLIQRFGELAIQVRASDALLVAAARAVDA-A----------R-ADL
UniRef90_L1KK35_6_389         EGH----ETAAEDPLLIQRFGELAIRVRAAEALLREAARAVDD-A----------R-ADL
UniRef90_UPI0005601C6B_13_390 -GF----ETAAEDPLLIQRFGELSLAVRSSDALLRAAADAVDA-A----------E-ADL
UniRef90_A0A1H9UQJ9_6_361     -GV----EAATEDPYIVVAYGEMMSQTKAAGLLVDEASRQLRD-ASEL-------G-RKL
UniRef90_A0A3D9JKY9_12_401    -SPEPWPDSPPQDPYALTVYGEFAVAARAASALADQAVEALLR-GLAQ-------R-EDL
UniRef90_D9X7Q2_26_403        -WP----VGSPQDPQVLTAYGELTVLTRSASALADQARQAVLD-GLAR-------G-EDL
UniRef90_A0A1X1DXJ3_20_398    -GV----ARNADDPYILADIGRISTELSAANALLRRAARVLDA-I----------DPAAL


Input_pdb_SEQRES_A            TPEDRGELMVKVSGVKALATNAALNISSGVFEVIGARGTHPRYGFDRFWRNVRTHSLHDP
UniRef90_Q1W1G3_1_416         APEDRGELMVKIPGVKALATNAALDVNSGIFEVIGARGTHPKYGFDRFWRNVRTHTLHDP
UniRef90_T0BM21_7_392         TSDERGRVAVHTAAANALASKVALNVTSQVFEVMGAHSATKNHGFDRFWRNVRTHTLHNP
UniRef90_UPI0002AC58FE_11_391 TAEQRGECAIAIATAKVAATKVGLDITSQIFEVMGARATTGKYGFDRYWRNLRTFTLHDP
UniRef90_A0A3D5CW51_20_401    TEEDRGLLATSISAAKVLATRTGLDITSRMFEVAGSRATHAGLRLDRHWRNLRTHTLHDP
UniRef90_A0A2V4SPP5_16_400    TARERGVVAIAVAEAKVLAHRAAIEISNQMFELLGARATSSRFGFDRFWRNARVHTLHDP
UniRef90_E0UIV5_8_393         TASQRGECAVAIATAKVAATRVGLEVTNRIFEVMGARATAKKYGFDRYWRNLRTFTLHDP
UniRef90_A0A1Z4S897_9_391     TAAERGELAVSVASAKVLSTRVALDVTSKIFEVTGARSAANKYRFDRYWRNVRTHTLHDP
UniRef90_UPI00045E9273_21_396 TEAERGSVAIASATAKVLATRAGLDVTQRLFEVTGARATSAKAGFDRYWRNLRTHSLHDP
UniRef90_A0A353Y4M9_17_384    MAEERGAVSVAVATAKVLAHRASLDISSRLFDVAGTSALHAPLGLDRYWRNARTHTLHDP
UniRef90_F3KR10_17_384        TAEERGAASVAVATAKVVAARAALDIGSRLFEVAGTSSLHAPLGHDRFWRNARTHTLHDP
UniRef90_A0A2D8NW56_20_404    TAAGRGETAVAIAEAKVAAHQAVLDITSRLFDIAGARATQRRFGFDRFWRNARTHTLHDP
UniRef90_A0A2W7M9P1_16_386    TFEQRGECSIAVATTKVQVVQTALDVTSRIFQVMGARSTSAQYNFDRYWRNVRTHTLHDP
UniRef90_A0A398AYR9_12_386    TEEQRGECSIAIATAKVQVVQTALDVTSRVFQMMGARATSAQYNFDRYWRNVRTHTLHDP
UniRef90_A0A0T6UXN9_11_394    TAEERAQLALTIGTAKVAASRNALDICNRLFEVTGARATHASLRFDRFWRNLRTQSLHDP
UniRef90_A0A252E884_11_390    TFEERGEVAIAVFSAKAFVTRVGLDISNGIFEVTGTRSTASKYGFDRYWRDLRTFTLHDP
UniRef90_A0A1Z4BZ71_24_403    TDAERGEVALAVFSAKVNSTKAGLDVTSRIFEVAGARATTAKLGMDRFWRNLRVYTLHDP
UniRef90_A0A1Z4IGC5_10_387    TADEFGKTAVAISTAAAFTTKVGLEITNQVFELMGARATATDYGFDRYWRNLRTLTLHDP
UniRef90_A0A1W9JD13_18_401    TENERGRVATCISAAKVMATRTGLDITSRMFEVTGSRATHAGLRLDRHWRNLRTHTLHDP
UniRef90_A0A0B6S5D2_8_393     TAEARAEVSLAVSEAKVVAQRAALESGEALFDACGARATAAPLALDRFWRNARTHTLHDP
UniRef90_A0A1Y3C786_14_396    TEAQRGEVALAVATAKVAATRTSLDISNRIFEVTGARATHAALCLDRFWRNVRTQSLHDP
UniRef90_A0A318KD41_20_397    TADERGELAISIATAKVATNQVGLELTSRMFDVTGARATSAALRLDRFWRNLRTHSLHDP
UniRef90_A0A352JDP6_15_389    TAQQRGETAIAIATAKVSAHKVGLEVTNRIFEVMGARSTSAKYGFDRYWRNLRTFTLHDP
UniRef90_A0A329B538_13_401    TADERGRLAVSIASAKVAATRIGLDVCTRLFEVTGARATHAALRLDRHWRNLRTQTLHDP
UniRef90_A0A2N8QAF3_13_394    DAETRARVALATSEAKIVAHRAALDVSEKLFDACGARATHAPLALDRFWRNARVHTLHDP
UniRef90_A0A2N7XWT8_11_394    TSEERGETAIAIATAKVAASRNGLELCSKVFEVTGARATNASVALDRHWRNLRTQSLHDP
UniRef90_A0A2A4HLB2_33_412    SAENRGEAAIAIAEAKVVAHQAALDASSRLFDIAGARATARPLGLDRFWRNARTHTLHDP
UniRef90_A0A4R3HWL3_41_416    TADERGRLAVTIYEAKLVAARAALEVTSKIFEVMGARATAAKYGFDRFWRNVRVHTLHDS
UniRef90_A0A1M7NXP6_14_394    TAQQRGELAISVAEAKVLSHRAGVEVSSEIFELTGARSTSIKFGFDRFWRNARVHTLHDP
UniRef90_A0A1B4ESK2_22_397    TADERAEVALAVSEAKIVAQRAALDNGEALFDACGARATAASLGLDRFWRNARTHTLHDP
UniRef90_A0A1H6NKV2_11_394    SAEERGQLAIAIATAKVAASRQGLELCSKLFEVTGARATHASLRLDRHWRNLRTQTLHDP
UniRef90_A0A0D0KUF8_11_394    SAEERARLAISISTAKVAASRTGLDICNRLFEVTGARATHASLRLDRHWRNLRTQTLHDP
UniRef90_A0A0F3K7B4_20_401    TQDERGEVAMHIAAAKVAATRMGLNLACQMFEVTGARATHAGLRLDRHWRNLRTHTLHDP
UniRef90_A0A381IMG6_13_394    TADARADVALAVSEAKIVAQRAALDVSEALFDACGARATAAPLALDRFWRNARTHTLHDP
UniRef90_A0A2S9K1G1_26_400    TAADRGRVAIAVAEAKAVAHRAAVEVSSQIFELTGASATSARFGLDRFWRNARVHTLHDP
UniRef90_A0A1W6L7W5_17_392    TAADRGEVALAVAEAKVLAHRAAIEVSSQLFELTGARSTSTRLGLDRFWRNARVHTLHDP
UniRef90_A0A255HJE3_14_398    TAQERGLLAVAVAEAKCLSHKAGLEISSQMFELTGARSTSAQFGYDRYWRNVRVHTLHDP
UniRef90_A0A0R3AD45_11_394    SENERGQLAIAIATAKVAASRQGLELCSRLFEVTGARSTHASLRLDRHWRNLRTQSLHDP
UniRef90_A0A1W6ZB60_16_389    SAAERGEVAVAGAEAKVWAHRAALRLGTELFEVTGARSTSARYGYDRYWRNARVHTLHDP
UniRef90_A0A2X1DPB7_14_397    TADERAEVALAVSEAKIVAQRAALDNGEALFDACGARATAASLGLDRFWRNARTHTLHDP
UniRef90_A0A0S9M2D1_4_380     DAATRGEAAVAIAAAKVAATRVGLDLCTRMFDVAGARATHGGLRLDRHWRNLRTQSLHDP
UniRef90_A0A238ZKW1_13_401    SEEARGKVAIEIGAAKVVTTRIGLDITSRMFEVAGSRATHAGLRLDRHWRNLRTHTLHDP
UniRef90_A0A0D1P8V6_10_394    GADQRGRVAVAIATAKVAASRDGLELCSKVFEVTGARATQASVGLDRHWRNLRTQSLHDP
UniRef90_A0A261SP68_11_387    TAAERGELAVAIAEAKIWSHRAALKVGNELFEATGARSTSARYGYDRFWRNARVHTLHDP
UniRef90_A0A2N6MRB2_11_390    TFEERGEVAIAVFTAKTFATRVGLEITNRIFEVMGTRSTASKYGFDRYWRDLRTFTLHDP
UniRef90_A0A212BVA1_31_405    SAAERGEVALLIAEARVSSARASLEITSQVFETMGARATASSYGFDRFWRNVRVHSLHDP
UniRef90_A0A1A9KE82_11_394    GAEERAELAIAIGTAKVAATRVGLELCSRLFEVTGARATHAALRLDRHWRNLRTQSLHDP
UniRef90_A0A4Q5PVB9_26_400    TEAERGEAALLVAAARTTAAKAALQVTADIFELMGARATTSANGFDRYWRNVRVHTLHDP
UniRef90_A0A178GPM9_9_392     SAEQRGEVSVAIATAKIAATNTSLYITQNIFQVMGARATTAKLNLDRFWRNVRTQTLHDP
UniRef90_A0A1P9YC32_3_390     TEGERGEVAVAVAASKVAAARAGLDVAHRMFEVTGARSTTAALRLDRFWRNVRVHTLHDP
UniRef90_UPI000A1773A9_40_416 TADERGTLAVSIATAKVAATRTGLDICNRLFEVTGARSTHAGLGLDRHWRNLRTHTLHDP
UniRef90_A0A158L201_25_395    EAGERAEVALAVAEAKVLAHRAALDVSQSLFDACGARATHGPLALDRFWRNARVHTLHDP
UniRef90_A0A4Q4GT15_13_391    NAEQRGEVSIAIATAKIAATNTSLFVTQNIFQVMGARATTAKLNLDRFWRNVRTQTLHDP
UniRef90_A0A1C0YC62_17_381    TEEDRGICSVAIATAKVQVVETTLHITSTMFQVMGARATNAQYNFDRFWRNVRTHTLHDP
UniRef90_A0A1H7FE04_32_405    TAQERGELAVAGAEAKVLAHRAALQVSSQLFELTGARSTSARFGFDRFWRNARVHTLHDP
UniRef90_A0A401MWC4_5_385     TADERGEIAVTVATAKVAATKAALDITARILEVTGARSTASAHGFDRFWRNARTHTLHDP
UniRef90_A0A1G6HFW7_16_395    TETERGKVAIAVAAAKVQSAQAGLDVTQRMFEVTGARATTAALRFDRFWRNLRVHTLHDP
UniRef90_A0A0P9B999_30_403    TADSRGALAIDVAAARTQAARTALHVTSQIFELVGARGTASKHNLDRYWRNVRVHTLHDP
UniRef90_A0A140K6F0_14_392    TFQERGSIAIAVSAAKAFAAKVGLNITTRMFEVMGSRATSNRYGFDRYWRDQRTFTLHDP
UniRef90_A0A1P8EKI7_5_392     SAQQRGEVSVAVATAKIAATRTGLMLTQDMFQVMGARATTAALNLDRFWRNVRTQTLHDP
UniRef90_A0A2U3MYZ3_7_392     TAEQRGKVSIAIATAKIAATNSSLFITQNIFQVMGARATTAKLNLDRFWRNVRTQTLHDP
UniRef90_A0A1H2EPX5_7_397     TEAERGEAALDIAAAKIATTRAALDIPSKIFDLVGAKAAVHAARLDRFWRNARLHTLHDP
UniRef90_UPI00041EF43F_25_400 TASDRGELAVAVAQAKAVAHRAAIDVSTQVFELTGAGATASRLGLDRFWRNARVHTLHDP
UniRef90_D0IW93_17_384        SAAERAEVAIAVFEAKVMAHRCTLFATQEMFDVVGSRGTHADLGFDRFWRNVRTHTLHDP
UniRef90_A0A395D1I6_11_388    TPELRGDIAVTIAAAKVASSRASVEVGSRIFDLMGARSTAAAHRFDRFWRNARTHTLHDP
UniRef90_A0A1H0TK45_27_400    TEVERGAVAIAVAAAKVATTRASLDVVHRMFEVTGARATTAALRLDRYWRNLRVHTLHDP
UniRef90_A0A1H8MYU5_23_403    TAQERGATAIAVASANVLAGNVALEVTSEIFEVMGARSAVRPLGFDRFWRNVRIHTLHNP
UniRef90_A0A1B1M254_5_403     TEQARGDFEVRVAAVKARATDVSLEVAGRVFEVTGARSTATAEGLDRFWRNVRTHTLHDP
UniRef90_A0A484THM3_28_401    DFDARGELGMLVAAARVQAGRTALRVTEQIFDLVGARATTRQLGLDRYWRNVRVHTLHDP
UniRef90_A0A0Q8Q8X6_8_377     GGQQRAAVAIAIAQAKVVCHRAGLHAAQELLEVAGARGAKAELGFDRFWRNVRTHTLHDP
UniRef90_A0A0Q5QDL2_32_410    TASERGAHEVRVAAAKAAATDVALEITTRIFEVTGARSTSSKVGLDLFFRNVRTHTLHDP
UniRef90_A0A1A5XM62_22_406    GADTRAEVSLAVSEAKIVAHRAALAAGEQLFDACGARATAAALAFDRFWRNARVHTLHDP
UniRef90_A0A239EI90_21_397    TPEQRGDHEVRVAAVKARASEVALEITSTVFEALGARATASKFGFDRFWRNVRTHTLHDP
UniRef90_S5SWW2_23_403        KAEERGKTAIAVAAANVLAGKVALEVTSEIFEVMGARSAVRPHGFDRFWRNVRIHTLHNP
UniRef90_A0A3A5JJY9_31_413    SAAERGDAAIAVAEAKVAAHDISLEAGSELFELGGTATVARPRHLDRFWRNARTHTLHDP
UniRef90_A0A315ZU85_7_384     TWDERGELAELVAALKVVSSDLAVEATSAVFEVTGARATSNRVGLDRFWRNVRTHTLHDP
UniRef90_A0A3R9U899_5_381     TEQARGDFEVRVAAVKARATDVALEVTNRIFEVTGARATASALGLDRFWRNVRTHTLHDQ
UniRef90_UPI000DD53D91_7_389  TAAGRGAAAIDIATANVYAGDVGLAVSSEVFEVMGARSATTENGFNRFWRNVRTHTLHNP
UniRef90_UPI000DE4BE09_13_396 TARERGEAAAEAYAAKVHATHTSLDVTSRVFELTGARSTAEHYRFDRFWRNVRTHTLHDP
UniRef90_A0A2T0R7P7_10_381    TWAERGEVAEEIAALKVVSSDLAVEATSAIYEVTGARATANKHGFDRFWRNVRTHTLHDP
UniRef90_A0A4R1HYS3_27_404    TPEQRGAHEVRVAAVKARATDVALEITSGIFEGLGARATTSQLGFDRFWRNVRTHTLHDP
UniRef90_UPI000D1537B0_7_385  TEAFRAEQACTIAAANVLAGEVALHVTSAVFEVMGARSATRANGFDRFWRNVRVHTLHNP
UniRef90_A0A1G6ZNM7_17_409    TPEERGEAAVVIASAKQTTIDAGLEIGTRIFEVTGARASANAVGLDLFWRNIRTHSLHDP
UniRef90_UPI0003765980_18_389 SHADRGAAAIDIATANLYAGEVGLAVSSEVFEVMGARSATQANGFDRFWRNVRTHTLHNP
UniRef90_A0A071ICK8_25_398    TARERGEAAAEAYAAKVHATNVSLDITSRVFELTGARSTASSYRFDRFWRNVRTHTLHDP
UniRef90_A0A2L0WNE5_33_396    TARERGAAAAEAYAAKVHATNISLDITSRVFELTGARSTADKYRFDRFWRNVRTHTLHDP
UniRef90_A0A1Q8CFJ2_9_380     SEQERGEAAVTISAAKVVATRVANEAGSKIYEFTGARASANKYGLDRFWRNARTLTLHDP
UniRef90_UPI000835F605_21_394 TAQAWGELALLIDQAKVIATKVSLEVTADIYEATGARSTANKYGLDIYWRNVRTHTVHDP
UniRef90_UPI000374AB86_31_398 TARERGEAATEAYAAKVHATNVSLDITSRIFELTGARSTAESYRFDRFWRNVRTHTLHDP
UniRef90_A0A267RVL6_22_399    TETQWGELALLTDQAKVIANNVALKISNEIFELTGGRSTSNQYGLDVFWRNVRTHTLHDP
UniRef90_M3VA40_23_395        TDEQRAVAAVAIAEAKYVTTKVSLDAASRLFEIQGARATTTDYGFDRHWRNLRTHTVHDP
UniRef90_A0A395GID9_32_425    TSQQRGEVAEWIASVKVVTTDVGLRVTSGVFEVTGARATSLKVGLDRFWRDIRTHTLHDP
UniRef90_UPI0008268C2F_35_406 TAHQRAEAAIAIAEAKYVTTKVSLEVTSRLFEIQGARATTSAYGFDRHWRNLRTHTVHDP
UniRef90_A0A0S1XV73_27_397    DAETRGRVSIDLAAANVYAGENALDVTEKIFELMGARSATRARGYDRFWRNVRTHTLHNP
UniRef90_A0A0F5N116_19_398    TEDQRAEAAIAIYEAKYLSTKVALDTASRLFEIQGARATTSKYGFDRHWRNLRTHTVHDP
UniRef90_A0A1N6Z7J9_40_406    TERERGEAAIEAYTAKVNATHVSLDVTSRVFELMGARATASHYRFDRYWRNVRTHTLHDP
UniRef90_A0A2V4UWQ2_31_411    TERERGEAAIEAYESKINATHVSLDLTARVFELMGARATAGHYRFDRYWRNVRTHTLHDP
UniRef90_A0A4P8KLT1_5_401     TAEDRAEIAIEIAQLKVVASDTATDVAHRVFEATGTSSTANRVGLDLHWRNIRTHSLHDP
UniRef90_UPI0003068598_3_292  TADARAEVALAISEAKIVAQRAALDVSEALFDACGARATAAPLALDRFWRNARTHTLHDP
UniRef90_UPI000DD585C3_27_403 TERERGEAALEAYAAKVSATHVALDVTAKVFELMGARATASHYGFDRYWRNVRTHTLHDP
UniRef90_A0A1E3SMN8_25_404    TEDQRAEAAIAVYEAKYLSTKVSLETASRLFEIQGARATTSAYGFDRHWRNLRTHTLHDP
UniRef90_UPI00045EBD18_12_396 TPDDRNVAAAAIYAAKVHSSRTALEITSRIFELMGARATAGHYGYDRFWRNIRTHTLHDP
UniRef90_A0A1Y1ZNX6_42_434    TARERGELAEWVASTKVVTTDTGLRVTAGVFEVTGAKATSAKAGLDRFWRDIRTHSLHDP
UniRef90_A0A0D2FPI6_31_423    SARRRGEVAEWVASIKIVATETSLRVTSGVFEVTGASSTARKVGLDRFWRDVRTHTLHDP
UniRef90_A0A2S0KGS2_30_403    SAEQRAEAAIAIAEAKYLTTKVSLEAASRLFEIQGARATTSAYGFDRHWRNLRTHTVHDP
UniRef90_A0A1A7MGQ0_54_442    SVRQRGEVAEWVASAKVVTTDTSLRVTVGVFEVTGSRATGRKVGLDRFWRDVRTHTLHDP
UniRef90_UPI000413001D_18_392 TVPERHAAAAAIYAAKVQSSRAALDITSRIFELMGARATATSYGFDRFWRNIRTHTLHDP
UniRef90_G7H5P9_11_400        TAEQRAATAVAIAEAKYLTTKVSLEVASRLFEIQGARATTSAYGFDRHWRNLRTHTVHDP
UniRef90_A0A010YHQ5_11_404    THAERGEVSVELSAVKVVTTRAALDATQGVFELTGARATKTGTGLDRYWRDVRTLTLHDP
UniRef90_B0RBU7_24_404        TAEIRGRIAIDVAKLKVVATEVGVEVANRVFEVTGSSSARSSTGLDLFWRNVRTHSLHDP
UniRef90_A0A167RW81_42_429    TTAARGDVAEWIASAKVVTTDTGLRVTAGVFEVTGSRATATAVGLDRFWRDIRTHTLHDP
UniRef90_A0A1X0J8A0_26_405    NAAQWGALAIRVDQAKSIATEVSLDVTHNIYQATGARSTANSVGLDIYWRNARTHTTHDP
UniRef90_A0A2J6Q859_43_430    TARARGELAEEVASVKVVTTDTGLRVTSGIFEATGATSTKSKFGLDRFWRDIRTHTLHDP
UniRef90_UPI0003828F02_7_389  TATERGETSLRISAAKTVTSELATEIASRVFEFTGARATAAKHGMDRFWRNARTLTLHDP
UniRef90_A0A1B2HDJ6_6_361     TPQKRAQVAVEISAAKVVSTKLVNEVSSRIFEQVGARGTAQKYGVDRFWRNARTLTLHDP
UniRef90_A0A2N3N0U1_47_427    EARDRGELAETVASLKVVTTDTGLRVTSGVFEVTGARTTSAKYGLDRFWRDLRTHTLHDP
UniRef90_S5Y4X6_32_408        ARDDWGRLAVLVDQAKVVANDVSLEVTARIYELTGGRSTANRFGLDHFWRNIRTHTTHDP
UniRef90_A0A3R2WQN2_17_411    TPGARGRVAVRIAAAKQAAVDIGLEIGTKVFEVTGARATANAVGLDIFWRNIRTHSLHDP
UniRef90_A0A3N1X255_20_392    TAHARGSLAISAAAANVVAGEVGLAVAEEVFEVMGARSATRARGYDRFWRNVRTHTLHNP
UniRef90_A0A1S1LA29_28_404    TEAGWGALAIRVDQAKSVATEISLDVTHNIYQATGARSTANSVGLDIYWRNARTHTTHDP
UniRef90_A0A081GNL4_19_392    TPVERGDCAIAIAVTKVLASEVALAVGSALFDRVGARYTHAALGLDRYWRNARTLSLHDP
UniRef90_A0A1I6U758_27_419    TREMRGRAAVLVSAAKQRTIDVGLEIANRIYELTGARATSNAVGLDLYWRNLRTHSLHDP
UniRef90_A0A0F5VZP9_7_388     SDDSAAEASIAVAAAKVRAAEAAVEVASALFEVSGTRSALNSLNLHRHWRDARTHTLHDP
UniRef90_A0A1H4GIM8_20_411    SERRRGEVAVRIAAGKLRIVDDGLEVATKIYELAGARASASSVGLDIFWRNLRTHSLHDP
UniRef90_A0A0M8TTT1_8_388     TDDSAAEASIAVAAAKAHAAQTAVEVGSALFEVSGTRSALDSLNLHRHWRDARTHTLHDP
UniRef90_A0A1Y2MDA3_48_437    TARERGELAEWVASAKVVTTDTGLRVTAGVFEVTGSKATSLRVGLDRFWRDIRTHTLHDP
UniRef90_UPI000562F0C5_9_388  TDDSAAEASIAVAAAKVRAARTAVEVASALFEVSGTRSALNSLNLHRHWRDARTHTLHDP
UniRef90_A0A506Y8Z1_43_442    TERRRGEIAVRIAAAKARIVDDGLEAATKVFELTGARASANTVGLDIHWRNLRTHSLHDP
UniRef90_A0A021VVW0_28_409    TPRQRGEVAVLVAAAKQRAIDVGLEIGTRVFEVTGARATASDVGLDRFWRNVRTHSLHDP
UniRef90_E3QTS2_46_428        TAEARGEAAEWVASVKVTATDTGLRVTAGVFEVTGARATATKVGLDRFWRDIRTHSLHDP
UniRef90_A0A1D8SMV7_7_388     TDDSAAEASIAVAAAKVQAARTAVEVGSALFEVSGTRAALDSLNLHRHWRDARTHTLHDP
UniRef90_A9BUV8_38_419        TDDSVAAASVAVAQAKALSTSASLLAGSKLFELAGTASTLAGQGLDRFWRNARTHTLHDP
UniRef90_A0A1N6TB45_32_407    TAEERGEAAVAIAAANVLAGEVALQASTGLLEALGPLAADHGAGLDRFWRNVRIHTLHNP
UniRef90_A0A381IE41_24_406    TEDDVARASVAVGEAKVLTTEIALLASEKLFELAGTQATLAEHGLDRHWRNARTHTLHDP
UniRef90_A0A3M8TJ33_18_397    TDDECAEITMLAAAAEAAAAGAAQDVTARALDVLGARSAASAYGFDRFWRNVRTHTLCVP
UniRef90_A0A1H3JL41_4_373     TAEQRGAAAATISAAKIVATRTANETTAGIFEFLGARATAGSFGFDRFWRNARTLTLHDP
UniRef90_A0A507AW89_49_427    TAEARGEAAVWVASVKVVATDTGLRVTSGLFEVTGAKATATKVGLDRFWRDVRTHTLHDP
UniRef90_A0A1X1SEN2_20_406    TWEQRAEAVTLINAARTHAGEIAITIASRLFEVTGARSTAAPEGLDRFWRNARTLTLHDP
UniRef90_A0A2D3UFX4_26_403    TYDEYAEISVLVAMAEAAASRAAQESTARALDILGARSTSSRLGFDRFWRNARTHTLYEP
UniRef90_A0A089X0S9_26_403    TFEEHADIAVLVAMAEAAAARAAQESTTRALDVVGARSTPARLGLDRFWRDARTHTLYEP
UniRef90_A0A2W5T1D0_29_413    TERSRGEVAVRIAAAKLRISDDGLETATKVFELTGARASANSVGLDIFWRNLRTHSLHDP
UniRef90_A0A1C4QGR9_7_388     TDDTAAEASVAVAAAKAHAARTAVEVADALFDLAGTRSALDSLNLHRHWRDARTHTLHDP
UniRef90_A0A101R4L6_7_388     TDDSAAEASLAVAAAKVQAAETAVEVASALFEVSGTRSALDSLNLHRYWRDARTHTLHDP
UniRef90_A0A4D4LHU8_7_388     TDDSAAEASLAVAAAKVHTASTAVEVAGALFEVSGTRSALNSLNLHRHWRDARTHTLHDP
UniRef90_L1KK35_6_389         TDDSAAEASIAVAAAKVTAAEAAVEVGSALFEVAGTRSALDSLGLHRHWRDARTHTLHDP
UniRef90_UPI0005601C6B_13_390 TDDSAAEASIAVAAAKVQAAAAAVDTGSALFEVAGTRSALDSLNLHRYWRDARTHTLHDP
UniRef90_A0A1H9UQJ9_6_361     TAAKRAEVAVTISAAKVVSTKLVNEITSRIFEQVGARGTAAKHGVDRFWRNARTLTLHDP
UniRef90_A0A3D9JKY9_12_401    DDEECAEITVLASAAEAAASRAAQEITTRALDVIGADAASVRHGFDRFWRNARTHTLREP
UniRef90_D9X7Q2_26_403        GYEEYAEISVLVAMAEAAASKAAQESTARALDIIGARSASARLGFDRFWRNARTHTLYEP
UniRef90_A0A1X1DXJ3_20_398    TAENSAAASIAVAEAKVLTTEIALRASEKLLEWGGSRATLLQHGLDRHWRNARTHTLHDP


Input_pdb_SEQRES_A            VSYKIADVGKHTLNGQYPIPGFTS
UniRef90_Q1W1G3_1_416         VSYKIADVGKHTLNGQYPIPGFTS
UniRef90_T0BM21_7_392         IDYKFKNIGNWYVNDEPPKPGW--
UniRef90_UPI0002AC58FE_11_391 IDYKVLDIGNWLLNEQLPKPNFY-
UniRef90_A0A3D5CW51_20_401    LDYKIKELGEWALTGSFPNPTFY-
UniRef90_A0A2V4SPP5_16_400    VDYKLRDLGRYALSGRVPDP----
UniRef90_E0UIV5_8_393         LDYKLRDLGNWALNDQLPKPNFY-
UniRef90_A0A1Z4S897_9_391     VAYKVYEVGNWVLNGEIPDF----
UniRef90_UPI00045E9273_21_396 VDYKLRDLGEWVLNAKPPTPSFY-
UniRef90_A0A353Y4M9_17_384    LDYKLRDLGQWALNGVVPASG---
UniRef90_F3KR10_17_384        IEYKLRDLGNWALNDVLPPPS---
UniRef90_A0A2D8NW56_20_404    VDYKIRDLGRWALNRHFPEP----
UniRef90_A0A2W7M9P1_16_386    IDYKIRDIGQYTLNNIYP------
UniRef90_A0A398AYR9_12_386    IDYKIRDLGQYTLNNQYP------
UniRef90_A0A0T6UXN9_11_394    VDYRIHELGDWALNGTRPTPSFY-
UniRef90_A0A252E884_11_390    VDYKLNHIGNWLLNQELPI-----
UniRef90_A0A1Z4BZ71_24_403    IDYKLRDLGDWALNGNYPAHSFY-
UniRef90_A0A1Z4IGC5_10_387    LAYKIQEVGKWALNREFP------
UniRef90_A0A1W9JD13_18_401    LDYKIKELGEWALNNRFPEPTFY-
UniRef90_A0A0B6S5D2_8_393     LDYRLRDLGRHALTGELP------
UniRef90_A0A1Y3C786_14_396    VEYKIKDLGQWALNDIYPKASF--
UniRef90_A0A318KD41_20_397    VDYKLQELGDWALNDAYPKPSFY-
UniRef90_A0A352JDP6_15_389    VEYKIKAIGDWALNHQIP------
UniRef90_A0A329B538_13_401    VDYKLRELGDWALNQQPPAPSFY-
UniRef90_A0A2N8QAF3_13_394    LDYRVRDVGRYALSGTLP------
UniRef90_A0A2N7XWT8_11_394    LDYKLHELGEWALNGTAPIPTFY-
UniRef90_A0A2A4HLB2_33_412    VDYKIRDLGRWALLDQYPVPT---
UniRef90_A0A4R3HWL3_41_416    LDYKLKDVGSWVLTGTVPAPSI--
UniRef90_A0A1M7NXP6_14_394    VDYKIRDLGRYALDGTLPEP----
UniRef90_A0A1B4ESK2_22_397    LDYRLRDVGRFALTGELP------
UniRef90_A0A1H6NKV2_11_394    LDYKLQELGDWALNQTLPIPTFY-
UniRef90_A0A0D0KUF8_11_394    VDYKIQELGDWALNQTRPTPTFY-
UniRef90_A0A0F3K7B4_20_401    VDYKLKELGEWALIRNYPTPTFY-
UniRef90_A0A381IMG6_13_394    LDYRLRDVGRYALTGVLP------
UniRef90_A0A2S9K1G1_26_400    IDYKLRDLGRHALTGSFPEPS---
UniRef90_A0A1W6L7W5_17_392    VDYKLRTLGRHALLGELPEP----
UniRef90_A0A255HJE3_14_398    VDYKLRDLGRYALSGTVPEP----
UniRef90_A0A0R3AD45_11_394    VDYKLHELGDWALNQSLPTPTFY-
UniRef90_A0A1W6ZB60_16_389    VAYKVRDLGRYALDGRAPEP----
UniRef90_A0A2X1DPB7_14_397    LDYRLRDVGRFALTDALP------
UniRef90_A0A0S9M2D1_4_380     ADYKLRELGEWALKRQHPHASF--
UniRef90_A0A238ZKW1_13_401    VDYKIKELGEWALKYQYPRPSFY-
UniRef90_A0A0D1P8V6_10_394    LDYKLHELGDWALNQRLPIPTFY-
UniRef90_A0A261SP68_11_387    VAYKIRDLGRYELDGRAPEP----
UniRef90_A0A2N6MRB2_11_390    VDYKLRDIGNWVLNQELPL-----
UniRef90_A0A212BVA1_31_405    LDYKVRDIGQWLTRSVPPTPS---
UniRef90_A0A1A9KE82_11_394    LDYRVQELGAWALNRQRPSPTFY-
UniRef90_A0A4Q5PVB9_26_400    VDYRSKALGQWMLTGELPDP----
UniRef90_A0A178GPM9_9_392     IDYKYQEVGEWVLTGKVPDPSFY-
UniRef90_A0A1P9YC32_3_390     LDYKVRELGDWALNERIPKPSFY-
UniRef90_UPI000A1773A9_40_416 VQYKIRELGEWALKSHLPAPSFY-
UniRef90_A0A158L201_25_395    LDYKLRDIGRFALSGVLPE-----
UniRef90_A0A4Q4GT15_13_391    IDYKYQEVGEWVLTGKVPEPSFY-
UniRef90_A0A1C0YC62_17_381    IDYKLRDLGQYALNDRYPT-----
UniRef90_A0A1H7FE04_32_405    VDYKVRDIGRYRVDGRIPDP----
UniRef90_A0A401MWC4_5_385     VAYKLREVGDHFLNGTHP------
UniRef90_A0A1G6HFW7_16_395    IDYKIRELGDWALNERFPDPSFY-
UniRef90_A0A0P9B999_30_403    LDYRHQGIGAWLLAGDVPNP----
UniRef90_A0A140K6F0_14_392    IDYKLLDVGNWLLNDIFPTPS---
UniRef90_A0A1P8EKI7_5_392     IDYKYQEVGEWVLTGKVPHPSFY-
UniRef90_A0A2U3MYZ3_7_392     IDYKYQEVGEWILTEQVPKPSFY-
UniRef90_A0A1H2EPX5_7_397     IDYKVRELGVHALLGTHPKPTFY-
UniRef90_UPI00041EF43F_25_400 LDYKLRDLGRHALLGRYPEPT---
UniRef90_D0IW93_17_384        LDYKLQALGRWAVHGEEP------
UniRef90_A0A395D1I6_11_388    LDHKLRELGSFAFEGQFPTPSFY-
UniRef90_A0A1H0TK45_27_400    VDYKLRELGDWALNETLPHPSFY-
UniRef90_A0A1H8MYU5_23_403    AEYKTRNVGAWFLTGDYPEPGI--
UniRef90_A0A1B1M254_5_403     VAYKRREVGRWVLEGELPEPTW--
UniRef90_A0A484THM3_28_401    LDHRQQAIGRWLLTGL--------
UniRef90_A0A0Q8Q8X6_8_377     LDYKLSVLGKWALTGESP------
UniRef90_A0A0Q5QDL2_32_410    VAYKRREVGRHQLIGELPEPTW--
UniRef90_A0A1A5XM62_22_406    LDYRVRDVGRHALTRELPEPT---
UniRef90_A0A239EI90_21_397    VAYKRREVGRWVLTGELPEPTW--
UniRef90_S5SWW2_23_403        AEYKARNVGTWFLTGDFPEPGV--
UniRef90_A0A3A5JJY9_31_413    VDYKLRDLGRWAISGTYPEPT---
UniRef90_A0A315ZU85_7_384     VQYKAREVGDHFLNGTHP------
UniRef90_A0A3R9U899_5_381     ------------------------
UniRef90_UPI000DD53D91_7_389  AEYKKRTVGTWLLTGEFPVPA---
UniRef90_UPI000DE4BE09_13_396 VFYKAREVGEFVLNDTIP------
UniRef90_A0A2T0R7P7_10_381    VQYKAREVGNHFLTGAHP------
UniRef90_A0A4R1HYS3_27_404    VAYKRREVGAFLLRDELPEPTW--
UniRef90_UPI000D1537B0_7_385  AEYKTRNVGTWVLTGQYPPPS---
UniRef90_A0A1G6ZNM7_17_409    VAHKRAEVGRYALTGELPEPT---
UniRef90_UPI0003765980_18_389 AEYKKRTVGAFVLTGEFPVPA---
UniRef90_A0A071ICK8_25_398    VFYKAKEVGEFVLNGKIPT-----
UniRef90_A0A2L0WNE5_33_396    VFYKAKEVGEFVLNDKIP------
UniRef90_A0A1Q8CFJ2_9_380     VAYKAREVGAHFLTGEPP------
UniRef90_UPI000835F605_21_394 VSYRLREIGEFALNQTLPKP----
UniRef90_UPI000374AB86_31_398 VFYKAREVGEFVLSDKIPA-----
UniRef90_A0A267RVL6_22_399    VTYRTREVGDYVLSGKLPTPR---
UniRef90_M3VA40_23_395        VAYKAREVGDWTLNHRAP------
UniRef90_A0A395GID9_32_425    VAYKNRELGRYALLGEVPEPSW--
UniRef90_UPI0008268C2F_35_406 VAYKAREVGDWTLNRRAP------
UniRef90_A0A0S1XV73_27_397    AEYKKRTIGAWLLRHPY-------
UniRef90_A0A0F5N116_19_398    VAYKAKEVGDWVLNGQRP------
UniRef90_A0A1N6Z7J9_40_406    VFYKAREVGDFALNGRVPEPSL--
UniRef90_A0A2V4UWQ2_31_411    VFYKAREVGDFALNDRVPTPSL--
UniRef90_A0A4P8KLT1_5_401     VDYKKLEVGAHFLTGAV-------
UniRef90_UPI0003068598_3_292  LDYRLRDVGRYALTGALP------
UniRef90_UPI000DD585C3_27_403 VSYKAREVGDFALNGRIPS-----
UniRef90_A0A1E3SMN8_25_404    VAYKAREVGDWVLNHRHP------
UniRef90_UPI00045EBD18_12_396 VVYKSREVGNYALNGVI-------
UniRef90_A0A1Y1ZNX6_42_434    VAYKNRELGRFQLLDEVPEPT---
UniRef90_A0A0D2FPI6_31_423    VAYKERELGTFYLLDEVPEPT---
UniRef90_A0A2S0KGS2_30_403    VAYKAREIGDWTLNHRAP------
UniRef90_A0A1A7MGQ0_54_442    VAYKNRELGRYFLLDEVPEPT---
UniRef90_UPI000413001D_18_392 VFYKAREVGNYALNGT--------
UniRef90_G7H5P9_11_400        VAYKAREVGDWTLNRRAP------
UniRef90_A0A010YHQ5_11_404    VSHKAIEVGDHLLRGAYPEPS---
UniRef90_B0RBU7_24_404        VDYKKLEVGAHALTGEL-------
UniRef90_A0A167RW81_42_429    VAYKNHELGRFQLLGAYPEPT---
UniRef90_A0A1X0J8A0_26_405    LPYRQREIGRYLLTDEWPLPR---
UniRef90_A0A2J6Q859_43_430    VAYKNRELGRFQLLNEVPEPT---
UniRef90_UPI0003828F02_7_389  AVYKAAEVGRHLLTGEYPTPGG--
UniRef90_A0A1B2HDJ6_6_361     VVYKAREVGEHFLTGARPA-----
UniRef90_A0A2N3N0U1_47_427    VAYKNKELGRFQLLNEVPEPT---
UniRef90_S5Y4X6_32_408        VSYRAREIGLARISGTLPVPR---
UniRef90_A0A3R2WQN2_17_411    IAYKRREVGAYALRGQIPEPSW--
UniRef90_A0A3N1X255_20_392    AEYKKRTLGQWLLDGSHPQP----
UniRef90_A0A1S1LA29_28_404    LPYRQREIGRHLLTDEWPSP----
UniRef90_A0A081GNL4_19_392    LDVKLQEIGDHVLNGQHPRPDFY-
UniRef90_A0A1I6U758_27_419    VAYKRVEVGRYALLGDLPTPS---
UniRef90_A0A0F5VZP9_7_388     TRWKIQHIGRYVLNGTRP------
UniRef90_A0A1H4GIM8_20_411    IAYKKREVGEYVLLNQIPEPT---
UniRef90_A0A0M8TTT1_8_388     ARWKVQHIGRYVLNGTRP------
UniRef90_A0A1Y2MDA3_48_437    VAYKNRELGRFELLDEIP------
UniRef90_UPI000562F0C5_9_388  VRWKIQHIGRYVLSGTRP------
UniRef90_A0A506Y8Z1_43_442    VPYKRREVGRFALLGEIPEPT---
UniRef90_A0A021VVW0_28_409    VAYKRREVGRFALLDEVPEPT---
UniRef90_E3QTS2_46_428        VAYKNRELGRYQLLGEIPEPT---
UniRef90_A0A1D8SMV7_7_388     TRWKVQHIGRHVLTGTRP------
UniRef90_A9BUV8_38_419        VRWKYHAVGNYVLNGIRP------
UniRef90_A0A1N6TB45_32_407    AEYKVRNVGRHFLSGQPPAPG---
UniRef90_A0A381IE41_24_406    VRWKYHLVGNYYLNGVAP------
UniRef90_A0A3M8TJ33_18_397    VAPRLQEVGDYFLHGEHP------
UniRef90_A0A1H3JL41_4_373     VVYKARELGAHYLTGEPPEP----
UniRef90_A0A507AW89_49_427    VSYKNRELGRYQLLRELPEP----
UniRef90_A0A1X1SEN2_20_406    LHHKQTQIGDYVLNGVAPAPGFY-
UniRef90_A0A2D3UFX4_26_403    VAHRLRDVGDYFLNGAHP------
UniRef90_A0A089X0S9_26_403    VAPRLRDVGDYFLNGAHP------
UniRef90_A0A2W5T1D0_29_413    IPYKRREVGVFALLGEVPEPSW--
UniRef90_A0A1C4QGR9_7_388     ARWKIQHIGRHLLNGTRP------
UniRef90_A0A101R4L6_7_388     PRWKLQHLGRHVLTGARP------
UniRef90_A0A4D4LHU8_7_388     ARWKIQHIGRHVLNGTKP------
UniRef90_L1KK35_6_389         ARWKVQHIGRYVLSGIKP------
UniRef90_UPI0005601C6B_13_390 ARWKVQHIGRYVLNGTRP------
UniRef90_A0A1H9UQJ9_6_361     VVYKAREVGEHFLTGARPA-----
UniRef90_A0A3D9JKY9_12_401    VAHRLREIGDYFLNGAHP------
UniRef90_D9X7Q2_26_403        VAHRLRDVGDYFLNGAHP------
UniRef90_A0A1X1DXJ3_20_398    VRWKTHAIGNYYLNAVYPA-----
